# Supplementary material for: New insights in the control of antioxidants accumulation in tomato by transcriptomic analyses of genotypes exhibiting contrasting levels of fruit metabolites
Source: BMC Genomics. 2019 Jan 15;20:43. doi: 10.1186/s12864-019-5428-4 (PMC6332538; doi:10.1186/s12864-019-5428-4)
Supplement: Supplementary file 1 — Description of the ten genotypes analyzed. The genetic background and geographical origin is reported together with traits related to fruit morphology, size and color. (XLSX 45 kb) [file 12864_2019_5428_MOESM1_ESM.xlsx]

## Sheet: Foglio1
Additional File 1 - Description of the ten genotypes analyzed. The genetic background and geographical origin is reported together with traits related to fruit morphology, size and color.
Genotype	Genetic background	Orgin	Fruit type	Fruit size	Fruit color
E1	cultivated tomato	Italy	cordate	big	pink
E14	cultivated tomato	Italy	cylindric	medium	red
E27	cultivated tomato	Italy	elliptic	small	red
E43	cultivated tomato	Italy	round	small	red
E87	cultivated tomato	Bolivia	round	small	yellow
E102	cultivated tomato	Colombia	elliptic	small	red
E103	cultivated tomato	USA	round	small	red
E109	cultivated tomato	Spain	cylindric	medium	red
E111	cultivated tomato	USA	round	small	brown
E115	cultivated tomato	Perù	flattened	medium	red
