# Supplementary material for: New insights in the control of antioxidants accumulation in tomato by transcriptomic analyses of genotypes exhibiting contrasting levels of fruit metabolites
Source: BMC Genomics. 2019 Jan 15;20:43. doi: 10.1186/s12864-019-5428-4 (PMC6332538; doi:10.1186/s12864-019-5428-4)
Supplement: Supplementary file 2 — Table showing the sequences of adopted primers for RT-qPCR. The sequences of adopted primers for amplifying the selected candidate genes and the housekeeping gene EF-1α are reported. (XLSX 10 kb) [file 12864_2019_5428_MOESM2_ESM.xlsx]

## Sheet: Foglio1
Additional File 2: Sequences of adopted primers for amplifying by Real-Time qPCR selected candidate genes and the housekeeping gene EF-1α.
Gene	Primer	Sequence
GDP-Mannose-4,6,-dehydratase	Solyc02g084210.FW	5'- TCCAGTTTCAATACCCAGCG- 3'
	Solyc02g084210.REV	5'- AGAGAACTAGCGTCGGAGAG- 3'
Laccase-22/L-ascorbate oxidase	Solyc07g052230.FW	5'- GGGCTCGTCAATACTTAGGAC- 3'
	Solyc07g052230.REV	5'- CCTCTACTTCATGCTCTTCCAC- 3'
Deydroascorbate reductase	Solyc05g054760.FW	5'- GCTCCAAAACTGTACCATCTCG- 3'
	Solyc05g054760.REV	5'- CGTACTTCTCTTCAGCCTTGG- 3'
Pectin Methylesterase	Solyc09g091730.FW	5'- AAGGGCATGGAGAGCTTATG - 3'
	Solyc09g091730.REV	5'- GCTCCTAATCCATCACACTCTG - 3'
Pectin Methylesterase	Solyc07g064170.FW	5'- CTTGGGTGAGTTCGATGGATAG - 3'
	Solyc07g064170.REV	5'- CGTCTTACTCTTATCTGGTGCTG - 3'
Polygalactorunase A	Solyc10g080210.FW	5'- GAAGCCAAAATTATCGGTGCC - 3'
	Solyc10g080210.REV	5'- CGTCTTGCATTTCCACATTCAG - 3'
Nuclease Ascorbate Transporter	Solyc06g071330.FW	5'- GCAAGATGGTTCAACGACATG - 3'
	Solyc06g071330.REV	5'- GCCTCTGTCCTTTCTTGTCTG - 3'
Chalcone synthase 2	Solyc05g053550.FW	5'- CCGACTACCAACTCACCAAG - 3'
	Solyc05g053550.REV	5'- AACAAGAACTCGAGCACCC - 3'
Chalcone synthase 1	Solyc09g091510. FW	5'- CCAAACTCTTGTCCCCGATAG - 3'
	Solyc09g091510.REV	5'- TTTCGAGATAAGCCCAGGAAC - 3'
FAR1	Solyc01g112320.FW	5'- TCAAGGAGCACAATCACGAG - 3'
	Solyc01g112320.REV	5'- GCAGGACCAGAAATTTGACG - 3'
Zinc Finger	Solyc10g079120.FW	5'- AATGTCACCCTCGGCTAATG - 3'
	Solyc10g079120.REV	5'- CATAGTCAGGTCTTTAGCAGGG - 3'
GRAS	Solyc06g076290.FW	5'- TTACAGCATCCCCATTCAGG - 3'
	Solyc06g076290.REV	5'- TGGTCTGAATCCAGCTTGTG - 3'
Myb	Solyc05g053330.FW	5'- ATCATGGTGAAGGTCGTTGG - 3'
	Solyc05g053330.REV	5'- GCCATCGTAATCTACAACTTTTCC - 3'
HY5	Solyc08g061130.FW	5'- CCGCTAGTTCACTACCTTCAAG - 3'
	Solyc08g061130.REV	5'- TTCCAGAAGCTGACGTTGTC - 3'
bHLH	Solyc10g079050.FW	5'- TGGCAACTCAGAACCTCAAC - 3'
	Solyc10g079050-REV	5'- TCCCCTCACTATCCAACTCC - 3'
Myb 12	Solyc01g079620.FW	5'- AGCTTGTGATAGTGCCATGG - 3'
	Solyc01g079620.REV	5'- CACTATCTGAACTAAGGCTTCCC - 3'
bHLH	Solyc12g098620.FW	5'- GATTATATTCATGTTAGAGCTAGAAGGG - 3'
	Solyc12g098620.REV	5'- CATCACAGCTTTTCCAGTCAC - 3'
EF-1α.	Solyc06g005060.FW	5'- CAACCCTGACAAAATCCCCTTT - 3'
	Solyc06g005060.REV	5'- TTGGTCCCTTGTACCAGTCGA - 3'
