# Supplementary material for: New insights in the control of antioxidants accumulation in tomato by transcriptomic analyses of genotypes exhibiting contrasting levels of fruit metabolites
Source: BMC Genomics. 2019 Jan 15;20:43. doi: 10.1186/s12864-019-5428-4 (PMC6332538; doi:10.1186/s12864-019-5428-4)
Supplement: Supplementary file 3 — Table showing the percentage of uniquely mapped reads for each sample. (XLSX 48 kb) [file 12864_2019_5428_MOESM3_ESM.xlsx]

## Sheet: Sheet1
Additional File 3: Percentage of uniquely mapped reads for each sample
Read Percentage
Sample	Uniquely Mapped	Multiple Mapped	Unmapped
115ABR	86.46	3.46	10.08
115AMG	85.91	3.54	10.55
115AMR	89.71	2.46	7.82
115BBR	89.62	2.86	7.52
115BMG	77.33	7.36	15.31
115BMR	89.28	2.51	8.2
115CBR	86.95	2.56	10.49
115CMG	91.86	2.45	5.69
115CMR	88.47	2.78	8.75
1ABR	89.71	2.52	7.78
1AMG	89.96	2.92	7.12
1AMR	88.67	3.51	7.82
1BBR	91.17	2.66	6.17
1BMG	91.99	2.77	5.24
1BMR	84.41	3.39	12.2
1CBR	89.92	3.51	6.57
1CMG	92.53	3.32	4.16
1CMR	83.97	3.8	12.23
