# Supplementary material for: New insights in the control of antioxidants accumulation in tomato by transcriptomic analyses of genotypes exhibiting contrasting levels of fruit metabolites
Source: BMC Genomics. 2019 Jan 15;20:43. doi: 10.1186/s12864-019-5428-4 (PMC6332538; doi:10.1186/s12864-019-5428-4)
Supplement: Supplementary file 4 — Table showing the list of differentially expressed genes at the Mature Green Stage. In a) List of the up-regulated genes between E115 and E1 fruit at the Mature Green stage and in b) List of the down-regulated genes between E115 and E1 fruit at the Mature Green stage. (XLSX 441 kb) [file 12864_2019_5428_MOESM4_ESM.xlsx]

## Sheet: Up-regulated
Additional File 4: A) List of the up-regulated genes between E115 and E1 fruit at the Mature Green stage
Genes	logFC	PValue	FDR	Description	Ath_genes	Ath_description
Solyc01g104210.2	12.52	3.42e-14	7.96e-12	Elongation of very long chain fatty acids protein 4 (AHRD V1 *-** B0W9Y0_CULQU)%3B contains Interpro domain(s) IPR002076 GNS1/SUR4 membrane protein	AT3G06460	GNS1/SUR4 membrane protein family [Source:TAIR_LOCUS;Acc:AT3G06460]
Solyc01g008710.2	12.33	4.55e-11	4.86e-09	Mannan endo-1 4-beta-mannosidase (AHRD V1 ***- D2S259_HALTV)%3B contains Interpro domain(s) IPR018087 Glycoside hydrolase%2C family 5%2C conserved site IPR013781 Glycoside hydrolase%2C subgroup%2C catalytic core	AT1G02310	Glycosyl hydrolase superfamily protein [Source:TAIR_LOCUS;Acc:AT1G02310]
Solyc08g066250.2	12.32	1.88e-19	1.58e-16	Decarboxylase family protein (AHRD V1 ***- A7GHE9_CLOBL)%3B contains Interpro domain(s) IPR002129 Pyridoxal phosphate-dependent decarboxylase
Solyc04g074840.2	12.2	4.63e-13	8.61e-11	Multidrug resistance protein mdtK (AHRD V1 ***- MDTK_ENTS8)%3B contains Interpro domain(s) IPR002528 Multi antimicrobial extrusion protein MatE
Solyc08g066240.2	11.06	8.98e-18	4.82e-15	Decarboxylase family protein (AHRD V1 ***- A7GHE9_CLOBL)%3B contains Interpro domain(s) IPR002129 Pyridoxal phosphate-dependent decarboxylase
Solyc09g008170.1	10.88	2.63e-13	5.03e-11	Auxin responsive SAUR protein (AHRD V1 *-*- Q1SN26_MEDTR)%3B contains Interpro domain(s) IPR003676 Auxin responsive SAUR protein	AT3G09870	SAUR-like auxin-responsive protein family [Source:TAIR_LOCUS;Acc:AT3G09870]
Solyc04g079020.2	10.68	1.57e-19	1.45e-16	3-deoxy-manno-octulosonate cytidylyltransferase (AHRD V1 *-*- B6TZC2_MAIZE)	AT1G53000	Nucleotide-diphospho-sugar transferases superfamily protein [Source:TAIR_LOCUS;Acc:AT1G53000]
Solyc11g010870.1	10.66	4.9e-20	5.26e-17	Unknown Protein (AHRD V1)
Solyc10g044920.1	10.59	1.4e-09	9.55e-08	Unknown Protein (AHRD V1)
Solyc01g099040.2	10.4	5.28e-21	6.81e-18	GDSL esterase/lipase At5g03980 (AHRD V1 **** GDL74_ARATH)%3B contains Interpro domain(s) IPR001087 Lipase%2C GDSL
Solyc03g118060.2	10.4	2.19e-15	6.71e-13	Unknown Protein (AHRD V1)	AT5G07330	unknown protein; FUNCTIONS IN: molecular_function unknown; INVOLVED IN: biological_process unknown; LOCATED IN: mitochondrion; BEST Arabidopsis thaliana protein match is: unknown protein (TAIR:AT1G63060.1); Has 1807 Blast hits to 1807 proteins in 27 /.../ies: Archae - 0; Bacteria - 0; Metazoa - 736; Fungi - 347; Plants - 385; Viruses - 0; Other Eukaryotes - 339 (source: NCBI BLink). [Source:TAIR_…
Solyc07g056510.2	10.39	1.6e-15	5.08e-13	Glutathione S-transferase (AHRD V1 **** D3Y4H6_9ROSI)%3B contains Interpro domain(s) IPR004046 Glutathione S-transferase%2C C-terminal	AT1G53680	glutathione S-transferase TAU 28 [Source:TAIR_LOCUS;Acc:AT1G53680]
Solyc07g051980.1	10.3	7.86e-12	1.12e-09	Chromodomain-helicase-DNA-binding protein 1-like (AHRD V1 *--* CHD1L_DANRE)%3B contains Interpro domain(s) IPR000330 SNF2-related
Solyc02g022880.1	10.08	1.19e-15	4.04e-13	Unknown Protein (AHRD V1)
Solyc09g064730.2	10.04	3.98e-09	2.35e-07	Heavy metal-associated domain containing protein expressed (AHRD V1 *-*- Q2QXS5_ORYSJ)%3B contains Interpro domain(s) IPR006121 Heavy metal transport/detoxification protein
Solyc10g080210.1	9.98	2.77e-17	1.31e-14	Polygalacturonase A (AHRD V1 **** Q9M6S2_ACTCH)%3B contains Interpro domain(s) IPR000743 Glycoside hydrolase%2C family 28	AT3G07970	Pectin lyase-like superfamily protein [Source:TAIR_LOCUS;Acc:AT3G07970]
Solyc07g052020.1	9.87	3.51e-15	9.97e-13	DNA repair protein rad5 (AHRD V1 **-- B2VWQ3_PYRTR)%3B contains Interpro domain(s) IPR000330 SNF2-related
Solyc09g092690.2	9.82	2.94e-09	1.83e-07	Peptidyl-prolyl cis-trans isomerase (AHRD V1 ***- Q86M29_BRUMA)%3B contains Interpro domain(s) IPR001179 Peptidyl-prolyl cis-trans isomerase%2C FKBP-type
Solyc05g032670.1	9.51	4.18e-12	6.37e-10	Unknown Protein (AHRD V1)
Solyc12g011310.1	9.45	3.34e-14	7.87e-12	Glutathione S-transferase (AHRD V1 ***- Q0PN10_9FABA)%3B contains Interpro domain(s) IPR004046 Glutathione S-transferase%2C C-terminal	AT1G53680	glutathione S-transferase TAU 28 [Source:TAIR_LOCUS;Acc:AT1G53680]
Solyc05g051430.2	9.27	2.95e-07	1.02e-05	Ovarian cancer-associated gene 2 protein homolog (AHRD V1 ***- B5X7T4_SALSA)%3B contains Interpro domain(s) IPR005645 Protein of unknown function DUF341	AT5G65400	alpha/beta-Hydrolases superfamily protein [Source:TAIR_LOCUS;Acc:AT5G65400]
Solyc07g062670.1	9.22	8.45e-13	1.5e-10	Unknown Protein (AHRD V1)
Solyc05g013330.2	9.1	1.2e-39	1.16e-35	Unknown Protein (AHRD V1)
Solyc06g060640.1	9.09	3.82e-06	8.91e-05	Cortical cell-delineating protein (AHRD V1 **-- B6T7W8_MAIZE)%3B contains Interpro domain(s) IPR013770 Plant lipid transfer protein and hydrophobic protein%2C helical	AT2G45180	Bifunctional inhibitor/lipid-transfer protein/seed storage 2S albumin superfamily protein [Source:TAIR_LOCUS;Acc:AT2G45180]
Solyc00g057880.2	9.04	4.13e-28	1.6e-24	Unknown Protein (AHRD V1)
Solyc04g079530.2	8.99	2.5e-11	2.87e-09	Solute carrier family 15 member 4 (AHRD V1 **-- S15A4_BOVIN)%3B contains Interpro domain(s) IPR000109 TGF-beta receptor%2C type I/II extracellular region
Solyc03g120570.2	8.91	2.75e-17	1.31e-14	Proton-dependent oligopeptide transport family protein (AHRD V1 **-- D7L5L3_ARALY)%3B contains Interpro domain(s) IPR000109 TGF-beta receptor%2C type I/II extracellular region	AT1G69860	Major facilitator superfamily protein [Source:TAIR_LOCUS;Acc:AT1G69860]
Solyc04g079010.1	8.88	7.43e-10	5.64e-08	CMP-KDO synthetase (Fragment) (AHRD V1 *-*- Q9M4D3_MAIZE)%3B contains Interpro domain(s) IPR003329 Acylneuraminate cytidylyltransferase
Solyc03g112170.1	8.85	2.08e-08	9.98e-07	Pectinesterase inhibitor (AHRD V1 **** A2Q674_MEDTR)%3B contains Interpro domain(s) IPR006501 Pectinesterase inhibitor
Solyc03g082420.2	8.82	1.6e-13	3.23e-11	Heat shock protein (AHRD V1 ***- A9QVH3_9FABA)%3B contains Interpro domain(s) IPR002068 Heat shock protein Hsp20	AT4G27670	heat shock protein 21 [Source:TAIR_LOCUS;Acc:AT4G27670]
Solyc02g065260.2	8.81	9.92e-10	7.16e-08	Alpha-hydroxynitrile lyase (AHRD V1 **-- O49897_MANES)%3B contains Interpro domain(s) IPR000073 Alpha/beta hydrolase fold-1	AT2G23550	methyl esterase 6 [Source:TAIR_LOCUS;Acc:AT2G23550]
Solyc03g095900.2	8.72	3.09e-10	2.68e-08	1-aminocyclopropane-1-carboxylate oxidase-like protein (AHRD V1 **-* Q9LTH8_ARATH)%3B contains Interpro domain(s) IPR005123 Oxoglutarate and iron-dependent oxygenase	AT1G03400	2-oxoglutarate (2OG) and Fe(II)-dependent oxygenase superfamily protein [Source:TAIR_LOCUS;Acc:AT1G03400]
Solyc08g066260.2	8.63	2.05e-11	2.39e-09	Histidine decarboxylase (AHRD V1 ***- Q9MA74_ARATH)%3B contains Interpro domain(s) IPR002129 Pyridoxal phosphate-dependent decarboxylase
Solyc01g080410.2	8.62	4.34e-17	1.91e-14	Peptide methionine sulfoxide reductase msrB (AHRD V1 ***- B6T2C6_MAIZE)%3B contains Interpro domain(s) IPR002579 Methionine sulphoxide reductase B
Solyc01g010170.1	8.6	8.41e-10	6.25e-08	Unknown Protein (AHRD V1)
Solyc02g033030.2	8.58	1.35e-11	1.72e-09	Unknown Protein (AHRD V1)
Solyc06g050160.2	8.43	9.78e-12	1.33e-09	Homeodomain-containing transcription factor FWA (AHRD V1 **-* B5BQ02_ARASU)%3B contains Interpro domain(s) IPR002913 Lipid-binding START	AT4G25530	FLOWERING WAGENINGEN [Source:TAIR_LOCUS;Acc:AT4G25530]
Solyc03g117630.1	8.41	6.34e-13	1.17e-10	heat shock protein (AHRD V1 ***- B2D2G5_CAPSN)%3B contains Interpro domain(s) IPR013126 Heat shock protein 70
Solyc02g078370.1	8.33	3.78e-09	2.26e-07	Anther-specific protein TA-29 (AHRD V1 ***- TA29_TOBAC)
Solyc08g006370.1	8.25	3.59e-06	8.48e-05	UDP-glucosyltransferase family 1 protein (AHRD V1 ***- C6KI44_CITSI)%3B contains Interpro domain(s) IPR002213 UDP-glucuronosyl/UDP-glucosyltransferase	AT2G23210	UDP-Glycosyltransferase superfamily protein [Source:TAIR_LOCUS;Acc:AT2G23210]
Solyc01g067670.2	8.22	1.45e-11	1.83e-09	Unknown Protein (AHRD V1)
Solyc02g088270.2	8.22	6.01e-14	1.32e-11	Genomic DNA chromosome 5 P1 clone MUL8 (AHRD V1 ***- Q9FLY2_ARATH)%3B contains Interpro domain(s) IPR018971 Protein of unknown function DUF1997	AT5G39520	Protein of unknown function (DUF1997) [Source:TAIR_LOCUS;Acc:AT5G39520]
Solyc12g088220.1	8.18	9.12e-09	4.79e-07	Branched-chain-amino-acid aminotransferase (AHRD V1 ***- Q94CF8_CAPAN)%3B contains Interpro domain(s) IPR005786 Branched-chain amino acid aminotransferase II	AT1G10060	branched-chain amino acid transaminase 1 [Source:TAIR_LOCUS;Acc:AT1G10060]
Solyc10g083880.1	8.07	1.98e-11	2.32e-09	Aquaporin (AHRD V1 ***- D6BRE1_9ROSI)%3B contains Interpro domain(s) IPR012269 Aquaporin	AT2G36830	gamma tonoplast intrinsic protein [Source:TAIR_LOCUS;Acc:AT2G36830]
Solyc03g116820.2	8.04	2.01e-25	5.54e-22	Phox domain-containing protein (AHRD V1 ***- D7L4Y9_ARALY)	AT3G15920	Phox (PX) domain-containing protein [Source:TAIR_LOCUS;Acc:AT3G15920]
Solyc01g008510.2	8.03	4.02e-12	6.17e-10	Photosystem II 5 kDa protein%2C chloroplastic (AHRD V1 *-*- PST2_GOSHI)
Solyc01g108870.2	8.02	3.13e-07	1.07e-05	Gibberellin 20 oxidase 2 (AHRD V1 **-- B6TF99_MAIZE)%3B contains Interpro domain(s) IPR005123 Oxoglutarate and iron-dependent oxygenase	AT3G19000	2-oxoglutarate (2OG) and Fe(II)-dependent oxygenase superfamily protein [Source:TAIR_LOCUS;Acc:AT3G19000]
Solyc05g053060.1	7.99	1.29e-16	5.09e-14	Unknown Protein (AHRD V1)
Solyc04g050820.1	7.93	1.52e-05	0.000284	Inositol-3-phosphate synthase (AHRD V1 ***- B6T9P4_MAIZE)%3B contains Interpro domain(s) IPR002587 Myo-inositol-1-phosphate synthase	AT2G22240	myo-inositol-1-phosphate synthase 2 [Source:TAIR_LOCUS;Acc:AT2G22240]
Solyc12g019680.1	7.91	3.04e-05	0.000491	Cytochrome P450
Solyc02g089780.2	7.89	2.7e-06	6.67e-05	cDNA clone 001-043-A08 full insert sequence (AHRD V1 **-- B7E741_ORYSJ)	AT3G02420	unknown protein; FUNCTIONS IN: molecular_function unknown; INVOLVED IN: biological_process unknown; LOCATED IN: membrane; EXPRESSED IN: 25 plant structures; EXPRESSED DURING: 15 growth stages; CONTAINS InterPro DOMAIN/s: Uncharacterised protein fami /.../0121 (InterPro:IPR005344); Has 72 Blast hits to 71 proteins in 25 species: Archae - 0; Bacteria - 0; Metazoa - 2; Fungi - 2; Plants - 60; Viruse…
Solyc06g083480.2	7.81	3.37e-05	0.000538	Short chain alcohol dehydrogenase-like (AHRD V1 **-* Q8LFZ4_ARATH)%3B contains Interpro domain(s) IPR002347 Glucose/ribitol dehydrogenase	AT5G06060	NAD(P)-binding Rossmann-fold superfamily protein [Source:TAIR_LOCUS;Acc:AT5G06060]
Solyc07g045090.2	7.69	1.02e-09	7.36e-08	Alcohol dehydrogenase zinc-binding domain protein (AHRD V1 **-* D2QM87_SPILD)%3B contains Interpro domain(s) IPR002085 Alcohol dehydrogenase superfamily%2C zinc-containing	AT5G37960	GroES-like family protein [Source:TAIR_LOCUS;Acc:AT5G37960]
Solyc07g052960.1	7.67	3.5e-14	8.05e-12	GRAS family transcription factor (AHRD V1 **-* B9MXU3_POPTR)%3B contains Interpro domain(s) IPR005202 GRAS transcription factor
Solyc10g018140.1	7.65	2.09e-16	7.94e-14	Dihydroflavonol 4-reductase (AHRD V1 **** Q6R130_CITSI)%3B contains Interpro domain(s) IPR016040 NAD(P)-binding domain	AT2G45400	NAD(P)-binding Rossmann-fold superfamily protein [Source:TAIR_LOCUS;Acc:AT2G45400]
Solyc05g046340.1	7.63	2.44e-07	8.79e-06	Phosphomannomutase 3	AT2G45790	phosphomannomutase [Source:TAIR_LOCUS;Acc:AT2G45790]
Solyc10g079570.1	7.59	5.05e-07	1.59e-05	Acyltransferase (AHRD V1 *--- Q58VT1_CAPFR)%3B contains Interpro domain(s) IPR003480 Transferase
Solyc01g102960.2	7.48	1.97e-11	2.32e-09	class IV heat shock protein (AHRD V1 ***- B6T3F5_MAIZE)%3B contains Interpro domain(s) IPR002068 Heat shock protein Hsp20
Solyc01g006540.2	7.47	2.7e-11	3.07e-09	Lipoxygenase (AHRD V1 **** Q96573_SOLLC)%3B contains Interpro domain(s) IPR001246 Lipoxygenase%2C plant	AT3G45140	lipoxygenase 2 [Source:TAIR_LOCUS;Acc:AT3G45140]
Solyc06g060840.1	7.39	4.07e-07	1.33e-05	Oleosin (AHRD V1 ***- Q2TM28_COFCA)%3B contains Interpro domain(s) IPR000136 Oleosin
Solyc10g024430.1	7.38	5.36e-05	0.000793	Unknown Protein (AHRD V1)
Solyc08g065460.1	7.36	1.21e-11	1.57e-09	Unknown Protein (AHRD V1)
Solyc08g005770.2	7.34	2.84e-14	6.96e-12	Alcohol acetyltransferase (AHRD V1 **-* B1A9J8_CUCME)%3B contains Interpro domain(s) IPR003480 Transferase	AT3G03480	acetyl CoA:(Z)-3-hexen-1-ol acetyltransferase [Source:TAIR_LOCUS;Acc:AT3G03480]
Solyc05g021500.1	7.29	2.44e-05	0.000415	Cystathionine beta-lyase (AHRD V1 *-*- Q9MT31_SOLTU)
Solyc06g083490.2	7.28	2.8e-05	0.000463	Tropinone reductase-like protein 16 (AHRD V1 **-- B2BXZ1_9BRAS)%3B contains Interpro domain(s) IPR002347 Glucose/ribitol dehydrogenase	AT5G06060	NAD(P)-binding Rossmann-fold superfamily protein [Source:TAIR_LOCUS;Acc:AT5G06060]
Solyc01g099150.2	7.27	3.18e-14	7.61e-12	Lipoxygenase (AHRD V1 **** Q9FT17_SOLLC)%3B contains Interpro domain(s) IPR001246 Lipoxygenase%2C plant	AT1G55020	lipoxygenase 1 [Source:TAIR_LOCUS;Acc:AT1G55020]
Solyc03g111690.2	7.23	1.12e-12	1.93e-10	Pectate lyase (AHRD V1 **** Q2Z1Y4_PRUMU)%3B contains Interpro domain(s) IPR002022 Pectate lyase/Amb allergen	AT4G24780	Pectin lyase-like superfamily protein [Source:TAIR_LOCUS;Acc:AT4G24780]
Solyc10g024420.1	7.23	1.1e-09	7.8e-08	ABC transporter C family member 9 (AHRD V1 **-- AB9C_ARATH)%3B contains Interpro domain(s) IPR001140 ABC transporter%2C transmembrane region	AT3G60160	multidrug resistance-associated protein 9 [Source:TAIR_LOCUS;Acc:AT3G60160]
Solyc09g082690.2	7.21	1.91e-09	1.24e-07	Early light-induced protein 7 (AHRD V1 ***- B2BJD6_RHOCT)	AT3G22840	Chlorophyll A-B binding family protein [Source:TAIR_LOCUS;Acc:AT3G22840]
Solyc01g095080.2	7.2	7.18e-14	1.56e-11	1-aminocyclopropane-1-carboxylate synthase (AHRD V1 **** O65209_NICGU)%3B contains Interpro domain(s) IPR004839 Aminotransferase%2C class I and II IPR004838 Aminotransferases%2C class-I%2C pyridoxal-phosphate-binding site	AT1G01480	1-amino-cyclopropane-1-carboxylate synthase 2 [Source:TAIR_LOCUS;Acc:AT1G01480]
Solyc05g041700.1	7.2	3.09e-05	0.000499	Unknown Protein (AHRD V1)
Solyc08g065450.1	7.18	5.99e-05	0.000865	Unknown Protein (AHRD V1)
Solyc05g012020.2	6.99	1.11e-13	2.3e-11	Ripening Inhibitor (RIN) MADS-box transcription factor MADS-MC (AHRD V1 *-** Q8S4L5_SOLLC)%3B contains Interpro domain(s) IPR002487 Transcription factor%2C K-box	AT2G03710	K-box region and MADS-box transcription factor family protein [Source:TAIR_LOCUS;Acc:AT2G03710]
Solyc05g016250.2	6.99	9.81e-10	7.1e-08	Cysteine-type peptidase (AHRD V1 **** B6U3W2_MAIZE)%3B contains Interpro domain(s) IPR003323 Ovarian tumour%2C otubain	AT3G22260	Cysteine proteinases superfamily protein [Source:TAIR_LOCUS;Acc:AT3G22260]
Solyc11g010710.1	6.97	1.95e-16	7.53e-14	AP2-like ethylene-responsive transcription factor At1g16060 (AHRD V1 *-*- AP2L1_ARATH)%3B contains Interpro domain(s) IPR001471 Pathogenesis-related transcriptional factor and ERF%2C DNA-binding	AT5G10510	AINTEGUMENTA-like 6 [Source:TAIR_LOCUS;Acc:AT5G10510]
Solyc01g088400.2	6.96	4.98e-12	7.41e-10	CER1 (AHRD V1 **-- B6TFH3_MAIZE)%3B contains Interpro domain(s) IPR006694 Fatty acid hydroxylase	AT1G02205	Fatty acid hydroxylase superfamily [Source:TAIR_LOCUS;Acc:AT1G02205]
Solyc03g113930.1	6.94	5.5e-08	2.41e-06	class IV heat shock protein (AHRD V1 ***- B6T3F5_MAIZE)%3B contains Interpro domain(s) IPR002068 Heat shock protein Hsp20
Solyc07g039420.1	6.92	4.39e-06	9.96e-05	Cc-nbs%2C resistance protein fragment	AT3G46530	NB-ARC domain-containing disease resistance protein [Source:TAIR_LOCUS;Acc:AT3G46530]
Solyc10g049220.1	6.88	6.23e-06	0.000134	Unknown Protein (AHRD V1)
Solyc09g005780.1	6.86	8.71e-06	0.000177	Unknown Protein (AHRD V1)
Solyc04g078450.2	6.74	3.44e-06	8.18e-05	Unknown Protein (AHRD V1)
Solyc04g078440.2	6.72	0.00113	0.00908	Acetyl xylan esterase A (AHRD V1 **-- D7J664_9BACE)%3B contains Interpro domain(s) IPR005181 Protein of unknown function DUF303%2C acetylesterase putative
Solyc03g112500.2	6.67	0.00958	0.048	Alpha-galactosidase (AHRD V1 *--- D6ZX00_BIFLJ)%3B contains Interpro domain(s) IPR008811 Raffinose synthase	AT5G40390	Raffinose synthase family protein [Source:TAIR_LOCUS;Acc:AT5G40390]
Solyc08g078460.2	6.64	1.08e-07	4.36e-06	Inositol 2-dehydrogenase like protein (AHRD V1 **-- O23580_ARATH)%3B contains Interpro domain(s) IPR016040 NAD(P)-binding domain	AT4G17370	Oxidoreductase family protein [Source:TAIR_LOCUS;Acc:AT4G17370]
Solyc08g015800.1	6.63	4.46e-05	0.00068	F-box/LRR-repeat protein 25 (AHRD V1 --*- FBL25_ARATH)
Solyc08g080630.2	6.62	5.01e-14	1.14e-11	Chymotrypsin inhibitor-2 (AHRD V1 *-*- A8V413_HORSP)%3B contains Interpro domain(s) IPR000864 Proteinase inhibitor I13%2C potato inhibitor I
Solyc12g055730.1	6.62	5.38e-05	0.000794	Lipase (AHRD V1 ***- Q5S8F1_RICCO)%3B contains Interpro domain(s) IPR002921 Lipase%2C class 3	AT3G14360	alpha/beta-Hydrolases superfamily protein [Source:TAIR_LOCUS;Acc:AT3G14360]
Solyc05g014280.2	6.6	1.26e-07	4.95e-06	Heat shock protein (AHRD V1 ***- A9QVH3_9FABA)%3B contains Interpro domain(s) IPR002068 Heat shock protein Hsp20
Solyc11g008720.1	6.6	6.31e-16	2.26e-13	Beta-glucosidase G4 (AHRD V1 ***- A8TVR1_MEDTR)%3B contains Interpro domain(s) IPR001360 Glycoside hydrolase%2C family 1	AT5G36890	beta glucosidase 42 [Source:TAIR_LOCUS;Acc:AT5G36890]
Solyc11g020330.1	6.6	5.15e-15	1.42e-12	class IV heat shock protein (AHRD V1 ***- B6TXB5_MAIZE)%3B contains Interpro domain(s) IPR002068 Heat shock protein Hsp20	AT4G10250	HSP20-like chaperones superfamily protein [Source:TAIR_LOCUS;Acc:AT4G10250]
Solyc09g092540.1	6.57	1.29e-11	1.67e-09	F-box family protein (AHRD V1 ***- B9GTQ9_POPTR)%3B contains Interpro domain(s) IPR013187 F-box associated type 3
Solyc10g080900.1	6.57	1.33e-10	1.28e-08	3-oxoacyl-reductase (AHRD V1 **-- B6UEX0_MAIZE)%3B contains Interpro domain(s) IPR002347 Glucose/ribitol dehydrogenase	AT1G62610	NAD(P)-binding Rossmann-fold superfamily protein [Source:TAIR_LOCUS;Acc:AT1G62610]
Solyc01g010160.2	6.56	1.62e-10	1.51e-08	Beta-glucosidase (AHRD V1 ***- D3YJ59_VITVI)%3B contains Interpro domain(s) IPR001360 Glycoside hydrolase%2C family 1
Solyc01g099660.2	6.55	4.92e-11	5.2e-09	Heat shock protein (AHRD V1 ***- Q84KP8_CYAME)%3B contains Interpro domain(s) IPR013126 Heat shock protein 70	AT1G09080	Heat shock protein 70 (Hsp 70) family protein [Source:TAIR_LOCUS;Acc:AT1G09080]
Solyc00g060810.2	6.53	5.06e-05	0.000755	Major latex-like protein (AHRD V1 **-- B5THI3_PANGI)%3B contains Interpro domain(s) IPR000916 Bet v I allergen
Solyc06g084280.1	6.53	4.73e-05	0.000716	Unknown Protein (AHRD V1)	AT1G03170	Protein of unknown function (DUF3049) [Source:TAIR_LOCUS;Acc:AT1G03170]
Solyc09g015020.1	6.52	3.23e-09	1.98e-07	class I heat shock protein 3 (AHRD V1 ***- B6TDB5_MAIZE)%3B contains Interpro domain(s) IPR002068 Heat shock protein Hsp20	AT1G53540	HSP20-like chaperones superfamily protein [Source:TAIR_LOCUS;Acc:AT1G53540]
Solyc06g072870.1	6.51	0.00073	0.00651	Glucosyltransferase (AHRD V1 ***- Q589Y3_TOBAC)%3B contains Interpro domain(s) IPR002213 UDP-glucuronosyl/UDP-glucosyltransferase
Solyc03g097440.2	6.47	6.69e-10	5.17e-08	11-beta-hydroxysteroid dehydrogenase-like (AHRD V1 **** Q9LUF1_ARATH)%3B contains Interpro domain(s) IPR002347 Glucose/ribitol dehydrogenase	AT5G50600	hydroxysteroid dehydrogenase 1 [Source:TAIR_LOCUS;Acc:AT5G50600]
Solyc01g106620.2	6.46	1.13e-07	4.5e-06	Pathogenesis-related protein 1a (AHRD V1 **-- Q00MX6_MALDO)%3B contains Interpro domain(s) IPR018244 Allergen V5/Tpx-1 related%2C conserved site	AT2G19970	CAP (Cysteine-rich secretory proteins, Antigen 5, and Pathogenesis-related 1 protein) superfamily protein [Source:TAIR_LOCUS;Acc:AT2G19970]
Solyc10g080840.1	6.46	9.06e-12	1.24e-09	Cytochrome P450	AT1G13140	cytochrome P450, family 86, subfamily C, polypeptide 3 [Source:TAIR_LOCUS;Acc:AT1G13140]
Solyc04g012140.1	6.44	1.98e-06	5.17e-05	Unknown Protein (AHRD V1)
Solyc08g066690.2	6.44	2.41e-17	1.23e-14	Exostosin family protein (AHRD V1 ***- D7M9P2_ARALY)%3B contains Interpro domain(s) IPR004263 Exostosin-like	AT4G32790	Exostosin family protein [Source:TAIR_LOCUS;Acc:AT4G32790]
Solyc11g072310.1	6.44	8.36e-11	8.46e-09	Gibberellin 20-oxidase-3 (AHRD V1 **** Q9ZPP2_SOLLC)%3B contains Interpro domain(s) IPR005123 Oxoglutarate and iron-dependent oxygenase	AT1G60980	gibberellin 20-oxidase 4 [Source:TAIR_LOCUS;Acc:AT1G60980]
Solyc08g013680.2	6.43	2.89e-10	2.51e-08	Inorganic pyrophosphatase (AHRD V1 ***- Q2HTA8_MEDTR)%3B contains Interpro domain(s) IPR008162 Inorganic pyrophosphatase	AT1G01050	pyrophosphorylase 1 [Source:TAIR_LOCUS;Acc:AT1G01050]
Solyc10g009430.2	6.43	2.16e-11	2.5e-09	Diacylglycerol O-acyltransferase (AHRD V1 ***- Q124V7_POLSJ)%3B contains Interpro domain(s) IPR009721 Protein of unknown function DUF1298
Solyc02g093600.2	6.42	3.61e-09	2.18e-07	class I heat shock protein (AHRD V1 ***- Q69BI7_CARPA)%3B contains Interpro domain(s) IPR008978 HSP20-like chaperone	AT1G53540	HSP20-like chaperones superfamily protein [Source:TAIR_LOCUS;Acc:AT1G53540]
Solyc05g053550.2	6.42	2.8e-11	3.16e-09	Chalcone synthase (AHRD V1 ***- C5IWS6_NICAL)%3B contains Interpro domain(s) IPR011141 Polyketide synthase%2C type III	AT5G13930	Chalcone and stilbene synthase family protein [Source:TAIR_LOCUS;Acc:AT5G13930]
Solyc09g015000.2	6.42	1.87e-13	3.72e-11	class I heat shock protein (AHRD V1 ***- Q69BI7_CARPA)%3B contains Interpro domain(s) IPR002068 Heat shock protein Hsp20	AT1G53540	HSP20-like chaperones superfamily protein [Source:TAIR_LOCUS;Acc:AT1G53540]
Solyc03g007780.1	6.4	0.0011	0.00891	Unknown Protein (AHRD V1)
Solyc07g051880.1	6.39	2.9e-12	4.72e-10	Protein serine/threonine kinase (AHRD V1 ***- D3BP85_POLPA)%3B contains Interpro domain(s) IPR002290 Serine/threonine protein kinase	AT1G05100	mitogen-activated protein kinase kinase kinase 18 [Source:TAIR_LOCUS;Acc:AT1G05100]
Solyc04g077740.1	6.38	3.58e-07	1.21e-05	Unknown Protein (AHRD V1)	AT1G27461	unknown protein; Has 30201 Blast hits to 17322 proteins in 780 species: Archae - 12; Bacteria - 1396; Metazoa - 17338; Fungi - 3422; Plants - 5037; Viruses - 0; Other Eukaryotes - 2996 (source: NCBI BLink). [Source:TAIR_LOCUS;Acc:AT1G27461]
Solyc05g018770.1	6.37	0.000149	0.00183	Esterase/lipase/thioesterase (Fragment) (AHRD V1 *-*- B3VW40_POPTN)	AT1G29840	alpha/beta-Hydrolases superfamily protein [Source:TAIR_LOCUS;Acc:AT1G29840]
Solyc02g076860.2	6.36	2.64e-05	0.000442	Pollen allergen Phl p 11 (AHRD V1 ***- B6TNI5_MAIZE)%3B contains Interpro domain(s) IPR006041 Pollen Ole e 1 allergen and extensin	AT1G29140	Pollen Ole e 1 allergen and extensin family protein [Source:TAIR_LOCUS;Acc:AT1G29140]
Solyc11g006910.1	6.35	1.61e-14	4.03e-12	Ferredoxin (AHRD V1 ***- Q9AUE1_IMPBA)%3B contains Interpro domain(s) IPR010241 Ferredoxin [2Fe-2S]%2C plant	AT5G10000	ferredoxin 4 [Source:TAIR_LOCUS;Acc:AT5G10000]
Solyc06g050270.1	6.33	0.000236	0.00265	CBL-interacting protein kinase 13 (AHRD V1 **** C4P7W2_VITVI)%3B contains Interpro domain(s) IPR002290 Serine/threonine protein kinase	AT5G01810	CBL-interacting protein kinase 15 [Source:TAIR_LOCUS;Acc:AT5G01810]
Solyc07g064410.1	6.33	4.36e-08	1.99e-06	Ubiquitin-conjugating enzyme-like protein (AHRD V1 *--- A4HBP2_LEIBR)%3B contains Interpro domain(s) IPR019547 Kua-ubiquitin conjugating enzyme hybrid%2C localisation	AT1G62190	Kua-ubiquitin conjugating enzyme hybrid localisation domain [Source:TAIR_LOCUS;Acc:AT1G62190]
Solyc08g074720.2	6.33	1.3e-08	6.52e-07	Late embryogenesis abundant 3 family protein (AHRD V1 ***- D7KBC5_ARALY)%3B contains Interpro domain(s) IPR004926 Late embryogenesis abundant protein 3	AT4G15910	drought-induced 21 [Source:TAIR_LOCUS;Acc:AT4G15910]
Solyc11g071810.1	6.33	8.97e-19	5.78e-16	CRABS CLAW (Fragment) (AHRD V1 **-- Q5EMM7_GOSHI)%3B contains Interpro domain(s) IPR006780 YABBY protein	AT1G08465	Plant-specific transcription factor YABBY family protein [Source:TAIR_LOCUS;Acc:AT1G08465]
Solyc02g014430.2	6.28	2.17e-09	1.39e-07	Equilibrative nucleoside transporter (AHRD V1 **** B9H200_POPTR)%3B contains Interpro domain(s) IPR002259 Delayed-early response protein/equilibrative nucleoside transporter	AT3G09990	Nucleoside transporter family protein [Source:TAIR_LOCUS;Acc:AT3G09990]
Solyc09g091510.2	6.28	7.5e-09	4.03e-07	Chalcone synthase (AHRD V1 ***- Q56I79_9SOLN)%3B contains Interpro domain(s) IPR011141 Polyketide synthase%2C type III	AT5G13930	Chalcone and stilbene synthase family protein [Source:TAIR_LOCUS;Acc:AT5G13930]
Solyc06g053900.2	6.24	0.00306	0.0199	Fatty acid elongase 3-ketoacyl-CoA synthase (AHRD V1 **** Q6DUV6_BRANA)%3B contains Interpro domain(s) IPR012392 Very-long-chain 3-ketoacyl-CoA synthase	AT3G10280	3-ketoacyl-CoA synthase 14 [Source:TAIR_LOCUS;Acc:AT3G10280]
Solyc05g015350.2	6.23	0.000473	0.00463	Cytochrome P450	AT1G74110	cytochrome P450, family 78, subfamily A, polypeptide 10 [Source:TAIR_LOCUS;Acc:AT1G74110]
Solyc03g097870.2	6.18	0.000322	0.00339	MtN3-like protein (AHRD V1 **-- Q9LUE3_ARATH)%3B contains Interpro domain(s) IPR018179 RAG1-activating protein 1 homologue	AT5G50790	Nodulin MtN3 family protein [Source:TAIR_LOCUS;Acc:AT5G50790]
Solyc02g079490.2	6.16	1.33e-06	3.7e-05	Hydroxycinnamoyl-CoA shikimate/quinate hydroxycinnamoyl transferase (AHRD V1 **-* D1GJ94_COFAR)%3B contains Interpro domain(s) IPR003480 Transferase	AT1G32910	HXXXD-type acyl-transferase family protein [Source:TAIR_LOCUS;Acc:AT1G32910]
Solyc03g112040.1	6.16	0.00011	0.00142	Cytochrome P450	AT1G11610	cytochrome P450, family 71, subfamily A, polypeptide 18 [Source:TAIR_LOCUS;Acc:AT1G11610]
Solyc09g089580.2	6.16	1.5e-11	1.86e-09	1-aminocyclopropane-1-carboxylate oxidase-like protein (AHRD V1 **-* Q9LTH8_ARATH)%3B contains Interpro domain(s) IPR005123 Oxoglutarate and iron-dependent oxygenase	AT1G03400	2-oxoglutarate (2OG) and Fe(II)-dependent oxygenase superfamily protein [Source:TAIR_LOCUS;Acc:AT1G03400]
Solyc06g076540.1	6.11	8.54e-10	6.32e-08	class I heat shock protein (AHRD V1 ***- Q69BI7_CARPA)%3B contains Interpro domain(s) IPR002068 Heat shock protein Hsp20	AT1G53540	HSP20-like chaperones superfamily protein [Source:TAIR_LOCUS;Acc:AT1G53540]
Solyc08g006410.2	6.11	1.02e-08	5.28e-07	UDP-glucose glucosyltransferase (AHRD V1 **** B6EWX8_LYCBA)%3B contains Interpro domain(s) IPR002213 UDP-glucuronosyl/UDP-glucosyltransferase	AT2G23210	UDP-Glycosyltransferase superfamily protein [Source:TAIR_LOCUS;Acc:AT2G23210]
Solyc03g095700.1	6.09	4.78e-12	7.16e-10	Genomic DNA chromosome 5 TAC clone K18I23 (AHRD V1 ***- Q9FLD2_ARATH)	AT5G05220	unknown protein; Has 30201 Blast hits to 17322 proteins in 780 species: Archae - 12; Bacteria - 1396; Metazoa - 17338; Fungi - 3422; Plants - 5037; Viruses - 0; Other Eukaryotes - 2996 (source: NCBI BLink). [Source:TAIR_LOCUS;Acc:AT5G05220]
Solyc12g019020.1	6.07	0.000245	0.00273	Unknown Protein (AHRD V1)
Solyc12g013700.1	6.06	4.15e-16	1.54e-13	Aluminum-induced protein-like protein (AHRD V1 ***- Q8S2R9_THEHA)	AT3G15450	Aluminium induced protein with YGL and LRDR motifs [Source:TAIR_LOCUS;Acc:AT3G15450]
Solyc02g072350.1	6.05	0.000873	0.00748	Subtilisin-like protease (AHRD V1 **-- Q9LWA3_SOLLC)%3B contains Interpro domain(s) IPR015500 Peptidase S8%2C subtilisin-related
Solyc08g076780.1	6.04	3.65e-07	1.22e-05	Cinnamoyl-CoA reductase (AHRD V1 ***- Q3SCM6_9FABA)%3B contains Interpro domain(s) IPR016040 NAD(P)-binding domain
Solyc10g085880.1	6.02	8.95e-12	1.24e-09	UDP-glucosyltransferase family 1 protein (AHRD V1 ***- C6KI43_CITSI)%3B contains Interpro domain(s) IPR002213 UDP-glucuronosyl/UDP-glucosyltransferase	AT2G36750	UDP-glucosyl transferase 73C1 [Source:TAIR_LOCUS;Acc:AT2G36750]
Solyc03g034240.2	5.98	4.02e-06	9.27e-05	Chromosome 18 contig 1 DNA sequence (AHRD V1 *-*- Q00SF3_OSTTA)	AT1G67080	abscisic acid (aba)-deficient 4 [Source:TAIR_LOCUS;Acc:AT1G67080]
Solyc02g062390.2	5.95	4.08e-10	3.38e-08	Unknown Protein (AHRD V1)%3B contains Interpro domain(s) IPR000167 Dehydrin
Solyc03g121140.2	5.92	4.82e-07	1.54e-05	Chloroplast unusual positioning 1A (AHRD V1 *--- B3IYT7_ADICA)	AT1G52080	actin binding protein family [Source:TAIR_LOCUS;Acc:AT1G52080]
Solyc11g044910.1	5.91	3.06e-15	8.97e-13	Beta-xylosidase 1 (AHRD V1 ***- D7MNR6_ARALY)%3B contains Interpro domain(s) IPR001764 Glycoside hydrolase%2C family 3%2C N-terminal	AT5G49360	beta-xylosidase 1 [Source:TAIR_LOCUS;Acc:AT5G49360]
Solyc06g053620.2	5.9	8.51e-12	1.19e-09	Calcium-dependent protein kinase 2 (AHRD V1 **** B4FZS4_MAIZE)%3B contains Interpro domain(s) IPR002290 Serine/threonine protein kinase
Solyc08g005720.2	5.88	4.91e-05	0.000738	Ent-kaurene synthase-like protein 1 (AHRD V1 **** Q673F9_HORVD)%3B contains Interpro domain(s) IPR005630 Terpene synthase%2C metal-binding domain
Solyc04g016460.2	5.87	1.51e-14	3.88e-12	Unknown Protein (AHRD V1)
Solyc10g085230.1	5.85	7.46e-11	7.67e-09	UDP-glucosyltransferase (AHRD V1 **** C0LNQ9_MAIZE)%3B contains Interpro domain(s) IPR002213 UDP-glucuronosyl/UDP-glucosyltransferase	AT2G26480	UDP-glucosyl transferase 76D1 [Source:TAIR_LOCUS;Acc:AT2G26480]
Solyc10g080850.1	5.83	0.00426	0.0256	Unknown Protein (AHRD V1)
Solyc01g108720.1	5.78	2.03e-09	1.31e-07	Unknown Protein (AHRD V1)
Solyc12g098710.1	5.76	3.24e-17	1.46e-14	15-cis-zeta-carotene isomerase	AT1G10830	15-cis-zeta-carotene isomerase [Source:TAIR_LOCUS;Acc:AT1G10830]
Solyc02g081550.2	5.73	5.86e-07	1.8e-05	ATP-dependent Zn protease cell division protein FtsH homolog (AHRD V1 **** B2XTF7_HETA2)%3B contains Interpro domain(s) IPR001315 Caspase Recruitment IPR003960 ATPase%2C AAA-type%2C conserved site IPR005936 Peptidase M41%2C FtsH IPR006025 Peptidase M%2C neutral zinc metallopeptidases%2C zinc-binding site	AT5G15250	FTSH protease 6 [Source:TAIR_LOCUS;Acc:AT5G15250]
Solyc03g006010.2	5.73	9.54e-10	6.93e-08
Solyc03g005020.2	5.71	1.96e-11	2.32e-09	Lipase (AHRD V1 **** Q1XBG1_RICCO)%3B contains Interpro domain(s) IPR006693 AB-hydrolase associated lipase region	AT5G14180	Myzus persicae-induced lipase 1 [Source:TAIR_LOCUS;Acc:AT5G14180]
Solyc01g109320.2	5.7	3.08e-06	7.45e-05	Multidrug resistance protein mdtK (AHRD V1 ***- MDTK_ERWAM)%3B contains Interpro domain(s) IPR002528 Multi antimicrobial extrusion protein MatE	AT1G47530	MATE efflux family protein [Source:TAIR_LOCUS;Acc:AT1G47530]
Solyc02g072340.1	5.7	0.00104	0.00854	Subtilisin-like serine protease (AHRD V1 **-- Q9FIM6_ARATH)%3B contains Interpro domain(s) IPR015500 Peptidase S8%2C subtilisin-related
Solyc03g116190.1	5.64	0.000162	0.00195	Chitinase (AHRD V1 --*- P93327_MEDTR)%3B contains Interpro domain(s) IPR001002 Chitin-binding%2C type 1
Solyc09g075950.1	5.62	5.69e-18	3.14e-15	Heat shock protein 1 (AHRD V1 ***- B6SXY0_MAIZE)%3B contains Interpro domain(s) IPR013126 Heat shock protein 70	AT2G32120	heat-shock protein 70T-2 [Source:TAIR_LOCUS;Acc:AT2G32120]
Solyc08g005630.2	5.61	0.000131	0.00164	Glucose-methanol-choline oxidoreductase (AHRD V1 ***- D6TF66_9CHLR)%3B contains Interpro domain(s) IPR012400 Long-chain fatty alcohol dehydrogenase	AT4G19380	Long-chain fatty alcohol dehydrogenase family protein [Source:TAIR_LOCUS;Acc:AT4G19380]
Solyc06g060450.2	5.6	9.6e-06	0.000192	Transmembrane emp24 domain-containing protein 10 (AHRD V1 ***- B6SSF8_MAIZE)%3B contains Interpro domain(s) IPR000348 emp24/gp25L/p24	AT1G21900	emp24/gp25L/p24 family/GOLD family protein [Source:TAIR_LOCUS;Acc:AT1G21900]
Solyc06g051800.2	5.59	3.8e-08	1.76e-06	Expansin (AHRD V1 ***- O04359_SOLLC)%3B contains Interpro domain(s) IPR007112 Expansin 45%2C endoglucanase-like IPR007117 Pollen allergen/expansin%2C C-terminal	AT2G28950	expansin A6 [Source:TAIR_LOCUS;Acc:AT2G28950]
Solyc01g100760.2	5.58	9.98e-09	5.17e-07	Susceptibility homeodomain transcription factor (Fragment) (AHRD V1 *-*- Q8SAA7_ORYSA)%3B contains Interpro domain(s) IPR007493 Protein of unknown function DUF538	AT1G09310	Protein of unknown function, DUF538 [Source:TAIR_LOCUS;Acc:AT1G09310]
Solyc02g087890.2	5.58	1.45e-11	1.83e-09	Unknown Protein (AHRD V1)
Solyc08g005760.1	5.58	2.22e-07	8.14e-06	Alcohol acetyltransferase (AHRD V1 **-* B1A9J8_CUCME)%3B contains Interpro domain(s) IPR003480 Transferase	AT3G03480	acetyl CoA:(Z)-3-hexen-1-ol acetyltransferase [Source:TAIR_LOCUS;Acc:AT3G03480]
Solyc12g099210.1	5.58	0.00201	0.0143	Invertase inhibitor (AHRD V1 ***- O49908_TOBAC)%3B contains Interpro domain(s) IPR006501 Pectinesterase inhibitor	AT1G47960	cell wall / vacuolar inhibitor of fructosidase 1 [Source:TAIR_LOCUS;Acc:AT1G47960]
Solyc07g054800.1	5.57	0.00478	0.0281	Wound induced protein (AHRD V1 ***- B6T327_MAIZE)	AT4G10265	Wound-responsive family protein [Source:TAIR_LOCUS;Acc:AT4G10265]
Solyc04g079960.1	5.55	1.97e-10	1.81e-08	Geranylgeranyl pyrophosphate synthase 2 (AHRD V1 ***- Q1A7S9_SOLLC)%3B contains Interpro domain(s) IPR000092 Polyprenyl synthetase
Solyc08g078450.2	5.53	0.000151	0.00185	Exostosin family protein (AHRD V1 ***- D7MCC1_ARALY)%3B contains Interpro domain(s) IPR004263 Exostosin-like	AT4G16745	Exostosin family protein [Source:TAIR_LOCUS;Acc:AT4G16745]
Solyc03g031860.2	5.52	7.86e-19	5.24e-16	Phytoene synthase 1	AT5G17230	PHYTOENE SYNTHASE [Source:TAIR_LOCUS;Acc:AT5G17230]
Solyc10g047030.1	5.5	2.54e-07	9.04e-06	Beta-xylosidase 4 (AHRD V1 **** D7MRV5_ARALY)%3B contains Interpro domain(s) IPR001764 Glycoside hydrolase%2C family 3%2C N-terminal	AT3G19620	Glycosyl hydrolase family protein [Source:TAIR_LOCUS;Acc:AT3G19620]
Solyc07g052790.1	5.46	4.48e-07	1.45e-05	Nbs-lrr%2C resistance protein	AT1G31540	Disease resistance protein (TIR-NBS-LRR class) family [Source:TAIR_LOCUS;Acc:AT1G31540]
Solyc08g075320.2	5.46	0.00134	0.0104	Cytochrome P450	AT4G19230	cytochrome P450, family 707, subfamily A, polypeptide 1 [Source:TAIR_LOCUS;Acc:AT4G19230]
Solyc07g065420.1	5.45	6.44e-10	5.02e-08	Plant-specific domain TIGR01570 family protein (AHRD V1 ***- B6TX93_MAIZE)%3B contains Interpro domain(s) IPR006460 Protein of unknown function DUF617%2C plant	AT5G06990	Protein of unknown function, DUF617 [Source:TAIR_LOCUS;Acc:AT5G06990]
Solyc04g053040.2	5.43	0.00163	0.0121	Unknown Protein (AHRD V1)
Solyc01g087950.2	5.42	6.69e-07	2.03e-05	Serine carboxypeptidase 1 (AHRD V1 **** B6SW38_MAIZE)%3B contains Interpro domain(s) IPR001563 Peptidase S10%2C serine carboxypeptidase	AT2G05850	serine carboxypeptidase-like 38 [Source:TAIR_LOCUS;Acc:AT2G05850]
Solyc07g063640.1	5.42	6.56e-15	1.76e-12	Wound induced protein (AHRD V1 ***- B6SKC8_MAIZE)
Solyc10g084070.1	5.41	9.8e-13	1.72e-10	Unknown Protein (AHRD V1)
Solyc12g042830.1	5.41	9.04e-08	3.71e-06	class I heat shock protein (AHRD V1 -**- Q69BI7_CARPA)%3B contains Interpro domain(s) IPR008978 HSP20-like chaperone	AT1G52560	HSP20-like chaperones superfamily protein [Source:TAIR_LOCUS;Acc:AT1G52560]
Solyc03g034010.2	5.4	1.99e-06	5.19e-05	U-box domain-containing protein 5 (AHRD V1 ***- D7MBG7_ARALY)	AT4G36550	ARM repeat superfamily protein [Source:TAIR_LOCUS;Acc:AT4G36550]
Solyc04g078460.2	5.39	2.61e-07	9.22e-06	N(4)-(Beta-N-acetylglucosaminyl)-L-asparaginase (AHRD V1 **** ASPG_ELIMR)%3B contains Interpro domain(s) IPR000246 Peptidase T2%2C asparaginase 2	AT3G16150	N-terminal nucleophile aminohydrolases (Ntn hydrolases) superfamily protein [Source:TAIR_LOCUS;Acc:AT3G16150]
Solyc09g082460.2	5.37	1.66e-06	4.48e-05	Homocysteine s-methyltransferase (AHRD V1 **** B9HUS6_POPTR)%3B contains Interpro domain(s) IPR003726 Homocysteine S-methyltransferase	AT3G22740	homocysteine S-methyltransferase 3 [Source:TAIR_LOCUS;Acc:AT3G22740]
Solyc06g076560.1	5.36	1.85e-09	1.2e-07	class I heat shock protein (AHRD V1 ***- Q69BI7_CARPA)%3B contains Interpro domain(s) IPR002068 Heat shock protein Hsp20	AT1G53540	HSP20-like chaperones superfamily protein [Source:TAIR_LOCUS;Acc:AT1G53540]
Solyc09g066150.1	5.33	1.15e-16	4.63e-14	Cytochrome P450
Solyc03g095520.1	5.3	0.00131	0.0102	Unknown Protein (AHRD V1)
Solyc08g075800.1	5.26	0.00617	0.0343	Acyl-CoA synthetase/AMP-acid ligase II (AHRD V1 **** Q2W3Z0_MAGSA)%3B contains Interpro domain(s) IPR000873 AMP-dependent synthetase and ligase	AT1G20560	acyl activating enzyme 1 [Source:TAIR_LOCUS;Acc:AT1G20560]
Solyc05g005240.1	5.25	0.00492	0.0287	YABBY-like transcription factor CRABS CLAW-like protein (AHRD V1 **-* Q6SRZ7_ANTMA)%3B contains Interpro domain(s) IPR006780 YABBY protein	AT1G23420	Plant-specific transcription factor YABBY family protein [Source:TAIR_LOCUS;Acc:AT1G23420]
Solyc10g084600.1	5.24	6.3e-07	1.92e-05	Plant-specific domain TIGR01589 family protein (AHRD V1 *-*- B4FFL2_MAIZE)%3B contains Interpro domain(s) IPR006476 Conserved hypothetical protein CHP01589%2C plant	AT3G28990	Plant protein 1589 of unknown function [Source:TAIR_LOCUS;Acc:AT3G28990]
Solyc06g082030.2	5.21	4.32e-05	0.000663	Gibberellin 2-beta-dioxygenase 7 (AHRD V1 **-* B6SZM8_MAIZE)%3B contains Interpro domain(s) IPR005123 Oxoglutarate and iron-dependent oxygenase	AT3G47190	2-oxoglutarate (2OG) and Fe(II)-dependent oxygenase superfamily protein [Source:TAIR_LOCUS;Acc:AT3G47190]
Solyc08g066700.2	5.2	1.08e-23	2.33e-20	Polyribonucleotide nucleotidyltransferase (AHRD V1 ***- PNP_PROVI)%3B contains Interpro domain(s) IPR001247 Exoribonuclease%2C phosphorolytic domain 1	AT3G46210	Ribosomal protein S5 domain 2-like superfamily protein [Source:TAIR_LOCUS;Acc:AT3G46210]
Solyc11g007390.1	5.19	3.03e-11	3.37e-09	UDP-glucosyltransferase (AHRD V1 *-*- Q8LKG3_STERE)%3B contains Interpro domain(s) IPR002213 UDP-glucuronosyl/UDP-glucosyltransferase
Solyc12g096310.1	5.19	5.67e-05	0.000832	DUF599 family protein (AHRD V1 ***- Q8T1D5_DICDI)%3B contains Interpro domain(s) IPR006747 Protein of unknown function DUF599	AT4G31330	Protein of unknown function, DUF599 [Source:TAIR_LOCUS;Acc:AT4G31330]
Solyc03g034320.2	5.17	4.9e-06	0.00011	Class I glutamine amidotransferase (AHRD V1 *-*- D4V3L4_BACVU)%3B contains Interpro domain(s) IPR011697 Peptidase C26	AT1G66860	Class I glutamine amidotransferase-like superfamily protein [Source:TAIR_LOCUS;Acc:AT1G66860]
Solyc03g097480.1	5.17	5.94e-08	2.58e-06	Unknown Protein (AHRD V1)
Solyc10g083400.1	5.17	9.8e-16	3.38e-13	Cytochrome P450	AT2G27690	cytochrome P450, family 94, subfamily C, polypeptide 1 [Source:TAIR_LOCUS;Acc:AT2G27690]
Solyc03g046390.1	5.13	2.93e-05	0.000479	Unknown Protein (AHRD V1)
Solyc06g072530.2	5.13	7.11e-05	0.000997	UPF0497 membrane protein 8 (AHRD V1 ***- U4978_VITVI)%3B contains Interpro domain(s) IPR006459 Uncharacterised protein family UPF0497%2C trans-membrane plant subgroup	AT4G25040	Uncharacterised protein family (UPF0497) [Source:TAIR_LOCUS;Acc:AT4G25040]
Solyc02g021350.2	5.09	0.00253	0.0171	Testis-specific Y-encoded protein (AHRD V1 *--- Q540R4_HUMAN)%3B contains Interpro domain(s) IPR002164 Nucleosome assembly protein (NAP)	AT1G18800	NAP1-related protein 2 [Source:TAIR_LOCUS;Acc:AT1G18800]
Solyc02g072370.1	5.09	0.00351	0.0221	Subtilisin-like protease (AHRD V1 ***- Q9LWA3_SOLLC)%3B contains Interpro domain(s) IPR015500 Peptidase S8%2C subtilisin-related
Solyc05g050010.2	5.09	1.12e-10	1.1e-08	1-aminocyclopropane-1-carboxylate synthase (AHRD V1 **** Q659H5_SOLLC)%3B contains Interpro domain(s) IPR004839 Aminotransferase%2C class I and II IPR004838 Aminotransferases%2C class-I%2C pyridoxal-phosphate-binding site	AT1G01480	1-amino-cyclopropane-1-carboxylate synthase 2 [Source:TAIR_LOCUS;Acc:AT1G01480]
Solyc11g011110.1	5.01	0.00072	0.00644	GDSL esterase/lipase At5g37690 (AHRD V1 ***- GDL80_ARATH)%3B contains Interpro domain(s) IPR001087 Lipase%2C GDSL	AT5G37690	SGNH hydrolase-type esterase superfamily protein [Source:TAIR_LOCUS;Acc:AT5G37690]
Solyc01g095920.2	5	5.78e-09	3.25e-07	O-methyltransferase family 3 (AHRD V1 ***- B5ZT51_RHILW)%3B contains Interpro domain(s) IPR009902 Protein of unknown function DUF1442
Solyc06g072650.1	5	5.45e-10	4.37e-08	Auxin responsive SAUR protein (AHRD V1 *--- Q2HTF2_MEDTR)%3B contains Interpro domain(s) IPR003676 Auxin responsive SAUR protein	AT5G50760	SAUR-like auxin-responsive protein family [Source:TAIR_LOCUS;Acc:AT5G50760]
Solyc01g108560.2	4.99	3.24e-09	1.98e-07	Acetyl esterase (AHRD V1 *--- AES_SHIFL)%3B contains Interpro domain(s) IPR013094 Alpha/beta hydrolase fold-3	AT1G19190	alpha/beta-Hydrolases superfamily protein [Source:TAIR_LOCUS;Acc:AT1G19190]
Solyc03g097700.2	4.95	2.22e-10	2.02e-08	O-methyltransferase (AHRD V1 ***- A5HJZ9_VITVI)%3B contains Interpro domain(s) IPR016461 O-methyltransferase%2C COMT%2C eukaryota
Solyc01g111040.2	4.94	9.8e-19	6.11e-16	EF-Hand containing protein-like (AHRD V1 ***- Q9T0I9_ARATH)%3B contains Interpro domain(s) IPR018248 EF hand	AT4G38810	Calcium-binding EF-hand family protein [Source:TAIR_LOCUS;Acc:AT4G38810]
Solyc03g120920.1	4.92	0.00691	0.0375	Unknown Protein (AHRD V1)%3B contains Interpro domain(s) IPR012876 Protein of unknown function DUF1677%2C plant	AT1G79770	Protein of unknown function (DUF1677) [Source:TAIR_LOCUS;Acc:AT1G79770]
Solyc06g060570.2	4.86	6.04e-10	4.78e-08	Ovarian cancer-associated gene 2 protein homolog (AHRD V1 **-- B5X7T4_SALSA)%3B contains Interpro domain(s) IPR005645 Protein of unknown function DUF341
Solyc08g062450.1	4.86	1.77e-08	8.64e-07	class II heat shock protein (AHRD V1 ***- B6T339_MAIZE)%3B contains Interpro domain(s) IPR002068 Heat shock protein Hsp20	AT5G12020	17.6 kDa class II heat shock protein [Source:TAIR_LOCUS;Acc:AT5G12020]
Solyc10g051120.1	4.82	2.19e-06	5.65e-05	Brain protein 44-like protein (AHRD V1 ***- B6TQE5_MAIZE)%3B contains Interpro domain(s) IPR005336 Uncharacterised protein family UPF0041	AT5G20090	Uncharacterised protein family (UPF0041) [Source:TAIR_LOCUS;Acc:AT5G20090]
Solyc10g079870.1	4.81	1.95e-05	0.000348	Cytokinin oxidase/dehydrogenase 1 (AHRD V1 ***- C0LPA6_SOLTU)%3B contains Interpro domain(s) IPR015345 Cytokinin dehydrogenase 1%2C FAD and cytokinin binding	AT2G41510	cytokinin oxidase/dehydrogenase 1 [Source:TAIR_LOCUS;Acc:AT2G41510]
Solyc11g011210.1	4.81	7.8e-16	2.74e-13	Gibberellin regulated protein (AHRD V1 **-- A2Q374_MEDTR)%3B contains Interpro domain(s) IPR003854 Gibberellin regulated protein	AT3G02885	GAST1 protein homolog 5 [Source:TAIR_LOCUS;Acc:AT3G02885]
Solyc11g020040.1	4.81	1.04e-10	1.04e-08	Chaperone DnaK (AHRD V1 ***- Q1SKX2_MEDTR)%3B contains Interpro domain(s) IPR012725 Chaperone DnaK	AT4G37910	mitochondrial heat shock protein 70-1 [Source:TAIR_LOCUS;Acc:AT4G37910]
Solyc03g097600.2	4.8	3.91e-07	1.3e-05	MtN3-like protein (AHRD V1 **-- Q9LUE3_ARATH)%3B contains Interpro domain(s) IPR018179 RAG1-activating protein 1 homologue	AT5G50790	Nodulin MtN3 family protein [Source:TAIR_LOCUS;Acc:AT5G50790]
Solyc11g007470.1	4.78	3.12e-07	1.07e-05	UDP-glucuronosyltransferase 1-9 (AHRD V1 *-*- UD19_HUMAN)%3B contains Interpro domain(s) IPR002213 UDP-glucuronosyl/UDP-glucosyltransferase
Solyc01g108880.2	4.77	2.6e-10	2.3e-08	1-aminocyclopropane-1-carboxylate oxidase (AHRD V1 **-* ACCO_MUSAC)%3B contains Interpro domain(s) IPR005123 Oxoglutarate and iron-dependent oxygenase
Solyc03g123540.2	4.77	1.44e-08	7.21e-07	class II heat shock protein (AHRD V1 ***- B6U175_MAIZE)%3B contains Interpro domain(s) IPR002068 Heat shock protein Hsp20	AT1G54050	HSP20-like chaperones superfamily protein [Source:TAIR_LOCUS;Acc:AT1G54050]
Solyc01g108730.1	4.74	3.14e-09	1.94e-07	Hydrolase alpha/beta fold family protein (AHRD V1 **-* D7LP51_ARALY)	AT4G16690	methyl esterase 16 [Source:TAIR_LOCUS;Acc:AT4G16690]
Solyc02g080060.1	4.74	0.000424	0.00426	Cysteine-rich receptor-like protein kinase 29 (AHRD V1 **** CRK29_ARATH)%3B contains Interpro domain(s) IPR002902 Protein of unknown function DUF26	AT4G20520	RNA binding;RNA-directed DNA polymerases [Source:TAIR_LOCUS;Acc:AT4G20520]
Solyc09g074500.1	4.74	0.000242	0.0027	Unknown Protein (AHRD V1)
Solyc10g074730.1	4.72	4.19e-07	1.37e-05	Harpin-induced 1 (AHRD V1 ***- Q1STP6_MEDTR)%3B contains Interpro domain(s) IPR010847 Harpin-induced 1	AT3G54200	Late embryogenesis abundant (LEA) hydroxyproline-rich glycoprotein family [Source:TAIR_LOCUS;Acc:AT3G54200]
Solyc06g035480.2	4.71	2.11e-05	0.000369	Serine/threonine-protein phosphatase 7 long form homolog (AHRD V1 *--- PPP7L_ARATH)%3B contains Interpro domain(s) IPR019557 Aminotransferase-like%2C plant mobile domain
Solyc05g009270.2	4.7	6.74e-10	5.19e-08	Fatty acid elongase 3-ketoacyl-CoA synthase (AHRD V1 **** Q6DUV5_BRANA)%3B contains Interpro domain(s) IPR012392 Very-long-chain 3-ketoacyl-CoA synthase	AT1G25450	3-ketoacyl-CoA synthase 5 [Source:TAIR_LOCUS;Acc:AT1G25450]
Solyc06g083470.2	4.69	0.000297	0.00318	Tropinone reductase-like protein 16 (AHRD V1 **-- B2BXZ1_9BRAS)%3B contains Interpro domain(s) IPR002347 Glucose/ribitol dehydrogenase	AT5G06060	NAD(P)-binding Rossmann-fold superfamily protein [Source:TAIR_LOCUS;Acc:AT5G06060]
Solyc07g049550.2	4.69	1.04e-06	2.99e-05	1-aminocyclopropane-1-carboxylate oxidase (AHRD V1 **** Q94F66_SOLTU)%3B contains Interpro domain(s) IPR005123 Oxoglutarate and iron-dependent oxygenase	AT1G05010	ethylene-forming enzyme [Source:TAIR_LOCUS;Acc:AT1G05010]
Solyc06g072760.2	4.67	0.00111	0.00894	Syntaxin (AHRD V1 ***- Q8LJR4_SOYBN)%3B contains Interpro domain(s) IPR010989 t-SNARE	AT5G16830	syntaxin of plants 21 [Source:TAIR_LOCUS;Acc:AT5G16830]
Solyc09g008970.1	4.66	1.85e-07	7.03e-06	Unknown Protein (AHRD V1)	AT3G10020	unknown protein; FUNCTIONS IN: molecular_function unknown; INVOLVED IN: response to oxidative stress, anaerobic respiration; LOCATED IN: cellular_component unknown; EXPRESSED IN: 23 plant structures; EXPRESSED DURING: 13 growth stages; Has 47 Blast /.../o 47 proteins in 12 species: Archae - 0; Bacteria - 0; Metazoa - 1; Fungi - 0; Plants - 46; Viruses - 0; Other Eukaryotes - 0 (source: NCBI BLink…
Solyc08g066370.1	4.63	0.000119	0.00151	Serine/threonine-protein phosphatase 7 long form homolog (AHRD V1 **-- PPP7L_ARATH)%3B contains Interpro domain(s) IPR019557 Aminotransferase-like%2C plant mobile domain
Solyc12g056600.2	4.63	2.19e-05	0.00038	Short chain alcohol dehydrogenase (AHRD V1 **** O50038_TOBAC)%3B contains Interpro domain(s) IPR002347 Glucose/ribitol dehydrogenase
Solyc02g070020.1	4.61	3.05e-11	3.37e-09	UDP-glucosyltransferase (AHRD V1 **-* Q8LKG3_STERE)%3B contains Interpro domain(s) IPR002213 UDP-glucuronosyl/UDP-glucosyltransferase	AT5G49690	UDP-Glycosyltransferase superfamily protein [Source:TAIR_LOCUS;Acc:AT5G49690]
Solyc07g026930.1	4.6	1.01e-06	2.9e-05	Tetracycline transporter (AHRD V1 **-* D7L897_ARALY)%3B contains Interpro domain(s) IPR016196 Major facilitator superfamily%2C general substrate transporter	AT2G16970	Major facilitator superfamily protein [Source:TAIR_LOCUS;Acc:AT2G16970]
Solyc02g021680.2	4.57	6.69e-17	2.81e-14	WRKY transcription factor 37 (AHRD V1 *-*- Q6IEP4_ORYSJ)%3B contains Interpro domain(s) IPR003657 DNA-binding WRKY	AT1G30650	WRKY DNA-binding protein 14 [Source:TAIR_LOCUS;Acc:AT1G30650]
Solyc04g077810.1	4.57	5.96e-10	4.74e-08	Unknown Protein (AHRD V1)	AT1G10220	BEST Arabidopsis thaliana protein match is: ZCF37 (TAIR:AT1G59590.1); Has 43 Blast hits to 43 proteins in 15 species: Archae - 0; Bacteria - 2; Metazoa - 7; Fungi - 0; Plants - 27; Viruses - 0; Other Eukaryotes - 7 (source: NCBI BLink). [Source:TAIR_LOCUS;Acc:AT1G10220]
Solyc01g111970.2	4.54	9.97e-05	0.00131	Laccase 1a (AHRD V1 **-- B9IG56_POPTR)%3B contains Interpro domain(s) IPR001117 Multicopper oxidase%2C type 1	AT4G28090	SKU5 similar 10 [Source:TAIR_LOCUS;Acc:AT4G28090]
Solyc03g116910.2	4.53	6.36e-11	6.61e-09	Cinnamoyl-CoA reductase (AHRD V1 **** Q4U1I4_SOLLC)%3B contains Interpro domain(s) IPR016040 NAD(P)-binding domain	AT1G15950	cinnamoyl coa reductase 1 [Source:TAIR_LOCUS;Acc:AT1G15950]
Solyc06g059720.2	4.53	5.16e-05	0.000769	Stearoyl-acyl carrier protein desaturase (AHRD V1 **** Q8LA10_ARATH)%3B contains Interpro domain(s) IPR005067 Fatty acid desaturase%2C type 2	AT1G43800	Plant stearoyl-acyl-carrier-protein desaturase family protein [Source:TAIR_LOCUS;Acc:AT1G43800]
Solyc07g009380.2	4.52	5.05e-07	1.59e-05	Xyloglucan endotransglucosylase/hydrolase 2 (AHRD V1 **** Q8GTJ0_MALDO)%3B contains Interpro domain(s) IPR016455 Xyloglucan endotransglucosylase/hydrolase IPR008263 Glycoside hydrolase%2C family 16%2C active site
Solyc07g052780.2	4.52	3.43e-05	0.000546	Tir%2C resistance protein fragment	AT1G57630	Toll-Interleukin-Resistance (TIR) domain family protein [Source:TAIR_LOCUS;Acc:AT1G57630]
Solyc08g080640.1	4.51	1.16e-09	8.18e-08	Osmotin-like protein (Fragment) (AHRD V1 **-- Q8S4L1_SOLNI)%3B contains Interpro domain(s) IPR017949 Thaumatin%2C conserved site IPR001938 Thaumatin%2C pathogenesis-related	AT4G11650	osmotin 34 [Source:TAIR_LOCUS;Acc:AT4G11650]
Solyc08g078650.2	4.49	1.05e-08	5.39e-07	Glycosyl transferase family 8 glycogenin (AHRD V1 *--- D3TM56_GLOMM)%3B contains Interpro domain(s) IPR002495 Glycosyl transferase%2C family 8	AT2G35710	Nucleotide-diphospho-sugar transferases superfamily protein [Source:TAIR_LOCUS;Acc:AT2G35710]
Solyc12g089300.1	4.49	1.1e-08	5.6e-07	Gibberellin-regulated protein 2 (AHRD V1 *--- B6TLZ8_MAIZE)%3B contains Interpro domain(s) IPR003854 Gibberellin regulated protein	AT4G09600	GAST1 protein homolog 3 [Source:TAIR_LOCUS;Acc:AT4G09600]
Solyc12g042100.1	4.47	0.000203	0.00235	Unknown Protein (AHRD V1)
Solyc03g007890.2	4.46	5.25e-09	2.98e-07	Heat shock protein 90 (Fragment) (AHRD V1 **-- Q2L3T8_WHEAT)%3B contains Interpro domain(s) IPR003594 ATP-binding region%2C ATPase-like IPR001404 Heat shock protein Hsp90	AT5G52640	heat shock protein 90.1 [Source:TAIR_LOCUS;Acc:AT5G52640]
Solyc02g071080.1	4.45	6.85e-08	2.89e-06	Purine permease family protein (AHRD V1 **-* D7MCV2_ARALY)%3B contains Interpro domain(s) IPR004853 Protein of unknown function DUF250	AT4G18190	purine permease 6 [Source:TAIR_LOCUS;Acc:AT4G18190]
Solyc06g076570.1	4.45	8.07e-12	1.14e-09	class I heat shock protein (AHRD V1 ***- Q69BI7_CARPA)%3B contains Interpro domain(s) IPR002068 Heat shock protein Hsp20	AT1G53540	HSP20-like chaperones superfamily protein [Source:TAIR_LOCUS;Acc:AT1G53540]
Solyc04g054830.2	4.43	0.000322	0.00339	Inositol-1 4 5-trisphosphate 5-phosphatase-like protein (AHRD V1 ***- Q9FJQ6_ARATH)%3B contains Interpro domain(s) IPR000300 Inositol polyphosphate related phosphatase	AT5G65090	DNAse I-like superfamily protein [Source:TAIR_LOCUS;Acc:AT5G65090]
Solyc04g010200.1	4.42	3.76e-09	2.26e-07	ABC transporter G family member 6 (AHRD V1 ***- AB6G_ARATH)%3B contains Interpro domain(s) IPR013525 ABC-2 type transporter	AT2G39350	ABC-2 type transporter family protein [Source:TAIR_LOCUS;Acc:AT2G39350]
Solyc05g050280.2	4.42	1.75e-14	4.34e-12	GH3 family protein (AHRD V1 ***- B9GQG9_POPTR)%3B contains Interpro domain(s) IPR004993 GH3 auxin-responsive promoter	AT2G46370	Auxin-responsive GH3 family protein [Source:TAIR_LOCUS;Acc:AT2G46370]
Solyc09g059950.2	4.42	1.52e-09	1.02e-07	Unknown Protein (AHRD V1)	AT3G07150	unknown protein; Has 19 Blast hits to 19 proteins in 8 species: Archae - 0; Bacteria - 0; Metazoa - 0; Fungi - 0; Plants - 19; Viruses - 0; Other Eukaryotes - 0 (source: NCBI BLink). [Source:TAIR_LOCUS;Acc:AT3G07150]
Solyc10g085870.1	4.4	0.000646	0.0059	UDP-glucosyltransferase family 1 protein (AHRD V1 ***- C6KI43_CITSI)%3B contains Interpro domain(s) IPR002213 UDP-glucuronosyl/UDP-glucosyltransferase	AT2G36750	UDP-glucosyl transferase 73C1 [Source:TAIR_LOCUS;Acc:AT2G36750]
Solyc10g006120.1	4.35	1.21e-06	3.42e-05	Extracellular ligand-gated ion channel (AHRD V1 ***- D7LAY2_ARALY)	AT1G50630	Protein of unknown function (DUF3537) [Source:TAIR_LOCUS;Acc:AT1G50630]
Solyc07g051950.2	4.33	5.08e-10	4.09e-08	C4-dicarboxylate transporter/malic acid transport family protein (AHRD V1 ***- D7KUS7_ARALY)%3B contains Interpro domain(s) IPR004695 C4-dicarboxylate transporter/malic acid transport protein	AT1G62262	SLAC1 homologue 4 [Source:TAIR_LOCUS;Acc:AT1G62262]
Solyc08g062340.2	4.33	3.22e-07	1.1e-05	Class II small heat shock protein Le-HSP17.6 (AHRD V1 ***- Q96489_SOLLC)%3B contains Interpro domain(s) IPR002068 Heat shock protein Hsp20	AT5G12020	17.6 kDa class II heat shock protein [Source:TAIR_LOCUS;Acc:AT5G12020]
Solyc10g006880.2	4.33	3.87e-09	2.3e-07	NAC domain protein (AHRD V1 ***- Q56UP7_SOLLC)%3B contains Interpro domain(s) IPR003441 No apical meristem (NAM) protein	AT1G52880	NAC (No Apical Meristem) domain transcriptional regulator superfamily protein [Source:TAIR_LOCUS;Acc:AT1G52880]
Solyc05g014190.2	4.32	4.89e-06	0.00011	CAAX amino terminal protease family protein (AHRD V1 **-- D7LQY7_ARALY)%3B contains Interpro domain(s) IPR003675 Abortive infection protein	AT3G26085	CAAX amino terminal protease family protein [Source:TAIR_LOCUS;Acc:AT3G26085]
Solyc07g051870.1	4.32	0.000203	0.00235	Protein serine/threonine kinase (AHRD V1 ***- D3BP85_POLPA)%3B contains Interpro domain(s) IPR002290 Serine/threonine protein kinase	AT1G05100	mitogen-activated protein kinase kinase kinase 18 [Source:TAIR_LOCUS;Acc:AT1G05100]
Solyc10g007110.2	4.32	6.92e-07	2.08e-05	Tyrosine aminotransferase (AHRD V1 **** Q8GUE9_SOLSC)%3B contains Interpro domain(s) IPR005958 Tyrosine/nicotianamine aminotransferase	AT5G53970	Tyrosine transaminase family protein [Source:TAIR_LOCUS;Acc:AT5G53970]
Solyc03g111720.2	4.29	6.5e-09	3.57e-07	Peptide methionine sulfoxide reductase msrA (AHRD V1 **** D7E9W5_METEZ)%3B contains Interpro domain(s) IPR002569 Methionine sulphoxide reductase A
Solyc09g015010.2	4.28	1.22e-05	0.000234	Unknown Protein (AHRD V1)
Solyc01g099190.2	4.27	1.26e-09	8.71e-08	Lipoxygenase (AHRD V1 **** Q42873_SOLLC)%3B contains Interpro domain(s) IPR001246 Lipoxygenase%2C plant	AT1G55020	lipoxygenase 1 [Source:TAIR_LOCUS;Acc:AT1G55020]
Solyc04g072160.2	4.27	7.02e-10	5.36e-08	Prostaglandin E synthase 3 (AHRD V1 **-- B4FLE3_MAIZE)%3B contains Interpro domain(s) IPR017447 CS
Solyc06g062600.2	4.27	2.71e-10	2.39e-08	Choline dehydrogenase (AHRD V1 ***- A0QXW0_MYCS2)%3B contains Interpro domain(s) IPR012132 Glucose-methanol-choline oxidoreductase	AT1G72970	Glucose-methanol-choline (GMC) oxidoreductase family protein [Source:TAIR_LOCUS;Acc:AT1G72970]
Solyc12g070080.1	4.27	1.78e-09	1.17e-07	N-acylethanolamine amidohydrolase (AHRD V1 **-- D7MRU1_ARALY)%3B contains Interpro domain(s) IPR000120 Amidase signature enzyme
Solyc01g107830.2	4.25	1.78e-09	1.17e-07	UDP-glucosyltransferase family 1 protein (AHRD V1 **** C6KI43_CITSI)%3B contains Interpro domain(s) IPR002213 UDP-glucuronosyl/UDP-glucosyltransferase	AT2G15480	UDP-glucosyl transferase 73B5 [Source:TAIR_LOCUS;Acc:AT2G15480]
Solyc12g070090.1	4.25	1.61e-10	1.51e-08	Glutamyl-tRNA(Gln) amidotransferase subunit A homolog (AHRD V1 *--- QRSL1_RAT)%3B contains Interpro domain(s) IPR000120 Amidase signature enzyme
Solyc07g005980.1	4.23	0.00687	0.0373	Unknown Protein (AHRD V1)%3B contains Interpro domain(s) IPR001841 Zinc finger%2C RING-type
Solyc10g083140.1	4.23	1.17e-07	4.63e-06	Unknown Protein (AHRD V1)	AT3G11600	unknown protein; FUNCTIONS IN: molecular_function unknown; INVOLVED IN: response to karrikin; EXPRESSED IN: 21 plant structures; EXPRESSED DURING: 12 growth stages; BEST Arabidopsis thaliana protein match is: unknown protein (TAIR:AT5G06270.1); Has /.../ast hits to 171 proteins in 15 species: Archae - 0; Bacteria - 0; Metazoa - 0; Fungi - 0; Plants - 171; Viruses - 0; Other Eukaryotes - 0 (source…
Solyc01g098740.2	4.22	1.03e-05	0.000202	Receptor protein kinase-like protein (AHRD V1 *-*- Q9LJU5_ARATH)%3B contains Interpro domain(s) IPR002290 Serine/threonine protein kinase	AT1G54820	Protein kinase superfamily protein [Source:TAIR_LOCUS;Acc:AT1G54820]
Solyc02g069930.1	4.22	3.73e-12	5.77e-10	Lipase-like protein (AHRD V1 **-- Q9M3D1_ARATH)%3B contains Interpro domain(s) IPR000073 Alpha/beta hydrolase fold-1
Solyc05g014380.2	4.21	1.09e-12	1.9e-10	Multidrug resistance protein ABC transporter family (AHRD V1 ***- B9HTC0_POPTR)%3B contains Interpro domain(s) IPR001140 ABC transporter%2C transmembrane region	AT1G71330	non-intrinsic ABC protein 5 [Source:TAIR_LOCUS;Acc:AT1G71330]
Solyc09g089620.1	4.21	0.00182	0.0132	AT-hook DNA-binding protein (Fragment) (AHRD V1 **-- A1DR81_CATRO)%3B contains Interpro domain(s) IPR014476 Predicted AT-hook DNA-binding	AT4G14465	AT-hook motif nuclear-localized protein 20 [Source:TAIR_LOCUS;Acc:AT4G14465]
Solyc12g013690.1	4.21	2.56e-12	4.23e-10	Monooxygenase FAD-binding protein (AHRD V1 **-- Q1B616_MYCSS)%3B contains Interpro domain(s) IPR003042 Aromatic-ring hydroxylase-like	AT4G38540	FAD/NAD(P)-binding oxidoreductase family protein [Source:TAIR_LOCUS;Acc:AT4G38540]
Solyc07g008520.2	4.2	5.21e-08	2.3e-06	Peptide transporter (AHRD V1 **-* O48542_HORVU)%3B contains Interpro domain(s) IPR000109 TGF-beta receptor%2C type I/II extracellular region
Solyc10g085750.1	4.2	3.68e-05	0.000579	Polyadenylate-binding protein 1 (AHRD V1 ***- Q6DF12_XENTR)%3B contains Interpro domain(s) IPR006515 Polyadenylate binding protein%2C human types 1%2C 2%2C 3%2C 4	AT2G36660	poly(A) binding protein 7 [Source:TAIR_LOCUS;Acc:AT2G36660]
Solyc03g025960.1	4.16	1.76e-12	2.96e-10	Unknown Protein (AHRD V1)
Solyc01g107400.2	4.14	4.21e-06	9.61e-05	Indole-3-acetic acid-amido synthetase GH3.8 (AHRD V1 ***- B6U4E2_MAIZE)
Solyc08g080090.2	4.14	2.78e-05	0.000461	Senescence-inducible chloroplast stay-green protein 2 (AHRD V1 **-- Q5EMP6_SOYBN)	AT4G11910	INVOLVED IN: biological_process unknown; LOCATED IN: chloroplast; BEST Arabidopsis thaliana protein match is: non-yellowing 1 (TAIR:AT4G22920.1); Has 206 Blast hits to 202 proteins in 67 species: Archae - 0; Bacteria - 86; Metazoa - 0; Fungi - 0; Pl /.../ 118; Viruses - 0; Other Eukaryotes - 2 (source: NCBI BLink). [Source:TAIR_LOCUS;Acc:AT4G11910]
Solyc12g098320.1	4.14	0.00173	0.0127	Cytochrome b5 (AHRD V1 *-*- Q9ZWT2_ARATH)%3B contains Interpro domain(s) IPR001199 Cytochrome b5	AT2G46650	cytochrome B5 isoform C [Source:TAIR_LOCUS;Acc:AT2G46650]
Solyc01g109160.2	4.13	0.00247	0.0168	cytochrome P450
Solyc06g068900.2	4.12	5.8e-15	1.58e-12	Nudix hydrolase 4 (AHRD V1 *-*- B6T5N7_MAIZE)%3B contains Interpro domain(s) IPR000086 NUDIX hydrolase domain	AT1G18300	nudix hydrolase homolog 4 [Source:TAIR_LOCUS;Acc:AT1G18300]
Solyc12g088460.1	4.12	2.98e-09	1.85e-07	Cytochrome P450	AT2G23190	cytochrome P450, family 81, subfamily D, polypeptide 7 [Source:TAIR_LOCUS;Acc:AT2G23190]
Solyc06g076520.1	4.1	2.99e-08	1.4e-06	class I heat shock protein (AHRD V1 ***- Q69BI7_CARPA)%3B contains Interpro domain(s) IPR002068 Heat shock protein Hsp20	AT1G53540	HSP20-like chaperones superfamily protein [Source:TAIR_LOCUS;Acc:AT1G53540]
Solyc07g039410.2	4.1	0.000372	0.00383	Nbs-lrr%2C resistance protein
Solyc11g017060.1	4.1	1.7e-09	1.13e-07	Unknown Protein (AHRD V1)
Solyc02g014490.2	4.06	1.92e-05	0.000345	Glycerophosphoryl diester phosphodiesterase family protein (AHRD V1 ***- D7MPL3_ARALY)%3B contains Interpro domain(s) IPR017946 PLC-like phosphodiesterase%2C TIM beta/alpha-barrel domain	AT5G58050	SHV3-like 4 [Source:TAIR_LOCUS;Acc:AT5G58050]
Solyc05g015030.1	4.05	0.00115	0.00922	Homeobox leucine-zipper protein (AHRD V1 **-- Q8H962_ZINEL)%3B contains Interpro domain(s) IPR002913 Lipid-binding START	AT1G34650	homeodomain GLABROUS 10 [Source:TAIR_LOCUS;Acc:AT1G34650]
Solyc07g052100.2	4.02	1.49e-08	7.44e-07	Chromodomain-helicase-DNA-binding protein 1-like (AHRD V1 *--* CHD1L_DANRE)%3B contains Interpro domain(s) IPR014001 DEAD-like helicase%2C N-terminal	AT1G02670	P-loop containing nucleoside triphosphate hydrolases superfamily protein [Source:TAIR_LOCUS;Acc:AT1G02670]
Solyc02g070690.1	4	3.34e-10	2.85e-08	C2 domain-containing protein (AHRD V1 ***- D7LFS6_ARALY)%3B contains Interpro domain(s) IPR018029 C2 membrane targeting protein	AT1G04540	Calcium-dependent lipid-binding (CaLB domain) family protein [Source:TAIR_LOCUS;Acc:AT1G04540]
Solyc02g090120.1	4	0.000218	0.00249	Unknown Protein (AHRD V1)
Solyc01g099020.2	3.99	6.89e-05	0.000974	GDSL esterase/lipase At5g03980 (AHRD V1 ***- GDL74_ARATH)%3B contains Interpro domain(s) IPR001087 Lipase%2C GDSL
Solyc05g053330.2	3.99	0.00757	0.0402	MYB transcription factor (AHRD V1 ***- Q39550_CRAPL)%3B contains Interpro domain(s) IPR015495 Myb transcription factor	AT3G06490	myb domain protein 108 [Source:TAIR_LOCUS;Acc:AT3G06490]
Solyc09g010210.2	3.97	0.000146	0.0018	Endoglucanase 1 (AHRD V1 ***- B6TRZ3_MAIZE)%3B contains Interpro domain(s) IPR008928 Six-hairpin glycosidase-like IPR012341 Six-hairpin glycosidase IPR018221 Glycoside hydrolase%2C family 9%2C active site IPR001701 Glycoside hydrolase%2C family 9	AT1G23210	glycosyl hydrolase 9B6 [Source:TAIR_LOCUS;Acc:AT1G23210]
Solyc10g038080.1	3.97	5.99e-08	2.59e-06	Shikimate dehydrogenase (AHRD V1 ***- B6TSW1_MAIZE)%3B contains Interpro domain(s) IPR001381 Dehydroquinase class I
Solyc12g008430.1	3.97	9.48e-06	0.00019	Malic enzyme (AHRD V1 ***- Q006Q0_TOBAC)%3B contains Interpro domain(s) IPR012302 Malic enzyme%2C NAD-binding	AT5G11670	NADP-malic enzyme 2 [Source:TAIR_LOCUS;Acc:AT5G11670]
Solyc03g034330.1	3.96	0.000181	0.00214	Lipid transfer protein (AHRD V1 ***- A5JUZ7_SESIN)%3B contains Interpro domain(s) IPR013770 Plant lipid transfer protein and hydrophobic protein%2C helical	AT1G07747	Bifunctional inhibitor/lipid-transfer protein/seed storage 2S albumin superfamily protein [Source:TAIR_LOCUS;Acc:AT1G07747]
Solyc04g014600.2	3.96	3.4e-13	6.37e-11	Universal stress protein family protein (AHRD V1 ***- D7L0F0_ARALY)%3B contains Interpro domain(s) IPR006016 UspA	AT3G03270	Adenine nucleotide alpha hydrolases-like superfamily protein [Source:TAIR_LOCUS;Acc:AT3G03270]
Solyc08g079480.2	3.96	1.09e-09	7.78e-08	Unknown Protein (AHRD V1)%3B contains Interpro domain(s) IPR009902 Protein of unknown function DUF1442	AT1G12320	Protein of unknown function (DUF1442) [Source:TAIR_LOCUS;Acc:AT1G12320]
Solyc03g083910.2	3.95	7.37e-09	3.97e-07	Acid beta-fructofuranosidase (AHRD V1 **-- Q575T1_WHEAT)%3B contains Interpro domain(s) IPR001362 Glycoside hydrolase%2C family 32
Solyc12g062340.1	3.95	0.0037	0.0229	Unknown Protein (AHRD V1)
Solyc08g081810.2	3.93	0.00384	0.0237	Cation/H(+) antiporter 18 (AHRD V1 **** CHX18_ARATH)%3B contains Interpro domain(s) IPR006153 Cation/H+ exchanger	AT1G64170	cation/H+ exchanger 16 [Source:TAIR_LOCUS;Acc:AT1G64170]
Solyc11g022530.1	3.93	0.00055	0.00519	Transmembrane protein 205 (AHRD V1 *-*- B9EN72_SALSA)	AT1G22600	Late embryogenesis abundant protein (LEA) family protein [Source:TAIR_LOCUS;Acc:AT1G22600]
Solyc07g045140.2	3.92	2.75e-09	1.72e-07	Uncharacterized membrane protein At3g27390 (AHRD V1 ***- Y3739_ARATH)	AT4G12680	unknown protein; INVOLVED IN: vegetative to reproductive phase transition of meristem; LOCATED IN: endomembrane system; BEST Arabidopsis thaliana protein match is: unknown protein (TAIR:AT5G40640.1); Has 103 Blast hits to 103 proteins in 14 species: /.../e - 0; Bacteria - 0; Metazoa - 0; Fungi - 0; Plants - 103; Viruses - 0; Other Eukaryotes - 0 (source: NCBI BLink). [Source:TAIR_LOCUS;Acc:AT4G12…
Solyc08g007890.2	3.92	7.49e-13	1.37e-10	Mitochondrial aldehyde dehydrogenase (AHRD V1 ***- Q8LST6_SECCE)%3B contains Interpro domain(s) IPR015590 Aldehyde dehydrogenase
Solyc04g064610.2	3.9	0.00093	0.00785	RAG1-activating protein 1 homolog (AHRD V1 **-- R1AP1_DROPS)%3B contains Interpro domain(s) IPR018179 RAG1-activating protein 1 homologue	AT1G21460	Nodulin MtN3 family protein [Source:TAIR_LOCUS;Acc:AT1G21460]
Solyc05g052240.2	3.9	2.03e-07	7.57e-06	Chalcone--flavonone isomerase (AHRD V1 ***- B4G1R6_MAIZE)%3B contains Interpro domain(s) IPR003466 Chalcone isomerase%2C subgroup	AT5G05270	Chalcone-flavanone isomerase family protein [Source:TAIR_LOCUS;Acc:AT5G05270]
Solyc10g085900.1	3.89	1.13e-08	5.77e-07	Tetratricopeptide TPR_2 repeat protein (AHRD V1 **-- B4B1G0_9CHRO)%3B contains Interpro domain(s) IPR011990 Tetratricopeptide-like helical	AT2G37400	Tetratricopeptide repeat (TPR)-like superfamily protein [Source:TAIR_LOCUS;Acc:AT2G37400]
Solyc01g106310.2	3.88	4.45e-10	3.63e-08	Unknown Protein (AHRD V1)
Solyc04g072760.2	3.87	7.48e-05	0.00104	High affinity sulfate transporter 2 (AHRD V1 **** SUT2_STYHA)%3B contains Interpro domain(s) IPR001902 Sulphate anion transporter
Solyc12g017250.1	3.87	5.27e-09	2.99e-07	photosystem II polypeptide (AHRD V1 ***- Q6V7X5_TRIPR)%3B contains Interpro domain(s) IPR006814 Photosystem II protein PsbR	AT1G79040	photosystem II subunit R [Source:TAIR_LOCUS;Acc:AT1G79040]
Solyc07g065810.2	3.86	9.28e-06	0.000187	RING finger family protein (AHRD V1 ***- D6RU92_SILLA)%3B contains Interpro domain(s) IPR018957 Zinc finger%2C C3HC4 RING-type	AT4G26580	RING/U-box superfamily protein [Source:TAIR_LOCUS;Acc:AT4G26580]
Solyc04g005020.2	3.84	2.4e-08	1.14e-06	WD-40 repeat family protein (AHRD V1 **-- Q1EPE0_MUSAC)%3B contains Interpro domain(s) IPR020472 G-protein beta WD-40 repeat%2C region	AT1G24130	Transducin/WD40 repeat-like superfamily protein [Source:TAIR_LOCUS;Acc:AT1G24130]
Solyc10g054670.1	3.84	2.06e-09	1.32e-07	Unknown Protein (AHRD V1)
Solyc02g081540.2	3.83	2.47e-05	0.000419	Genomic DNA chromosome 5 P1 clone MLF18 (AHRD V1 ***- Q9FIV5_ARATH)	AT5G36960	unknown protein; Has 1807 Blast hits to 1807 proteins in 277 species: Archae - 0; Bacteria - 0; Metazoa - 736; Fungi - 347; Plants - 385; Viruses - 0; Other Eukaryotes - 339 (source: NCBI BLink). [Source:TAIR_LOCUS;Acc:AT5G36960]
Solyc07g056430.2	3.83	1.18e-11	1.56e-09	Glutathione S-transferase-like protein (AHRD V1 **** Q8GVD1_SOLLC)%3B contains Interpro domain(s) IPR004046 Glutathione S-transferase%2C C-terminal	AT1G17170	glutathione S-transferase TAU 24 [Source:TAIR_LOCUS;Acc:AT1G17170]
Solyc01g106820.2	3.82	9.28e-09	4.86e-07	Peptidase M50 family (AHRD V1 ***- B6UET0_MAIZE)	AT1G17870	ethylene-dependent gravitropism-deficient and yellow-green-like 3 [Source:TAIR_LOCUS;Acc:AT1G17870]
Solyc02g081830.2	3.81	7.09e-08	2.98e-06	HAD-superfamily hydrolase (AHRD V1 ***- D5A3P4_SPIPL)%3B contains Interpro domain(s) IPR011949 HAD-superfamily hydrolase%2C subfamily IA%2C REG-2-like	AT5G44730	Haloacid dehalogenase-like hydrolase (HAD) superfamily protein [Source:TAIR_LOCUS;Acc:AT5G44730]
Solyc05g014390.2	3.81	2.06e-08	9.92e-07	ABC transporter C family member 3 (AHRD V1 **-- AB3C_ARATH)%3B contains Interpro domain(s) IPR003439 ABC transporter-like	AT1G71330	non-intrinsic ABC protein 5 [Source:TAIR_LOCUS;Acc:AT1G71330]
Solyc09g009760.1	3.81	3.71e-05	0.000583	Z-box binding factor 2 protein (AHRD V1 *-*- Q5K1L6_ARATH)%3B contains Interpro domain(s) IPR011616 bZIP transcription factor%2C bZIP-1	AT1G19490	Basic-leucine zipper (bZIP) transcription factor family protein [Source:TAIR_LOCUS;Acc:AT1G19490]
Solyc01g103920.2	3.8	8.96e-07	2.61e-05	Ferredoxin I (AHRD V1 ***- Q93XJ9_SOLTU)%3B contains Interpro domain(s) IPR010241 Ferredoxin [2Fe-2S]%2C plant	AT1G10960	ferredoxin 1 [Source:TAIR_LOCUS;Acc:AT1G10960]
Solyc06g036130.2	3.8	2.62e-17	1.3e-14	Multidrug resistance protein mdtK (AHRD V1 **-- MDTK_YERP3)%3B contains Interpro domain(s) IPR002528 Multi antimicrobial extrusion protein MatE	AT4G25640	detoxifying efflux carrier 35 [Source:TAIR_LOCUS;Acc:AT4G25640]
Solyc07g063750.2	3.8	6.78e-07	2.05e-05	Serine/threonine-protein kinase receptor (AHRD V1 **** B6U2B7_MAIZE)%3B contains Interpro domain(s) IPR002290 Serine/threonine protein kinase	AT4G27300	S-locus lectin protein kinase family protein [Source:TAIR_LOCUS;Acc:AT4G27300]
Solyc10g053980.1	3.8	4.45e-05	0.00068	Unknown Protein (AHRD V1)
Solyc09g005730.2	3.78	1.36e-05	0.000257	Plant-specific domain TIGR01589 family protein (AHRD V1 ***- B4FFL2_MAIZE)%3B contains Interpro domain(s) IPR006476 Conserved hypothetical protein CHP01589%2C plant	AT3G28990	Plant protein 1589 of unknown function [Source:TAIR_LOCUS;Acc:AT3G28990]
Solyc11g051230.1	3.78	0.00087	0.00746	Unknown Protein (AHRD V1)
Solyc06g060910.1	3.77	0.000215	0.00246	Glycerol-3-phosphate transporter (AHRD V1 **** B0SG38_LEPBA)%3B contains Interpro domain(s) IPR016196 Major facilitator superfamily%2C general substrate transporter	AT4G17550	Major facilitator superfamily protein [Source:TAIR_LOCUS;Acc:AT4G17550]
Solyc09g082790.2	3.77	0.000533	0.00506	DNA repair and recombination protein RAD51 (AHRD V1 **-- A9CT16_ENTBH)%3B contains Interpro domain(s) IPR011940 Meiotic recombinase Dmc1	AT3G22880	DNA repair (Rad51) family protein [Source:TAIR_LOCUS;Acc:AT3G22880]
Solyc03g122130.2	3.75	5.01e-07	1.58e-05	L-lactate dehydrogenase (AHRD V1 ***- C0S8Q7_PARBP)%3B contains Interpro domain(s) IPR012133 Alpha-hydroxy acid dehydrogenase%2C FMN-dependent	AT3G14130	Aldolase-type TIM barrel family protein [Source:TAIR_LOCUS;Acc:AT3G14130]
Solyc02g088610.2	3.74	8.22e-09	4.38e-07	ATP-dependent chaperone ClpB (AHRD V1 **** B5W0X8_SPIMA)%3B contains Interpro domain(s) IPR017730 Chaperonin ClpB	AT5G15450	casein lytic proteinase B3 [Source:TAIR_LOCUS;Acc:AT5G15450]
Solyc04g009960.2	3.74	6.48e-09	3.57e-07	L-allo-threonine aldolase (AHRD V1 **** D7RJ69_CARPA)%3B contains Interpro domain(s) IPR001597 Aromatic amino acid beta-eliminating lyase/threonine aldolase	AT1G08630	threonine aldolase 1 [Source:TAIR_LOCUS;Acc:AT1G08630]
Solyc05g005520.1	3.74	0.000221	0.00252	Peptidyl-prolyl cis-trans isomerase (Fragment) (AHRD V1 ***- A9Y0F6_9MYRT)%3B contains Interpro domain(s) IPR007062 Protein phosphatase inhibitor 2 (IPP-2)	AT5G52200	phosphoprotein phosphatase inhibitors [Source:TAIR_LOCUS;Acc:AT5G52200]
Solyc08g006330.2	3.73	7.92e-10	5.94e-08	UDP-glucose salicylic acid glucosyltransferase (AHRD V1 **** Q9M6E7_TOBAC)%3B contains Interpro domain(s) IPR002213 UDP-glucuronosyl/UDP-glucosyltransferase	AT2G23210	UDP-Glycosyltransferase superfamily protein [Source:TAIR_LOCUS;Acc:AT2G23210]
Solyc04g071520.2	3.72	1.84e-05	0.000333		AT5G09850	Transcription elongation factor (TFIIS) family protein [Source:TAIR_LOCUS;Acc:AT5G09850]
Solyc02g092120.2	3.71	0.000129	0.00161	Phytosulfokines 3 (AHRD V1 ***- PSK3_ARATH)%3B contains Interpro domain(s) IPR009438 Phytosulfokine	AT3G49780	phytosulfokine 4 precursor [Source:TAIR_LOCUS;Acc:AT3G49780]
Solyc03g098480.1	3.71	6.5e-07	1.98e-05	Unknown Protein (AHRD V1)
Solyc08g078700.2	3.71	0.000121	0.00153	Heat shock protein 22 (AHRD V1 ***- Q27JQ0_METAN)%3B contains Interpro domain(s) IPR002068 Heat shock protein Hsp20	AT4G25200	mitochondrion-localized small heat shock protein 23.6 [Source:TAIR_LOCUS;Acc:AT4G25200]
Solyc01g090410.2	3.7	3.7e-12	5.77e-10	Palmitoyl protein thioesterase family protein (AHRD V1 **** D7LRP2_ARALY)%3B contains Interpro domain(s) IPR002472 Palmitoyl protein thioesterase	AT3G60340	alpha/beta-Hydrolases superfamily protein [Source:TAIR_LOCUS;Acc:AT3G60340]
Solyc01g104650.2	3.7	7.53e-09	4.03e-07	BZIP transcription factor (AHRD V1 **** Q53UC6_WHEAT)%3B contains Interpro domain(s) IPR011700 Basic leucine zipper	AT5G42910	Basic-leucine zipper (bZIP) transcription factor family protein [Source:TAIR_LOCUS;Acc:AT5G42910]
Solyc04g080890.2	3.69	0.00976	0.0486	2-oxoglutarate and iron-dependent oxygenase domain-containing protein 2 (AHRD V1 **-- OGFD2_HUMAN)%3B contains Interpro domain(s) IPR006620 Prolyl 4-hydroxylase%2C alpha subunit	AT1G47940	Pentatricopeptide repeat (PPR) superfamily protein [Source:TAIR_LOCUS;Acc:AT1G47940]
Solyc02g092150.2	3.65	5.91e-10	4.72e-08	ACT domain-containing protein (AHRD V1 **-- D7M3X3_ARALY)%3B contains Interpro domain(s) IPR002912 Amino acid-binding ACT	AT5G65890	ACT domain repeat 1 [Source:TAIR_LOCUS;Acc:AT5G65890]
Solyc09g009220.2	3.63	1.69e-05	0.00031	Unknown Protein (AHRD V1)	AT2G36420	unknown protein; BEST Arabidopsis thaliana protein match is: unknown protein (TAIR:AT5G03670.1); Has 10588 Blast hits to 6606 proteins in 440 species: Archae - 8; Bacteria - 365; Metazoa - 4146; Fungi - 1198; Plants - 483; Viruses - 212; Other Eukar /.../- 4176 (source: NCBI BLink). [Source:TAIR_LOCUS;Acc:AT2G36420]
Solyc12g096430.1	3.63	6.01e-07	1.84e-05	Ubiquitin carboxyl-terminal hydrolase family protein (AHRD V1 ***- D7MB42_ARALY)%3B contains Interpro domain(s) IPR001394 Peptidase C19%2C ubiquitin carboxyl-terminal hydrolase 2	AT2G24640	ubiquitin-specific protease 19 [Source:TAIR_LOCUS;Acc:AT2G24640]
Solyc02g089660.1	3.62	7.16e-08	3e-06	Unknown Protein (AHRD V1)
Solyc08g014130.2	3.61	3.87e-08	1.79e-06	2-isopropylmalate synthase 1 (AHRD V1 **** Q30DX9_9BRAS)%3B contains Interpro domain(s) IPR005671 Bacterial 2-isopropylmalate synthase	AT1G18500	methylthioalkylmalate synthase-like 4 [Source:TAIR_LOCUS;Acc:AT1G18500]
Solyc10g050990.1	3.61	0.00234	0.0161	Unknown Protein (AHRD V1)
Solyc03g114750.2	3.6	7.91e-06	0.000164	Unknown Protein (AHRD V1)
Solyc01g098370.1	3.58	0.00859	0.0444	LRR receptor-like serine/threonine-protein kinase%2C RLP
Solyc03g097430.1	3.57	3.67e-06	8.65e-05	Unknown Protein (AHRD V1)
Solyc02g067750.2	3.55	0.00438	0.0262	Carbonic anhydrase (AHRD V1 ***- B1VK36_SOLLC)%3B contains Interpro domain(s) IPR001765 Carbonic anhydrase	AT3G01500	carbonic anhydrase 1 [Source:TAIR_LOCUS;Acc:AT3G01500]
Solyc03g118100.2	3.54	0.00181	0.0131	Dehydrogenase/reductase SDR family member 7 (AHRD V1 *-*- DHRS7_HUMAN)%3B contains Interpro domain(s) IPR002347 Glucose/ribitol dehydrogenase	AT5G51030	NAD(P)-binding Rossmann-fold superfamily protein [Source:TAIR_LOCUS;Acc:AT5G51030]
Solyc01g008540.2	3.53	0.00678	0.0369	Cinnamoyl CoA reductase-like protein (AHRD V1 ***- B9HNY0_POPTR)%3B contains Interpro domain(s) IPR016040 NAD(P)-binding domain	AT1G51410	NAD(P)-binding Rossmann-fold superfamily protein [Source:TAIR_LOCUS;Acc:AT1G51410]
Solyc01g108400.2	3.53	9.32e-05	0.00124	Calcium-dependent protein kinase-like (AHRD V1 **** Q9LET1_ARATH)%3B contains Interpro domain(s) IPR002290 Serine/threonine protein kinase
Solyc07g005210.2	3.53	1.89e-07	7.15e-06	Outer membrane lipoprotein blc (AHRD V1 **-- D0RZG9_ACICA)%3B contains Interpro domain(s) IPR002345 Lipocalin	AT5G58070	temperature-induced lipocalin [Source:TAIR_LOCUS;Acc:AT5G58070]
Solyc06g084540.2	3.52	8.31e-11	8.45e-09	Universal stress protein (AHRD V1 ***- B4UW73_ARAHY)%3B contains Interpro domain(s) IPR006016 UspA	AT2G47710	Adenine nucleotide alpha hydrolases-like superfamily protein [Source:TAIR_LOCUS;Acc:AT2G47710]
Solyc08g079310.2	3.52	0.000752	0.00664	Cytochrome P450	AT4G12300	cytochrome P450, family 706, subfamily A, polypeptide 4 [Source:TAIR_LOCUS;Acc:AT4G12300]
Solyc01g102950.2	3.51	0.00346	0.0219	FAD dependent oxidoreductase (AHRD V1 **-- B5VX05_SPIMA)	AT2G32640	Lycopene beta/epsilon cyclase protein [Source:TAIR_LOCUS;Acc:AT2G32640]
Solyc12g098620.1	3.51	0.00207	0.0146	Transcription factor (AHRD V1 *-** D6MKM4_9ASPA)%3B contains Interpro domain(s) IPR011598 Helix-loop-helix DNA-binding	AT3G23690	basic helix-loop-helix (bHLH) DNA-binding superfamily protein [Source:TAIR_LOCUS;Acc:AT3G23690]
Solyc05g044580.2	3.5	1.05e-11	1.41e-09	Unknown Protein (AHRD V1)
Solyc10g076300.1	3.5	2.87e-07	9.97e-06	UPF0497 membrane protein At2g38480 (AHRD V1 ***- U497C_ARATH)%3B contains Interpro domain(s) IPR006702 Uncharacterised protein family UPF0497%2C trans-membrane plant	AT2G38480	Uncharacterised protein family (UPF0497) [Source:TAIR_LOCUS;Acc:AT2G38480]
Solyc02g069390.1	3.48	0.00151	0.0114	Sh4 homologue protein (AHRD V1 *-*- B6ZKM0_9POAL)%3B contains Interpro domain(s) IPR017877 MYB-like	AT1G31310	hydroxyproline-rich glycoprotein family protein [Source:TAIR_LOCUS;Acc:AT1G31310]
Solyc05g051710.2	3.48	0.000127	0.0016		AT5G09960	FUNCTIONS IN: molecular_function unknown; INVOLVED IN: biological_process unknown; LOCATED IN: plasma membrane; EXPRESSED IN: 22 plant structures; EXPRESSED DURING: 13 growth stages; CONTAINS InterPro DOMAIN/s: RPM1-interacting protein 4, defence re /.../ (InterPro:IPR008700); BEST Arabidopsis thaliana protein match is: unknown protein (TAIR:AT5G64850.1); Has 30201 Blast hits to 17322 proteins in…
Solyc01g005280.2	3.46	9.39e-07	2.72e-05	SEC14 cytosolic factor (AHRD V1 **-- B2W8N2_PYRTR)%3B contains Interpro domain(s) IPR001251 Cellular retinaldehyde-binding/triple function%2C C-terminal	AT1G14820	Sec14p-like phosphatidylinositol transfer family protein [Source:TAIR_LOCUS;Acc:AT1G14820]
Solyc07g054060.2	3.45	8.86e-05	0.00119	Unknown Protein (AHRD V1)
Solyc02g071090.2	3.44	2.8e-07	9.82e-06	Purine permease family protein (AHRD V1 **-* D7MCV2_ARALY)%3B contains Interpro domain(s) IPR004853 Protein of unknown function DUF250	AT4G18190	purine permease 6 [Source:TAIR_LOCUS;Acc:AT4G18190]
Solyc11g066890.1	3.44	7.13e-09	3.87e-07	Prephenate dehydratase (AHRD V1 ***- Q6JJ29_IPOTF)%3B contains Interpro domain(s) IPR001086 Prephenate dehydratase	AT1G08250	arogenate dehydratase 6 [Source:TAIR_LOCUS;Acc:AT1G08250]
Solyc01g010490.2	3.43	1.99e-07	7.45e-06	Cytochrome P450	AT4G13770	cytochrome P450, family 83, subfamily A, polypeptide 1 [Source:TAIR_LOCUS;Acc:AT4G13770]
Solyc10g024490.1	3.43	1.9e-05	0.000342	Peptide transporter-like protein (AHRD V1 **-* Q9SVS9_ARATH)%3B contains Interpro domain(s) IPR000109 TGF-beta receptor%2C type I/II extracellular region	AT4G21680	NITRATE TRANSPORTER 1.8 [Source:TAIR_LOCUS;Acc:AT4G21680]
Solyc06g051560.2	3.42	5.63e-06	0.000122	Flavoprotein wrbA (AHRD V1 ***- B6U724_MAIZE)	AT4G27270	Quinone reductase family protein [Source:TAIR_LOCUS;Acc:AT4G27270]
Solyc07g026710.1	3.42	0.000274	0.00299	Unknown Protein (AHRD V1)
Solyc09g042230.1	3.42	0.000886	0.00756	Unknown Protein (AHRD V1)
Solyc01g081250.2	3.41	0.00122	0.00964	Glutathione-S-transferase (AHRD V1 ***- A3FMP5_SOLLC)%3B contains Interpro domain(s) IPR004046 Glutathione S-transferase%2C C-terminal
Solyc01g111250.2	3.38	0.00212	0.0149	Phosphatidylinositol-specific phospholipase c (AHRD V1 *-*- B9UXN2_LISMO)%3B contains Interpro domain(s) IPR017946 PLC-like phosphodiesterase%2C TIM beta/alpha-barrel domain	AT4G34920	PLC-like phosphodiesterases superfamily protein [Source:TAIR_LOCUS;Acc:AT4G34920]
Solyc06g071750.2	3.38	2.36e-06	6e-05	Octicosapeptide/Phox/Bem1p domain-containing protein (AHRD V1 **-- D7LRK8_ARALY)%3B contains Interpro domain(s) IPR000270 Octicosapeptide/Phox/Bem1p	AT3G48240	Octicosapeptide/Phox/Bem1p family protein [Source:TAIR_LOCUS;Acc:AT3G48240]
Solyc03g031550.1	3.37	0.00553	0.0314	Cysteine-rich receptor-like protein kinase (AHRD V1 --*- C6ZRS1_SOYBN)%3B contains Interpro domain(s) IPR002902 Protein of unknown function DUF26
Solyc05g008160.1	3.36	0.00616	0.0343	Unknown Protein (AHRD V1)
Solyc02g068310.2	3.35	3.49e-12	5.52e-10	2-oxoglutarate-dependent dioxygenase (AHRD V1 **-* B9GJL0_POPTR)%3B contains Interpro domain(s) IPR005123 Oxoglutarate and iron-dependent oxygenase	AT1G14120	2-oxoglutarate (2OG) and Fe(II)-dependent oxygenase superfamily protein [Source:TAIR_LOCUS;Acc:AT1G14120]
Solyc00g136560.2	3.34	1.29e-06	3.61e-05	Undecaprenyl pyrophosphate synthase (AHRD V1 *-*- D8G636_9CYAN)%3B contains Interpro domain(s) IPR001441 Di-trans-poly-cis-decaprenylcistransferase-like	AT2G23400	Undecaprenyl pyrophosphate synthetase family protein [Source:TAIR_LOCUS;Acc:AT2G23400]
Solyc02g093180.2	3.34	0.00705	0.0381	N-hydroxycinnamoyl/benzoyltransferase 3 (AHRD V1 **-- Q00M87_SOYBN)%3B contains Interpro domain(s) IPR003480 Transferase	AT3G50270	HXXXD-type acyl-transferase family protein [Source:TAIR_LOCUS;Acc:AT3G50270]
Solyc03g113480.1	3.34	3.54e-05	0.000562	Unknown Protein (AHRD V1)
Solyc06g009050.2	3.34	1.18e-09	8.26e-08	Universal stress protein (AHRD V1 ***- B4UW73_ARAHY)%3B contains Interpro domain(s) IPR006016 UspA	AT2G47710	Adenine nucleotide alpha hydrolases-like superfamily protein [Source:TAIR_LOCUS;Acc:AT2G47710]
Solyc02g067040.2	3.32	1.42e-07	5.52e-06	cDNA clone J075153F01 full insert sequence (AHRD V1 *--- B7F9A7_ORYSJ)%3B contains Interpro domain(s) IPR009769 Protein of unknown function DUF1336	AT3G29180	Protein of unknown function (DUF1336) [Source:TAIR_LOCUS;Acc:AT3G29180]
Solyc06g076320.1	3.32	0.000166	0.00199	DVL13 (AHRD V1 *-*- Q8L7D0_ARATH)%3B contains Interpro domain(s) IPR012552 DVL	AT1G07490	ROTUNDIFOLIA like 3 [Source:TAIR_LOCUS;Acc:AT1G07490]
Solyc01g088090.2	3.31	2.44e-09	1.55e-07	Hydrolase alpha/beta fold family protein (AHRD V1 ***- D7M5W5_ARALY)%3B contains Interpro domain(s) IPR000073 Alpha/beta hydrolase fold-1	AT5G13800	pheophytinase [Source:TAIR_LOCUS;Acc:AT5G13800]
Solyc02g078340.2	3.3	3.65e-05	0.000576	Heat stress transcription factor (AHRD V1 **** D4QAU8_CARPA)%3B contains Interpro domain(s) IPR000232 Heat shock factor (HSF)-type%2C DNA-binding
Solyc09g097770.2	3.29	4.14e-06	9.5e-05	Cell wall protein (AHRD V1 ***- Q40142_SOLLC)%3B contains Interpro domain(s) IPR010800 Glycine rich
Solyc12g009200.1	3.29	0.00381	0.0235	Chlorophyll a-b binding protein%2C chloroplastic (AHRD V1 ***- CB12_PETHY)%3B contains Interpro domain(s) IPR001344 Chlorophyll A-B binding protein	AT1G19150	photosystem I light harvesting complex gene 6 [Source:TAIR_LOCUS;Acc:AT1G19150]
Solyc12g087840.1	3.29	0.00217	0.0152	RING finger protein (AHRD V1 *-*- C6EUD3_SOYBN)%3B contains Interpro domain(s) IPR018957 Zinc finger%2C C3HC4 RING-type	AT1G72220	RING/U-box superfamily protein [Source:TAIR_LOCUS;Acc:AT1G72220]
Solyc00g006670.2	3.27	0.00011	0.00142	Unknown Protein (AHRD V1)
Solyc01g014560.2	3.27	0.000548	0.00518	D-mannose binding lectin family protein expressed (AHRD V1 **-- Q2RAY8_ORYSJ)%3B contains Interpro domain(s) IPR001480 Curculin-like (mannose-binding) lectin	AT5G60900	receptor-like protein kinase 1 [Source:TAIR_LOCUS;Acc:AT5G60900]
Solyc01g005290.2	3.26	2.07e-05	0.000363	SEC14 cytosolic factor family protein (AHRD V1 **-- D7M8H6_ARALY)%3B contains Interpro domain(s) IPR001251 Cellular retinaldehyde-binding/triple function%2C C-terminal	AT1G14820	Sec14p-like phosphatidylinositol transfer family protein [Source:TAIR_LOCUS;Acc:AT1G14820]
Solyc03g006960.2	3.26	3.37e-11	3.68e-09	Protein phosphatase 2C (AHRD V1 ***- Q8RVG0_TOBAC)%3B contains Interpro domain(s) IPR015655 Protein phosphatase 2C	AT5G51760	Protein phosphatase 2C family protein [Source:TAIR_LOCUS;Acc:AT5G51760]
Solyc05g052680.1	3.26	0.00591	0.0331	Hydroxycinnamoyl transferase (AHRD V1 **-* D2XJ64_9MAGN)%3B contains Interpro domain(s) IPR003480 Transferase	AT2G39980	HXXXD-type acyl-transferase family protein [Source:TAIR_LOCUS;Acc:AT2G39980]
Solyc10g085140.1	3.26	2.55e-06	6.37e-05	Undecaprenyl pyrophosphate synthase (AHRD V1 ***- Q5QXS4_IDILO)%3B contains Interpro domain(s) IPR001441 Di-trans-poly-cis-decaprenylcistransferase-like	AT2G23400	Undecaprenyl pyrophosphate synthetase family protein [Source:TAIR_LOCUS;Acc:AT2G23400]
Solyc11g008680.1	3.26	2.21e-09	1.42e-07	Acyl- (AHRD V1 ***- Q4JIJ4_9ROSI)%3B contains Interpro domain(s) IPR005067 Fatty acid desaturase%2C type 2	AT3G02630	Plant stearoyl-acyl-carrier-protein desaturase family protein [Source:TAIR_LOCUS;Acc:AT3G02630]
Solyc03g082730.1	3.25	0.000488	0.00473	Unknown Protein (AHRD V1)
Solyc03g111970.2	3.24	2.8e-10	2.46e-08	Cytochrome P450	AT1G11610	cytochrome P450, family 71, subfamily A, polypeptide 18 [Source:TAIR_LOCUS;Acc:AT1G11610]
Solyc03g115230.2	3.24	4.45e-05	0.00068	ClpB chaperone (AHRD V1 ***- D6QXI5_TRYCR)%3B contains Interpro domain(s) IPR013093 ATPase associated with various cellular activities%2C AAA-2	AT1G74310	heat shock protein 101 [Source:TAIR_LOCUS;Acc:AT1G74310]
Solyc12g008840.1	3.24	4.53e-07	1.46e-05	Beta-galactosidase (AHRD V1 ***- O81100_SOLLC)%3B contains Interpro domain(s) IPR001944 Glycoside hydrolase%2C family 35	AT3G52840	beta-galactosidase 2 [Source:TAIR_LOCUS;Acc:AT3G52840]
Solyc01g008700.2	3.23	3.48e-11	3.76e-09	cDNA clone 001-102-C05 full insert sequence (AHRD V1 **-- B7E7M9_ORYSJ)	AT2G26840	unknown protein; FUNCTIONS IN: molecular_function unknown; INVOLVED IN: biological_process unknown; LOCATED IN: chloroplast; BEST Arabidopsis thaliana protein match is: unknown protein (TAIR:AT3G43910.1); Has 835 Blast hits to 835 proteins in 26 spe /.../Archae - 0; Bacteria - 25; Metazoa - 0; Fungi - 0; Plants - 40; Viruses - 2; Other Eukaryotes - 768 (source: NCBI BLink). [Source:TAIR_LOCUS;Acc…
Solyc05g005910.2	3.23	0.000937	0.00788	Peptide transporter (AHRD V1 **-* A6YJX4_9MAGN)%3B contains Interpro domain(s) IPR000109 TGF-beta receptor%2C type I/II extracellular region	AT5G11570	Major facilitator superfamily protein [Source:TAIR_LOCUS;Acc:AT5G11570]
Solyc06g084390.2	3.23	7.66e-11	7.83e-09	ER auxin binding protein 1 (AHRD V1 **** Q9ZRX6_SOLLC)%3B contains Interpro domain(s) IPR000886 Endoplasmic reticulum%2C targeting sequence	AT4G02980	endoplasmic reticulum auxin binding protein 1 [Source:TAIR_LOCUS;Acc:AT4G02980]
Solyc06g030470.2	3.21	0.000798	0.00695	Auxin-regulated protein (AHRD V1 ***- Q945F5_SOLLC)%3B contains Interpro domain(s) IPR010369 Protein of unknown function DUF966	AT2G28150	Domain of unknown function (DUF966) [Source:TAIR_LOCUS;Acc:AT2G28150]
Solyc09g082860.2	3.21	9.92e-08	4.03e-06	Sulfate adenylyltransferase (AHRD V1 **** Q43183_SOLTU)%3B contains Interpro domain(s) IPR002650 ATP-sulfurylase	AT3G22890	ATP sulfurylase 1 [Source:TAIR_LOCUS;Acc:AT3G22890]
Solyc02g085660.1	3.2	0.00399	0.0244	UDP-glucosyltransferase (AHRD V1 **** B8QI32_9MAGN)%3B contains Interpro domain(s) IPR002213 UDP-glucuronosyl/UDP-glucosyltransferase	AT2G18560	UDP-Glycosyltransferase superfamily protein [Source:TAIR_LOCUS;Acc:AT2G18560]
Solyc03g115710.1	3.2	0.00234	0.0161	Pto-like%2C Serine/threonine kinase protein%2C resistance protein	AT5G61350	Protein kinase superfamily protein [Source:TAIR_LOCUS;Acc:AT5G61350]
Solyc07g006600.1	3.2	0.000967	0.00807	GDU1 (AHRD V1 *-*- B6TNE4_MAIZE)
Solyc01g080210.2	3.19	1.51e-14	3.88e-12	Ribonucleoside-diphosphate reductase small chain (AHRD V1 **** B6TLH5_MAIZE)%3B contains Interpro domain(s) IPR000358 Ribonucleotide reductase	AT3G23580	ribonucleotide reductase 2A [Source:TAIR_LOCUS;Acc:AT3G23580]
Solyc01g104110.2	3.19	0.000156	0.00189	Legumin 11S-globulin (AHRD V1 **-- Q39770_GINBI)%3B contains Interpro domain(s) IPR011051 Cupin%2C RmlC-type
Solyc08g076790.2	3.19	1.11e-07	4.43e-06	Cinnamoyl-CoA reductase-like protein (AHRD V1 ***- Q9M0B3_ARATH)%3B contains Interpro domain(s) IPR016040 NAD(P)-binding domain	AT2G23910	NAD(P)-binding Rossmann-fold superfamily protein [Source:TAIR_LOCUS;Acc:AT2G23910]
Solyc09g065660.2	3.19	2.41e-05	0.00041	Heat stress transcription factor A3 (AHRD V1 ***- D1M7W9_SOLLC)%3B contains Interpro domain(s) IPR000232 Heat shock factor (HSF)-type%2C DNA-binding	AT3G51910	heat shock transcription factor A7A [Source:TAIR_LOCUS;Acc:AT3G51910]
Solyc08g083190.2	3.16	0.00108	0.00878	Hydrolase alpha/beta fold family protein expressed (AHRD V1 ***- Q8LN42_ORYSJ)%3B contains Interpro domain(s) IPR000073 Alpha/beta hydrolase fold-1	AT1G64670	alpha/beta-Hydrolases superfamily protein [Source:TAIR_LOCUS;Acc:AT1G64670]
Solyc10g086710.1	3.16	0.000982	0.00817	PAR-1b protein (AHRD V1 ***- Q43588_TOBAC)%3B contains Interpro domain(s) IPR009489 PAR1	AT3G54040	PAR1 protein [Source:TAIR_LOCUS;Acc:AT3G54040]
Solyc03g122360.2	3.15	0.00198	0.0141	Cytochrome P450
Solyc05g052700.2	3.15	6.3e-09	3.49e-07	TPR domain protein (AHRD V1 *--- Q7MVN6_PORGI)%3B contains Interpro domain(s) IPR011990 Tetratricopeptide-like helical
Solyc05g014120.1	3.13	1.21e-11	1.57e-09		AT1G24480	S-adenosyl-L-methionine-dependent methyltransferases superfamily protein [Source:TAIR_LOCUS;Acc:AT1G24480]
Solyc09g065560.2	3.13	2.25e-06	5.77e-05	Sulfate transporter (AHRD V1 **** D7LTZ8_ARALY)%3B contains Interpro domain(s) IPR001902 Sulphate anion transporter	AT3G51895	sulfate transporter 3;1 [Source:TAIR_LOCUS;Acc:AT3G51895]
Solyc01g090700.2	3.11	3.34e-12	5.39e-10	Enoyl-CoA-hydratase (AHRD V1 ***- Q9SE41_AVIMR)%3B contains Interpro domain(s) IPR001753 Crotonase%2C core	AT3G60510	ATP-dependent caseinolytic (Clp) protease/crotonase family protein [Source:TAIR_LOCUS;Acc:AT3G60510]
Solyc03g034140.2	3.11	0.00032	0.00338	Flavoprotein wrbA (AHRD V1 ***- B6SPB2_MAIZE)%3B contains Interpro domain(s) IPR010089 Flavoprotein WrbA	AT4G36750	Quinone reductase family protein [Source:TAIR_LOCUS;Acc:AT4G36750]
Solyc03g098290.2	3.11	1.02e-06	2.94e-05	Sucrose synthase (AHRD V1 **** Q9FHU4_ARATH)%3B contains Interpro domain(s) IPR012820 Sucrose synthase%2C plants and cyanobacteria	AT1G73370	sucrose synthase 6 [Source:TAIR_LOCUS;Acc:AT1G73370]
Solyc06g071730.2	3.11	0.00173	0.0127	Unknown Protein (AHRD V1)	AT5G47740	Adenine nucleotide alpha hydrolases-like superfamily protein [Source:TAIR_LOCUS;Acc:AT5G47740]
Solyc02g037500.1	3.09	6.99e-05	0.000984	Unknown Protein (AHRD V1)
Solyc02g062500.2	3.09	0.00277	0.0185	2-oxoglutarate-dependent dioxygenase (AHRD V1 **** B9GL08_POPTR)%3B contains Interpro domain(s) IPR005123 Oxoglutarate and iron-dependent oxygenase	AT5G51310	2-oxoglutarate (2OG) and Fe(II)-dependent oxygenase superfamily protein [Source:TAIR_LOCUS;Acc:AT5G51310]
Solyc01g090100.1	3.08	0.00957	0.048	Unknown Protein (AHRD V1)
Solyc04g014480.2	3.08	4.33e-07	1.41e-05	class I heat shock protein 3 (AHRD V1 ***- B6TQD6_MAIZE)%3B contains Interpro domain(s) IPR002068 Heat shock protein Hsp20	AT5G37670	HSP20-like chaperones superfamily protein [Source:TAIR_LOCUS;Acc:AT5G37670]
Solyc06g011400.2	3.08	7.56e-13	1.37e-10	ATP-dependent chaperone ClpB (AHRD V1 **** B5W0X8_SPIMA)%3B contains Interpro domain(s) IPR013093 ATPase associated with various cellular activities%2C AAA-2	AT2G25140	casein lytic proteinase B4 [Source:TAIR_LOCUS;Acc:AT2G25140]
Solyc06g036290.2	3.08	0.00246	0.0167	Heat shock protein 90 (Fragment) (AHRD V1 **-- Q00NU9_WHEAT)%3B contains Interpro domain(s) IPR003594 ATP-binding region%2C ATPase-like IPR001404 Heat shock protein Hsp90	AT5G52640	heat shock protein 90.1 [Source:TAIR_LOCUS;Acc:AT5G52640]
Solyc01g100460.2	3.07	1.77e-09	1.17e-07	BZIP transcription factor (AHRD V1 **** C0LQL1_9CARY)%3B contains Interpro domain(s) IPR011616 bZIP transcription factor%2C bZIP-1	AT3G62420	basic region/leucine zipper motif 53 [Source:TAIR_LOCUS;Acc:AT3G62420]
Solyc03g117890.2	3.07	3.69e-07	1.23e-05	Unknown protein DS12 from 2D-PAGE of leaf%2C chloroplastic (AHRD V1 **-- UP12_ORYSJ)	AT1G16880	uridylyltransferase-related [Source:TAIR_LOCUS;Acc:AT1G16880]
Solyc06g008130.2	3.07	2.32e-08	1.11e-06	SET domain protein SUVR2 (AHRD V1 ***- D7MN45_ARALY)%3B contains Interpro domain(s) IPR018848 WIYLD domain
Solyc06g068890.1	3.07	0.00406	0.0247	Unknown Protein (AHRD V1)
Solyc08g069060.2	3.07	1.49e-09	1e-07	Beta-1 3-galactosyltransferase 6 (AHRD V1 **** B6UBH3_MAIZE)%3B contains Interpro domain(s) IPR002659 Glycosyl transferase%2C family 31	AT1G22015	Galactosyltransferase family protein [Source:TAIR_LOCUS;Acc:AT1G22015]
Solyc09g059170.1	3.07	1.29e-05	0.000245	Anthocyanidin 3-O-glucosyltransferase (AHRD V1 **** B6SU01_MAIZE)%3B contains Interpro domain(s) IPR002213 UDP-glucuronosyl/UDP-glucosyltransferase
Solyc02g077670.2	3.06	8.39e-07	2.47e-05	Chaperone protein dnaJ 2 (AHRD V1 ***- DNAJ2_ARATH)%3B contains Interpro domain(s) IPR003095 Heat shock protein DnaJ	AT2G20560	DNAJ heat shock family protein [Source:TAIR_LOCUS;Acc:AT2G20560]
Solyc05g012230.2	3.06	0.00833	0.0432	Unknown Protein (AHRD V1)	AT3G07250	nuclear transport factor 2 (NTF2) family protein / RNA recognition motif (RRM)-containing protein [Source:TAIR_LOCUS;Acc:AT3G07250]
Solyc03g005030.2	3.05	4.93e-07	1.57e-05	Unknown Protein (AHRD V1)	AT3G01860	unknown protein; FUNCTIONS IN: molecular_function unknown; INVOLVED IN: response to cadmium ion; LOCATED IN: chloroplast; EXPRESSED IN: 24 plant structures; EXPRESSED DURING: 13 growth stages; BEST Arabidopsis thaliana protein match is: unknown prot /.../AIR:AT3G27210.1); Has 66 Blast hits to 66 proteins in 13 species: Archae - 0; Bacteria - 0; Metazoa - 5; Fungi - 0; Plants - 61; Viruses - 0; Ot…
Solyc05g052860.2	3.05	0.00015	0.00184		AT3G55720	Protein of unknown function (DUF620) [Source:TAIR_LOCUS;Acc:AT3G55720]
Solyc06g005890.2	3.05	1.23e-13	2.53e-11	Unknown Protein (AHRD V1)%3B contains Interpro domain(s) IPR007750 Protein of unknown function DUF674
Solyc10g055630.1	3.05	7.82e-05	0.00108	Aquaporin (AHRD V1 ***- Q8W506_TOBAC)%3B contains Interpro domain(s) IPR012269 Aquaporin	AT2G16850	plasma membrane intrinsic protein 2;8 [Source:TAIR_LOCUS;Acc:AT2G16850]
Solyc04g082120.2	3.04	0.000102	0.00133	Prolyl endopeptidase (AHRD V1 **** B6U134_MAIZE)%3B contains Interpro domain(s) IPR002470 Peptidase S9A%2C prolyl oligopeptidase	AT1G20380	Prolyl oligopeptidase family protein [Source:TAIR_LOCUS;Acc:AT1G20380]
Solyc08g082990.2	3.04	1.93e-05	0.000345	Oligopeptide transporter 9 (AHRD V1 **** B6SVF4_MAIZE)%3B contains Interpro domain(s) IPR004648 Tetrapeptide transporter%2C OPT1/isp4	AT4G10770	oligopeptide transporter 7 [Source:TAIR_LOCUS;Acc:AT4G10770]
Solyc02g081970.2	3.02	7e-07	2.1e-05	Vacuolar sorting receptor 7 (AHRD V1 **** B6UEQ5_MAIZE)%3B contains Interpro domain(s) IPR003137 Protease-associated PA	AT1G30900	VACUOLAR SORTING RECEPTOR 6 [Source:TAIR_LOCUS;Acc:AT1G30900]
Solyc04g078060.1	3.02	2.47e-07	8.85e-06	Small hydrophobic protein (AHRD V1 *-*- Q9ZQY8_ARATH)	AT1G75810	unknown protein; FUNCTIONS IN: molecular_function unknown; INVOLVED IN: biological_process unknown; LOCATED IN: endomembrane system; EXPRESSED IN: 24 plant structures; EXPRESSED DURING: 15 growth stages; Has 13 Blast hits to 13 proteins in 5 species /.../ae - 0; Bacteria - 0; Metazoa - 0; Fungi - 0; Plants - 13; Viruses - 0; Other Eukaryotes - 0 (source: NCBI BLink). [Source:TAIR_LOCUS;Acc:AT1G75…
Solyc01g112120.2	3.01	1.15e-05	0.000223	Dimethylaniline monooxygenase 5 (AHRD V1 **** B5X0U9_SALSA)
Solyc06g048640.1	3	2.42e-05	0.000413	Unknown Protein (AHRD V1)
Solyc08g076090.2	3	1.49e-12	2.55e-10	At1g32160/F3C3_6 (AHRD V1 ***- Q9FVR1_ARATH)%3B contains Interpro domain(s) IPR008479 Protein of unknown function DUF760
Solyc06g005900.2	2.99	2.03e-08	9.82e-07	Unknown Protein (AHRD V1)%3B contains Interpro domain(s) IPR007750 Protein of unknown function DUF674
Solyc09g005120.2	2.99	4.86e-08	2.17e-06	Chaperone protein DnaJ (AHRD V1 *-*- C7DHA9_9EURY)%3B contains Interpro domain(s) IPR003095 Heat shock protein DnaJ	AT3G08970	DNAJ heat shock N-terminal domain-containing protein [Source:TAIR_LOCUS;Acc:AT3G08970]
Solyc07g045320.2	2.98	7.11e-11	7.35e-09	Unknown Protein (AHRD V1)	AT4G25330	unknown protein; Has 21 Blast hits to 21 proteins in 10 species: Archae - 0; Bacteria - 0; Metazoa - 0; Fungi - 0; Plants - 21; Viruses - 0; Other Eukaryotes - 0 (source: NCBI BLink). [Source:TAIR_LOCUS;Acc:AT4G25330]
Solyc09g075470.2	2.98	4.92e-06	0.00011	Chaperone protein dnaJ (AHRD V1 ***- B6U761_MAIZE)%3B contains Interpro domain(s) IPR001623 Heat shock protein DnaJ%2C N-terminal
Solyc12g056940.1	2.98	2.39e-07	8.64e-06	Acetyl-CoA carboxylase (AHRD V1 ***- D2CFN2_9ROSI)%3B contains Interpro domain(s) IPR013537 Acetyl-CoA carboxylase%2C central region	AT1G36160	acetyl-CoA carboxylase 1 [Source:TAIR_LOCUS;Acc:AT1G36160]
Solyc01g091130.2	2.97	4.1e-09	2.41e-07	Nitroreductase (AHRD V1 ***- Q2WAQ2_MAGSA)%3B contains Interpro domain(s) IPR000415 Nitroreductase-like	AT1G02020	nitroreductase family protein [Source:TAIR_LOCUS;Acc:AT1G02020]
Solyc03g043940.2	2.97	3.47e-10	2.93e-08	Unknown Protein (AHRD V1)
Solyc04g054260.2	2.97	6.4e-07	1.95e-05	Cytochrome P450
Solyc04g081420.2	2.97	1.85e-08	9.02e-07	Unknown Protein (AHRD V1)	AT1G75730	unknown protein; Has 327 Blast hits to 272 proteins in 89 species: Archae - 0; Bacteria - 129; Metazoa - 68; Fungi - 14; Plants - 20; Viruses - 0; Other Eukaryotes - 96 (source: NCBI BLink). [Source:TAIR_LOCUS;Acc:AT1G75730]
Solyc01g081060.2	2.96	5.2e-09	2.96e-07	Xyloglucan endotransglucosylase/hydrolase 14 (AHRD V1 **** C0IRH3_ACTDE)%3B contains Interpro domain(s) IPR016455 Xyloglucan endotransglucosylase/hydrolase
Solyc06g011370.2	2.96	3.61e-10	3.03e-08	Chaperone protein clpB 2 (AHRD V1 ***- D4TPI3_9NOST)%3B contains Interpro domain(s) IPR004176 Clp%2C N-terminal	AT4G14670	casein lytic proteinase B2 [Source:TAIR_LOCUS;Acc:AT4G14670]
Solyc06g053930.2	2.95	0.00607	0.0338	Calmodulin (AHRD V1 **** Q39890_SOYBN)%3B contains Interpro domain(s) IPR011992 EF-Hand type	AT3G22930	calmodulin-like 11 [Source:TAIR_LOCUS;Acc:AT3G22930]
Solyc10g007040.2	2.95	0.000961	0.00804	Beta-1%2C3-galactosyl-O-glycosyl-glycoprotein beta-1%2C6-N-acetylglucosaminyltransferase (AHRD V1 *--* GCNT3_BHV4L)%3B contains Interpro domain(s) IPR003406 Glycosyl transferase%2C family 14	AT1G53100	Core-2/I-branching beta-1,6-N-acetylglucosaminyltransferase family protein [Source:TAIR_LOCUS;Acc:AT1G53100]
Solyc10g008470.2	2.95	1.16e-09	8.19e-08	Engulfment and cell motility protein 1 (AHRD V1 **-- B5X1Y9_SALSA)%3B contains Interpro domain(s) IPR006816 Engulfment and cell motility%2C ELMO	AT1G03620	ELMO/CED-12 family protein [Source:TAIR_LOCUS;Acc:AT1G03620]
Solyc11g013330.1	2.95	1e-06	2.9e-05	F2E2.8 (AHRD V1 ***- Q9LM58_ARATH)	AT1G22030	CONTAINS InterPro DOMAIN/s: Protein BYPASS related (InterPro:IPR008511); BEST Arabidopsis thaliana protein match is: unknown protein (TAIR:AT1G77855.1); Has 99 Blast hits to 99 proteins in 17 species: Archae - 0; Bacteria - 0; Metazoa - 3; Fungi - 0 /.../ts - 96; Viruses - 0; Other Eukaryotes - 0 (source: NCBI BLink). [Source:TAIR_LOCUS;Acc:AT1G22030]
Solyc05g053000.1	2.93	3.23e-06	7.76e-05	AT-hook DNA-binding protein (Fragment) (AHRD V1 **-* A1DR81_CATRO)%3B contains Interpro domain(s) IPR014476 Predicted AT-hook DNA-binding	AT3G55560	AT-hook protein of GA feedback 2 [Source:TAIR_LOCUS;Acc:AT3G55560]
Solyc07g065190.2	2.93	0.000408	0.00413	Heavy metal-associated domain containing protein expressed (AHRD V1 *-*- Q2QXS5_ORYSJ)%3B contains Interpro domain(s) IPR006121 Heavy metal transport/detoxification protein
Solyc07g065340.1	2.93	2.58e-07	9.13e-06	Serine acetyltransferase (AHRD V1 **** Q39533_CITLA)%3B contains Interpro domain(s) IPR005881 Serine O-acetyltransferase	AT1G55920	serine acetyltransferase 2;1 [Source:TAIR_LOCUS;Acc:AT1G55920]
Solyc08g016670.2	2.93	3.34e-08	1.56e-06	Calcyclin-binding protein (AHRD V1 ***- B4FGY0_MAIZE)%3B contains Interpro domain(s) IPR007699 SGS	AT1G30070	SGS domain-containing protein [Source:TAIR_LOCUS;Acc:AT1G30070]
Solyc10g080880.1	2.91	2.79e-05	0.000462	Auxin efflux carrier (AHRD V1 ***- D6RT09_SOLLC)%3B contains Interpro domain(s) IPR014024 Auxin efflux carrier%2C subgroup
Solyc03g019710.2	2.9	7.61e-05	0.00105	MADS-box transcription factor (AHRD V1 ***- Q5KT55_9ASPA)%3B contains Interpro domain(s) IPR002100 Transcription factor%2C MADS-box
Solyc06g062800.2	2.9	8.99e-06	0.000182	ATP-dependent RNA helicase eIF4A (AHRD V1 ***- A8PG49_COPC7)%3B contains Interpro domain(s) IPR011545 DNA/RNA helicase%2C DEAD/DEAH box type%2C N-terminal	AT1G54270	eif4a-2 [Source:TAIR_LOCUS;Acc:AT1G54270]
Solyc01g091270.2	2.89	4.88e-08	2.18e-06	AT2G45380 protein (Fragment) (AHRD V1 ***- B9DGW8_ARATH)	AT2G45380	FUNCTIONS IN: molecular_function unknown; INVOLVED IN: biological_process unknown; LOCATED IN: cellular_component unknown; EXPRESSED IN: inflorescence meristem, flower, cultured cell; EXPRESSED DURING: petal differentiation and expansion stage; BEST /.../dopsis thaliana protein match is: Calcium-binding EF-hand family protein (TAIR:AT4G34070.1); Has 171 Blast hits to 170 proteins in 31 species: A…
Solyc06g061170.2	2.89	6.31e-08	2.71e-06	Solute carrier family 25 (Mitochondrial carrier ornithine transporter) member 15 (AHRD V1 **** Q2KHW4_BOVIN)%3B contains Interpro domain(s) IPR002067 Mitochondrial carrier protein	AT5G46800	Mitochondrial substrate carrier family protein [Source:TAIR_LOCUS;Acc:AT5G46800]
Solyc08g066430.1	2.89	1.62e-10	1.51e-08	Lachrymatory factor synthase (AHRD V1 ***- B6TW34_MAIZE)%3B contains Interpro domain(s) IPR019587 Polyketide cyclase/dehydrase	AT4G32870	Polyketide cyclase/dehydrase and lipid transport superfamily protein [Source:TAIR_LOCUS;Acc:AT4G32870]
Solyc09g065610.1	2.89	3.79e-06	8.89e-05	Transmembrane BAX inhibitor motif-containing protein 4 (AHRD V1 ***- B6TZF1_MAIZE)%3B contains Interpro domain(s) IPR006214 Uncharacterised protein family UPF0005	AT1G03070	Bax inhibitor-1 family protein [Source:TAIR_LOCUS;Acc:AT1G03070]
Solyc02g077790.1	2.88	0.00115	0.00925	Unknown Protein (AHRD V1)%3B contains Interpro domain(s) IPR016177 DNA-binding%2C integrase-type
Solyc04g080790.2	2.88	8.94e-06	0.000182	BEL1-like homeodomain protein 3 (AHRD V1 *--- BLH3_ARATH)%3B contains Interpro domain(s) IPR006563 POX	AT1G19700	BEL1-like homeodomain 10 [Source:TAIR_LOCUS;Acc:AT1G19700]
Solyc06g060300.1	2.88	1.28e-08	6.45e-07	Unknown Protein (AHRD V1)	AT1G44414	unknown protein; Has 29 Blast hits to 29 proteins in 12 species: Archae - 0; Bacteria - 4; Metazoa - 0; Fungi - 0; Plants - 25; Viruses - 0; Other Eukaryotes - 0 (source: NCBI BLink). [Source:TAIR_LOCUS;Acc:AT1G44414]
Solyc11g066100.1	2.88	0.0004	0.00406	heat shock protein (AHRD V1 ***- B2D2G5_CAPSN)%3B contains Interpro domain(s) IPR013126 Heat shock protein 70
Solyc02g085170.2	2.87	0.000169	0.00203	Glucose transporter 8 (AHRD V1 ***- Q2KKJ3_SOLIN)%3B contains Interpro domain(s) IPR003663 Sugar/inositol transporter
Solyc02g078400.2	2.86	0.000261	0.00288	Allantoinase (AHRD V1 **** Q6S4R9_ROBPS)%3B contains Interpro domain(s) IPR017593 Allantoinase	AT4G04955	allantoinase [Source:TAIR_LOCUS;Acc:AT4G04955]
Solyc03g097470.2	2.86	1.79e-06	4.77e-05	3-oxoacyl- (AHRD V1 ***- D5A3B9_SPIPL)%3B contains Interpro domain(s) IPR004655 Beta-ketoacyl-acyl carrier protein synthase III (FabH)	AT1G62640	3-ketoacyl-acyl carrier protein synthase III [Source:TAIR_LOCUS;Acc:AT1G62640]
Solyc04g080540.2	2.86	0.00458	0.0271	ST225 (AHRD V1 ***- B4YYB7_THEHA)	AT1G19530	unknown protein; FUNCTIONS IN: molecular_function unknown; INVOLVED IN: N-terminal protein myristoylation, anaerobic respiration; LOCATED IN: cellular_component unknown; EXPRESSED IN: leaf apex, inflorescence meristem, hypocotyl, root, flower; EXPRE /.../URING: petal differentiation and expansion stage; Has 47 Blast hits to 47 proteins in 13 species: Archae - 0; Bacteria - 0; Metazoa - 0; Fungi -…
Solyc06g068600.2	2.85	4.71e-08	2.11e-06	Phosphate import ATP-binding protein pstB 1 (AHRD V1 **** B6UHM7_MAIZE)%3B contains Interpro domain(s) IPR005670 Phosphate transport system permease protein 1	AT1G67940	non-intrinsic ABC protein 3 [Source:TAIR_LOCUS;Acc:AT1G67940]
Solyc09g008190.2	2.85	6.7e-08	2.85e-06	Unknown Protein (AHRD V1)
Solyc09g091470.2	2.85	1.52e-10	1.45e-08	3-ketoacyl CoA thiolase 2 (AHRD V1 **** C8YNG7_PETHY)%3B contains Interpro domain(s) IPR002155 Thiolase	AT1G04710	peroxisomal 3-ketoacyl-CoA thiolase 4 [Source:TAIR_LOCUS;Acc:AT1G04710]
Solyc11g066930.1	2.85	4.34e-06	9.88e-05	AT5G28150-like protein (Fragment) (AHRD V1 *-*- D6PS16_9BRAS)%3B contains Interpro domain(s) IPR008586 Protein of unknown function DUF868%2C plant	AT2G27770	Plant protein of unknown function (DUF868) [Source:TAIR_LOCUS;Acc:AT2G27770]
Solyc01g080220.2	2.84	2.13e-06	5.51e-05	Dienelactone hydrolase family protein (AHRD V1 **-- D7L3C7_ARALY)%3B contains Interpro domain(s) IPR002925 Dienelactone hydrolase
Solyc01g097880.2	2.84	3.84e-06	8.94e-05	Deaminase (AHRD V1 *-*- D6B5U0_9ACTO)%3B contains Interpro domain(s) IPR016193 Cytidine deaminase-like	AT3G05300	Cytidine/deoxycytidylate deaminase family protein [Source:TAIR_LOCUS;Acc:AT3G05300]
Solyc09g011620.1	2.84	0.00567	0.032	Glutathione S-transferase-like protein (AHRD V1 **** A8DUB0_SOLLC)%3B contains Interpro domain(s) IPR004046 Glutathione S-transferase%2C C-terminal	AT2G29420	glutathione S-transferase tau 7 [Source:TAIR_LOCUS;Acc:AT2G29420]
Solyc10g055810.1	2.84	0.000347	0.00361	Endochitinase (Chitinase) (AHRD V1 **** Q43184_SOLTU)%3B contains Interpro domain(s) IPR016283 Glycoside hydrolase%2C family 19 IPR018371 Chitin-binding%2C type 1%2C conserved site IPR000726 Glycoside hydrolase%2C family 19%2C catalytic IPR001002 Chitin-binding%2C type 1	AT3G12500	basic chitinase [Source:TAIR_LOCUS;Acc:AT3G12500]
Solyc06g011380.2	2.83	1.91e-11	2.28e-09	Chaperone ClpB (AHRD V1 ***- A5GSF0_SYNR3)
Solyc10g078770.1	2.83	0.000623	0.00573	Seed maturation protein LEA 4 (AHRD V1 ***- Q9FE69_GLYTO)%3B contains Interpro domain(s) IPR005513 Late embryogenesis abundant (LEA) group 1
Solyc10g086780.1	2.82	1.49e-08	7.42e-07	1-aminocyclopropane-1-carboxylate oxidase 1 (AHRD V1 **-- ACCO1_MALDO)%3B contains Interpro domain(s) IPR005123 Oxoglutarate and iron-dependent oxygenase	AT1G49390	2-oxoglutarate (2OG) and Fe(II)-dependent oxygenase superfamily protein [Source:TAIR_LOCUS;Acc:AT1G49390]
Solyc01g098110.2	2.81	2.15e-06	5.56e-05	Hydrolase alpha/beta fold family protein (AHRD V1 **-- D7L9I6_ARALY)%3B contains Interpro domain(s) IPR007130 Diacylglycerol acyltransferase	AT1G54570	Esterase/lipase/thioesterase family protein [Source:TAIR_LOCUS;Acc:AT1G54570]
Solyc07g007750.2	2.81	0.00756	0.0402	Defensin protein (AHRD V1 ***- B1N678_SOLLC)%3B contains Interpro domain(s) IPR008177 Gamma Purothionin	AT1G61070	low-molecular-weight cysteine-rich 66 [Source:TAIR_LOCUS;Acc:AT1G61070]
Solyc09g056180.2	2.81	0.00109	0.00884	Dehydroascorbate reductase 1 (Fragment) (AHRD V1 ***- B8YGQ8_SOLLC)%3B contains Interpro domain(s) IPR010987 Glutathione S-transferase%2C C-terminal-like	AT1G19550	Glutathione S-transferase family protein [Source:TAIR_LOCUS;Acc:AT1G19550]
Solyc09g075480.2	2.81	3.28e-06	7.86e-05	Kinesin (AHRD V1 ***- Q5MNW6_GOSHI)%3B contains Interpro domain(s) IPR001752 Kinesin%2C motor region	AT2G47500	P-loop nucleoside triphosphate hydrolases superfamily protein with CH (Calponin Homology) domain [Source:TAIR_LOCUS;Acc:AT2G47500]
Solyc10g083650.1	2.81	2.05e-06	5.34e-05	Peroxiredoxin ahpC/TSA family (AHRD V1 **-- Q1YGN4_MOBAS)%3B contains Interpro domain(s) IPR013740 Redoxin	AT3G52960	Thioredoxin superfamily protein [Source:TAIR_LOCUS;Acc:AT3G52960]
Solyc01g099990.2	2.79	7.19e-06	0.000151	F-box protein PP2-B1 (AHRD V1 ***- PP2B1_ARATH)%3B contains Interpro domain(s) IPR001810 Cyclin-like F-box	AT1G80110	phloem protein 2-B11 [Source:TAIR_LOCUS;Acc:AT1G80110]
Solyc02g036350.2	2.79	0.00546	0.0311	1-aminocyclopropane-1-carboxylate oxidase (AHRD V1 ***- A4ZYQ6_SOLLC)%3B contains Interpro domain(s) IPR005123 Oxoglutarate and iron-dependent oxygenase	AT1G05010	ethylene-forming enzyme [Source:TAIR_LOCUS;Acc:AT1G05010]
Solyc03g117500.1	2.79	0.000102	0.00133	VQ motif-containing protein (AHRD V1 ***- D7KX58_ARALY)%3B contains Interpro domain(s) IPR008889 VQ	AT1G80450	VQ motif-containing protein [Source:TAIR_LOCUS;Acc:AT1G80450]
Solyc10g085040.1	2.78	1.24e-10	1.2e-08	Soul heme-binding family protein (AHRD V1 ***- D7LKR5_ARALY)%3B contains Interpro domain(s) IPR006917 SOUL haem-binding protein	AT2G37970	SOUL heme-binding family protein [Source:TAIR_LOCUS;Acc:AT2G37970]
Solyc02g091850.1	2.77	0.00283	0.0188	Unknown Protein (AHRD V1)
Solyc04g016440.2	2.77	3.06e-05	0.000493		AT3G57280	Transmembrane proteins 14C [Source:TAIR_LOCUS;Acc:AT3G57280]
Solyc07g063560.2	2.77	0.00677	0.0369	Cotton fiber expressed protein 1 (AHRD V1 ***- O81373_GOSHI)%3B contains Interpro domain(s) IPR008480 Protein of unknown function DUF761%2C plant	AT5G54300	Protein of unknown function (DUF761) [Source:TAIR_LOCUS;Acc:AT5G54300]
Solyc11g010660.1	2.76	2.22e-13	4.29e-11	SGT1 protein (AHRD V1 ***- D3B137_POLPA)%3B contains Interpro domain(s) IPR010770 SGT1	AT5G65490	FUNCTIONS IN: molecular_function unknown; INVOLVED IN: biological_process unknown; LOCATED IN: chloroplast; EXPRESSED IN: 22 plant structures; EXPRESSED DURING: 13 growth stages; CONTAINS InterPro DOMAIN/s: SGT1 (InterPro:IPR010770); Has 1807 Blast /.../o 1807 proteins in 277 species: Archae - 0; Bacteria - 0; Metazoa - 736; Fungi - 347; Plants - 385; Viruses - 0; Other Eukaryotes - 339 (source: …
Solyc07g063930.2	2.75	4.46e-11	4.79e-09	Solute carrier family 22 member 2 (AHRD V1 *-*- B5X477_SALSA)%3B contains Interpro domain(s) IPR016196 Major facilitator superfamily%2C general substrate transporter	AT3G20660	organic cation/carnitine transporter4 [Source:TAIR_LOCUS;Acc:AT3G20660]
Solyc05g046310.2	2.74	3.66e-07	1.22e-05	Genomic DNA chromosome 5 P1 clone MVP2 (AHRD V1 ***- O65233_ARATH)	AT5G35320	unknown protein; Has 1807 Blast hits to 1807 proteins in 277 species: Archae - 0; Bacteria - 0; Metazoa - 736; Fungi - 347; Plants - 385; Viruses - 0; Other Eukaryotes - 339 (source: NCBI BLink). [Source:TAIR_LOCUS;Acc:AT5G35320]
Solyc05g055010.2	2.74	1.18e-06	3.35e-05	RNA-binding protein (AHRD V1 **-- D3TPM8_GLOMM)%3B contains Interpro domain(s) IPR015464 RNA recognition motif-related	AT3G04500	RNA-binding (RRM/RBD/RNP motifs) family protein [Source:TAIR_LOCUS;Acc:AT3G04500]
Solyc03g117870.2	2.73	1.04e-08	5.34e-07	4-coumarate CoA ligase (AHRD V1 **** Q0GZS1_9BORA)%3B contains Interpro domain(s) IPR000873 AMP-dependent synthetase and ligase	AT1G51680	4-coumarate:CoA ligase 1 [Source:TAIR_LOCUS;Acc:AT1G51680]
Solyc05g024260.2	2.73	0.00104	0.0085	RAG1-activating protein 1 homolog (AHRD V1 **-- R1AP1_DANRE)%3B contains Interpro domain(s) IPR018179 RAG1-activating protein 1 homologue	AT5G13170	senescence-associated gene 29 [Source:TAIR_LOCUS;Acc:AT5G13170]
Solyc09g092380.2	2.73	1.51e-05	0.000282	Adenosylhomocysteinase (AHRD V1 **** Q2XTD0_SOLTU)%3B contains Interpro domain(s) IPR000043 S-adenosyl-L-homocysteine hydrolase	AT3G23810	S-adenosyl-l-homocysteine (SAH) hydrolase 2 [Source:TAIR_LOCUS;Acc:AT3G23810]
Solyc02g083860.2	2.71	6.38e-05	0.000915	Flavanone 3-hydroxylase (AHRD V1 ***- A9ZMI9_TOBAC)%3B contains Interpro domain(s) IPR005123 Oxoglutarate and iron-dependent oxygenase	AT3G51240	flavanone 3-hydroxylase [Source:TAIR_LOCUS;Acc:AT3G51240]
Solyc02g088130.1	2.7	4.67e-08	2.1e-06	Unknown Protein (AHRD V1)	AT3G29034	unknown protein; Has 7 Blast hits to 7 proteins in 3 species: Archae - 0; Bacteria - 0; Metazoa - 0; Fungi - 0; Plants - 7; Viruses - 0; Other Eukaryotes - 0 (source: NCBI BLink). [Source:TAIR_LOCUS;Acc:AT3G29034]
Solyc01g066730.2	2.69	0.000454	0.00449	MADS-box protein (AHRD V1 *-*- D7KFE1_ARALY)%3B contains Interpro domain(s) IPR002100 Transcription factor%2C MADS-box
Solyc04g076250.2	2.69	7.77e-08	3.24e-06	Unknown Protein (AHRD V1)
Solyc07g062060.2	2.69	4.94e-06	0.00011	Peptide methionine sulfoxide reductase msrB (AHRD V1 ***- B6T2N3_MAIZE)%3B contains Interpro domain(s) IPR002579 Methionine sulphoxide reductase B	AT1G53670	methionine sulfoxide reductase B 1 [Source:TAIR_LOCUS;Acc:AT1G53670]
Solyc04g011440.2	2.68	0.000587	0.00545	heat shock protein (AHRD V1 ***- B2D2G5_CAPSN)%3B contains Interpro domain(s) IPR013126 Heat shock protein 70	AT3G12580	heat shock protein 70 [Source:TAIR_LOCUS;Acc:AT3G12580]
Solyc06g069430.2	2.67	3.4e-07	1.15e-05	MADS box transcription factor (AHRD V1 ***- Q9SBQ1_PETHY)%3B contains Interpro domain(s) IPR002487 Transcription factor%2C K-box	AT5G60910	AGAMOUS-like 8 [Source:TAIR_LOCUS;Acc:AT5G60910]
Solyc07g054450.2	2.67	2.24e-07	8.17e-06	Transcription factor (Fragment) (AHRD V1 ***- D6MKF6_9ASPA)%3B contains Interpro domain(s) IPR000770 SAND	AT2G20825	Developmental regulator, ULTRAPETALA [Source:TAIR_LOCUS;Acc:AT2G20825]
Solyc09g075600.1	2.67	9.43e-05	0.00125	Unknown Protein (AHRD V1)	AT1G02700	unknown protein; FUNCTIONS IN: molecular_function unknown; INVOLVED IN: biological_process unknown; LOCATED IN: mitochondrion; BEST Arabidopsis thaliana protein match is: unknown protein (TAIR:AT4G02140.1); Has 49 Blast hits to 49 proteins in 21 spe /.../Archae - 0; Bacteria - 0; Metazoa - 10; Fungi - 6; Plants - 29; Viruses - 0; Other Eukaryotes - 4 (source: NCBI BLink). [Source:TAIR_LOCUS;Acc:A…
Solyc10g052490.1	2.67	0.000148	0.00182	Isoflavone reductase-like protein 5 (AHRD V1 ***- Q3KN68_VITVI)%3B contains Interpro domain(s) IPR008030 NmrA-like	AT4G39230	NmrA-like negative transcriptional regulator family protein [Source:TAIR_LOCUS;Acc:AT4G39230]
Solyc08g081010.2	2.66	2.21e-07	8.12e-06	Glutamate-cysteine ligase (AHRD V1 **** Q7Y0R4_BRAJU)%3B contains Interpro domain(s) IPR011556 Glutamate--cysteine ligase%2C plant	AT4G23100	glutamate-cysteine ligase [Source:TAIR_LOCUS;Acc:AT4G23100]
Solyc02g077920.2	2.65	2.56e-05	0.000431	Squamosa promoter binding-like protein (AHRD V1 ***- Q0PY35_SOLLC)%3B contains Interpro domain(s) IPR004333 Transcription factor%2C SBP-box	AT1G53160	squamosa promoter binding protein-like 4 [Source:TAIR_LOCUS;Acc:AT1G53160]
Solyc02g089770.2	2.65	0.00139	0.0107	Dihydroflavonol-4-reductase (AHRD V1 ***- B6TK03_MAIZE)%3B contains Interpro domain(s) IPR016040 NAD(P)-binding domain
Solyc09g008780.2	2.65	6.58e-08	2.8e-06		AT2G36630	Sulfite exporter TauE/SafE family protein [Source:TAIR_LOCUS;Acc:AT2G36630]
Solyc08g077230.2	2.64	2.86e-07	9.96e-06	Two-component response regulator ARR11 (AHRD V1 *-*- B6UC09_MAIZE)%3B contains Interpro domain(s) IPR006447 Myb-like DNA-binding region%2C SHAQKYF class	AT4G18020	CheY-like two-component responsive regulator family protein [Source:TAIR_LOCUS;Acc:AT4G18020]
Solyc01g068500.2	2.63	5.15e-07	1.61e-05	Early-responsive to dehydration protein-like (AHRD V1 **-- Q5JKX1_ORYSJ)%3B contains Interpro domain(s) IPR003864 Protein of unknown function DUF221	AT3G54510	Early-responsive to dehydration stress protein (ERD4) [Source:TAIR_LOCUS;Acc:AT3G54510]
Solyc01g095470.2	2.63	3.75e-05	0.000588	Aldose 1-epimerase family protein (AHRD V1 ***- D7LSC1_ARALY)%3B contains Interpro domain(s) IPR008183 Aldose 1-epimerase	AT3G61610	Galactose mutarotase-like superfamily protein [Source:TAIR_LOCUS;Acc:AT3G61610]
Solyc06g076160.2	2.63	0.00169	0.0125	Cytochrome P450
Solyc06g068270.2	2.62	7.65e-07	2.27e-05	1-aminocyclopropane-1-carboxylate oxidase 1 (AHRD V1 **-* ACCO1_MALDO)%3B contains Interpro domain(s) IPR005123 Oxoglutarate and iron-dependent oxygenase
Solyc07g065410.1	2.61	0.000262	0.00289	Unknown Protein (AHRD V1)	AT3G09950	unknown protein; BEST Arabidopsis thaliana protein match is: unknown protein (TAIR:AT5G41761.1); Has 128 Blast hits to 128 proteins in 12 species: Archae - 0; Bacteria - 0; Metazoa - 0; Fungi - 0; Plants - 128; Viruses - 0; Other Eukaryotes - 0 (sou /.../CBI BLink). [Source:TAIR_LOCUS;Acc:AT3G09950]
Solyc08g077300.2	2.61	1.28e-10	1.23e-08	Adenylate kinase (AHRD V1 **** B6TE58_MAIZE)%3B contains Interpro domain(s) IPR006266 UMP-CMP kinase	AT3G60180	P-loop containing nucleoside triphosphate hydrolases superfamily protein [Source:TAIR_LOCUS;Acc:AT3G60180]
Solyc02g021220.1	2.6	3.22e-07	1.1e-05	Subtilisin-like protease (AHRD V1 **-- A9XG40_TOBAC)%3B contains Interpro domain(s) IPR015500 Peptidase S8%2C subtilisin-related
Solyc03g044300.2	2.6	2.45e-07	8.79e-06	AP2-like ethylene-responsive transcription factor At1g16060 (AHRD V1 *-*- AP2L1_ARATH)%3B contains Interpro domain(s) IPR001471 Pathogenesis-related transcriptional factor and ERF%2C DNA-binding	AT4G36920	Integrase-type DNA-binding superfamily protein [Source:TAIR_LOCUS;Acc:AT4G36920]
Solyc03g115500.2	2.58	0.00305	0.0198	Heparanase (AHRD V1 **** C9E7B7_ORYSI)%3B contains Interpro domain(s) IPR005199 Glycoside hydrolase family 79%2C N-terminal	AT5G07830	glucuronidase 2 [Source:TAIR_LOCUS;Acc:AT5G07830]
Solyc03g118340.2	2.58	2.55e-08	1.21e-06	ATP-dependent clp protease ATP-binding subunit (AHRD V1 **-* Q85G08_CYAME)%3B contains Interpro domain(s) IPR013093 ATPase associated with various cellular activities%2C AAA-2	AT3G45450	Double Clp-N motif-containing P-loop nucleoside triphosphate hydrolases superfamily protein [Source:TAIR_LOCUS;Acc:AT3G45450]
Solyc08g075020.2	2.58	3.7e-06	8.69e-05	Pectinacetylesterase like protein (Fragment) (AHRD V1 *--- Q56WP8_ARATH)%3B contains Interpro domain(s) IPR004963 Pectinacetylesterase	AT4G19420	Pectinacetylesterase family protein [Source:TAIR_LOCUS;Acc:AT4G19420]
Solyc12g006230.1	2.58	4.98e-07	1.58e-05	RING-H2 finger protein (AHRD V1 ***- Q30D22_PONTR)%3B contains Interpro domain(s) IPR018957 Zinc finger%2C C3HC4 RING-type	AT2G04240	RING/U-box superfamily protein [Source:TAIR_LOCUS;Acc:AT2G04240]
Solyc05g012820.1	2.57	0.000416	0.00418	Unknown Protein (AHRD V1)	AT2G03330	unknown protein; BEST Arabidopsis thaliana protein match is: unknown protein (TAIR:AT3G11810.1); Has 370 Blast hits to 370 proteins in 33 species: Archae - 0; Bacteria - 0; Metazoa - 0; Fungi - 0; Plants - 368; Viruses - 0; Other Eukaryotes - 2 (sou /.../CBI BLink). [Source:TAIR_LOCUS;Acc:AT2G03330]
Solyc11g065240.1	2.57	3.18e-11	3.5e-09	Saccharopine dehydrogenase family protein expressed (AHRD V1 ***- Q2QY08_ORYSJ)%3B contains Interpro domain(s) IPR005097 Saccharopine dehydrogenase	AT1G50450	Saccharopine dehydrogenase [Source:TAIR_LOCUS;Acc:AT1G50450]
Solyc03g098240.2	2.56	4.4e-06	9.97e-05	Glutamate decarboxylase (AHRD V1 **** B6TV07_MAIZE)%3B contains Interpro domain(s) IPR010107 Glutamate decarboxylase	AT3G17760	glutamate decarboxylase 5 [Source:TAIR_LOCUS;Acc:AT3G17760]
Solyc11g065530.1	2.56	0.000808	0.00701	Lipase (Fragment) (AHRD V1 ***- Q9ZTW1_DIACA)%3B contains Interpro domain(s) IPR002921 Lipase%2C class 3	AT1G51440	alpha/beta-Hydrolases superfamily protein [Source:TAIR_LOCUS;Acc:AT1G51440]
Solyc04g051280.2	2.55	2.21e-05	0.000382	F16G16.9 protein (Fragment) (AHRD V1 *-*- Q9SS51_ARATH)	AT1G65090	unknown protein; BEST Arabidopsis thaliana protein match is: unknown protein (TAIR:AT5G36100.1); Has 1435 Blast hits to 1033 proteins in 192 species: Archae - 0; Bacteria - 61; Metazoa - 511; Fungi - 123; Plants - 100; Viruses - 42; Other Eukaryotes /.../ (source: NCBI BLink). [Source:TAIR_LOCUS;Acc:AT1G65090]
Solyc08g076880.2	2.55	0.000205	0.00236	Unknown Protein (AHRD V1)
Solyc11g071830.1	2.55	2.28e-06	5.86e-05	Chaperone protein dnaj (AHRD V1 ***- Q17AX7_AEDAE)%3B contains Interpro domain(s) IPR003095 Heat shock protein DnaJ	AT3G44110	DNAJ homologue 3 [Source:TAIR_LOCUS;Acc:AT3G44110]
Solyc02g085710.2	2.54	2.76e-05	0.000459	Geranylgeranyl pyrophosphate synthase (AHRD V1 ***- Q9SSU0_9ROSI)%3B contains Interpro domain(s) IPR000092 Polyprenyl synthetase	AT1G49530	geranylgeranyl pyrophosphate synthase 6 [Source:TAIR_LOCUS;Acc:AT1G49530]
Solyc04g071150.2	2.54	0.000401	0.00406	Cytochrome P450	AT2G29090	cytochrome P450, family 707, subfamily A, polypeptide 2 [Source:TAIR_LOCUS;Acc:AT2G29090]
Solyc04g011540.2	2.53	1.87e-05	0.000338	Elicitor-responsive protein 1 (AHRD V1 **-- B6T411_MAIZE)%3B contains Interpro domain(s) IPR018029 C2 membrane targeting protein	AT3G55470	Calcium-dependent lipid-binding (CaLB domain) family protein [Source:TAIR_LOCUS;Acc:AT3G55470]
Solyc08g061270.1	2.53	4.98e-05	0.000745	Unknown Protein (AHRD V1)%3B contains Interpro domain(s) IPR012876 Protein of unknown function DUF1677%2C plant	AT5G20670	Protein of unknown function (DUF1677) [Source:TAIR_LOCUS;Acc:AT5G20670]
Solyc10g083940.1	2.53	0.00556	0.0314	Nodulin family protein (AHRD V1 ***- D7MWD3_ARALY)%3B contains Interpro domain(s) IPR010658 Nodulin-like
Solyc11g056250.1	2.53	0.00549	0.0312	Unknown Protein (AHRD V1)
Solyc02g069420.2	2.51	4.38e-07	1.42e-05	Phospholipid-translocating P-type ATPase flippase family protein (AHRD V1 **** A2DBI9_TRIVA)%3B contains Interpro domain(s) IPR006539 ATPase%2C P-type%2C phospholipid-translocating%2C flippase	AT1G17500	ATPase E1-E2 type family protein / haloacid dehalogenase-like hydrolase family protein [Source:TAIR_LOCUS;Acc:AT1G17500]
Solyc04g072400.2	2.51	1.7e-09	1.13e-07	Endoribonuclease E-like protein (AHRD V1 **-- Q656E2_ORYSJ)	AT1G36320	unknown protein; BEST Arabidopsis thaliana protein match is: unknown protein (TAIR:AT4G37920.1); Has 93 Blast hits to 90 proteins in 22 species: Archae - 0; Bacteria - 0; Metazoa - 0; Fungi - 0; Plants - 85; Viruses - 0; Other Eukaryotes - 8 (source /.../ BLink). [Source:TAIR_LOCUS;Acc:AT1G36320]
Solyc07g042080.2	2.51	2.03e-08	9.82e-07	Inter-alpha-trypsin inhibitor domain protein (AHRD V1 *-*- Q1YZ74_PHOPR)%3B contains Interpro domain(s) IPR002035 von Willebrand factor%2C type A	AT1G19110	inter-alpha-trypsin inhibitor heavy chain-related [Source:TAIR_LOCUS;Acc:AT1G19110]
Solyc08g081190.2	2.51	4.13e-08	1.9e-06	Aquaporin 1 (AHRD V1 ***- O24662_TOBAC)%3B contains Interpro domain(s) IPR012269 Aquaporin
Solyc03g123710.2	2.5	0.000174	0.00207	Unknown Protein (AHRD V1)
Solyc09g030450.2	2.5	0.00225	0.0157	Receptor like kinase%2C RLK	AT3G08680	Leucine-rich repeat protein kinase family protein [Source:TAIR_LOCUS;Acc:AT3G08680]
Solyc11g008440.1	2.5	0.000572	0.00534	Amino acid transporter (AHRD V1 **** B9HLH9_POPTR)%3B contains Interpro domain(s) IPR013057 Amino acid transporter%2C transmembrane	AT2G39130	Transmembrane amino acid transporter family protein [Source:TAIR_LOCUS;Acc:AT2G39130]
Solyc00g053440.2	2.49	8.76e-05	0.00119	Transmembrane BAX inhibitor motif-containing protein 4 (AHRD V1 **-- B6T5N6_MAIZE)%3B contains Interpro domain(s) IPR006214 Uncharacterised protein family UPF0005
Solyc05g015410.2	2.49	2.47e-05	0.000419	Unknown Protein (AHRD V1)
Solyc06g083410.2	2.49	3.03e-08	1.42e-06		AT5G48720	x-ray induced transcript 1 [Source:TAIR_LOCUS;Acc:AT5G48720]
Solyc07g054790.1	2.49	0.00905	0.046	Wound induced protein (AHRD V1 ***- B6U0P9_MAIZE)	AT4G10265	Wound-responsive family protein [Source:TAIR_LOCUS;Acc:AT4G10265]
Solyc01g099160.2	2.48	2.51e-07	8.93e-06	Lipoxygenase (AHRD V1 **** Q9FT17_SOLLC)%3B contains Interpro domain(s) IPR001246 Lipoxygenase%2C plant	AT1G55020	lipoxygenase 1 [Source:TAIR_LOCUS;Acc:AT1G55020]
Solyc02g093670.2	2.48	0.00937	0.0471	Nitrate-induced NOI protein (AHRD V1 **-- B6SJI8_MAIZE)%3B contains Interpro domain(s) IPR008700 Defence response%2C Rin4	AT3G48450	RPM1-interacting protein 4 (RIN4) family protein [Source:TAIR_LOCUS;Acc:AT3G48450]
Solyc03g063750.2	2.48	1.09e-06	3.12e-05	Exostosin-like glycosyltransferase (AHRD V1 **-- A8J984_CHLRE)%3B contains Interpro domain(s) IPR004263 Exostosin-like	AT3G57630	exostosin family protein [Source:TAIR_LOCUS;Acc:AT3G57630]
Solyc07g007930.2	2.48	1.25e-07	4.89e-06	Alkaline alpha galactosidase 2 (AHRD V1 **-- Q575Z7_MAIZE)%3B contains Interpro domain(s) IPR008811 Raffinose synthase	AT5G20250	Raffinose synthase family protein [Source:TAIR_LOCUS;Acc:AT5G20250]
Solyc09g075440.2	2.48	1.14e-05	0.00022	Ethylene receptor (AHRD V1 **** Q41341_SOLLC)%3B contains Interpro domain(s) IPR005467 Signal transduction histidine kinase%2C core	AT2G40940	ethylene response sensor 1 [Source:TAIR_LOCUS;Acc:AT2G40940]
Solyc12g010320.1	2.48	2.49e-05	0.000421	Outer membrane lipoprotein blc (AHRD V1 **-- D0RZG9_ACICA)%3B contains Interpro domain(s) IPR002345 Lipocalin	AT5G58070	temperature-induced lipocalin [Source:TAIR_LOCUS;Acc:AT5G58070]
Solyc01g094690.2	2.47	8.09e-05	0.00111	Aquaporin (AHRD V1 ***- Q40266_MESCR)%3B contains Interpro domain(s) IPR012269 Aquaporin	AT1G01620	plasma membrane intrinsic protein 1C [Source:TAIR_LOCUS;Acc:AT1G01620]
Solyc02g085500.2	2.47	6.54e-05	0.000935	Ovate protein (AHRD V1 ***- Q8GSM4_SOLLC)	AT2G18500	ovate family protein 7 [Source:TAIR_LOCUS;Acc:AT2G18500]
Solyc03g111550.2	2.47	0.000756	0.00668	GDSL esterase/lipase At3g48460 (AHRD V1 ***- GDL57_ARATH)%3B contains Interpro domain(s) IPR001087 Lipase%2C GDSL	AT3G48460	GDSL-like Lipase/Acylhydrolase superfamily protein [Source:TAIR_LOCUS;Acc:AT3G48460]
Solyc05g013060.2	2.47	2.41e-10	2.17e-08	Unknown Protein (AHRD V1)	AT1G13990	unknown protein; FUNCTIONS IN: molecular_function unknown; INVOLVED IN: biological_process unknown; LOCATED IN: chloroplast; EXPRESSED IN: 23 plant structures; EXPRESSED DURING: 13 growth stages; CONTAINS InterPro DOMAIN/s: Protein of unknown functi /.../3110 (InterPro:IPR021503); Has 25 Blast hits to 25 proteins in 8 species: Archae - 0; Bacteria - 0; Metazoa - 0; Fungi - 0; Plants - 25; Viruses…
Solyc06g008050.2	2.46	0.000263	0.0029	Monooxygenase (AHRD V1 **** D5ZV09_9ACTO)%3B contains Interpro domain(s) IPR000103 Pyridine nucleotide-disulphide oxidoreductase%2C class-II	AT1G04180	YUCCA 9 [Source:TAIR_LOCUS;Acc:AT1G04180]
Solyc08g066610.2	2.46	0.00523	0.03	EPIDERMAL PATTERNING FACTOR-like protein 9 (AHRD V1 *-*- EPFL9_ARATH)	AT4G12970	stomagen [Source:TAIR_LOCUS;Acc:AT4G12970]
Solyc02g082930.2	2.45	0.000247	0.00275	Endochitinase (Chitinase) (AHRD V1 **** Q43184_SOLTU)%3B contains Interpro domain(s) IPR016283 Glycoside hydrolase%2C family 19 IPR000726 Glycoside hydrolase%2C family 19%2C catalytic	AT3G12500	basic chitinase [Source:TAIR_LOCUS;Acc:AT3G12500]
Solyc08g077980.2	2.45	5.22e-06	0.000115	Bax inhibitor (AHRD V1 ***- Q6U1L7_SOLLC)%3B contains Interpro domain(s) IPR006214 Uncharacterised protein family UPF0005	AT4G17580	Bax inhibitor-1 family protein [Source:TAIR_LOCUS;Acc:AT4G17580]
Solyc09g091600.2	2.45	0.000242	0.0027	Male sterility MS5 family protein (AHRD V1 **-- D7KE75_ARALY)%3B contains Interpro domain(s) IPR011990 Tetratricopeptide-like helical	AT1G04770	Tetratricopeptide repeat (TPR)-like superfamily protein [Source:TAIR_LOCUS;Acc:AT1G04770]
Solyc10g008670.2	2.45	0.00451	0.0268	Malonyl CoA anthocyanin 5-O-glucoside-6%26apos%26apos%26apos-O-malonyltransferase (AHRD V1 **-- Q8W1X0_PERFR)%3B contains Interpro domain(s) IPR003480 Transferase	AT1G03495	HXXXD-type acyl-transferase family protein [Source:TAIR_LOCUS;Acc:AT1G03495]
Solyc11g016930.1	2.45	0.00486	0.0284	LRR receptor-like serine/threonine-protein kinase%2C RLP	AT3G28450	Leucine-rich repeat protein kinase family protein [Source:TAIR_LOCUS;Acc:AT3G28450]
Solyc11g018590.1	2.45	6.08e-08	2.62e-06	Subtilase family protein (AHRD V1 **-- D7LYP9_ARALY)%3B contains Interpro domain(s) IPR010259 Proteinase inhibitor I9%2C subtilisin propeptide	AT1G71950	Proteinase inhibitor, propeptide [Source:TAIR_LOCUS;Acc:AT1G71950]
Solyc06g005490.2	2.44	1.45e-06	3.96e-05	Triosephosphate isomerase (AHRD V1 **** Q3HRV9_SOLTU)%3B contains Interpro domain(s) IPR000652 Triosephosphate isomerase
Solyc06g050520.1	2.44	0.000236	0.00265	Ethylene-responsive transcription factor 1 (AHRD V1 *-*- ERF1_ORYSJ)%3B contains Interpro domain(s) IPR001471 Pathogenesis-related transcriptional factor and ERF%2C DNA-binding	AT2G40340	Integrase-type DNA-binding superfamily protein [Source:TAIR_LOCUS;Acc:AT2G40340]
Solyc06g076690.2	2.44	5.47e-07	1.7e-05	Acyl-coenzyme A thioesterase 13 (AHRD V1 **** ACO13_MOUSE)%3B contains Interpro domain(s) IPR003736 Phenylacetic acid degradation-related protein	AT2G29590	Thioesterase superfamily protein [Source:TAIR_LOCUS;Acc:AT2G29590]
Solyc01g096740.2	2.43	0.00167	0.0123	Transporter major facilitator family (AHRD V1 **-- C4M254_ENTHI)%3B contains Interpro domain(s) IPR016196 Major facilitator superfamily%2C general substrate transporter	AT5G13740	zinc induced facilitator 1 [Source:TAIR_LOCUS;Acc:AT5G13740]
Solyc03g007000.2	2.43	6.13e-09	3.41e-07	Peptidase M48 Ste24p (AHRD V1 *-*- D1N2Y3_9BACT)%3B contains Interpro domain(s) IPR001915 Peptidase M48%2C Ste24p	AT5G51740	Peptidase family M48 family protein [Source:TAIR_LOCUS;Acc:AT5G51740]
Solyc04g016250.2	2.43	6.25e-05	0.000898	Mitochondrial glycoprotein expressed (AHRD V1 *-*- Q2RAS2_ORYSJ)%3B contains Interpro domain(s) IPR003428 Mitochondrial glycoprotein	AT2G41600	Mitochondrial glycoprotein family protein [Source:TAIR_LOCUS;Acc:AT2G41600]
Solyc05g008110.2	2.43	1.18e-06	3.35e-05	Unknown Protein (AHRD V1)
Solyc10g083630.1	2.43	1.01e-05	0.0002	Repressor of silencing 2b (AHRD V1 **-- A4PF90_TOBAC)%3B contains Interpro domain(s) IPR003265 HhH-GPD domain	AT2G36490	demeter-like 1 [Source:TAIR_LOCUS;Acc:AT2G36490]
Solyc01g104130.2	2.42	9.34e-09	4.88e-07	Oxidoreductase 2OG-Fe(II) oxygenase family protein-like (AHRD V1 *--- Q5VPG6_ORYSJ)%3B contains Interpro domain(s) IPR005123 Oxoglutarate and iron-dependent oxygenase
Solyc11g066510.1	2.42	9.3e-10	6.81e-08	Ring H2 finger protein (AHRD V1 ***- D9ZHD8_HYPPE)%3B contains Interpro domain(s) IPR011016 Zinc finger%2C RING-CH-type	AT2G27940	RING/U-box superfamily protein [Source:TAIR_LOCUS;Acc:AT2G27940]
Solyc04g077640.2	2.41	0.00136	0.0105	Serine carboxypeptidase 1 (AHRD V1 ***- B6TC80_MAIZE)%3B contains Interpro domain(s) IPR001563 Peptidase S10%2C serine carboxypeptidase	AT1G33540	serine carboxypeptidase-like 18 [Source:TAIR_LOCUS;Acc:AT1G33540]
Solyc03g031430.1	2.4	7.92e-05	0.00109	Urease accessory protein UreF (AHRD V1 ***- Q8H1P4_SOYBN)%3B contains Interpro domain(s) IPR002639 Urease accessory protein UreF	AT1G21840	urease accessory protein F [Source:TAIR_LOCUS;Acc:AT1G21840]
Solyc09g011470.2	2.4	2.09e-08	1e-06	Unknown Protein (AHRD V1)	AT5G02020	Encodes a protein involved in salt tolerance, names SIS (Salt Induced Serine rich). [Source:TAIR_LOCUS;Acc:AT5G02020]
Solyc01g108800.2	2.39	0.00325	0.0209	3-hydroxyisobutyryl-CoA hydrolase (AHRD V1 **** D3NUG5_AZOS1)%3B contains Interpro domain(s) IPR001753 Crotonase%2C core	AT2G30650	ATP-dependent caseinolytic (Clp) protease/crotonase family protein [Source:TAIR_LOCUS;Acc:AT2G30650]
Solyc04g080250.2	2.39	0.000456	0.0045	Deoxyuridine 5%26apos-triphosphate nucleotidohydrolase (AHRD V1 ***- C1E7B9_9CHLO)%3B contains Interpro domain(s) IPR008181 DeoxyUTP pyrophosphatase subfamily 1	AT3G46940	DUTP-PYROPHOSPHATASE-LIKE 1 [Source:TAIR_LOCUS;Acc:AT3G46940]
Solyc09g074890.1	2.39	0.000519	0.00496	Rapid alkalinization factor 1 (AHRD V1 **-- Q84UC9_9ROSI)%3B contains Interpro domain(s) IPR008801 Rapid ALkalinization Factor	AT1G02900	rapid alkalinization factor 1 [Source:TAIR_LOCUS;Acc:AT1G02900]
Solyc11g071370.1	2.39	5.37e-05	0.000794	Pentatricopeptide repeat-containing protein (AHRD V1 ***- D7L041_ARALY)%3B contains Interpro domain(s) IPR002885 Pentatricopeptide repeat	AT1G05750	Tetratricopeptide repeat (TPR)-like superfamily protein [Source:TAIR_LOCUS;Acc:AT1G05750]
Solyc01g087170.2	2.38	0.000402	0.00407	Zinc finger CCCH domain-containing protein 30 (AHRD V1 ***- C3H30_ARATH)%3B contains Interpro domain(s) IPR002110 Ankyrin	AT2G41900	CCCH-type zinc finger protein with ARM repeat domain [Source:TAIR_LOCUS;Acc:AT2G41900]
Solyc02g071800.2	2.38	0.000266	0.00292	Receptor like kinase%2C RLK	AT1G53420	Leucine-rich repeat transmembrane protein kinase [Source:TAIR_LOCUS;Acc:AT1G53420]
Solyc02g089160.2	2.38	9.45e-06	0.000189	Cytochrome P450	AT3G30180	brassinosteroid-6-oxidase 2 [Source:TAIR_LOCUS;Acc:AT3G30180]
Solyc07g042930.2	2.38	1.6e-09	1.07e-07	Rhomboid domain-containing protein 1 (AHRD V1 *-*- B5X3K7_SALSA)%3B contains Interpro domain(s) IPR002610 Peptidase S54%2C rhomboid	AT3G17611	RHOMBOID-like protein 14 [Source:TAIR_LOCUS;Acc:AT3G17611]
Solyc04g074820.1	2.37	0.00818	0.0426	Ring H2 finger protein (AHRD V1 *-*- D9ZHD8_HYPPE)%3B contains Interpro domain(s) IPR018957 Zinc finger%2C C3HC4 RING-type	AT1G22500	RING/U-box superfamily protein [Source:TAIR_LOCUS;Acc:AT1G22500]
Solyc08g082540.2	2.37	5.42e-07	1.69e-05	Sad1/UNC domain protein (AHRD V1 *--- D4DCK4_TRIVH)%3B contains Interpro domain(s) IPR012919 Sad1/UNC-like%2C C-terminal	AT4G23950	Galactose-binding protein [Source:TAIR_LOCUS;Acc:AT4G23950]
Solyc09g089750.1	2.37	0.000931	0.00785	1-aminocyclopropane-1-carboxylate oxidase homolog (AHRD V1 ***- ACCH3_SOLLC)
Solyc10g076510.1	2.37	0.00126	0.00991	Pyruvate decarboxylase (AHRD V1 **** B0ZS79_PRUAR)%3B contains Interpro domain(s) IPR012110 Pyruvate decarboxylase/indolepyruvate decarboxylase	AT4G33070	Thiamine pyrophosphate dependent pyruvate decarboxylase family protein [Source:TAIR_LOCUS;Acc:AT4G33070]
Solyc10g079050.1	2.37	8.05e-05	0.00111	BHLH transcription factor (AHRD V1 *-*- B6TXR4_MAIZE)%3B contains Interpro domain(s) IPR011598 Helix-loop-helix DNA-binding	AT2G42280	basic helix-loop-helix (bHLH) DNA-binding superfamily protein [Source:TAIR_LOCUS;Acc:AT2G42280]
Solyc10g083230.1	2.37	7.4e-07	2.2e-05	F-box family protein (AHRD V1 ***- B9MYU0_POPTR)	AT2G36090	F-box family protein [Source:TAIR_LOCUS;Acc:AT2G36090]
Solyc11g011160.1	2.37	6.04e-05	0.000871	High mobility group protein (AHRD V1 *--- Q42461_CANGL)%3B contains Interpro domain(s) IPR005818 Histone H1/H5
Solyc02g069120.2	2.36	4.68e-08	2.1e-06	Zinc-finger protein ZPR1 (AHRD V1 ***- C1BIY5_OSMMO)%3B contains Interpro domain(s) IPR004457 Zinc finger%2C ZPR1-type	AT5G22480	ZPR1 zinc-finger domain protein [Source:TAIR_LOCUS;Acc:AT5G22480]
Solyc02g086350.2	2.36	0.00476	0.0279	Protein PLASTID MOVEMENT IMPAIRED 2 (AHRD V1 ***- PMI2_ARATH)%3B contains Interpro domain(s) IPR008545 Protein of unknown function DUF827%2C plant	AT1G66840	Plant protein of unknown function (DUF827) [Source:TAIR_LOCUS;Acc:AT1G66840]
Solyc03g118290.2	2.36	1.05e-06	3.01e-05	Auxin response factor 2 (AHRD V1 **** Q2LAJ3_SOLLC)%3B contains Interpro domain(s) IPR011525 Aux/IAA-ARF-dimerisation IPR003340 Transcriptional factor B3	AT5G62000	auxin response factor 2 [Source:TAIR_LOCUS;Acc:AT5G62000]
Solyc06g072850.1	2.36	0.00429	0.0258	Unknown Protein (AHRD V1)
Solyc07g006030.2	2.36	2.8e-06	6.86e-05	Protein TIF31 homolog (AHRD V1 *--- TIF31_COCIM)%3B contains Interpro domain(s) IPR011990 Tetratricopeptide-like helical	AT4G28080	Tetratricopeptide repeat (TPR)-like superfamily protein [Source:TAIR_LOCUS;Acc:AT4G28080]
Solyc03g083030.2	2.35	6.21e-06	0.000134	Protein ABIL1 (AHRD V1 **-- B6TQN2_MAIZE)	AT3G49290	ABL interactor-like protein 2 [Source:TAIR_LOCUS;Acc:AT3G49290]
Solyc11g017410.1	2.35	0.00634	0.035	Unknown Protein (AHRD V1)
Solyc12g099810.1	2.35	2.93e-06	7.15e-05	Crt homolog 1 (AHRD V1 **-- CRTP1_DICDI)	AT5G12170	CRT (chloroquine-resistance transporter)-like transporter 3 [Source:TAIR_LOCUS;Acc:AT5G12170]
Solyc02g079920.2	2.34	0.0025	0.017	Transcription factor (Fragment) (AHRD V1 *-** D6MKQ1_9ASPA)%3B contains Interpro domain(s) IPR007087 Zinc finger%2C C2H2-type	AT1G11490	zinc finger (C2H2 type) family protein [Source:TAIR_LOCUS;Acc:AT1G11490]
Solyc03g031850.1	2.33	1.89e-06	5e-05	Unknown Protein (AHRD V1)	AT3G03210	unknown protein; FUNCTIONS IN: molecular_function unknown; INVOLVED IN: biological_process unknown; LOCATED IN: endomembrane system; EXPRESSED IN: 24 plant structures; EXPRESSED DURING: 15 growth stages; Has 59 Blast hits to 59 proteins in 17 specie /.../hae - 0; Bacteria - 0; Metazoa - 0; Fungi - 0; Plants - 56; Viruses - 0; Other Eukaryotes - 3 (source: NCBI BLink). [Source:TAIR_LOCUS;Acc:AT3G0…
Solyc03g120690.2	2.33	1.13e-07	4.5e-06	Dynein light chain 1 cytoplasmic (AHRD V1 ***- C1C420_RANCA)%3B contains Interpro domain(s) IPR001372 Dynein light chain%2C type 1 and 2	AT3G16120	Dynein light chain type 1 family protein [Source:TAIR_LOCUS;Acc:AT3G16120]
Solyc06g072680.2	2.32	0.000761	0.00671	Receptor expression-enhancing protein 5 (AHRD V1 **-- C1C4Y8_RANCA)%3B contains Interpro domain(s) IPR004345 TB2/DP1 and HVA22 related protein	AT4G24960	HVA22 homologue D [Source:TAIR_LOCUS;Acc:AT4G24960]
Solyc08g077460.2	2.32	7.29e-05	0.00102	S-ribonuclease binding protein SBP1 (Fragment) (AHRD V1 *--- Q9M5Q3_PETHY)%3B contains Interpro domain(s) IPR017066 S-ribonuclease binding protein%2C SBP1%2C pollen	AT1G32740	SBP (S-ribonuclease binding protein) family protein [Source:TAIR_LOCUS;Acc:AT1G32740]
Solyc09g089730.2	2.32	3.95e-07	1.3e-05	1-aminocyclopropane-1-carboxylate oxidase-like protein (AHRD V1 **-- Q9LTH7_ARATH)%3B contains Interpro domain(s) IPR005123 Oxoglutarate and iron-dependent oxygenase	AT1G03400	2-oxoglutarate (2OG) and Fe(II)-dependent oxygenase superfamily protein [Source:TAIR_LOCUS;Acc:AT1G03400]
Solyc01g005140.2	2.31	2.29e-05	0.000394	Cytochrome b561 (AHRD V1 ***- Q3LGX5_CITLA)%3B contains Interpro domain(s) IPR006593 Cytochrome b561/ferric reductase transmembrane
Solyc05g045650.2	2.3	1.57e-05	0.00029	Glutamate-gated kainate-type ion channel receptor subunit GluR5 (AHRD V1 **** B9IAE8_POPTR)%3B contains Interpro domain(s) IPR017103 Ionotropic glutamate-like receptor%2C plant	AT1G05200	glutamate receptor 3.4 [Source:TAIR_LOCUS;Acc:AT1G05200]
Solyc07g054770.1	2.3	0.00152	0.0115	Wound induced protein (AHRD V1 ***- B6SKC8_MAIZE)	AT4G10265	Wound-responsive family protein [Source:TAIR_LOCUS;Acc:AT4G10265]
Solyc07g007760.2	2.29	0.00516	0.0297	Defensin protein (AHRD V1 ***- B1N681_SOLPI)%3B contains Interpro domain(s) IPR008177 Gamma Purothionin	AT1G61070	low-molecular-weight cysteine-rich 66 [Source:TAIR_LOCUS;Acc:AT1G61070]
Solyc01g107850.2	2.28	0.00839	0.0435	UDP-glucosyltransferase HvUGT5876 (AHRD V1 ***- D3WYW1_HORVD)%3B contains Interpro domain(s) IPR002213 UDP-glucuronosyl/UDP-glucosyltransferase
Solyc02g069240.1	2.28	9.11e-06	0.000184	Protein-O-fucosyltransferase 1 (AHRD V1 ***- Q659R8_ORYSA)	AT3G05320	O-fucosyltransferase family protein [Source:TAIR_LOCUS;Acc:AT3G05320]
Solyc02g069430.2	2.28	5.69e-07	1.76e-05	Phospholipid-transporting ATPase (AHRD V1 **** C1HB29_PARBA)%3B contains Interpro domain(s) IPR001757 ATPase%2C P-type%2C K/Mg/Cd/Cu/Zn/Na/Ca/Na/H-transporter	AT1G17500	ATPase E1-E2 type family protein / haloacid dehalogenase-like hydrolase family protein [Source:TAIR_LOCUS;Acc:AT1G17500]
Solyc09g009590.1	2.28	0.000146	0.0018	Zinc finger A20 and AN1 domain-containing stress-associated protein 4 (AHRD V1 ***- SAP4_ARATH)%3B contains Interpro domain(s) IPR002653 Zinc finger%2C A20-type IPR000058 Zinc finger%2C AN1-type	AT2G27580	A20/AN1-like zinc finger family protein [Source:TAIR_LOCUS;Acc:AT2G27580]
Solyc11g006300.1	2.28	0.00976	0.0486	3-oxo-5-alpha-steroid 4-dehydrogenase family protein (AHRD V1 ***- D7M7I5_ARALY)%3B contains Interpro domain(s) IPR001104 3-oxo-5-alpha-steroid 4-dehydrogenase%2C C-terminal	AT5G16010	3-oxo-5-alpha-steroid 4-dehydrogenase family protein [Source:TAIR_LOCUS;Acc:AT5G16010]
Solyc05g015640.2	2.26	1.09e-07	4.36e-06	Unknown Protein (AHRD V1)	AT1G27300	unknown protein; Has 54 Blast hits to 54 proteins in 19 species: Archae - 0; Bacteria - 0; Metazoa - 11; Fungi - 6; Plants - 34; Viruses - 0; Other Eukaryotes - 3 (source: NCBI BLink). [Source:TAIR_LOCUS;Acc:AT1G27300]
Solyc06g011270.1	2.26	0.00881	0.0452	Unknown Protein (AHRD V1)
Solyc12g088420.1	2.26	1.13e-05	0.00022	Mpv17 protein (AHRD V1 **-- B6U5S2_MAIZE)%3B contains Interpro domain(s) IPR007248 Mpv17/PMP22	AT5G43140	Peroxisomal membrane 22 kDa (Mpv17/PMP22) family protein [Source:TAIR_LOCUS;Acc:AT5G43140]
Solyc02g081170.2	2.25	2.22e-07	8.14e-06	Plastid-lipid-associated protein%2C chloroplastic (AHRD V1 **-- PAP_CITUN)%3B contains Interpro domain(s) IPR006843 PAP fibrillin	AT4G04020	fibrillin [Source:TAIR_LOCUS;Acc:AT4G04020]
Solyc06g066770.1	2.25	0.00351	0.0221	Kelch repeat-containing F-box family protein (AHRD V1 ***- D7KDI0_ARALY)%3B contains Interpro domain(s) IPR015915 Kelch-type beta propeller	AT1G15670	Galactose oxidase/kelch repeat superfamily protein [Source:TAIR_LOCUS;Acc:AT1G15670]
Solyc07g045080.2	2.25	0.00119	0.00947	Alcohol dehydrogenase zinc-containing (AHRD V1 **-* B4RDK4_PHEZH)%3B contains Interpro domain(s) IPR002085 Alcohol dehydrogenase superfamily%2C zinc-containing	AT5G37960	GroES-like family protein [Source:TAIR_LOCUS;Acc:AT5G37960]
Solyc07g052470.2	2.25	6.78e-07	2.05e-05	Syntaxin (AHRD V1 ***- Q6X9V9_HORVD)%3B contains Interpro domain(s) IPR010989 t-SNARE
Solyc01g098570.2	2.24	4.99e-07	1.58e-05	Unknown Protein (AHRD V1)	AT1G54740	Protein of unknown function (DUF3049) [Source:TAIR_LOCUS;Acc:AT1G54740]
Solyc01g106090.2	2.24	7.27e-09	3.94e-07	Photosystem II oxygen evolving complex protein PsbP (AHRD V1 *-*- B8HJK6_CYAP4)%3B contains Interpro domain(s) IPR002683 Photosystem II oxygen evolving complex protein PsbP	AT4G15510	Photosystem II reaction center PsbP family protein [Source:TAIR_LOCUS;Acc:AT4G15510]
Solyc04g005630.2	2.24	1.51e-08	7.48e-07	Mitochondrial transcription termination factor family protein (AHRD V1 **-- D7M3B1_ARALY)%3B contains Interpro domain(s) IPR003690 Mitochodrial transcription termination factor-related	AT4G02990	Mitochondrial transcription termination factor family protein [Source:TAIR_LOCUS;Acc:AT4G02990]
Solyc06g051580.1	2.24	0.00221	0.0154	Ulp1 protease family C-terminal catalytic domain containing protein (AHRD V1 *-*- Q60D46_SOLDE)%3B contains Interpro domain(s) IPR003653 Peptidase C48%2C SUMO/Sentrin/Ubl1
Solyc06g072430.1	2.24	0.000351	0.00364	Bcl-2-associated athanogene-like protein (AHRD V1 *-*- D1MIX4_VITVI)%3B contains Interpro domain(s) IPR003103 Apoptosis regulator Bcl-2 protein%2C BAG
Solyc07g047800.2	2.24	9.42e-06	0.000189	Short-chain dehydrogenase/reductase family protein (AHRD V1 **-- D7L9J1_ARALY)%3B contains Interpro domain(s) IPR002347 Glucose/ribitol dehydrogenase	AT3G01980	NAD(P)-binding Rossmann-fold superfamily protein [Source:TAIR_LOCUS;Acc:AT3G01980]
Solyc09g089740.2	2.24	1.5e-05	0.00028	1-aminocyclopropane-1-carboxylate oxidase-like protein (AHRD V1 **-* Q9LTH8_ARATH)%3B contains Interpro domain(s) IPR005123 Oxoglutarate and iron-dependent oxygenase	AT1G03400	2-oxoglutarate (2OG) and Fe(II)-dependent oxygenase superfamily protein [Source:TAIR_LOCUS;Acc:AT1G03400]
Solyc04g012160.2	2.23	7.01e-08	2.95e-06	Serine-threonine protein kinase (AHRD V1 ***- Q09VQ1_WHEAT)%3B contains Interpro domain(s) IPR002290 Serine/threonine protein kinase	AT4G40010	SNF1-related protein kinase 2.7 [Source:TAIR_LOCUS;Acc:AT4G40010]
Solyc05g016720.2	2.23	0.00863	0.0446	Unknown Protein (AHRD V1)
Solyc11g007680.1	2.23	6.55e-07	1.99e-05	Chloroplast outer envelope protein (Omp24) (AHRD V1 *-*- Q41375_SPIOL)	AT3G52230	unknown protein; FUNCTIONS IN: molecular_function unknown; INVOLVED IN: biological_process unknown; LOCATED IN: chloroplast outer membrane, chloroplast thylakoid membrane, chloroplast, chloroplast envelope; EXPRESSED IN: 24 plant structures; EXPRESS /.../ING: 13 growth stages; Has 29 Blast hits to 29 proteins in 12 species: Archae - 0; Bacteria - 0; Metazoa - 3; Fungi - 0; Plants - 26; Viruses - …
Solyc01g103860.2	2.22	0.00769	0.0407	Ch-cobra (AHRD V1 ***- B7S746_CUNLA)%3B contains Interpro domain(s) IPR006918 Glycosyl-phosphatidyl inositol-anchored%2C plant	AT1G09790	COBRA-like protein 6 precursor [Source:TAIR_LOCUS;Acc:AT1G09790]
Solyc02g084420.2	2.22	0.000203	0.00235	Zinc finger protein CONSTANS-LIKE 2 (AHRD V1 **-- COL2_ARATH)%3B contains Interpro domain(s) IPR000315 Zinc finger%2C B-box	AT4G10240	B-box zinc finger family protein [Source:TAIR_LOCUS;Acc:AT4G10240]
Solyc02g085600.1	2.22	3.68e-05	0.000579	GRAS family transcription factor (AHRD V1 **-* B9HET8_POPTR)%3B contains Interpro domain(s) IPR005202 GRAS transcription factor	AT4G36710	GRAS family transcription factor [Source:TAIR_LOCUS;Acc:AT4G36710]
Solyc11g011340.1	2.22	0.00989	0.0492	Alcohol dehydrogenase (AHRD V1 ***- Q8KRC3_MYXXA)%3B contains Interpro domain(s) IPR002085 Alcohol dehydrogenase superfamily%2C zinc-containing	AT4G37980	elicitor-activated gene 3-1 [Source:TAIR_LOCUS;Acc:AT4G37980]
Solyc02g062130.2	2.21	9.28e-06	0.000187	Ferredoxin--NADP reductase (AHRD V1 ***- D7MN04_ARALY)%3B contains Interpro domain(s) IPR012146 Ferredoxin--NADP reductase	AT5G66190	ferredoxin-NADP(+)-oxidoreductase 1 [Source:TAIR_LOCUS;Acc:AT5G66190]
Solyc03g095870.1	2.21	0.00358	0.0224	Unknown Protein (AHRD V1)
Solyc04g050930.2	2.21	0.00092	0.00779	Violaxanthin de-epoxidase	AT1G08550	non-photochemical quenching 1 [Source:TAIR_LOCUS;Acc:AT1G08550]
Solyc05g013510.2	2.21	3.97e-07	1.31e-05	Phosphate transporter 2-1 (AHRD V1 ***- Q7YME0_WHEAT)%3B contains Interpro domain(s) IPR001204 Phosphate transporter	AT3G26570	phosphate transporter 2;1 [Source:TAIR_LOCUS;Acc:AT3G26570]
Solyc09g091430.2	2.21	0.00526	0.0302	Pectate lyase 1-27 (AHRD V1 **** B9TU35_9ROSI)%3B contains Interpro domain(s) IPR002022 Pectate lyase/Amb allergen	AT3G24230	Pectate lyase family protein [Source:TAIR_LOCUS;Acc:AT3G24230]
Solyc10g080020.1	2.21	1.37e-07	5.35e-06	F-box/LRR-repeat protein At5g63520 (AHRD V1 ***- D7MPP7_ARALY)%3B contains Interpro domain(s) IPR001810 Cyclin-like F-box	AT5G63520	CONTAINS InterPro DOMAIN/s: F-box domain, Skp2-like (InterPro:IPR022364), FIST C domain (InterPro:IPR019494), FIST domain, N-terminal (InterPro:IPR013702); Has 137 Blast hits to 137 proteins in 56 species: Archae - 0; Bacteria - 88; Metazoa - 6; Fun /.../; Plants - 32; Viruses - 0; Other Eukaryotes - 11 (source: NCBI BLink). [Source:TAIR_LOCUS;Acc:AT5G63520]
Solyc04g082510.2	2.2	2.87e-07	9.97e-06	Serine/threonine-protein kinase (AHRD V1 **** C6ZRV0_SOYBN)%3B contains Interpro domain(s) IPR002290 Serine/threonine protein kinase	AT1G20650	Protein kinase superfamily protein [Source:TAIR_LOCUS;Acc:AT1G20650]
Solyc11g069790.1	2.2	1.62e-05	0.000298	chaperonin (AHRD V1 ***- B2IXD2_NOSP7)%3B contains Interpro domain(s) IPR001844 Chaperonin Cpn60	AT2G28000	chaperonin-60alpha [Source:TAIR_LOCUS;Acc:AT2G28000]
Solyc12g044250.1	2.2	0.000686	0.0062	Glyoxylate/hydroxypyruvate reductase B (AHRD V1 **-- GHRB_ERWT9)%3B contains Interpro domain(s) IPR006140 D-isomer specific 2-hydroxyacid dehydrogenase%2C NAD-binding	AT1G79870	D-isomer specific 2-hydroxyacid dehydrogenase family protein [Source:TAIR_LOCUS;Acc:AT1G79870]
Solyc02g063360.2	2.19	3.21e-05	0.000516	C2 domain-containing protein (AHRD V1 **-- D7MIH2_ARALY)%3B contains Interpro domain(s) IPR018029 C2 membrane targeting protein	AT1G66360	Calcium-dependent lipid-binding (CaLB domain) family protein [Source:TAIR_LOCUS;Acc:AT1G66360]
Solyc02g092140.1	2.19	5.78e-07	1.78e-05	Phloem protein (Fragment) (AHRD V1 *--- C6FDA1_PSEMZ)	AT3G49790	Carbohydrate-binding protein [Source:TAIR_LOCUS;Acc:AT3G49790]
Solyc04g016470.2	2.19	0.00839	0.0435	Beta-1 3-glucanase (AHRD V1 ***- B2ZP01_VITRI)%3B contains Interpro domain(s) IPR000490 Glycoside hydrolase%2C family 17
Solyc05g005480.2	2.19	3.5e-06	8.3e-05	Oxidoreductase zinc-binding dehydrogenase (AHRD V1 **** C2RQQ3_BACCE)%3B contains Interpro domain(s) IPR002085 Alcohol dehydrogenase superfamily%2C zinc-containing	AT1G23740	Oxidoreductase, zinc-binding dehydrogenase family protein [Source:TAIR_LOCUS;Acc:AT1G23740]
Solyc08g006780.2	2.19	2.6e-05	0.000437	Complex interacting protein 9 (AHRD V1 ***- Q8LDX3_ARATH)%3B contains Interpro domain(s) IPR004401 Uncharacterised protein family UPF0133	AT2G24020	Uncharacterised BCR, YbaB family COG0718 [Source:TAIR_LOCUS;Acc:AT2G24020]
Solyc10g006360.1	2.19	0.00087	0.00746	Unknown Protein (AHRD V1)	AT5G54850	unknown protein; Has 1807 Blast hits to 1807 proteins in 277 species: Archae - 0; Bacteria - 0; Metazoa - 736; Fungi - 347; Plants - 385; Viruses - 0; Other Eukaryotes - 339 (source: NCBI BLink). [Source:TAIR_LOCUS;Acc:AT5G54850]
Solyc02g071110.2	2.18	4.05e-06	9.32e-05	Purine permease family protein (AHRD V1 **-* D7MCV2_ARALY)%3B contains Interpro domain(s) IPR004853 Protein of unknown function DUF250	AT4G18190	purine permease 6 [Source:TAIR_LOCUS;Acc:AT4G18190]
Solyc02g081560.1	2.18	5.76e-06	0.000125	Unknown Protein (AHRD V1)	AT5G10695	unknown protein; BEST Arabidopsis thaliana protein match is: unknown protein (TAIR:AT5G57123.1); Has 30201 Blast hits to 17322 proteins in 780 species: Archae - 12; Bacteria - 1396; Metazoa - 17338; Fungi - 3422; Plants - 5037; Viruses - 0; Other Eu /.../es - 2996 (source: NCBI BLink). [Source:TAIR_LOCUS;Acc:AT5G10695]
Solyc04g080550.2	2.18	6.34e-05	0.000911	Phenylcoumaran benzylic ether reductase (AHRD V1 **** B6VRE8_TOBAC)%3B contains Interpro domain(s) IPR008030 NmrA-like
Solyc09g091050.2	2.18	1.8e-05	0.000329	Lipase (AHRD V1 *-*- B6V3M3_9ROSI)%3B contains Interpro domain(s) IPR002921 Lipase%2C class 3	AT4G13550	triglyceride lipases;triglyceride lipases [Source:TAIR_LOCUS;Acc:AT4G13550]
Solyc09g091180.2	2.18	2.04e-05	0.000361	chaperonin (AHRD V1 ***- Q6N0B9_9PROT)%3B contains Interpro domain(s) IPR001844 Chaperonin Cpn60	AT2G33210	heat shock protein 60-2 [Source:TAIR_LOCUS;Acc:AT2G33210]
Solyc10g083720.1	2.18	3.35e-06	8.01e-05	Pyruvate kinase (AHRD V1 ***- Q94KE3_ARATH)%3B contains Interpro domain(s) IPR001697 Pyruvate kinase	AT2G36580	Pyruvate kinase family protein [Source:TAIR_LOCUS;Acc:AT2G36580]
Solyc01g065980.2	2.17	0.000158	0.00192	Ethylene responsive transcription factor 2b (AHRD V1 *-** C0J9I6_9ROSA)%3B contains Interpro domain(s) IPR001471 Pathogenesis-related transcriptional factor and ERF%2C DNA-binding	AT3G16770	ethylene-responsive element binding protein [Source:TAIR_LOCUS;Acc:AT3G16770]
Solyc01g095940.2	2.17	0.00294	0.0193	O-acyltransferase WSD1 (AHRD V1 **-- WSD1_ARATH)%3B contains Interpro domain(s) IPR009721 Protein of unknown function DUF1298
Solyc07g065290.2	2.17	0.000803	0.00698	Zinc finger CCCH domain-containing protein 18 (AHRD V1 ***- C3H18_ARATH)%3B contains Interpro domain(s) IPR000571 Zinc finger%2C CCCH-type
Solyc11g013010.1	2.17	1.97e-05	0.000351	MORN repeat protein (AHRD V1 *--- A3V9K0_9RHOB)%3B contains Interpro domain(s) IPR003409 MORN motif	AT1G21920	Histone H3 K4-specific methyltransferase SET7/9 family protein [Source:TAIR_LOCUS;Acc:AT1G21920]
Solyc07g044990.2	2.16	7.01e-10	5.36e-08	Transmembrane protein 56 (AHRD V1 ***- B6TI82_MAIZE)%3B contains Interpro domain(s) IPR006634 TRAM%2C LAG1 and CLN8 homology
Solyc07g056410.2	2.16	0.00978	0.0487	Receptor like kinase%2C RLK	AT1G17230	Leucine-rich receptor-like protein kinase family protein [Source:TAIR_LOCUS;Acc:AT1G17230]
Solyc08g082960.2	2.16	4.83e-07	1.54e-05	Zinc finger HIT domain containing 2 (Predicted) (AHRD V1 ***- B5DEI7_RAT)%3B contains Interpro domain(s) IPR007529 Zinc finger%2C HIT-type	AT5G63830	HIT-type Zinc finger family protein [Source:TAIR_LOCUS;Acc:AT5G63830]
Solyc12g089240.1	2.16	8.53e-08	3.52e-06	Zinc finger protein CONSTANS-LIKE 3 (AHRD V1 *--- COL3_ARATH)%3B contains Interpro domain(s) IPR000315 Zinc finger%2C B-box	AT1G75540	salt tolerance homolog2 [Source:TAIR_LOCUS;Acc:AT1G75540]
Solyc01g008680.2	2.15	0.00858	0.0444	S2 self-incompatibility locus-linked pollen 3.2 protein (AHRD V1 ***- Q7XAE8_PETIN)
Solyc03g031440.2	2.15	0.000142	0.00176	Flavoprotein wrbA (AHRD V1 ***- B6U724_MAIZE)
Solyc04g082720.2	2.15	2.14e-06	5.53e-05	Small heat shock protein (AHRD V1 ***- A2A1W7_TOBAC)%3B contains Interpro domain(s) IPR008978 HSP20-like chaperone	AT1G76440	HSP20-like chaperones superfamily protein [Source:TAIR_LOCUS;Acc:AT1G76440]
Solyc05g051220.2	2.15	0.0031	0.0202	Potassium channel (AHRD V1 **** D0EM91_9ROSI)%3B contains Interpro domain(s) IPR002110 Ankyrin	AT3G02850	STELAR K+ outward rectifier [Source:TAIR_LOCUS;Acc:AT3G02850]
Solyc06g008870.2	2.15	0.000826	0.00714	GID1-like gibberellin receptor (AHRD V1 **-- A7MAQ4_HORVU)%3B contains Interpro domain(s) IPR013094 Alpha/beta hydrolase fold-3	AT3G63010	alpha/beta-Hydrolases superfamily protein [Source:TAIR_LOCUS;Acc:AT3G63010]
Solyc09g064380.2	2.15	2.06e-07	7.66e-06	TPR Domain containing protein expressed (AHRD V1 **-- Q10CT3_ORYSJ)	AT1G04130	Tetratricopeptide repeat (TPR)-like superfamily protein [Source:TAIR_LOCUS;Acc:AT1G04130]
Solyc06g083270.2	2.14	9.07e-06	0.000183	ER lumen retaining receptor family-like protein (AHRD V1 ***- Q38JH5_SOLTU)%3B contains Interpro domain(s) IPR000133 ER lumen protein retaining receptor	AT3G25160	ER lumen protein retaining receptor family protein [Source:TAIR_LOCUS;Acc:AT3G25160]
Solyc01g100770.2	2.13	0.0048	0.0281	Susceptibility homeodomain transcription factor (Fragment) (AHRD V1 *-*- Q8SAA7_ORYSA)%3B contains Interpro domain(s) IPR007493 Protein of unknown function DUF538	AT1G09310	Protein of unknown function, DUF538 [Source:TAIR_LOCUS;Acc:AT1G09310]
Solyc03g120980.2	2.13	9.56e-05	0.00127	ATP-binding cassette transporter (AHRD V1 ***- D8T797_SELML)%3B contains Interpro domain(s) IPR013525 ABC-2 type transporter	AT1G15210	pleiotropic drug resistance 7 [Source:TAIR_LOCUS;Acc:AT1G15210]
Solyc09g011030.2	2.12	1.83e-07	6.96e-06	Hsp70 nucleotide exchange factor fes1 (AHRD V1 *-*- C8V0S6_EMENI)%3B contains Interpro domain(s) IPR011989 Armadillo-like helical	AT3G09350	Fes1A [Source:TAIR_LOCUS;Acc:AT3G09350]
Solyc09g074270.2	2.12	0.00108	0.00876	Acetyl esterase (AHRD V1 *--- AES_ECO81)%3B contains Interpro domain(s) IPR013094 Alpha/beta hydrolase fold-3	AT3G63010	alpha/beta-Hydrolases superfamily protein [Source:TAIR_LOCUS;Acc:AT3G63010]
Solyc01g067710.2	2.11	1.17e-07	4.63e-06	Sodium/hydrogen exchanger (AHRD V1 **** Q1JRA3_SOLLC)%3B contains Interpro domain(s) IPR018407 Na+/H+ exchanger%2C isoforms 1-4%2C conserved region	AT3G06370	sodium hydrogen exchanger 4 [Source:TAIR_LOCUS;Acc:AT3G06370]
Solyc03g113030.2	2.11	1.95e-05	0.000348	Aldose 1-epimerase-like protein (AHRD V1 ***- Q8LFH1_ARATH)%3B contains Interpro domain(s) IPR015443 Aldose-1-epimerase	AT3G47800	Galactose mutarotase-like superfamily protein [Source:TAIR_LOCUS;Acc:AT3G47800]
Solyc03g121040.2	2.11	1.69e-06	4.54e-05	Taurine catabolism dioxygenase TauD/TfdA family (AHRD V1 ***- C4AZM2_BURMA)%3B contains Interpro domain(s) IPR003819 Taurine catabolism dioxygenase TauD/TfdA	AT3G21360	2-oxoglutarate (2OG) and Fe(II)-dependent oxygenase superfamily protein [Source:TAIR_LOCUS;Acc:AT3G21360]
Solyc04g015750.2	2.11	0.000861	0.00741	Magnesium chelatase H subunit (AHRD V1 ***- D5KXY0_VITVI)%3B contains Interpro domain(s) IPR011771 Magnesium-chelatase%2C subunit H	AT5G13630	magnesium-chelatase subunit chlH, chloroplast, putative / Mg-protoporphyrin IX chelatase, putative (CHLH) [Source:TAIR_LOCUS;Acc:AT5G13630]
Solyc07g042250.2	2.11	2.91e-06	7.1e-05	chaperonin (AHRD V1 *-*- B4WMS9_9SYNE)%3B contains Interpro domain(s) IPR017416 Chaperonin 21%2C chloroplast IPR018369 Chaperonin Cpn10%2C conserved site	AT5G20720	chaperonin 20 [Source:TAIR_LOCUS;Acc:AT5G20720]
Solyc07g061790.2	2.11	0.000526	0.00501	Heme-binding protein 2 (AHRD V1 **** B6T0C0_MAIZE)%3B contains Interpro domain(s) IPR006917 SOUL haem-binding protein	AT1G17100	SOUL heme-binding family protein [Source:TAIR_LOCUS;Acc:AT1G17100]
Solyc09g007270.2	2.11	5.73e-05	0.000841	Ascorbate peroxidase (AHRD V1 **** B9VRH6_CITMA)%3B contains Interpro domain(s) IPR002207 Plant ascorbate peroxidase	AT3G09640	ascorbate peroxidase 2 [Source:TAIR_LOCUS;Acc:AT3G09640]
Solyc01g067090.2	2.1	0.000278	0.00302	Homeodomain-like (AHRD V1 *-*- A2Q346_MEDTR)	AT1G09040	unknown protein; FUNCTIONS IN: molecular_function unknown; INVOLVED IN: biological_process unknown; LOCATED IN: membrane; EXPRESSED IN: leaf; BEST Arabidopsis thaliana protein match is: unknown protein (TAIR:AT1G09050.1); Has 614 Blast hits to 567 p /.../s in 104 species: Archae - 2; Bacteria - 12; Metazoa - 344; Fungi - 31; Plants - 81; Viruses - 0; Other Eukaryotes - 144 (source: NCBI BLink). […
Solyc01g079770.2	2.1	0.000398	0.00404	TLC domain-containing protein 2 (AHRD V1 *-*- TLCD2_DANRE)%3B contains Interpro domain(s) IPR006634 TRAM%2C LAG1 and CLN8 homology	AT1G21790	TRAM, LAG1 and CLN8 (TLC) lipid-sensing domain containing protein [Source:TAIR_LOCUS;Acc:AT1G21790]
Solyc02g067580.2	2.09	0.000265	0.00291	B12D-like protein (AHRD V1 ***- D2XQY6_WOLAR)%3B contains Interpro domain(s) IPR010530 B12D	AT3G48140	B12D protein [Source:TAIR_LOCUS;Acc:AT3G48140]
Solyc03g095860.2	2.09	2.26e-05	0.000389	Ankyrin repeat domain-containing protein 50 (AHRD V1 ***- B6SWZ3_MAIZE)%3B contains Interpro domain(s) IPR002110 Ankyrin
Solyc04g077500.2	2.09	2.53e-06	6.35e-05		AT1G44920	unknown protein; FUNCTIONS IN: molecular_function unknown; INVOLVED IN: biological_process unknown; LOCATED IN: chloroplast; EXPRESSED IN: 22 plant structures; EXPRESSED DURING: 13 growth stages; CONTAINS InterPro DOMAIN/s: Protein of unknown functi /.../3054 (InterPro:IPR021414); Has 246 Blast hits to 246 proteins in 119 species: Archae - 14; Bacteria - 181; Metazoa - 0; Fungi - 0; Plants - 45; …
Solyc05g005490.2	2.09	6.82e-05	0.000967	Carbonic anhydrase (AHRD V1 ***- Q5NE21_SOLLC)%3B contains Interpro domain(s) IPR015892 Carbonic anhydrase%2C prokaryotic-like%2C conserved site	AT1G23730	beta carbonic anhydrase 3 [Source:TAIR_LOCUS;Acc:AT1G23730]
Solyc06g064900.2	2.09	2.34e-07	8.49e-06	Unknown Protein (AHRD V1)
Solyc06g082190.2	2.09	0.000851	0.00734	Serine/threonine/tyrosine kinase (AHRD V1 *-** Q9AWA6_ARAHY)%3B contains Interpro domain(s) IPR002290 Serine/threonine protein kinase	AT5G07140	Protein kinase superfamily protein [Source:TAIR_LOCUS;Acc:AT5G07140]
Solyc07g048090.1	2.09	0.000942	0.00791	Fasciclin-like arabinogalactan protein 2 (AHRD V1 ***- A9XTK7_GOSHI)%3B contains Interpro domain(s) IPR000782 FAS1 domain	AT2G04780	FASCICLIN-like arabinoogalactan 7 [Source:TAIR_LOCUS;Acc:AT2G04780]
Solyc03g123560.2	2.08	8.58e-05	0.00116	Chaperone protein dnaJ (AHRD V1 *-*- B4FBY1_MAIZE)%3B contains Interpro domain(s) IPR015609 Molecular chaperone%2C heat shock protein%2C Hsp40%2C DnaJ	AT1G72416	Chaperone DnaJ-domain superfamily protein [Source:TAIR_LOCUS;Acc:AT1G72416]
Solyc06g068540.2	2.08	8.48e-07	2.49e-05	Transcription regulatory protein SNF5 (AHRD V1 *-*- D3B6R9_POLPA)
Solyc08g061130.2	2.08	0.000352	0.00365	Transcription factor HY5 (AHRD V1 ***- B6UHC7_MAIZE)%3B contains Interpro domain(s) IPR011616 bZIP transcription factor%2C bZIP-1	AT5G11260	Basic-leucine zipper (bZIP) transcription factor family protein [Source:TAIR_LOCUS;Acc:AT5G11260]
Solyc09g083100.1	2.08	7.33e-05	0.00102	CBL-interacting protein kinase 20 (AHRD V1 **** C4P7W9_VITVI)%3B contains Interpro domain(s) IPR002290 Serine/threonine protein kinase	AT3G23000	CBL-interacting protein kinase 7 [Source:TAIR_LOCUS;Acc:AT3G23000]
Solyc02g066800.1	2.07	1.63e-06	4.4e-05	Unknown Protein (AHRD V1)
Solyc03g080020.2	2.06	0.000165	0.00199	DUF895 domain membrane protein (AHRD V1 *-*- D4ALB1_ARTBC)	AT1G18000	Major facilitator superfamily protein [Source:TAIR_LOCUS;Acc:AT1G18000]
Solyc03g116630.2	2.06	2.64e-05	0.000442	Unknown Protein (AHRD V1)	AT1G52565	unknown protein; FUNCTIONS IN: molecular_function unknown; INVOLVED IN: biological_process unknown; LOCATED IN: endomembrane system; BEST Arabidopsis thaliana protein match is: unknown protein (TAIR:AT3G15760.1); Has 35333 Blast hits to 34131 protei /.../2444 species: Archae - 798; Bacteria - 22429; Metazoa - 974; Fungi - 991; Plants - 531; Viruses - 0; Other Eukaryotes - 9610 (source: NCBI BLink…
Solyc01g095090.2	2.05	0.0087	0.0448	E3 ubiquitin-protein ligase RNF5 (AHRD V1 *--- RNF5_HUMAN)%3B contains Interpro domain(s) IPR018957 Zinc finger%2C C3HC4 RING-type	AT4G01270	RING/U-box superfamily protein [Source:TAIR_LOCUS;Acc:AT4G01270]
Solyc01g107320.2	2.05	3.55e-05	0.000562	Pentatricopeptide repeat-containing protein (AHRD V1 ***- D7M7W8_ARALY)%3B contains Interpro domain(s) IPR002885 Pentatricopeptide repeat	AT5G02860	Pentatricopeptide repeat (PPR) superfamily protein [Source:TAIR_LOCUS;Acc:AT5G02860]
Solyc02g080520.2	2.05	4.58e-07	1.47e-05		AT1G11690	unknown protein; BEST Arabidopsis thaliana protein match is: unknown protein (TAIR:AT3G20350.1); Has 5959 Blast hits to 4807 proteins in 476 species: Archae - 156; Bacteria - 436; Metazoa - 2789; Fungi - 309; Plants - 336; Viruses - 9; Other Eukaryo /.../1924 (source: NCBI BLink). [Source:TAIR_LOCUS;Acc:AT1G11690]
Solyc09g098500.2	2.05	5.93e-06	0.000128	Got1-like protein (AHRD V1 ***- A2Q4X9_MEDTR)%3B contains Interpro domain(s) IPR007305 Got1-like protein	AT1G05785	Got1/Sft2-like vescicle transport protein family [Source:TAIR_LOCUS;Acc:AT1G05785]
Solyc10g086660.1	2.05	8.49e-06	0.000174	Rop guanine nucleotide exchange factor 1 (AHRD V1 ***- ROGF1_ARATH)%3B contains Interpro domain(s) IPR005512 Rop nucleotide exchanger%2C PRONE	AT5G02010	RHO guanyl-nucleotide exchange factor 7 [Source:TAIR_LOCUS;Acc:AT5G02010]
Solyc03g098740.1	2.04	0.00118	0.0094	Kunitz trypsin inhibitor (AHRD V1 **** B8Y888_TOBAC)%3B contains Interpro domain(s) IPR011065 Kunitz inhibitor ST1-like	AT1G73260	kunitz trypsin inhibitor 1 [Source:TAIR_LOCUS;Acc:AT1G73260]
Solyc03g116660.2	2.04	2.24e-07	8.17e-06	Unknown Protein (AHRD V1)
Solyc06g060170.2	2.04	0.000908	0.0077	Glycoside hydrolase family 28 protein/polygalacturonase family protein (AHRD V1 **-- Q1PF10_ARATH)%3B contains Interpro domain(s) IPR012334 Pectin lyase fold	AT4G33440	Pectin lyase-like superfamily protein [Source:TAIR_LOCUS;Acc:AT4G33440]
Solyc06g083190.2	2.04	2.72e-05	0.000453	Peptidyl-prolyl cis-trans isomerase (AHRD V1 ***- Q86M29_BRUMA)%3B contains Interpro domain(s) IPR001179 Peptidyl-prolyl cis-trans isomerase%2C FKBP-type	AT3G25230	rotamase FKBP 1 [Source:TAIR_LOCUS;Acc:AT3G25230]
Solyc07g053640.1	2.04	0.00213	0.0149	Arabinogalactan-protein (AHRD V1 *-*- Q41256_NICAL)
Solyc09g011080.2	2.04	0.00123	0.00972	Ribulose-1 5-bisphosphate carboxylase/oxygenase activase 1 (AHRD V1 **** Q9AXG1_GOSHI)%3B contains Interpro domain(s) IPR003959 ATPase%2C AAA-type%2C core	AT2G39730	rubisco activase [Source:TAIR_LOCUS;Acc:AT2G39730]
Solyc10g081450.1	2.04	0.00158	0.0118	Hydrolase alpha/beta fold family protein (AHRD V1 ***- D7LX46_ARALY)%3B contains Interpro domain(s) IPR000073 Alpha/beta hydrolase fold-1	AT5G17720	alpha/beta-Hydrolases superfamily protein [Source:TAIR_LOCUS;Acc:AT5G17720]
Solyc02g083380.2	2.03	0.000108	0.0014	Unknown Protein (AHRD V1)	AT2G17710	unknown protein; Has 39 Blast hits to 39 proteins in 14 species: Archae - 0; Bacteria - 0; Metazoa - 0; Fungi - 0; Plants - 39; Viruses - 0; Other Eukaryotes - 0 (source: NCBI BLink). [Source:TAIR_LOCUS;Acc:AT2G17710]
Solyc02g085700.1	2.03	1.94e-07	7.33e-06	Geranylgeranyl pyrophosphate synthase (AHRD V1 ***- D0FZ25_9ASTE)%3B contains Interpro domain(s) IPR000092 Polyprenyl synthetase
Solyc03g007430.2	2.03	6.17e-06	0.000133	Mitochondrial carrier family (AHRD V1 ***- C1E2Y0_9CHLO)%3B contains Interpro domain(s) IPR001993 Mitochondrial substrate carrier	AT4G27940	manganese tracking factor for mitochondrial SOD2 [Source:TAIR_LOCUS;Acc:AT4G27940]
Solyc04g082250.2	2.03	5.37e-06	0.000118	ATP-dependent zinc metalloprotease FTSH%2C chloroplastic (Fragment) (AHRD V1 ***- FTSH_CAPAN)%3B contains Interpro domain(s) IPR005936 Peptidase M41%2C FtsH	AT1G50250	FTSH protease 1 [Source:TAIR_LOCUS;Acc:AT1G50250]
Solyc08g082080.2	2.03	6.91e-06	0.000146	Amino acid transporter (AHRD V1 **** Q8GZV5_SOLLC)%3B contains Interpro domain(s) IPR013057 Amino acid transporter%2C transmembrane	AT5G41800	Transmembrane amino acid transporter family protein [Source:TAIR_LOCUS;Acc:AT5G41800]
Solyc11g070060.1	2.03	8.58e-06	0.000175	DUF866 domain protein (AHRD V1 **-- A1C7N7_ASPCL)%3B contains Interpro domain(s) IPR008584 Protein of unknown function DUF866%2C eukaryotic	AT4G32930	unknown protein; CONTAINS InterPro DOMAIN/s: Protein of unknown function DUF866, eukaryotic (InterPro:IPR008584); Has 30201 Blast hits to 17322 proteins in 780 species: Archae - 12; Bacteria - 1396; Metazoa - 17338; Fungi - 3422; Plants - 5037; Viru /.../0; Other Eukaryotes - 2996 (source: NCBI BLink). [Source:TAIR_LOCUS;Acc:AT4G32930]
Solyc07g063110.2	2.02	1.02e-06	2.94e-05	Beta-1%2C3-galactosyl-O-glycosyl-glycoprotein beta-1%2C6-N-acetylglucosaminyltransferase (AHRD V1 *--* GCNT1_BOVIN)%3B contains Interpro domain(s) IPR003406 Glycosyl transferase%2C family 14	AT1G53100	Core-2/I-branching beta-1,6-N-acetylglucosaminyltransferase family protein [Source:TAIR_LOCUS;Acc:AT1G53100]
Solyc10g081240.1	2.02	3.66e-07	1.22e-05	Protein grpE (AHRD V1 *-*- B0CAY8_ACAM1)%3B contains Interpro domain(s) IPR000740 GrpE nucleotide exchange factor	AT5G17710	Co-chaperone GrpE family protein [Source:TAIR_LOCUS;Acc:AT5G17710]
Solyc01g095900.2	2.01	0.000372	0.00383	Protein TIF31 homolog (AHRD V1 *--- TIF31_ASPCL)%3B contains Interpro domain(s) IPR011990 Tetratricopeptide-like helical	AT1G01320	Tetratricopeptide repeat (TPR)-like superfamily protein [Source:TAIR_LOCUS;Acc:AT1G01320]
Solyc01g096660.2	2.01	3e-05	0.000488	Genomic DNA chromosome 5 P1 clone MOJ9 (AHRD V1 ***- Q9FL44_ARATH)	AT5G07020	proline-rich family protein [Source:TAIR_LOCUS;Acc:AT5G07020]
Solyc06g084290.2	2.01	5.28e-06	0.000116		AT3G11570	TRICHOME BIREFRINGENCE-LIKE 8 [Source:TAIR_LOCUS;Acc:AT3G11570]
Solyc09g091070.1	2.01	2.11e-07	7.81e-06	Malate dehydrogenase (AHRD V1 **** O48906_MEDSA)%3B contains Interpro domain(s) IPR010097 Malate dehydrogenase%2C NAD-dependent%2C eukaryotes and gamma proteobacteria	AT3G47520	malate dehydrogenase [Source:TAIR_LOCUS;Acc:AT3G47520]
Solyc11g013470.1	2.01	1.44e-05	0.000271	Auxin response factor 17 (Fragment) (AHRD V1 *-*- D3K083_ARATH)
Solyc01g068080.2	2	0.00213	0.0149	Dihydroflavonol 4-reductase family (AHRD V1 ***- D7MD06_ARALY)%3B contains Interpro domain(s) IPR016040 NAD(P)-binding domain	AT1G25460	NAD(P)-binding Rossmann-fold superfamily protein [Source:TAIR_LOCUS;Acc:AT1G25460]
Solyc02g089120.2	2	0.00212	0.0149	Ch-cobra (AHRD V1 ***- B7S746_CUNLA)%3B contains Interpro domain(s) IPR017391 COBRA-like	AT3G02210	COBRA-like protein 1 precursor [Source:TAIR_LOCUS;Acc:AT3G02210]
Solyc05g008640.1	2	0.00334	0.0213	RING finger protein (AHRD V1 *-*- Q22V07_TETTH)%3B contains Interpro domain(s) IPR018957 Zinc finger%2C C3HC4 RING-type	AT1G15100	RING-H2 finger A2A [Source:TAIR_LOCUS;Acc:AT1G15100]
Solyc04g015340.2	1.98	6.89e-05	0.000974	Serine carboxypeptidase K10B2.2 (AHRD V1 **** B6TM29_MAIZE)%3B contains Interpro domain(s) IPR001563 Peptidase S10%2C serine carboxypeptidase	AT2G35780	serine carboxypeptidase-like 26 [Source:TAIR_LOCUS;Acc:AT2G35780]
Solyc05g041200.2	1.98	0.000129	0.00161	4-hydroxyphenylpyruvate dioxygenase (AHRD V1 **** B7X935_HEVBR)%3B contains Interpro domain(s) IPR005956 4-hydroxyphenylpyruvate dioxygenase	AT1G06570	phytoene desaturation 1 [Source:TAIR_LOCUS;Acc:AT1G06570]
Solyc06g005390.1	1.98	0.00177	0.0129	Histone H2B (AHRD V1 ***- D7LK79_ARALY)%3B contains Interpro domain(s) IPR000558 Histone H2B	AT1G07790	Histone superfamily protein [Source:TAIR_LOCUS;Acc:AT1G07790]
Solyc06g069450.2	1.98	2.94e-05	0.00048	Homology to unknown gene (AHRD V1 *-*- Q01A04_OSTTA)%3B contains Interpro domain(s) IPR004274 NLI interacting factor	AT4G26190	Haloacid dehalogenase-like hydrolase (HAD) superfamily protein [Source:TAIR_LOCUS;Acc:AT4G26190]
Solyc08g063040.2	1.98	3.82e-06	8.91e-05	Zinc finger protein (AHRD V1 *-*- Q9LVQ7_ARATH)%3B contains Interpro domain(s) IPR007087 Zinc finger%2C C2H2-type	AT1G14580	C2H2-like zinc finger protein [Source:TAIR_LOCUS;Acc:AT1G14580]
Solyc02g068590.2	1.97	7.39e-07	2.2e-05	Potassium transporter (AHRD V1 **** A9STU4_PHYPA)%3B contains Interpro domain(s) IPR003855 K+ potassium transporter	AT1G31120	K+ uptake permease 10 [Source:TAIR_LOCUS;Acc:AT1G31120]
Solyc02g079930.2	1.97	2.41e-05	0.000411	Phosphosulfolactate synthase (AHRD V1 ***- Q1ASZ8_RUBXD)%3B contains Interpro domain(s) IPR003830 (2R)-phospho-3-sulpholactate synthase%2C ComA	AT4G21320	Aldolase-type TIM barrel family protein [Source:TAIR_LOCUS;Acc:AT4G21320]
Solyc03g043880.2	1.97	0.00916	0.0465	Branched-chain amino acid aminotransferase (AHRD V1 **** Q9SNY9_SOLTU)%3B contains Interpro domain(s) IPR005786 Branched-chain amino acid aminotransferase II	AT3G49680	branched-chain aminotransferase 3 [Source:TAIR_LOCUS;Acc:AT3G49680]
Solyc04g054310.2	1.97	5.33e-05	0.00079	Alanine-glyoxylate aminotransferase (AHRD V1 **** D2KZ10_WHEAT)%3B contains Interpro domain(s) IPR005814 Aminotransferase class-III	AT4G39660	alanine:glyoxylate aminotransferase 2 [Source:TAIR_LOCUS;Acc:AT4G39660]
Solyc06g053950.1	1.97	0.000663	0.00603	Heat stress transcription factor A-2c (AHRD V1 *-*- HFA2C_ORYSJ)
Solyc09g008200.2	1.97	0.000121	0.00153	Heavy metal-associated domain containing protein expressed (AHRD V1 *-*- Q10RN8_ORYSJ)%3B contains Interpro domain(s) IPR006121 Heavy metal transport/detoxification protein	AT2G36950	Heavy metal transport/detoxification superfamily protein [Source:TAIR_LOCUS;Acc:AT2G36950]
Solyc10g085830.1	1.97	0.000637	0.00584	O-methyltransferase 1 (AHRD V1 ***- D7MTQ7_ARALY)%3B contains Interpro domain(s) IPR016461 O-methyltransferase%2C COMT%2C eukaryota	AT3G53140	O-methyltransferase family protein [Source:TAIR_LOCUS;Acc:AT3G53140]
Solyc12g056850.1	1.97	0.000459	0.00453	Co-chaperone protein DnaJ (AHRD V1 *-*- A7I1Z6_CAMHC)%3B contains Interpro domain(s) IPR001623 Heat shock protein DnaJ%2C N-terminal	AT1G77930	Chaperone DnaJ-domain superfamily protein [Source:TAIR_LOCUS;Acc:AT1G77930]
Solyc02g071100.2	1.96	0.000396	0.00402	Purine permease family protein (AHRD V1 **-* D7MCV2_ARALY)%3B contains Interpro domain(s) IPR004853 Protein of unknown function DUF250	AT4G18190	purine permease 6 [Source:TAIR_LOCUS;Acc:AT4G18190]
Solyc03g117160.2	1.96	0.00274	0.0183	Unknown Protein (AHRD V1)
Solyc01g099010.2	1.95	0.00167	0.0124	GDSL esterase/lipase At1g28590 (AHRD V1 **** GDL8_ARATH)%3B contains Interpro domain(s) IPR001087 Lipase%2C GDSL
Solyc02g091330.2	1.95	2.29e-07	8.32e-06	C20orf4 homolog (AHRD V1 **-- C0H960_SALSA)%3B contains Interpro domain(s) IPR007946 AAR2	AT1G66510	AAR2 protein family [Source:TAIR_LOCUS;Acc:AT1G66510]
Solyc07g017500.2	1.95	5.98e-08	2.59e-06	Lateral signaling target protein 2 homolog (AHRD V1 *--- LST2_DROWI)%3B contains Interpro domain(s) IPR007461 Ysc84 actin-binding domain	AT3G43230	RING/FYVE/PHD-type zinc finger family protein [Source:TAIR_LOCUS;Acc:AT3G43230]
Solyc09g008840.2	1.95	0.00286	0.0189	Pyruvate kinase (AHRD V1 ***- A9P7U5_POPTR)%3B contains Interpro domain(s) IPR001697 Pyruvate kinase	AT2G36580	Pyruvate kinase family protein [Source:TAIR_LOCUS;Acc:AT2G36580]
Solyc09g090760.2	1.95	0.00294	0.0193	Folate/biopterin transporter family protein (AHRD V1 *-*- B6TYM7_MAIZE)%3B contains Interpro domain(s) IPR004324 Biopterin transport-related protein BT1	AT1G04570	Major facilitator superfamily protein [Source:TAIR_LOCUS;Acc:AT1G04570]
Solyc12g007300.1	1.95	0.000873	0.00748	B3 domain-containing protein At1g20600 (AHRD V1 *-*- Y1060_ARATH)%3B contains Interpro domain(s) IPR003340 Transcriptional factor B3	AT1G20600	AP2/B3-like transcriptional factor family protein [Source:TAIR_LOCUS;Acc:AT1G20600]
Solyc01g109170.2	1.94	0.000166	0.002	Cold acclimation protein COR413-like (AHRD V1 ***- A6YDU6_LOLTE)%3B contains Interpro domain(s) IPR008892 Cold acclimation WCOR413	AT2G15970	cold regulated 413 plasma membrane 1 [Source:TAIR_LOCUS;Acc:AT2G15970]
Solyc04g074230.2	1.94	2.32e-05	0.000397	14-3-3 protein sigma gamma zeta beta/alpha (AHRD V1 **-- Q16QZ7_AEDAE)%3B contains Interpro domain(s) IPR000308 14-3-3 protein	AT1G22290	14-3-3 family protein [Source:TAIR_LOCUS;Acc:AT1G22290]
Solyc11g017470.1	1.94	1.28e-05	0.000243	NAC domain protein IPR003441 (AHRD V1 ***- B9GU14_POPTR)%3B contains Interpro domain(s) IPR003441 No apical meristem (NAM) protein	AT1G77450	NAC domain containing protein 32 [Source:TAIR_LOCUS;Acc:AT1G77450]
Solyc11g067160.1	1.94	1.8e-06	4.8e-05	Aldo/keto reductase family protein (AHRD V1 ***- D7LJ14_ARALY)%3B contains Interpro domain(s) IPR001395 Aldo/keto reductase	AT2G27680	NAD(P)-linked oxidoreductase superfamily protein [Source:TAIR_LOCUS;Acc:AT2G27680]
Solyc02g061770.2	1.93	0.00192	0.0138	Endochitinase (Chitinase) (AHRD V1 **** Q43184_SOLTU)%3B contains Interpro domain(s) IPR000726 Glycoside hydrolase%2C family 19%2C catalytic	AT3G12500	basic chitinase [Source:TAIR_LOCUS;Acc:AT3G12500]
Solyc02g080640.2	1.93	0.000726	0.00648	Phosphoadenosine phosphosulfate reductase (AHRD V1 *-** B7I7M3_ACIB5)%3B contains Interpro domain(s) IPR013766 Thioredoxin domain	AT1G62180	5'adenylylphosphosulfate reductase 2 [Source:TAIR_LOCUS;Acc:AT1G62180]
Solyc08g078820.2	1.93	3.53e-05	0.000561	Autophagy-related protein 8 (AHRD V1 **-- C1EJ88_9CHLO)%3B contains Interpro domain(s) IPR004241 Light chain 3 (LC3)	AT2G45170	AUTOPHAGY 8E [Source:TAIR_LOCUS;Acc:AT2G45170]
Solyc09g018840.2	1.93	0.00141	0.0108	MLO-like protein 1 (AHRD V1 ***- C6EWE5_VITVI)%3B contains Interpro domain(s) IPR004326 Mlo-related protein	AT4G02600	Seven transmembrane MLO family protein [Source:TAIR_LOCUS;Acc:AT4G02600]
Solyc10g017960.1	1.93	0.00325	0.0209	F-box protein PP2-B1 (AHRD V1 *-*- PP2B1_ARATH)%3B contains Interpro domain(s) IPR001810 Cyclin-like F-box	AT3G61060	phloem protein 2-A13 [Source:TAIR_LOCUS;Acc:AT3G61060]
Solyc11g072890.1	1.93	7.14e-05	0.000999	Unknown Protein (AHRD V1)	AT5G02640	unknown protein; BEST Arabidopsis thaliana protein match is: unknown protein (TAIR:AT3G46300.1); Has 37 Blast hits to 37 proteins in 10 species: Archae - 0; Bacteria - 0; Metazoa - 0; Fungi - 0; Plants - 37; Viruses - 0; Other Eukaryotes - 0 (source /.../ BLink). [Source:TAIR_LOCUS;Acc:AT5G02640]
Solyc01g109880.2	1.92	0.00267	0.0179	BZIP transcription factor (AHRD V1 ***- C0KYN1_SOLLC)%3B contains Interpro domain(s) IPR011700 Basic leucine zipper	AT1G75390	basic leucine-zipper 44 [Source:TAIR_LOCUS;Acc:AT1G75390]
Solyc08g028970.2	1.92	1.1e-05	0.000215	Unknown Protein (AHRD V1)
Solyc00g006810.2	1.91	8.98e-07	2.62e-05	Peptidyl-prolyl cis-trans isomerase (AHRD V1 *-*- Q8DJW8_THEEB)%3B contains Interpro domain(s) IPR001179 Peptidyl-prolyl cis-trans isomerase%2C FKBP-type	AT5G13410	FKBP-like peptidyl-prolyl cis-trans isomerase family protein [Source:TAIR_LOCUS;Acc:AT5G13410]
Solyc02g070580.1	1.91	9.92e-05	0.0013	Cytochrome p450	AT2G28850	cytochrome P450, family 710, subfamily A, polypeptide 3 [Source:TAIR_LOCUS;Acc:AT2G28850]
Solyc04g077650.2	1.91	0.000637	0.00584	Serine carboxypeptidase 1 (AHRD V1 ***- B6TC80_MAIZE)%3B contains Interpro domain(s) IPR001563 Peptidase S10%2C serine carboxypeptidase	AT1G33540	serine carboxypeptidase-like 18 [Source:TAIR_LOCUS;Acc:AT1G33540]
Solyc06g005970.2	1.91	0.000245	0.00273	Beta-D-glucosidase (AHRD V1 ***- Q7XAS3_GOSHI)%3B contains Interpro domain(s) IPR001764 Glycoside hydrolase%2C family 3%2C N-terminal	AT3G47000	Glycosyl hydrolase family protein [Source:TAIR_LOCUS;Acc:AT3G47000]
Solyc08g005530.2	1.91	0.00287	0.0189	Unknown Protein (AHRD V1)
Solyc08g081170.2	1.91	6.55e-05	0.000935	UDP-N-acetylmuramoyl-L-alanyl-D-glutamate--2 6-diaminopimelate ligase (AHRD V1 *-** D7UXP7_LISGR)%3B contains Interpro domain(s) IPR005761 UDP-N-acetylmuramoylalanyl-D-glutamate-2%2C6-diaminopimelate ligase	AT1G63680	acid-amino acid ligases;ligases;ATP binding;ATP binding;ligases [Source:TAIR_LOCUS;Acc:AT1G63680]
Solyc11g010450.1	1.91	5.62e-07	1.74e-05	Phosphofructokinase family protein (AHRD V1 ***- D7LE10_ARALY)%3B contains Interpro domain(s) IPR012004 Pyrophosphate-dependent phosphofructokinase TP0108	AT2G22480	phosphofructokinase 5 [Source:TAIR_LOCUS;Acc:AT2G22480]
Solyc03g006400.2	1.9	0.000304	0.00324	Protein kinase (AHRD V1 ***- Q39886_SOYBN)%3B contains Interpro domain(s) IPR001245 Tyrosine protein kinase	AT3G46930	Protein kinase superfamily protein [Source:TAIR_LOCUS;Acc:AT3G46930]
Solyc03g111830.2	1.9	3.82e-06	8.91e-05	Protein-L-isoaspartate O-methyltransferase (AHRD V1 **** B9I3I9_POPTR)%3B contains Interpro domain(s) IPR000682 Protein-L-isoaspartate(D-aspartate) O-methyltransferase	AT5G50240	protein-l-isoaspartate methyltransferase 2 [Source:TAIR_LOCUS;Acc:AT5G50240]
Solyc03g119950.1	1.9	0.0087	0.0448	Pentatricopeptide repeat-containing protein (AHRD V1 ***- D7KDG7_ARALY)%3B contains Interpro domain(s) IPR002885 Pentatricopeptide repeat	AT1G15510	Tetratricopeptide repeat (TPR)-like superfamily protein [Source:TAIR_LOCUS;Acc:AT1G15510]
Solyc05g009520.1	1.9	0.00149	0.0112	Genomic DNA chromosome 3 P1 clone MPE11 (AHRD V1 ***- Q9LUA5_ARATH)	AT1G13360	unknown protein; BEST Arabidopsis thaliana protein match is: unknown protein (TAIR:AT3G25870.1); Has 69 Blast hits to 69 proteins in 16 species: Archae - 0; Bacteria - 0; Metazoa - 6; Fungi - 0; Plants - 63; Viruses - 0; Other Eukaryotes - 0 (source /.../ BLink). [Source:TAIR_LOCUS;Acc:AT1G13360]
Solyc02g078020.2	1.89	6.96e-07	2.09e-05	Binding protein (Fragment) (AHRD V1 **-- D7KCU4_ARALY)%3B contains Interpro domain(s) IPR019458 Telomerase activating protein Est1	AT1G28260	Telomerase activating protein Est1 [Source:TAIR_LOCUS;Acc:AT1G28260]
Solyc04g077840.2	1.89	0.000273	0.00298	F-box/kelch-repeat protein At5g43190 (AHRD V1 *-*- FK119_ARATH)%3B contains Interpro domain(s) IPR001810 Cyclin-like F-box
Solyc06g036640.2	1.89	2.31e-06	5.92e-05	Coatomer (AHRD V1 ***- Q6K992_ORYSJ)	AT5G28910	unknown protein; FUNCTIONS IN: molecular_function unknown; INVOLVED IN: biological_process unknown; LOCATED IN: mitochondrion; BEST Arabidopsis thaliana protein match is: unknown protein (TAIR:AT5G28960.1); Has 35333 Blast hits to 34131 proteins in /.../pecies: Archae - 798; Bacteria - 22429; Metazoa - 974; Fungi - 991; Plants - 531; Viruses - 0; Other Eukaryotes - 9610 (source: NCBI BLink). [Sou…
Solyc07g006180.2	1.89	4.56e-06	0.000103	Tetratricopeptide repeat protein 4 homolog (AHRD V1 *--- TTC4_DICDI)%3B contains Interpro domain(s) IPR011990 Tetratricopeptide-like helical	AT4G30480	Tetratricopeptide repeat (TPR)-like superfamily protein [Source:TAIR_LOCUS;Acc:AT4G30480]
Solyc07g066460.2	1.89	0.000183	0.00216	Iojap like protein (AHRD V1 *-*- B0C3C4_ACAM1)%3B contains Interpro domain(s) IPR004394 Iojap-related protein	AT3G12930	Lojap-related protein [Source:TAIR_LOCUS;Acc:AT3G12930]
Solyc11g011990.1	1.89	3.63e-07	1.22e-05	Plastid terminal oxydase	AT4G22260	Alternative oxidase family protein [Source:TAIR_LOCUS;Acc:AT4G22260]
Solyc02g084430.2	1.88	0.000531	0.00504	COL domain class transcription factor (AHRD V1 ***- D9ZIX1_MALDO)
Solyc03g118820.2	1.88	9.21e-05	0.00123	Ras-related protein Rab-25 (AHRD V1 ***- RAB25_BOVIN)%3B contains Interpro domain(s) IPR015595 Rab11-related	AT1G18200	RAB GTPase homolog A6B [Source:TAIR_LOCUS;Acc:AT1G18200]
Solyc08g075750.2	1.88	1.44e-05	0.00027	ATP-dependent Clp protease proteolytic subunit (AHRD V1 ***- A9PA38_POPTR)%3B contains Interpro domain(s) IPR001907 Peptidase S14%2C ClpP	AT5G45390	CLP protease P4 [Source:TAIR_LOCUS;Acc:AT5G45390]
Solyc11g072470.1	1.88	0.000198	0.00229	LOB domain protein 1 (AHRD V1 ***- D7KHW8_ARALY)%3B contains Interpro domain(s) IPR004883 Lateral organ boundaries%2C LOB	AT1G07900	LOB domain-containing protein 1 [Source:TAIR_LOCUS;Acc:AT1G07900]
Solyc12g007090.1	1.88	2.46e-05	0.000418		AT5G19540	unknown protein; FUNCTIONS IN: molecular_function unknown; INVOLVED IN: biological_process unknown; LOCATED IN: chloroplast; EXPRESSED IN: 22 plant structures; EXPRESSED DURING: 13 growth stages; Has 1807 Blast hits to 1807 proteins in 277 species: /.../ - 0; Bacteria - 0; Metazoa - 736; Fungi - 347; Plants - 385; Viruses - 0; Other Eukaryotes - 339 (source: NCBI BLink). [Source:TAIR_LOCUS;Acc:AT…
Solyc02g064690.2	1.87	1.44e-06	3.93e-05	Acetyltransferase-like protein (AHRD V1 ***- Q7EYF5_ORYSJ)%3B contains Interpro domain(s) IPR000182 GCN5-related N-acetyltransferase	AT2G23060	Acyl-CoA N-acyltransferases (NAT) superfamily protein [Source:TAIR_LOCUS;Acc:AT2G23060]
Solyc07g056580.2	1.87	2.47e-05	0.000419	Ethylene receptor (AHRD V1 **** Q5QG25_SOLLC)%3B contains Interpro domain(s) IPR001789 Signal transduction response regulator%2C receiver region IPR014525 Signal transduction histidine kinase%2C hybrid-type%2C ethylene sensor IPR005467 Signal transduction histidine kinase%2C core	AT1G66340	Signal transduction histidine kinase, hybrid-type, ethylene sensor [Source:TAIR_LOCUS;Acc:AT1G66340]
Solyc11g068730.1	1.87	8.24e-06	0.00017	Nitrilase 4A (AHRD V1 ***- Q5QGZ8_LUPAN)%3B contains Interpro domain(s) IPR003010 Nitrilase/cyanide hydratase and apolipoprotein N-acyltransferase	AT3G44300	nitrilase 2 [Source:TAIR_LOCUS;Acc:AT3G44300]
Solyc01g096340.2	1.86	0.00169	0.0125	Auxin-induced SAUR-like protein (AHRD V1 ***- Q8S351_CAPAN)%3B contains Interpro domain(s) IPR003676 Auxin responsive SAUR protein	AT3G61900	SAUR-like auxin-responsive protein family [Source:TAIR_LOCUS;Acc:AT3G61900]
Solyc02g084950.2	1.86	0.00528	0.0303	Carboxyl methyltransferase 4 (AHRD V1 **** B0ZB58_HUMLU)%3B contains Interpro domain(s) IPR005299 SAM dependent carboxyl methyltransferase	AT4G36470	S-adenosyl-L-methionine-dependent methyltransferases superfamily protein [Source:TAIR_LOCUS;Acc:AT4G36470]
Solyc03g118090.2	1.86	0.00171	0.0126	Calcium-binding mitochondrial carrier protein SCaMC-1 (AHRD V1 **** B5X2X8_SALSA)%3B contains Interpro domain(s) IPR002113 Adenine nucleotide translocator 1	AT5G07320	Mitochondrial substrate carrier family protein [Source:TAIR_LOCUS;Acc:AT5G07320]
Solyc11g005900.1	1.86	7.42e-08	3.1e-06	Guanylate kinase family protein expressed (AHRD V1 ***- Q10M74_ORYSJ)%3B contains Interpro domain(s) IPR017665 Guanylate kinase%2C sub-group	AT3G06200	P-loop containing nucleoside triphosphate hydrolases superfamily protein [Source:TAIR_LOCUS;Acc:AT3G06200]
Solyc01g095930.2	1.85	0.00024	0.00269	O-acyltransferase WSD1 (AHRD V1 **-- WSD1_ARATH)%3B contains Interpro domain(s) IPR004255 Uncharacterised protein family UPF0089
Solyc01g104500.2	1.85	4.48e-05	0.000682		AT1G68140	Protein of unknown function (DUF1644) [Source:TAIR_LOCUS;Acc:AT1G68140]
Solyc10g005040.2	1.85	0.00045	0.00446	Harpin-induced protein-like (Fragment) (AHRD V1 **-- D2CFH8_COFAR)%3B contains Interpro domain(s) IPR010847 Harpin-induced 1	AT4G01410	Late embryogenesis abundant (LEA) hydroxyproline-rich glycoprotein family [Source:TAIR_LOCUS;Acc:AT4G01410]
Solyc03g025970.2	1.84	1.9e-05	0.000342	Methyl binding domain protein (AHRD V1 *-*- B9I4C0_POPTR)%3B contains Interpro domain(s) IPR001739 Methyl-CpG DNA binding	AT5G52230	methyl-CPG-binding domain protein 13 [Source:TAIR_LOCUS;Acc:AT5G52230]
Solyc04g011350.2	1.84	4.93e-05	0.00074	2-oxoglutarate dehydrogenase E1 component (AHRD V1 **** Q9FLH2_ARATH)%3B contains Interpro domain(s) IPR011603 2-oxoglutarate dehydrogenase%2C E1 component	AT3G55410	2-oxoglutarate dehydrogenase, E1 component [Source:TAIR_LOCUS;Acc:AT3G55410]
Solyc04g076220.2	1.84	0.00786	0.0414	AT-hook motif nuclear localized protein 17 (AHRD V1 **-- Q9LTA2_ARATH)%3B contains Interpro domain(s) IPR014476 Predicted AT-hook DNA-binding	AT1G14490	Predicted AT-hook DNA-binding family protein [Source:TAIR_LOCUS;Acc:AT1G14490]
Solyc04g078600.2	1.84	0.00022	0.00251	Genomic DNA chromosome 5 P1 clone MCA23 (AHRD V1 **-- Q9FIJ8_ARATH)	AT5G47830	unknown protein; Has 35333 Blast hits to 34131 proteins in 2444 species: Archae - 798; Bacteria - 22429; Metazoa - 974; Fungi - 991; Plants - 531; Viruses - 0; Other Eukaryotes - 9610 (source: NCBI BLink). [Source:TAIR_LOCUS;Acc:AT5G47830]
Solyc04g078920.2	1.84	0.000203	0.00235	Peroxisomal multifunctional enzyme type 2 (AHRD V1 **-- B6TQ98_MAIZE)%3B contains Interpro domain(s) IPR016083 Sterol-binding-like	AT5G42890	sterol carrier protein 2 [Source:TAIR_LOCUS;Acc:AT5G42890]
Solyc10g006770.2	1.84	8.08e-07	2.38e-05	FACT complex subunit SPT16 (AHRD V1 *-*- D3AWW1_POLPA)%3B contains Interpro domain(s) IPR000994 Peptidase M24%2C structural domain	AT4G10670	GTC2 [Source:TAIR_LOCUS;Acc:AT4G10670]
Solyc01g100690.2	1.83	0.00113	0.00912	Unknown Protein (AHRD V1)	AT3G17120	unknown protein; BEST Arabidopsis thaliana protein match is: unknown protein (TAIR:AT1G02380.1); Has 67 Blast hits to 67 proteins in 11 species: Archae - 0; Bacteria - 0; Metazoa - 0; Fungi - 0; Plants - 67; Viruses - 0; Other Eukaryotes - 0 (source /.../ BLink). [Source:TAIR_LOCUS;Acc:AT3G17120]
Solyc02g078940.2	1.83	0.000118	0.0015	Zinc-binding dehydrogenase superfamily (Quinone oxidoreductase NADPH dependent) (AHRD V1 **-* Q1LPW6_RALME)%3B contains Interpro domain(s) IPR014189 Quinone oxidoreductase putative%2C PIG3	AT4G21580	oxidoreductase, zinc-binding dehydrogenase family protein [Source:TAIR_LOCUS;Acc:AT4G21580]
Solyc03g098440.2	1.83	5.38e-06	0.000118	Small glutamine-rich tetratricopeptide repeat-containing protein A (AHRD V1 *--- C1BM93_OSMMO)%3B contains Interpro domain(s) IPR011990 Tetratricopeptide-like helical	AT3G17670	tetratricopeptide repeat (TPR)-containing protein [Source:TAIR_LOCUS;Acc:AT3G17670]
Solyc05g011830.2	1.83	3.3e-06	7.9e-05	Unknown Protein (AHRD V1)
Solyc07g042440.2	1.83	0.0093	0.0469	Alkyl hydroperoxide reductase/Thiol specific antioxidant family protein (AHRD V1 **-- B0C2Q1_ACAM1)%3B contains Interpro domain(s) IPR000866 Alkyl hydroperoxide reductase/ Thiol specific antioxidant/ Mal allergen	AT3G26060	Thioredoxin superfamily protein [Source:TAIR_LOCUS;Acc:AT3G26060]
Solyc11g005560.1	1.83	0.00375	0.0232	Cellulose synthase (AHRD V1 ***- B9GTH4_POPTR)%3B contains Interpro domain(s) IPR005150 Cellulose synthase	AT2G21770	cellulose synthase A9 [Source:TAIR_LOCUS;Acc:AT2G21770]
Solyc04g076880.2	1.82	0.00634	0.035	Phosphoenolpyruvate carboxykinase (AHRD V1 **** Q8W505_SOLLC)%3B contains Interpro domain(s) IPR001272 Phosphoenolpyruvate carboxykinase%2C ATP-utilising	AT4G37870	phosphoenolpyruvate carboxykinase 1 [Source:TAIR_LOCUS;Acc:AT4G37870]
Solyc07g042130.2	1.82	0.00139	0.0107	Pentatricopeptide repeat-containing protein (AHRD V1 ***- D7MQ71_ARALY)%3B contains Interpro domain(s) IPR002885 Pentatricopeptide repeat	AT5G50390	Pentatricopeptide repeat (PPR-like) superfamily protein [Source:TAIR_LOCUS;Acc:AT5G50390]
Solyc11g006750.1	1.82	0.000165	0.00199	Unknown Protein (AHRD V1)	AT5G04750	F1F0-ATPase inhibitor protein, putative [Source:TAIR_LOCUS;Acc:AT5G04750]
Solyc00g024150.2	1.81	4.74e-06	0.000107	Pterin-4-alpha-carbinolamine dehydratase (AHRD V1 *-** B6T9C1_MAIZE)%3B contains Interpro domain(s) IPR001533 Transcriptional coactivator/pterin dehydratase	AT5G51110	Transcriptional coactivator/pterin dehydratase [Source:TAIR_LOCUS;Acc:AT5G51110]
Solyc11g013110.1	1.81	0.00101	0.00831	Anthocyanidin synthase (AHRD V1 **** B2M0X8_GINBI)%3B contains Interpro domain(s) IPR005123 Oxoglutarate and iron-dependent oxygenase	AT5G08640	flavonol synthase 1 [Source:TAIR_LOCUS;Acc:AT5G08640]
Solyc12g056780.1	1.81	0.000196	0.00228	Prostaglandin E synthase 3 (AHRD V1 **-- B4FLE3_MAIZE)%3B contains Interpro domain(s) IPR017447 CS
Solyc01g104660.2	1.8	2.98e-06	7.24e-05	Exocyst subunit Exo70-interacting protein Roh1 (Fragment) (AHRD V1 *-*- C1IJU1_TOBAC)%3B contains Interpro domain(s) IPR008511 Protein of unknown function DUF793
Solyc02g083500.2	1.8	1.88e-05	0.000341	Genomic DNA chromosome 5 TAC clone K2A18 (AHRD V1 ***- Q9FKX3_ARATH)%3B contains Interpro domain(s) IPR006016 UspA	AT5G66090	unknown protein; FUNCTIONS IN: molecular_function unknown; LOCATED IN: chloroplast, chloroplast stroma; EXPRESSED IN: 21 plant structures; EXPRESSED DURING: 13 growth stages; Has 30201 Blast hits to 17322 proteins in 780 species: Archae - 12; Bacter /.../396; Metazoa - 17338; Fungi - 3422; Plants - 5037; Viruses - 0; Other Eukaryotes - 2996 (source: NCBI BLink). [Source:TAIR_LOCUS;Acc:AT5G66090]
Solyc04g082900.2	1.8	0.000355	0.00368	Mitotic checkpoint serine/threonine-protein kinase BUB1 (AHRD V1 *--- BUB1_MOUSE)%3B contains Interpro domain(s) IPR013212 Mad3/BUB1 homology region 1	AT2G33560	BUB1-related (BUB1: budding uninhibited by benzymidazol 1) [Source:TAIR_LOCUS;Acc:AT2G33560]
Solyc10g009230.1	1.8	2.94e-05	0.000479	Unknown Protein (AHRD V1)
Solyc10g078930.1	1.8	5.97e-05	0.000863	Activator of heat shock protein ATPase homolog 1 (AHRD V1 **-* D3PJW3_9MAXI)%3B contains Interpro domain(s) IPR015310 Activator of Hsp90 ATPase%2C N-terminal	AT3G12050	Aha1 domain-containing protein [Source:TAIR_LOCUS;Acc:AT3G12050]
Solyc01g095980.2	1.79	0.00144	0.011	Acid phosphatase/vanadium-dependent haloperoxidase related (AHRD V1 *--- A4XKK1_CALS8)%3B contains Interpro domain(s) IPR003832 Acid phosphatase/vanadium-dependent haloperoxidase related	AT3G61770	Acid phosphatase/vanadium-dependent haloperoxidase-related protein [Source:TAIR_LOCUS;Acc:AT3G61770]
Solyc02g069570.2	1.79	4.33e-05	0.000665	Pentatricopeptide repeat-containing protein (AHRD V1 *-*- D7LDK6_ARALY)%3B contains Interpro domain(s) IPR002885 Pentatricopeptide repeat	AT1G30610	pentatricopeptide (PPR) repeat-containing protein [Source:TAIR_LOCUS;Acc:AT1G30610]
Solyc02g077710.1	1.79	0.00244	0.0167	E6-2 protein kinase (AHRD V1 *-*- B6E139_GOSHI)
Solyc05g026310.2	1.79	0.000113	0.00146	Derlin-3 (AHRD V1 ***- B6U3C7_MAIZE)%3B contains Interpro domain(s) IPR007599 Der1-like
Solyc06g071920.2	1.79	1.65e-05	0.000303	Glyceraldehyde-3-phosphate dehydrogenase (AHRD V1 **** Q9XG67_TOBAC)%3B contains Interpro domain(s) IPR000173 Glyceraldehyde 3-phosphate dehydrogenase
Solyc10g047350.1	1.79	0.00355	0.0223	Lysine-specific histone demethylase 1 (AHRD V1 *--- B0W582_CULQU)%3B contains Interpro domain(s) IPR007526 SWIRM	AT1G62830	LSD1-like 1 [Source:TAIR_LOCUS;Acc:AT1G62830]
Solyc10g079120.1	1.79	0.000156	0.00189	Zinc finger CCCH domain-containing protein 30 (AHRD V1 **-- C3H30_ARATH)%3B contains Interpro domain(s) IPR002110 Ankyrin	AT5G12850	CCCH-type zinc finger protein with ARM repeat domain [Source:TAIR_LOCUS;Acc:AT5G12850]
Solyc02g062580.2	1.78	9.27e-06	0.000187	Dolichyldiphosphatase 1 (AHRD V1 *--- C1C1U9_9MAXI)%3B contains Interpro domain(s) IPR000326 Phosphatidic acid phosphatase type 2/haloperoxidase	AT3G50920	Phosphatidic acid phosphatase (PAP2) family protein [Source:TAIR_LOCUS;Acc:AT3G50920]
Solyc05g013810.2	1.78	0.000276	0.00301	Glycosyl hydrolase family 5 protein/cellulase (AHRD V1 **-- A8NVS8_COPC7)%3B contains Interpro domain(s) IPR001547 Glycoside hydrolase%2C family 5	AT1G13130	Cellulase (glycosyl hydrolase family 5) protein [Source:TAIR_LOCUS;Acc:AT1G13130]
Solyc06g009020.2	1.78	0.000518	0.00495	Glutathione S-transferase (AHRD V1 **** A5YWI8_SOLCO)%3B contains Interpro domain(s) IPR004046 Glutathione S-transferase%2C C-terminal	AT1G02920	glutathione S-transferase 7 [Source:TAIR_LOCUS;Acc:AT1G02920]
Solyc08g008330.2	1.78	0.00112	0.00905	Unknown Protein (AHRD V1)	AT4G23885	unknown protein; BEST Arabidopsis thaliana protein match is: unknown protein (TAIR:AT5G24165.1); Has 30201 Blast hits to 17322 proteins in 780 species: Archae - 12; Bacteria - 1396; Metazoa - 17338; Fungi - 3422; Plants - 5037; Viruses - 0; Other Eu /.../es - 2996 (source: NCBI BLink). [Source:TAIR_LOCUS;Acc:AT4G23885]
Solyc01g099640.2	1.77	9.38e-06	0.000189	Unknown Protein (AHRD V1)
Solyc02g076680.2	1.77	0.000578	0.00538	Unknown Protein (AHRD V1)%3B contains Interpro domain(s) IPR007789 Protein of unknown function DUF688	AT1G29240	Protein of unknown function (DUF688) [Source:TAIR_LOCUS;Acc:AT1G29240]
Solyc03g059260.2	1.77	0.00137	0.0106	Carboxyl-terminal-processing protease (AHRD V1 ***- B6T6L2_MAIZE)%3B contains Interpro domain(s) IPR004447 Peptidase S41A%2C C-terminal protease	AT3G57680	Peptidase S41 family protein [Source:TAIR_LOCUS;Acc:AT3G57680]
Solyc05g010420.1	1.77	0.000506	0.00486	S-adenosylmethionine decarboxylase proenzyme (AHRD V1 **** Q7XZQ9_VITVI)%3B contains Interpro domain(s) IPR018167 S-adenosylmethionine decarboxylase subgroup IPR001985 S-adenosylmethionine decarboxylase	AT3G02470	S-adenosylmethionine decarboxylase [Source:TAIR_LOCUS;Acc:AT3G02470]
Solyc09g064390.2	1.77	5.53e-05	0.000815	Tetratricopeptide repeat protein 4 (AHRD V1 **-- B0WYL6_CULQU)%3B contains Interpro domain(s) IPR011990 Tetratricopeptide-like helical
Solyc10g079580.1	1.77	9.43e-05	0.00125	RNA-binding region RNP-1 (AHRD V1 ***- B6TT30_MAIZE)%3B contains Interpro domain(s) IPR000504 RNA recognition motif%2C RNP-1	AT1G05970	RNA-binding (RRM/RBD/RNP motifs) family protein [Source:TAIR_LOCUS;Acc:AT1G05970]
Solyc02g081400.2	1.76	4.76e-05	0.000719	Intracellular protease PfpI family protein expressed (AHRD V1 ***- Q2R1V5_ORYSJ)%3B contains Interpro domain(s) IPR006286 Peptidase C56%2C PfpI	AT3G02720	Class I glutamine amidotransferase-like superfamily protein [Source:TAIR_LOCUS;Acc:AT3G02720]
Solyc07g054760.1	1.76	0.00079	0.0069	Wound induced protein (AHRD V1 ***- B6T0U0_MAIZE)	AT4G10265	Wound-responsive family protein [Source:TAIR_LOCUS;Acc:AT4G10265]
Solyc09g063010.2	1.76	0.000194	0.00226	BHLH transcription factor (AHRD V1 *-** B6TXR4_MAIZE)%3B contains Interpro domain(s) IPR011598 Helix-loop-helix DNA-binding	AT2G20180	phytochrome interacting factor 3-like 5 [Source:TAIR_LOCUS;Acc:AT2G20180]
Solyc09g098090.2	1.76	6.75e-05	0.000959	Aldo/keto reductase (AHRD V1 **** A2Q5A8_MEDTR)%3B contains Interpro domain(s) IPR001395 Aldo/keto reductase	AT1G10810	NAD(P)-linked oxidoreductase superfamily protein [Source:TAIR_LOCUS;Acc:AT1G10810]
Solyc01g016410.2	1.75	4.37e-05	0.000669	RING finger protein 43 (AHRD V1 *-*- RNF43_HUMAN)%3B contains Interpro domain(s) IPR011016 Zinc finger%2C RING-CH-type	AT1G68180	RING/U-box superfamily protein [Source:TAIR_LOCUS;Acc:AT1G68180]
Solyc02g064770.2	1.75	0.00425	0.0256	Hydrolase alpha/beta fold family protein expressed (AHRD V1 **-* Q10J20_ORYSJ)%3B contains Interpro domain(s) IPR000073 Alpha/beta hydrolase fold-1	AT4G37470	alpha/beta-Hydrolases superfamily protein [Source:TAIR_LOCUS;Acc:AT4G37470]
Solyc03g116570.2	1.75	0.000132	0.00165	YuxK (AHRD V1 **-- B4AHQ1_BACPU)%3B contains Interpro domain(s) IPR007263 Putative thiol-disulphide oxidoreductase DCC	AT1G52590	Putative thiol-disulphide oxidoreductase DCC [Source:TAIR_LOCUS;Acc:AT1G52590]
Solyc05g013160.2	1.75	9.28e-05	0.00124	Set domain protein (AHRD V1 ***- C1EFC8_9CHLO)%3B contains Interpro domain(s) IPR011192 Rubisco methyltransferase	AT1G14030	Rubisco methyltransferase family protein [Source:TAIR_LOCUS;Acc:AT1G14030]
Solyc07g008170.2	1.75	6.62e-05	0.000945	Methyl binding domain protein (Fragment) (AHRD V1 *--- B9HAA5_POPTR)%3B contains Interpro domain(s) IPR001739 Methyl-CpG DNA binding
Solyc12g006810.1	1.75	0.00257	0.0174	Soul heme-binding family protein (AHRD V1 **** D7LZY3_ARALY)%3B contains Interpro domain(s) IPR006917 SOUL haem-binding protein	AT5G20140	SOUL heme-binding family protein [Source:TAIR_LOCUS;Acc:AT5G20140]
Solyc02g005210.2	1.74	5.13e-05	0.000766	CPLD51 protein required for cyt b6 assembly (AHRD V1 **-- D8LHH2_ECTSI)	AT3G26710	cofactor assembly of complex C [Source:TAIR_LOCUS;Acc:AT3G26710]
Solyc04g080740.1	1.74	0.000681	0.00617	BZIP transcription factor family protein (AHRD V1 **-- D7KSN7_ARALY)%3B contains Interpro domain(s) IPR011700 Basic leucine zipper	AT1G75390	basic leucine-zipper 44 [Source:TAIR_LOCUS;Acc:AT1G75390]
Solyc04g082880.2	1.74	0.000247	0.00274	Diphosphate--fructose-6-phosphate 1-phosphotransferase (AHRD V1 ***- C8PT93_9SPIO)%3B contains Interpro domain(s) IPR011183 Pyrophosphate-dependent phosphofructokinase PfpB	AT1G20950	Phosphofructokinase family protein [Source:TAIR_LOCUS;Acc:AT1G20950]
Solyc06g071420.2	1.74	7.25e-06	0.000152	Ring finger protein 12 (AHRD V1 *-*- Q4V889_RAT)%3B contains Interpro domain(s) IPR018957 Zinc finger%2C C3HC4 RING-type	AT3G47990	SUGAR-INSENSITIVE 3 [Source:TAIR_LOCUS;Acc:AT3G47990]
Solyc09g018460.1	1.74	0.00429	0.0258	GRAS family transcription factor (Fragment) (AHRD V1 **-- B1Q3B1_BRACM)%3B contains Interpro domain(s) IPR005202 GRAS transcription factor
Solyc10g081650.1	1.74	4.1e-05	0.000633	Carotenoid isomerase%2C chloroplastic	AT1G06820	carotenoid isomerase [Source:TAIR_LOCUS;Acc:AT1G06820]
Solyc01g103990.2	1.73	2.99e-05	0.000486	T-complex protein 11 (AHRD V1 ***- D7KML1_ARALY)%3B contains Interpro domain(s) IPR008862 T-complex 11	AT1G22930	T-complex protein 11 [Source:TAIR_LOCUS;Acc:AT1G22930]
Solyc02g063490.2	1.73	0.00123	0.00974	Malate dehydrogenase (AHRD V1 **** B9S7S1_RICCO)%3B contains Interpro domain(s) IPR010097 Malate dehydrogenase%2C NAD-dependent%2C eukaryotes and gamma proteobacteria	AT2G22780	peroxisomal NAD-malate dehydrogenase 1 [Source:TAIR_LOCUS;Acc:AT2G22780]
Solyc05g005790.2	1.73	0.00254	0.0172	RING finger protein (AHRD V1 ***- C6EUD3_SOYBN)%3B contains Interpro domain(s) IPR018957 Zinc finger%2C C3HC4 RING-type	AT1G23980	RING/U-box superfamily protein [Source:TAIR_LOCUS;Acc:AT1G23980]
Solyc07g063960.2	1.73	0.000147	0.00181	50S ribosomal protein L24 (AHRD V1 ***- B4FTJ3_MAIZE)%3B contains Interpro domain(s) IPR003256 Ribosomal protein L24	AT5G54600	Translation protein SH3-like family protein [Source:TAIR_LOCUS;Acc:AT5G54600]
Solyc01g109680.2	1.72	9.16e-05	0.00123	Unknown Protein (AHRD V1)	AT2G21640	Encodes a protein of unknown function that is a marker for oxidative stress response. [Source:TAIR_LOCUS;Acc:AT2G21640]
Solyc03g078380.1	1.72	4.46e-05	0.00068	Glutaredoxin family protein (AHRD V1 **-- D7M5W6_ARALY)%3B contains Interpro domain(s) IPR012335 Thioredoxin fold	AT5G13810	Glutaredoxin family protein [Source:TAIR_LOCUS;Acc:AT5G13810]
Solyc06g071790.2	1.72	0.000154	0.00188	Elongation factor Tu (AHRD V1 **** D7MFK2_ARALY)%3B contains Interpro domain(s) IPR004541 Translation elongation factor EFTu/EF1A%2C bacterial and organelle	AT4G20360	RAB GTPase homolog E1B [Source:TAIR_LOCUS;Acc:AT4G20360]
Solyc07g054210.2	1.72	0.000187	0.0022	Protochlorophyllide reductase like protein (AHRD V1 ***- Q0WVW0_ARATH)%3B contains Interpro domain(s) IPR005979 Light-dependent protochlorophyllide reductase	AT1G03630	protochlorophyllide oxidoreductase C [Source:TAIR_LOCUS;Acc:AT1G03630]
Solyc08g075970.2	1.72	0.000172	0.00205	Transmembrane protein 45B (AHRD V1 **-- C3KGS0_ANOFI)%3B contains Interpro domain(s) IPR006904 Protein of unknown function DUF716
Solyc09g064420.2	1.72	0.000356	0.00368	LOC100158433 protein (Fragment) (AHRD V1 *-*- B1WBD4_XENLA)	AT2G20310	RPM1 interacting protein 13 [Source:TAIR_LOCUS;Acc:AT2G20310]
Solyc12g005980.1	1.72	2.76e-05	0.000459	Zinc ion binding protein (AHRD V1 *--- C6HA87_AJECH)%3B contains Interpro domain(s) IPR013536 WLM	AT5G35690	CONTAINS InterPro DOMAIN/s: WLM (InterPro:IPR013536), PUB domain (InterPro:IPR018997), PUG domain (InterPro:IPR006567); BEST Arabidopsis thaliana protein match is: zinc ion binding (TAIR:AT1G55915.1); Has 30201 Blast hits to 17322 proteins in 780 sp /.../ Archae - 12; Bacteria - 1396; Metazoa - 17338; Fungi - 3422; Plants - 5037; Viruses - 0; Other Eukaryotes - 2996 (source: NCBI BLink). [Source:…
Solyc12g010450.1	1.72	0.00193	0.0139	Protein phosphatase 2C (AHRD V1 ***- B4FDN2_MAIZE)%3B contains Interpro domain(s) IPR015655 Protein phosphatase 2C
Solyc12g089210.1	1.72	0.0026	0.0175	Ornithine carbamoyltransferase (AHRD V1 ***- Q9SEX4_CANLI)%3B contains Interpro domain(s) IPR002292 Ornithine carbamoyltransferase	AT1G75330	ornithine carbamoyltransferase [Source:TAIR_LOCUS;Acc:AT1G75330]
Solyc03g117280.2	1.71	0.00144	0.011	Unknown Protein (AHRD V1)	AT2G12400	unknown protein; FUNCTIONS IN: molecular_function unknown; INVOLVED IN: biological_process unknown; LOCATED IN: endomembrane system; EXPRESSED IN: 25 plant structures; EXPRESSED DURING: 13 growth stages; BEST Arabidopsis thaliana protein match is: u /.../ protein (TAIR:AT2G25270.1); Has 177 Blast hits to 172 proteins in 23 species: Archae - 0; Bacteria - 2; Metazoa - 3; Fungi - 0; Plants - 164; V…
Solyc12g043110.1	1.71	7.36e-05	0.00102	Heat shock protein 4 (AHRD V1 ***- B6U237_MAIZE)%3B contains Interpro domain(s) IPR013126 Heat shock protein 70	AT1G79920	Heat shock protein 70 (Hsp 70) family protein [Source:TAIR_LOCUS;Acc:AT1G79920]
Solyc02g084870.2	1.7	0.00204	0.0145	Mitogen-activated protein kinase 7 (AHRD V1 ***- D9IV43_SOLLC)%3B contains Interpro domain(s) IPR002290 Serine/threonine protein kinase	AT2G18170	MAP kinase 7 [Source:TAIR_LOCUS;Acc:AT2G18170]
Solyc03g113330.2	1.7	6.04e-05	0.00087	Nodulin-like protein (Fragment) (AHRD V1 ***- O81121_ARATH)%3B contains Interpro domain(s) IPR010658 Nodulin-like
Solyc03g118110.2	1.7	0.000318	0.00336	Succinate dehydrogenase assembly factor 2%2C mitochondrial (AHRD V1 *--- SDHF2_CAEBR)%3B contains Interpro domain(s) IPR005631 Protein of unknown function DUF339	AT5G51040	unknown protein; CONTAINS InterPro DOMAIN/s: Protein of unknown function DUF339 (InterPro:IPR005631); Has 532 Blast hits to 532 proteins in 207 species: Archae - 0; Bacteria - 285; Metazoa - 16; Fungi - 41; Plants - 40; Viruses - 0; Other Eukaryotes /.../ (source: NCBI BLink). [Source:TAIR_LOCUS;Acc:AT5G51040]
Solyc09g065020.2	1.7	5.43e-05	0.000802	F-box family protein (AHRD V1 ***- B9MYU0_POPTR)
Solyc10g080190.1	1.7	0.00113	0.00908	Atozi1 (Fragment) (AHRD V1 **-- A6N1R6_ORYSI)%3B contains Interpro domain(s) IPR009515 Protein of unknown function DUF1138	AT1G01170	Protein of unknown function (DUF1138) [Source:TAIR_LOCUS;Acc:AT1G01170]
Solyc11g066620.1	1.7	0.000375	0.00385	Aspartyl protease family protein (AHRD V1 **-- D7M1J9_ARALY)%3B contains Interpro domain(s) IPR001461 Peptidase A1	AT1G08210	Eukaryotic aspartyl protease family protein [Source:TAIR_LOCUS;Acc:AT1G08210]
Solyc02g061790.2	1.69	0.00068	0.00616	Activated RNA polymerase II transcriptional coactivator p15 (AHRD V1 **** C1BJV8_OSMMO)%3B contains Interpro domain(s) IPR003173 Transcriptional coactivator p15	AT5G09240	ssDNA-binding transcriptional regulator [Source:TAIR_LOCUS;Acc:AT5G09240]
Solyc02g066930.2	1.69	0.000396	0.00402	RNA-binding protein (AHRD V1 *--* Q941H9_TOBAC)%3B contains Interpro domain(s) IPR015465 RNA recognition motif%2C glycine rich protein	AT5G61030	glycine-rich RNA-binding protein 3 [Source:TAIR_LOCUS;Acc:AT5G61030]
Solyc02g070490.2	1.69	0.000319	0.00337	Alpha/beta hydrolase fold (AHRD V1 ***- B6SU76_MAIZE)%3B contains Interpro domain(s) IPR000073 Alpha/beta hydrolase fold-1	AT5G38520	alpha/beta-Hydrolases superfamily protein [Source:TAIR_LOCUS;Acc:AT5G38520]
Solyc04g079140.2	1.69	2.05e-05	0.000361		AT5G44250	Protein of unknown function DUF829, transmembrane 53 [Source:TAIR_LOCUS;Acc:AT5G44250]
Solyc05g054670.2	1.69	0.0014	0.0107		AT3G55350	PIF / Ping-Pong family of plant transposases [Source:TAIR_LOCUS;Acc:AT3G55350]
Solyc08g006510.2	1.69	6.54e-06	0.00014	NAD dependent epimerase/dehydratase family protein (AHRD V1 **-- B6TVJ7_MAIZE)%3B contains Interpro domain(s) IPR016040 NAD(P)-binding domain	AT5G10730	NAD(P)-binding Rossmann-fold superfamily protein [Source:TAIR_LOCUS;Acc:AT5G10730]
Solyc09g090330.2	1.69	3.5e-05	0.000556	Harpin binding protein 1 (AHRD V1 **-- Q5QJB4_SOLLC)%3B contains Interpro domain(s) IPR006843 PAP fibrillin	AT3G23400	Plastid-lipid associated protein PAP / fibrillin family protein [Source:TAIR_LOCUS;Acc:AT3G23400]
Solyc12g095880.1	1.69	2.88e-05	0.000473	Phosphofructokinase family protein (AHRD V1 ***- D7MLU4_ARALY)%3B contains Interpro domain(s) IPR012004 Pyrophosphate-dependent phosphofructokinase TP0108	AT4G32840	phosphofructokinase 6 [Source:TAIR_LOCUS;Acc:AT4G32840]
Solyc01g095000.2	1.68	0.000193	0.00225	Homology to unknown gene (AHRD V1 *-*- Q019E6_OSTTA)	AT2G46100	Nuclear transport factor 2 (NTF2) family protein [Source:TAIR_LOCUS;Acc:AT2G46100]
Solyc01g109130.2	1.68	1.27e-05	0.000241	Proteasome assembly chaperone 2 (AHRD V1 ***- C1BZ15_ESOLU)%3B contains Interpro domain(s) IPR016562 20S proteasome assembly chaperone 2%2C subgroup	AT3G18940	clast3-related [Source:TAIR_LOCUS;Acc:AT3G18940]
Solyc05g005250.2	1.68	1.97e-06	5.17e-05	Pantothenate kinase (AHRD V1 **** C1MLQ0_MICPS)%3B contains Interpro domain(s) IPR004567 Eukaryotic pantothenate kinase IPR011602 Fumble	AT1G60440	pantothenate kinase 1 [Source:TAIR_LOCUS;Acc:AT1G60440]
Solyc09g015840.2	1.68	0.00666	0.0365	Receptor-like kinase (AHRD V1 ***- C6ZRN8_SOYBN)	AT3G51550	Malectin/receptor-like protein kinase family protein [Source:TAIR_LOCUS;Acc:AT3G51550]
Solyc10g084040.1	1.68	3e-05	0.000488	Thylakoid lumen 15.0-kDa protein (Fragment) (AHRD V1 **-- B8C1L2_THAPS)	AT5G52970	thylakoid lumen 15.0 kDa protein [Source:TAIR_LOCUS;Acc:AT5G52970]
Solyc01g081610.2	1.67	0.0017	0.0125	Beta-hexosaminidase 1 (AHRD V1 **** D3TI69_SOLLC)%3B contains Interpro domain(s) IPR015883 Glycoside hydrolase%2C family 20%2C catalytic core	AT1G05590	beta-hexosaminidase 2 [Source:TAIR_LOCUS;Acc:AT1G05590]
Solyc01g110340.2	1.67	0.00192	0.0138	Endoglucanase 1 (AHRD V1 ***- B6U0P7_MAIZE)%3B contains Interpro domain(s) IPR001701 Glycoside hydrolase%2C family 9	AT4G38990	glycosyl hydrolase 9B16 [Source:TAIR_LOCUS;Acc:AT4G38990]
Solyc06g068280.2	1.67	0.000133	0.00166	ATP dependent RNA helicase (AHRD V1 ***- B3LNW9_YEAS1)%3B contains Interpro domain(s) IPR011545 DNA/RNA helicase%2C DEAD/DEAH box type%2C N-terminal	AT4G33370	DEA(D/H)-box RNA helicase family protein [Source:TAIR_LOCUS;Acc:AT4G33370]
Solyc09g011480.2	1.67	0.000563	0.00527	Rop guanine nucleotide exchange factor 1 (AHRD V1 ***- ROGF1_ARATH)%3B contains Interpro domain(s) IPR005512 Rop nucleotide exchanger%2C PRONE	AT5G02010	RHO guanyl-nucleotide exchange factor 7 [Source:TAIR_LOCUS;Acc:AT5G02010]
Solyc11g013480.1	1.67	0.000673	0.0061	Auxin response factor 3 (AHRD V1 ***- A4L9W4_GOSHI)%3B contains Interpro domain(s) IPR010525 Auxin response factor	AT1G77850	auxin response factor 17 [Source:TAIR_LOCUS;Acc:AT1G77850]
Solyc11g072160.1	1.67	4.55e-06	0.000103	Ubiquitin-associated /TS-N domain-containing protein (AHRD V1 ***- D7LFE2_ARALY)%3B contains Interpro domain(s) IPR009060 UBA-like	AT2G26920	Ubiquitin-associated/translation elongation factor EF1B protein [Source:TAIR_LOCUS;Acc:AT2G26920]
Solyc12g056620.1	1.67	0.00628	0.0348	One-helix protein (AHRD V1 **-- A9Z0U6_IPONI)	AT1G34000	one-helix protein 2 [Source:TAIR_LOCUS;Acc:AT1G34000]
Solyc01g100230.2	1.66	0.000229	0.0026	Chaperone protein dnaJ (AHRD V1 ***- B6U761_MAIZE)%3B contains Interpro domain(s) IPR001623 Heat shock protein DnaJ%2C N-terminal	AT1G56300	Chaperone DnaJ-domain superfamily protein [Source:TAIR_LOCUS;Acc:AT1G56300]
Solyc01g100320.2	1.66	9.68e-05	0.00128	Thioredoxin/protein disulfide isomerase (AHRD V1 **** Q2U681_ASPOR)%3B contains Interpro domain(s) IPR005788 Disulphide isomerase	AT2G47470	thioredoxin family protein [Source:TAIR_LOCUS;Acc:AT2G47470]
Solyc01g106790.2	1.66	0.000874	0.00748	Tubulin alpha-6 chain (AHRD V1 **-- B6SR73_MAIZE)	AT1G50020	unknown protein; FUNCTIONS IN: molecular_function unknown; INVOLVED IN: biological_process unknown; LOCATED IN: chloroplast thylakoid membrane, chloroplast; EXPRESSED IN: 24 plant structures; EXPRESSED DURING: 15 growth stages; Has 72 Blast hits to /.../teins in 27 species: Archae - 0; Bacteria - 0; Metazoa - 0; Fungi - 0; Plants - 72; Viruses - 0; Other Eukaryotes - 0 (source: NCBI BLink). [Sour…
Solyc02g024050.2	1.66	0.0001	0.00131	Ferredoxin--NADP reductase (AHRD V1 ***- B9SB31_RICCO)%3B contains Interpro domain(s) IPR012146 Ferredoxin--NADP reductase	AT1G30510	root FNR 2 [Source:TAIR_LOCUS;Acc:AT1G30510]
Solyc02g062610.2	1.66	0.00124	0.00979	Hydrolase alpha/beta fold family protein (AHRD V1 ***- D7MBG9_ARALY)%3B contains Interpro domain(s) IPR000073 Alpha/beta hydrolase fold-1	AT4G36530	alpha/beta-Hydrolases superfamily protein [Source:TAIR_LOCUS;Acc:AT4G36530]
Solyc04g016420.2	1.66	0.00574	0.0323	Unknown Protein (AHRD V1)	AT5G04000	unknown protein; Has 1807 Blast hits to 1807 proteins in 277 species: Archae - 0; Bacteria - 0; Metazoa - 736; Fungi - 347; Plants - 385; Viruses - 0; Other Eukaryotes - 339 (source: NCBI BLink). [Source:TAIR_LOCUS;Acc:AT5G04000]
Solyc04g074850.2	1.66	3.62e-05	0.000572	Multidrug resistance protein mdtK (AHRD V1 **-- MDTK_YERP3)%3B contains Interpro domain(s) IPR002528 Multi antimicrobial extrusion protein MatE
Solyc06g068970.2	1.66	0.00446	0.0266	Conserved transmembrane protein (AHRD V1 **-- A0PNM5_MYCUA)%3B contains Interpro domain(s) IPR010721 Protein of unknown function DUF1295	AT1G18180	Protein of unknown function (DUF1295) [Source:TAIR_LOCUS;Acc:AT1G18180]
Solyc07g053620.2	1.66	5.52e-06	0.00012	Chaperone protein dnaJ (AHRD V1 *-*- DNAJ_THEAC)%3B contains Interpro domain(s) IPR015609 Molecular chaperone%2C heat shock protein%2C Hsp40%2C DnaJ	AT5G25530	DNAJ heat shock family protein [Source:TAIR_LOCUS;Acc:AT5G25530]
Solyc08g074560.2	1.66	0.00937	0.0471	Uncharacterized aarF domain-containing protein kinase 1 (AHRD V1 *--- ADCK1_CHICK)%3B contains Interpro domain(s) IPR004147 ABC-1	AT4G31390	Protein kinase superfamily protein [Source:TAIR_LOCUS;Acc:AT4G31390]
Solyc02g064950.2	1.65	2.66e-05	0.000443	CBS domain-containing protein-like (AHRD V1 ***- B8AP73_ORYSI)%3B contains Interpro domain(s) IPR000644 Cystathionine beta-synthase%2C core	AT4G36910	Cystathionine beta-synthase (CBS) family protein [Source:TAIR_LOCUS;Acc:AT4G36910]
Solyc04g072820.1	1.65	0.00839	0.0435	Unknown Protein (AHRD V1)
Solyc05g056390.2	1.65	0.0023	0.0159	chaperonin (AHRD V1 ***- O24186_ORYSA)%3B contains Interpro domain(s) IPR001476 Chaperonin Cpn10	AT1G14980	chaperonin 10 [Source:TAIR_LOCUS;Acc:AT1G14980]
Solyc06g006100.2	1.65	1.52e-05	0.000284	Anthranilate synthase component I family protein expressed (AHRD V1 **** Q10B97_ORYSJ)%3B contains Interpro domain(s) IPR005256 Anthranilate synthase component I	AT2G29690	anthranilate synthase 2 [Source:TAIR_LOCUS;Acc:AT2G29690]
Solyc07g042490.1	1.65	0.00402	0.0246	SAUR33-auxin-responsive SAUR family member (AHRD V1 ***- B6T035_MAIZE)%3B contains Interpro domain(s) IPR003676 Auxin responsive SAUR protein	AT1G17345	SAUR-like auxin-responsive protein family [Source:TAIR_LOCUS;Acc:AT1G17345]
Solyc07g054290.1	1.65	0.00217	0.0152	Photosystem II family protein (AHRD V1 *-*- D7KCG4_ARALY)	AT1G03600	photosystem II family protein [Source:TAIR_LOCUS;Acc:AT1G03600]
Solyc12g009560.1	1.65	0.00816	0.0425	F-box/LRR-repeat protein (AHRD V1 *-*- C0S347_PARBP)%3B contains Interpro domain(s) IPR001810 Cyclin-like F-box	AT2G25490	EIN3-binding F box protein 1 [Source:TAIR_LOCUS;Acc:AT2G25490]
Solyc01g091260.2	1.64	0.00826	0.0429	AT2G45380 protein (Fragment) (AHRD V1 *-*- B9DGW8_ARATH)	AT2G45380	FUNCTIONS IN: molecular_function unknown; INVOLVED IN: biological_process unknown; LOCATED IN: cellular_component unknown; EXPRESSED IN: inflorescence meristem, flower, cultured cell; EXPRESSED DURING: petal differentiation and expansion stage; BEST /.../dopsis thaliana protein match is: Calcium-binding EF-hand family protein (TAIR:AT4G34070.1); Has 171 Blast hits to 170 proteins in 31 species: A…
Solyc03g007980.1	1.64	2.72e-06	6.7e-05	Septum site-determining protein MinD (AHRD V1 ***- D8FVX6_9CYAN)%3B contains Interpro domain(s) IPR010223 Septum site-determining protein MinD	AT5G24020	septum site-determining protein (MIND) [Source:TAIR_LOCUS;Acc:AT5G24020]
Solyc03g113100.2	1.64	0.000313	0.00332	Ubiquitin-conjugating enzyme E2 2 (AHRD V1 ***- UBC2_MEDSA)%3B contains Interpro domain(s) IPR000608 Ubiquitin-conjugating enzyme%2C E2	AT5G62540	ubiquitin-conjugating enzyme 3 [Source:TAIR_LOCUS;Acc:AT5G62540]
Solyc04g057890.2	1.64	0.000104	0.00135	Ganglioside-induced differentiation-associated protein 1 (AHRD V1 **-- Q78AN2_DANRE)%3B contains Interpro domain(s) IPR004045 Glutathione S-transferase%2C N-terminal	AT1G77290	Glutathione S-transferase family protein [Source:TAIR_LOCUS;Acc:AT1G77290]
Solyc05g015390.2	1.64	0.00139	0.0107	REF-like stress related protein 1 (AHRD V1 *--- Q6XNP4_HEVBR)%3B contains Interpro domain(s) IPR008802 Rubber elongation factor	AT1G67360	Rubber elongation factor protein (REF) [Source:TAIR_LOCUS;Acc:AT1G67360]
Solyc06g068870.2	1.64	0.00016	0.00194	BHLH transcription factor (AHRD V1 *-** A9YWR2_MEDTR)%3B contains Interpro domain(s) IPR011598 Helix-loop-helix DNA-binding	AT1G12860	basic helix-loop-helix (bHLH) DNA-binding superfamily protein [Source:TAIR_LOCUS;Acc:AT1G12860]
Solyc07g055930.2	1.64	0.00168	0.0124	Glycosyltransferase (AHRD V1 ***- B9IA47_POPTR)%3B contains Interpro domain(s) IPR002495 Glycosyl transferase%2C family 8	AT3G58790	galacturonosyltransferase 15 [Source:TAIR_LOCUS;Acc:AT3G58790]
Solyc10g074960.1	1.64	0.00206	0.0146	Unknown Protein (AHRD V1)
Solyc02g084220.2	1.63	2.55e-05	0.000431	Genomic DNA chromosome 5 TAC clone K1L20 (AHRD V1 ***- Q9FH60_ARATH)	AT5G66290	unknown protein; FUNCTIONS IN: molecular_function unknown; INVOLVED IN: N-terminal protein myristoylation; LOCATED IN: cellular_component unknown; EXPRESSED IN: 14 plant structures; EXPRESSED DURING: 7 growth stages; Has 1807 Blast hits to 1807 prot /.../n 277 species: Archae - 0; Bacteria - 0; Metazoa - 736; Fungi - 347; Plants - 385; Viruses - 0; Other Eukaryotes - 339 (source: NCBI BLink). [So…
Solyc03g063600.2	1.63	0.00151	0.0114	Guanylate kinase (AHRD V1 **** Q9FVC6_TOBAC)%3B contains Interpro domain(s) IPR017665 Guanylate kinase%2C sub-group	AT2G41880	guanylate kinase 1 [Source:TAIR_LOCUS;Acc:AT2G41880]
Solyc06g053710.2	1.63	0.00334	0.0213	Ethylene receptor (AHRD V1 **** Q9XET8_SOLLC)%3B contains Interpro domain(s) IPR001789 Signal transduction response regulator%2C receiver region IPR014525 Signal transduction histidine kinase%2C hybrid-type%2C ethylene sensor IPR005467 Signal transduction histidine kinase%2C core	AT1G04310	ethylene response sensor 2 [Source:TAIR_LOCUS;Acc:AT1G04310]
Solyc07g042400.2	1.63	0.00452	0.0268	Unknown Protein (AHRD V1)	AT3G43110	unknown protein; FUNCTIONS IN: molecular_function unknown; INVOLVED IN: biological_process unknown; LOCATED IN: endomembrane system; EXPRESSED IN: petal, flower; EXPRESSED DURING: 4 anthesis, petal differentiation and expansion stage; BEST Arabidops /.../liana protein match is: unknown protein (TAIR:AT5G20790.1); Has 30 Blast hits to 30 proteins in 10 species: Archae - 0; Bacteria - 0; Metazoa - …
Solyc11g068430.1	1.63	0.00367	0.0228	Ferredoxin (AHRD V1 ***- Q9AUE1_IMPBA)%3B contains Interpro domain(s) IPR010241 Ferredoxin [2Fe-2S]%2C plant	AT2G27510	ferredoxin 3 [Source:TAIR_LOCUS;Acc:AT2G27510]
Solyc01g066720.2	1.62	0.00276	0.0184	Hypoxia induced protein conserved region containing protein (AHRD V1 ***- B6UCX6_MAIZE)%3B contains Interpro domain(s) IPR007667 Hypoxia induced protein conserved region
Solyc02g080110.2	1.62	0.00788	0.0415	Unknown Protein (AHRD V1)	AT4G21215	unknown protein; Has 35333 Blast hits to 34131 proteins in 2444 species: Archae - 798; Bacteria - 22429; Metazoa - 974; Fungi - 991; Plants - 531; Viruses - 0; Other Eukaryotes - 9610 (source: NCBI BLink). [Source:TAIR_LOCUS;Acc:AT4G21215]
Solyc03g007990.1	1.62	8.14e-05	0.00111	Unknown Protein (AHRD V1)	AT4G25672	conserved peptide upstream open reading frame 12 [Source:TAIR_LOCUS;Acc:AT4G25672]
Solyc05g051850.2	1.62	0.00427	0.0257	Inositol-3-phosphate synthase (AHRD V1 ***- C4PW06_ARATH)%3B contains Interpro domain(s) IPR002587 Myo-inositol-1-phosphate synthase	AT2G22240	myo-inositol-1-phosphate synthase 2 [Source:TAIR_LOCUS;Acc:AT2G22240]
Solyc08g080080.2	1.62	0.000558	0.00525	WD-repeat cell cycle regulatory protein (AHRD V1 **-- Q9M7I2_MEDTR)%3B contains Interpro domain(s) IPR017986 WD40 repeat%2C region	AT4G11920	cell cycle switch protein 52 A2 [Source:TAIR_LOCUS;Acc:AT4G11920]
Solyc02g090820.2	1.61	0.000626	0.00576	Heat stress transcription factor (AHRD V1 **** D4QAU8_CARPA)%3B contains Interpro domain(s) IPR000232 Heat shock factor (HSF)-type%2C DNA-binding	AT4G36990	heat shock factor 4 [Source:TAIR_LOCUS;Acc:AT4G36990]
Solyc03g043850.2	1.61	0.00322	0.0208	Cytochrome c oxidase subunit VIa family protein expressed (AHRD V1 ***- Q7XZW4_ORYSJ)%3B contains Interpro domain(s) IPR001349 Cytochrome c oxidase%2C subunit VIa	AT4G37830	cytochrome c oxidase-related [Source:TAIR_LOCUS;Acc:AT4G37830]
Solyc04g058180.2	1.61	0.0034	0.0216	Dehydration-responsive family protein (AHRD V1 **-- D7LDR4_ARALY)%3B contains Interpro domain(s) IPR004159 Protein of unknown function DUF248%2C methyltransferase putative	AT1G77260	S-adenosyl-L-methionine-dependent methyltransferases superfamily protein [Source:TAIR_LOCUS;Acc:AT1G77260]
Solyc08g080980.2	1.61	0.00254	0.0172	Unknown Protein (AHRD V1)
Solyc01g010640.2	1.6	0.000268	0.00294	Uncharacterized membrane protein (AHRD V1 **-- Q46JN3_PROMT)%3B contains Interpro domain(s) IPR001395 Aldo/keto reductase	AT1G14345	NAD(P)-linked oxidoreductase superfamily protein [Source:TAIR_LOCUS;Acc:AT1G14345]
Solyc06g062690.2	1.6	4.11e-05	0.000634	Nucleosome assembly protein 1-like protein 4 (AHRD V1 ***- Q70Z16_TOBAC)%3B contains Interpro domain(s) IPR002164 Nucleosome assembly protein (NAP)	AT4G26110	nucleosome assembly protein1;1 [Source:TAIR_LOCUS;Acc:AT4G26110]
Solyc08g081900.2	1.6	7.88e-05	0.00109	Translation initiation factor IF-2 (AHRD V1 **** D7LZF5_ARALY)%3B contains Interpro domain(s) IPR000178 Initiation factor 2	AT4G11160	Translation initiation factor 2, small GTP-binding protein [Source:TAIR_LOCUS;Acc:AT4G11160]
Solyc02g087740.2	1.59	0.00055	0.00519	Cupin RmlC-type (AHRD V1 **-- B4F886_MAIZE)%3B contains Interpro domain(s) IPR012864 Protein of unknown function DUF1637	AT5G15120	Protein of unknown function (DUF1637) [Source:TAIR_LOCUS;Acc:AT5G15120]
Solyc03g121840.2	1.59	6.62e-06	0.000141	Histone H1-like protein (AHRD V1 *-*- Q8W119_MAIZE)%3B contains Interpro domain(s) IPR005818 Histone H1/H5	AT1G17520	Homeodomain-like/winged-helix DNA-binding family protein [Source:TAIR_LOCUS;Acc:AT1G17520]
Solyc06g068440.2	1.59	0.00501	0.0291	Cinnamoyl-CoA reductase (AHRD V1 **** Q4U1I5_SOLLC)%3B contains Interpro domain(s) IPR016040 NAD(P)-binding domain	AT1G15950	cinnamoyl coa reductase 1 [Source:TAIR_LOCUS;Acc:AT1G15950]
Solyc06g068880.2	1.59	0.000138	0.00172	Serine carboxypeptidase 1 (AHRD V1 **** B6U0V5_MAIZE)%3B contains Interpro domain(s) IPR001563 Peptidase S10%2C serine carboxypeptidase
Solyc06g076700.1	1.59	0.00603	0.0337	UPF0503 protein At3g09070%2C chloroplastic (AHRD V1 *-*- U503A_ARATH)%3B contains Interpro domain(s) IPR008004 Protein of unknown function DUF740	AT3G46990	Protein of unknown function (DUF740) [Source:TAIR_LOCUS;Acc:AT3G46990]
Solyc08g080390.2	1.59	0.00964	0.0482	Cytochrome P450
Solyc01g097810.2	1.58	0.000111	0.00143	Zeta-carotene desaturase	AT3G04870	zeta-carotene desaturase [Source:TAIR_LOCUS;Acc:AT3G04870]
Solyc02g076870.2	1.58	2.07e-05	0.000363	Potential lipid particle serine esterase (AHRD V1 *--- Q59KL3_CANAL)%3B contains Interpro domain(s) IPR007751 Protein of unknown function DUF676%2C hydrolase-like	AT1G29120	Hydrolase-like protein family [Source:TAIR_LOCUS;Acc:AT1G29120]
Solyc03g121960.2	1.58	8.38e-06	0.000172	Phospholipid diacylglycerol acyltransferase (AHRD V1 **** C5ME98_CANTT)%3B contains Interpro domain(s) IPR003386 Lecithin:cholesterol acyltransferase	AT5G13640	phospholipid:diacylglycerol acyltransferase [Source:TAIR_LOCUS;Acc:AT5G13640]
Solyc03g123760.2	1.58	5.65e-05	0.00083	Phytoene desaturase	AT4G14210	phytoene desaturase 3 [Source:TAIR_LOCUS;Acc:AT4G14210]
Solyc05g009360.2	1.58	0.000357	0.00369	Unknown Protein (AHRD V1)	AT1G13390	unknown protein; BEST Arabidopsis thaliana protein match is: unknown protein (TAIR:AT1G68490.1); Has 114 Blast hits to 114 proteins in 18 species: Archae - 0; Bacteria - 0; Metazoa - 0; Fungi - 0; Plants - 114; Viruses - 0; Other Eukaryotes - 0 (sou /.../CBI BLink). [Source:TAIR_LOCUS;Acc:AT1G13390]
Solyc07g052430.2	1.58	0.000232	0.00262	Transmembrane protein 97 (AHRD V1 *-*- TMM97_HUMAN)%3B contains Interpro domain(s) IPR016964 Transmembrane protein 97%2C predicted	AT1G05210	Transmembrane protein 97, predicted [Source:TAIR_LOCUS;Acc:AT1G05210]
Solyc08g005350.2	1.58	0.000571	0.00534	F-box family protein (AHRD V1 ***- B9GFH4_POPTR)%3B contains Interpro domain(s) IPR001810 Cyclin-like F-box	AT1G49610	F-box family protein [Source:TAIR_LOCUS;Acc:AT1G49610]
Solyc08g048450.2	1.58	1.12e-05	0.000219	Ornithine-oxo-acid transaminase (AHRD V1 **** A8CF49_BRACM)%3B contains Interpro domain(s) IPR010164 Ornithine aminotransferase	AT5G46180	ornithine-delta-aminotransferase [Source:TAIR_LOCUS;Acc:AT5G46180]
Solyc09g008550.2	1.58	0.00368	0.0229	NCS1 family transporter cytosine/purines/uracil/thiamine/allantoin (AHRD V1 *--- A4RZF3_OSTLU)%3B contains Interpro domain(s) IPR001248 Permease%2C cytosine/purines%2C uracil%2C thiamine%2C allantoin	AT5G03555	permease, cytosine/purines, uracil, thiamine, allantoin family protein [Source:TAIR_LOCUS;Acc:AT5G03555]
Solyc12g094420.1	1.58	0.000356	0.00369	Predicted mechanosensitive ion channel (AHRD V1 ***- Q2TZV3_ASPOR)%3B contains Interpro domain(s) IPR016688 Membrane protein%2C At2g17000%2C predicted
Solyc03g120900.1	1.57	0.000803	0.00699	Protein transport SEC13-like protein (AHRD V1 **-- Q2PYY1_SOLTU)%3B contains Interpro domain(s) IPR020472 G-protein beta WD-40 repeat%2C region	AT2G30050	transducin family protein / WD-40 repeat family protein [Source:TAIR_LOCUS;Acc:AT2G30050]
Solyc06g065570.2	1.57	0.000104	0.00135	N-acetyltransferase (AHRD V1 ***- Q1HQ22_BOMMO)%3B contains Interpro domain(s) IPR000182 GCN5-related N-acetyltransferase	AT5G11340	Acyl-CoA N-acyltransferases (NAT) superfamily protein [Source:TAIR_LOCUS;Acc:AT5G11340]
Solyc07g055660.2	1.57	2.13e-05	0.000373	Unknown Protein (AHRD V1)	AT3G06780	glycine-rich protein [Source:TAIR_LOCUS;Acc:AT3G06780]
Solyc07g061990.2	1.57	0.000558	0.00525	Solanesyl diphosphate synthase (AHRD V1 ***- Q09IV6_SOLLC)%3B contains Interpro domain(s) IPR014120 Solanesyl diphosphate synthase	AT1G17050	solanesyl diphosphate synthase 2 [Source:TAIR_LOCUS;Acc:AT1G17050]
Solyc07g062860.2	1.57	1.21e-05	0.000233	Genomic DNA chromosome 3 BAC clone F4B12 (AHRD V1 ***- Q9LIL7_ARATH)	AT3G15180	ARM repeat superfamily protein [Source:TAIR_LOCUS;Acc:AT3G15180]
Solyc07g062970.2	1.57	0.000507	0.00487	Serine/threonine phosphatase family protein (AHRD V1 **** C1E0J1_9CHLO)%3B contains Interpro domain(s) IPR015655 Protein phosphatase 2C	AT3G15260	Protein phosphatase 2C family protein [Source:TAIR_LOCUS;Acc:AT3G15260]
Solyc08g079180.2	1.57	0.00045	0.00446	Elongation factor G (AHRD V1 ***- Q9SI75_ARATH)%3B contains Interpro domain(s) IPR004540 Translation elongation factor EFG/EF2	AT1G62750	Translation elongation factor EFG/EF2 protein [Source:TAIR_LOCUS;Acc:AT1G62750]
Solyc08g081890.2	1.57	0.00145	0.011	Multidrug resistance protein ABC transporter family (AHRD V1 **-- B9GX56_POPTR)%3B contains Interpro domain(s) IPR003439 ABC transporter-like	AT3G59140	multidrug resistance-associated protein 14 [Source:TAIR_LOCUS;Acc:AT3G59140]
Solyc01g079800.2	1.56	6.43e-05	0.000921	ATP-dependent RNA helicase (AHRD V1 ***- A0YWB9_LYNSP)%3B contains Interpro domain(s) IPR011545 DNA/RNA helicase%2C DEAD/DEAH box type%2C N-terminal	AT5G19210	P-loop containing nucleoside triphosphate hydrolases superfamily protein [Source:TAIR_LOCUS;Acc:AT5G19210]
Solyc03g007540.2	1.56	7.11e-05	0.000997	Unknown Protein (AHRD V1)	AT5G52960	unknown protein; FUNCTIONS IN: molecular_function unknown; INVOLVED IN: biological_process unknown; LOCATED IN: chloroplast; EXPRESSED IN: 23 plant structures; EXPRESSED DURING: 13 growth stages; CONTAINS InterPro DOMAIN/s: Protein of unknown functi /.../3143 (InterPro:IPR021489); Has 1807 Blast hits to 1807 proteins in 277 species: Archae - 0; Bacteria - 0; Metazoa - 736; Fungi - 347; Plants - 3…
Solyc03g115860.2	1.56	0.000364	0.00375	Endoplasmic reticulum membrane protein YGL010W (AHRD V1 **-- C1BUF1_9MAXI)%3B contains Interpro domain(s) IPR009305 Protein of unknown function DUF962	AT1G18720	Protein of unknown function (DUF962) [Source:TAIR_LOCUS;Acc:AT1G18720]
Solyc04g076050.2	1.56	0.000119	0.00151	Divalent cation tolerance protein CutA (AHRD V1 *-*- Q3Z664_DEHE1)%3B contains Interpro domain(s) IPR004323 Divalent ion tolerance protein%2C CutA1	AT2G33740	Nitrogen regulatory PII-like, alpha/beta [Source:TAIR_LOCUS;Acc:AT2G33740]
Solyc11g005200.1	1.56	0.000102	0.00134	Prolyl 4-hydroxylase alpha-2 subunit (AHRD V1 ***- B6TD48_MAIZE)%3B contains Interpro domain(s) IPR006620 Prolyl 4-hydroxylase%2C alpha subunit	AT2G43080	P4H isoform 1 [Source:TAIR_LOCUS;Acc:AT2G43080]
Solyc01g090590.2	1.55	8.82e-05	0.00119		AT2G44970	alpha/beta-Hydrolases superfamily protein [Source:TAIR_LOCUS;Acc:AT2G44970]
Solyc05g041420.2	1.55	0.000614	0.00566	Serine/threonine protein kinase (AHRD V1 ***- D0NNA3_PHYIN)%3B contains Interpro domain(s) IPR002290 Serine/threonine protein kinase	AT3G22420	with no lysine (K) kinase 2 [Source:TAIR_LOCUS;Acc:AT3G22420]
Solyc07g056500.2	1.55	0.000381	0.0039	Glutathione transferase (AHRD V1 **** O49821_CARPA)%3B contains Interpro domain(s) IPR004046 Glutathione S-transferase%2C C-terminal
Solyc09g065000.2	1.55	0.00218	0.0153	Xylanase inhibitor (Fragment) (AHRD V1 **-- Q53IQ4_WHEAT)%3B contains Interpro domain(s) IPR001461 Peptidase A1	AT5G19100	Eukaryotic aspartyl protease family protein [Source:TAIR_LOCUS;Acc:AT5G19100]
Solyc11g010890.1	1.55	4.92e-05	0.000738	Exostosin family protein (AHRD V1 ***- D7M9K9_ARALY)%3B contains Interpro domain(s) IPR004263 Exostosin-like	AT4G38040	Exostosin family protein [Source:TAIR_LOCUS;Acc:AT4G38040]
Solyc11g066440.1	1.55	7.18e-05	0.001	Pheophorbide a oxygenase (Fragment) (AHRD V1 *--- D1MWF5_BRAOL)%3B contains Interpro domain(s) IPR013626 Pheophorbide a oxygenase	AT3G44880	Pheophorbide a oxygenase family protein with Rieske [2Fe-2S] domain [Source:TAIR_LOCUS;Acc:AT3G44880]
Solyc01g067890.2	1.54	0.00345	0.0218	1-deoxy-D-xylulose 5-phosphate synthase 1 (AHRD V1 ***- C7U110_SOLLC)%3B contains Interpro domain(s) IPR005474 Transketolase%2C N-terminal IPR005475 Transketolase%2C central region IPR005477 Deoxyxylulose-5-phosphate synthase	AT3G21500	1-deoxy-D-xylulose 5-phosphate synthase 1 [Source:TAIR_LOCUS;Acc:AT3G21500]
Solyc01g110550.2	1.54	0.000261	0.00288	Ribosome-binding factor A (AHRD V1 **** B6TDG2_MAIZE)%3B contains Interpro domain(s) IPR000238 Ribosome-binding factor A	AT4G34730	ribosome-binding factor A family protein [Source:TAIR_LOCUS;Acc:AT4G34730]
Solyc06g036340.2	1.54	0.00145	0.011	Unknown Protein (AHRD V1)	AT3G49140	Pentatricopeptide repeat (PPR) superfamily protein [Source:TAIR_LOCUS;Acc:AT3G49140]
Solyc06g073970.1	1.54	0.000326	0.00343	AT5G22070 protein (Fragment) (AHRD V1 ***- B9DHZ2_ARATH)%3B contains Interpro domain(s) IPR004949 Protein of unknown function DUF266%2C plant	AT3G52060	Core-2/I-branching beta-1,6-N-acetylglucosaminyltransferase family protein [Source:TAIR_LOCUS;Acc:AT3G52060]
Solyc08g007800.2	1.54	0.00364	0.0227	Transporter major facilitator family (AHRD V1 *--- B1EKR1_9ESCH)%3B contains Interpro domain(s) IPR016196 Major facilitator superfamily%2C general substrate transporter	AT1G63010	Major Facilitator Superfamily with SPX (SYG1/Pho81/XPR1) domain-containing protein [Source:TAIR_LOCUS;Acc:AT1G63010]
Solyc08g079170.2	1.54	0.000593	0.0055	Stress-induced protein sti1-like protein (AHRD V1 **-- Q9STH1_ARATH)%3B contains Interpro domain(s) IPR011990 Tetratricopeptide-like helical
Solyc12g019010.1	1.54	0.000122	0.00155	Ubiquinone/menaquinone biosynthesis methyltransferase UbiE (AHRD V1 ***- Q0ICA4_SYNS3)%3B contains Interpro domain(s) IPR004033 UbiE/COQ5 methyltransferase	AT1G23360	S-adenosyl-L-methionine-dependent methyltransferases superfamily protein [Source:TAIR_LOCUS;Acc:AT1G23360]
Solyc01g005210.2	1.53	0.00199	0.0142	Alpha alpha-trehalose-phosphate synthase (UDP-forming) (AHRD V1 **** A3CXN9_METMJ)%3B contains Interpro domain(s) IPR001830 Glycosyl transferase%2C family 20	AT1G68020	UDP-Glycosyltransferase / trehalose-phosphatase family protein [Source:TAIR_LOCUS;Acc:AT1G68020]
Solyc01g009010.2	1.53	0.000234	0.00263	4-diphosphocytidyl-2-C-methyl-D-erythritol kinase (AHRD V1 ***- A4USB3_NICBE)%3B contains Interpro domain(s) IPR004424 4-diphosphocytidyl-2C-methyl-D-erythritol kinase	AT2G26930	4-(cytidine 5'-phospho)-2-C-methyl-D-erithritol kinase [Source:TAIR_LOCUS;Acc:AT2G26930]
Solyc01g103710.2	1.53	2.82e-05	0.000464	Fe/S biogenesis protein nfuA (AHRD V1 *--- NFUA_BUCCC)%3B contains Interpro domain(s) IPR001075 NIF system FeS cluster assembly%2C NifU%2C C-terminal	AT5G49940	NIFU-like protein 2 [Source:TAIR_LOCUS;Acc:AT5G49940]
Solyc02g090000.2	1.53	0.000341	0.00356	UPF0497 membrane protein At3g50810 (AHRD V1 ***- U497K_ARATH)%3B contains Interpro domain(s) IPR006702 Uncharacterised protein family UPF0497%2C trans-membrane plant	AT3G50810	Uncharacterised protein family (UPF0497) [Source:TAIR_LOCUS;Acc:AT3G50810]
Solyc03g006250.2	1.53	0.00706	0.0381	GDSL esterase/lipase At1g28590 (AHRD V1 **** GDL8_ARATH)%3B contains Interpro domain(s) IPR001087 Lipase%2C GDSL	AT1G28570	SGNH hydrolase-type esterase superfamily protein [Source:TAIR_LOCUS;Acc:AT1G28570]
Solyc03g031700.2	1.53	0.000231	0.00262	ABC transporter FeS assembly protein SufB (AHRD V1 ***- C7JBP7_ACEP3)%3B contains Interpro domain(s) IPR010231 SUF system FeS cluster assembly%2C SufB	AT4G04770	ATP binding cassette protein 1 [Source:TAIR_LOCUS;Acc:AT4G04770]
Solyc03g113990.2	1.53	0.00288	0.019	Uncharacterized conserved protein (AHRD V1 **-- Q0IAV1_SYNS3)%3B contains Interpro domain(s) IPR007263 Putative thiol-disulphide oxidoreductase DCC	AT5G50100	Putative thiol-disulphide oxidoreductase DCC [Source:TAIR_LOCUS;Acc:AT5G50100]
Solyc03g123600.2	1.53	0.000718	0.00642	Alanine aminotransferase (AHRD V1 ***- Q6VEJ5_CAPAN)%3B contains Interpro domain(s) IPR004839 Aminotransferase%2C class I and II	AT1G17290	alanine aminotransferas [Source:TAIR_LOCUS;Acc:AT1G17290]
Solyc06g065900.2	1.53	0.00245	0.0167	Serine-rich protein (AHRD V1 ***- Q8L8M8_ARATH)	AT5G11090	serine-rich protein-related [Source:TAIR_LOCUS;Acc:AT5G11090]
Solyc07g052700.2	1.53	0.000276	0.00301	MADS-box transcription factor 1 (AHRD V1 ***- D1MFS6_HEVBR)%3B contains Interpro domain(s) IPR002100 Transcription factor%2C MADS-box	AT2G26320	AGAMOUS-like 33 [Source:TAIR_LOCUS;Acc:AT2G26320]
Solyc09g007800.2	1.53	0.000176	0.00208	Unknown Protein (AHRD V1)	AT2G37195	unknown protein; FUNCTIONS IN: molecular_function unknown; INVOLVED IN: biological_process unknown; LOCATED IN: endomembrane system; Has 23 Blast hits to 23 proteins in 10 species: Archae - 0; Bacteria - 0; Metazoa - 0; Fungi - 0; Plants - 23; Virus /.../; Other Eukaryotes - 0 (source: NCBI BLink). [Source:TAIR_LOCUS;Acc:AT2G37195]
Solyc09g074510.2	1.53	2.64e-05	0.000442	Tubby-like F-box protein 3 (AHRD V1 ***- TLP3_ARATH)%3B contains Interpro domain(s) IPR000007 Tubby%2C C-terminal	AT1G61940	tubby like protein 4 [Source:TAIR_LOCUS;Acc:AT1G61940]
Solyc09g092500.1	1.53	0.00104	0.00853	UDP-glucosyltransferase family 1 protein (AHRD V1 **** C6KI44_CITSI)%3B contains Interpro domain(s) IPR002213 UDP-glucuronosyl/UDP-glucosyltransferase	AT1G05530	UDP-glucosyl transferase 75B2 [Source:TAIR_LOCUS;Acc:AT1G05530]
Solyc12g005060.1	1.53	5.91e-05	0.000857	ATP synthase gamma chain (AHRD V1 ***- C6TES6_SOYBN)%3B contains Interpro domain(s) IPR000131 ATPase%2C F1 complex%2C gamma subunit	AT1G15700	ATPase, F1 complex, gamma subunit protein [Source:TAIR_LOCUS;Acc:AT1G15700]
Solyc12g098350.1	1.53	0.00048	0.00467	Translation initiation factor 1 (AHRD V1 *-*- D1M7Q2_PARAR)%3B contains Interpro domain(s) IPR006196 S1%2C IF1 type	AT4G11175	Nucleic acid-binding, OB-fold-like protein [Source:TAIR_LOCUS;Acc:AT4G11175]
Solyc01g095680.2	1.52	0.000816	0.00707	Unknown Protein (AHRD V1)
Solyc03g063970.2	1.52	0.000708	0.00635	ER-derived vesicles protein ERV14 (AHRD V1 *--- B6T2L9_MAIZE)%3B contains Interpro domain(s) IPR003377 Cornichon	AT3G12180	Cornichon family protein [Source:TAIR_LOCUS;Acc:AT3G12180]
Solyc04g080800.2	1.52	0.000287	0.0031	Ribosomal RNA small subunit methyltransferase I (AHRD V1 ***- RSMI_SYNY3)%3B contains Interpro domain(s) IPR008189 Uncharacterised protein family UPF0011	AT1G45110	Tetrapyrrole (Corrin/Porphyrin) Methylases [Source:TAIR_LOCUS;Acc:AT1G45110]
Solyc07g055870.2	1.52	0.00761	0.0404	Kinase family protein (AHRD V1 ***- D7KBF8_ARALY)%3B contains Interpro domain(s) IPR016253 Integrin-linked protein kinase	AT3G58760	Integrin-linked protein kinase family [Source:TAIR_LOCUS;Acc:AT3G58760]
Solyc08g007010.2	1.52	3.62e-05	0.000572	FeS assembly protein SufD (AHRD V1 ***- Q3MG34_ANAVT)%3B contains Interpro domain(s) IPR011542 SUF system FeS cluster assembly%2C SufD	AT1G32500	non-intrinsic ABC protein 6 [Source:TAIR_LOCUS;Acc:AT1G32500]
Solyc08g076400.2	1.52	0.00953	0.0478	Myb family transcription factor-like protein (AHRD V1 *--- Q84UP8_ORYSJ)%3B contains Interpro domain(s) IPR006447 Myb-like DNA-binding region%2C SHAQKYF class	AT1G32240	Homeodomain-like superfamily protein [Source:TAIR_LOCUS;Acc:AT1G32240]
Solyc09g007320.2	1.52	0.00072	0.00644	Pentatricopeptide repeat protein (AHRD V1 *-*- A7BJL0_RAPSA)%3B contains Interpro domain(s) IPR002885 Pentatricopeptide repeat	AT3G09650	Tetratricopeptide repeat (TPR)-like superfamily protein [Source:TAIR_LOCUS;Acc:AT3G09650]
Solyc05g010670.2	1.51	0.00682	0.0371	Chaperone protein htpG (AHRD V1 ***- HTPG_MYXXD)%3B contains Interpro domain(s) IPR001404 Heat shock protein Hsp90	AT2G04030	Chaperone protein htpG family protein [Source:TAIR_LOCUS;Acc:AT2G04030]
Solyc06g053310.2	1.51	0.000163	0.00196	Hydroxyacylglutathione hydrolase 2 (AHRD V1 **** B6T9Z9_MAIZE)%3B contains Interpro domain(s) IPR017782 Hydroxyacylglutathione hydrolase	AT1G06130	glyoxalase 2-4 [Source:TAIR_LOCUS;Acc:AT1G06130]
Solyc09g059650.2	1.51	0.00207	0.0146	Unknown Protein (AHRD V1)
Solyc10g044670.1	1.51	9.92e-05	0.0013	Phytochrome A	AT1G09570	phytochrome A [Source:TAIR_LOCUS;Acc:AT1G09570]
Solyc10g085130.1	1.51	0.000697	0.00628	Zinc finger family protein (AHRD V1 **-- D7M6I2_ARALY)%3B contains Interpro domain(s) IPR018957 Zinc finger%2C C3HC4 RING-type	AT5G01520	RING/U-box superfamily protein [Source:TAIR_LOCUS;Acc:AT5G01520]
Solyc02g067180.2	1.5	0.00903	0.046	Cystathionine gamma synthase (AHRD V1 ***- Q6R8F6_SOLLC)%3B contains Interpro domain(s) IPR000277 Cys/Met metabolism%2C pyridoxal phosphate-dependent enzyme	AT1G33320	Pyridoxal phosphate (PLP)-dependent transferases superfamily protein [Source:TAIR_LOCUS;Acc:AT1G33320]
Solyc05g055850.2	1.5	0.000154	0.00188	Homology to unknown gene (Fragment) (AHRD V1 *-*- Q011I1_OSTTA)	AT2G48070	resistance to phytophthora 1 [Source:TAIR_LOCUS;Acc:AT2G48070]
Solyc06g065330.2	1.5	0.000191	0.00223	Ring finger protein 13 (AHRD V1 ***- Q66JJ1_XENTR)%3B contains Interpro domain(s) IPR003137 Protease-associated PA	AT1G22670	Protease-associated (PA) RING/U-box zinc finger family protein [Source:TAIR_LOCUS;Acc:AT1G22670]
Solyc07g006340.2	1.5	0.00029	0.00312	GCN5-related N-acetyltransferase-like (AHRD V1 ***- Q84S80_ORYSJ)%3B contains Interpro domain(s) IPR000182 GCN5-related N-acetyltransferase	AT4G28030	Acyl-CoA N-acyltransferases (NAT) superfamily protein [Source:TAIR_LOCUS;Acc:AT4G28030]
Solyc07g041780.2	1.5	0.000683	0.00617	OBP3-responsive gene 4 (AHRD V1 **-- D7L9C5_ARALY)	AT2G06010	OBP3-responsive gene 4 [Source:TAIR_LOCUS;Acc:AT2G06010]
Solyc11g010510.1	1.5	2.05e-05	0.000362	Thymidylate synthase (Fragment) (AHRD V1 **-- C3WJ73_9FUSO)%3B contains Interpro domain(s) IPR001498 Uncharacterised protein family UPF0029%2C N-terminal	AT4G38090	Ribosomal protein S5 domain 2-like superfamily protein [Source:TAIR_LOCUS;Acc:AT4G38090]
Solyc01g099100.2	1.49	0.000127	0.0016	Long-chain-fatty-acid coa ligase (AHRD V1 ***- Q16WF9_AEDAE)%3B contains Interpro domain(s) IPR000873 AMP-dependent synthetase and ligase	AT5G27600	long-chain acyl-CoA synthetase 7 [Source:TAIR_LOCUS;Acc:AT5G27600]
Solyc05g006400.2	1.49	0.000206	0.00237	Genomic DNA chromosome 5 P1 clone MBG8 (AHRD V1 ***- Q9FFU3_ARATH)	AT1G70160	unknown protein; FUNCTIONS IN: molecular_function unknown; INVOLVED IN: biological_process unknown; LOCATED IN: endomembrane system; EXPRESSED IN: 24 plant structures; EXPRESSED DURING: 15 growth stages; BEST Arabidopsis thaliana protein match is: u /.../ protein (TAIR:AT4G27020.1); Has 108 Blast hits to 108 proteins in 20 species: Archae - 0; Bacteria - 0; Metazoa - 0; Fungi - 0; Plants - 89; Vi…
Solyc05g056490.2	1.49	2.21e-05	0.000383	3%26apos(2%26apos) 5%26apos-bisphosphate nucleotidase (AHRD V1 **** Q0WTT5_ARATH)%3B contains Interpro domain(s) IPR006239 3(2)%2C5 -bisphosphate nucleotidase HAL2	AT5G09290	Inositol monophosphatase family protein [Source:TAIR_LOCUS;Acc:AT5G09290]
Solyc06g053370.1	1.49	0.00352	0.0222	Rhomboid domain-containing protein (AHRD V1 ***- D2VRL6_NAEGR)%3B contains Interpro domain(s) IPR002610 Peptidase S54%2C rhomboid	AT3G59520	RHOMBOID-like protein 13 [Source:TAIR_LOCUS;Acc:AT3G59520]
Solyc06g065040.2	1.49	0.000469	0.0046	BHLH transcription factor (AHRD V1 *-** B6TXR4_MAIZE)%3B contains Interpro domain(s) IPR011598 Helix-loop-helix DNA-binding	AT1G35460	basic helix-loop-helix (bHLH) DNA-binding superfamily protein [Source:TAIR_LOCUS;Acc:AT1G35460]
Solyc06g076670.2	1.49	0.000439	0.00437	Nuclear SR-like RNA binding protein (AHRD V1 *--- A8JAT7_CHLRE)%3B contains Interpro domain(s) IPR012677 Nucleotide-binding%2C alpha-beta plait	AT1G07350	RNA-binding (RRM/RBD/RNP motifs) family protein [Source:TAIR_LOCUS;Acc:AT1G07350]
Solyc08g075810.2	1.49	5.76e-05	0.000844	Acyl-CoA synthetase/AMP-acid ligase II (AHRD V1 **** D0C359_9GAMM)%3B contains Interpro domain(s) IPR000873 AMP-dependent synthetase and ligase	AT1G20560	acyl activating enzyme 1 [Source:TAIR_LOCUS;Acc:AT1G20560]
Solyc01g005370.2	1.48	0.000862	0.00741	Calmodulin-2 (AHRD V1 ***- D7LFI7_ARALY)%3B contains Interpro domain(s) IPR011992 EF-Hand type	AT1G24620	EF hand calcium-binding protein family [Source:TAIR_LOCUS;Acc:AT1G24620]
Solyc02g070440.2	1.48	0.00629	0.0348	Katanin p60 ATPase-containing subunit A (AHRD V1 **-* D0P3C9_PHYIN)%3B contains Interpro domain(s) IPR003959 ATPase%2C AAA-type%2C core	AT2G34560	P-loop containing nucleoside triphosphate hydrolases superfamily protein [Source:TAIR_LOCUS;Acc:AT2G34560]
Solyc03g114470.2	1.48	0.00012	0.00152	Heat shock protein DnaJ domain protein (AHRD V1 **-- D7DZS3_NOSA0)	AT5G23040	Protein of unknown function (DUF3353) [Source:TAIR_LOCUS;Acc:AT5G23040]
Solyc04g015200.2	1.48	0.000115	0.00147	6-phosphofructokinase 2 (AHRD V1 ***- B6TE72_MAIZE)%3B contains Interpro domain(s) IPR012004 Pyrophosphate-dependent phosphofructokinase TP0108	AT5G47810	phosphofructokinase 2 [Source:TAIR_LOCUS;Acc:AT5G47810]
Solyc07g064260.2	1.48	0.00909	0.0462	F-box family protein (AHRD V1 *-*- D7LTH7_ARALY)%3B contains Interpro domain(s) IPR013101 Leucine-rich repeat 2	AT1G06630	F-box/RNI-like superfamily protein [Source:TAIR_LOCUS;Acc:AT1G06630]
Solyc07g065860.2	1.48	0.00753	0.04	Receptor like kinase%2C RLK	AT4G26540	Leucine-rich repeat receptor-like protein kinase family protein [Source:TAIR_LOCUS;Acc:AT4G26540]
Solyc12g015910.1	1.48	0.00012	0.00152	Cysteine desulfuration protein SufE (AHRD V1 *-*- D3IBF0_9BACT)%3B contains Interpro domain(s) IPR002634 BolA-like protein	AT4G26500	chloroplast sulfur E [Source:TAIR_LOCUS;Acc:AT4G26500]
Solyc01g005270.2	1.47	0.00236	0.0162	SEC14 cytosolic factor family protein (AHRD V1 **-- D7M8H6_ARALY)%3B contains Interpro domain(s) IPR001251 Cellular retinaldehyde-binding/triple function%2C C-terminal	AT1G14820	Sec14p-like phosphatidylinositol transfer family protein [Source:TAIR_LOCUS;Acc:AT1G14820]
Solyc01g096230.2	1.47	0.000598	0.00553	ATPase AAA family protein expressed (AHRD V1 **-- Q8GZX0_ORYSJ)%3B contains Interpro domain(s) IPR003959 ATPase%2C AAA-type%2C core	AT2G46620	P-loop containing nucleoside triphosphate hydrolases superfamily protein [Source:TAIR_LOCUS;Acc:AT2G46620]
Solyc03g008000.1	1.47	0.000314	0.00333	Genomic DNA chromosome 5 BAC clone F6N7 (AHRD V1 ***- Q9LTG2_ARATH)	AT4G25670	unknown protein; BEST Arabidopsis thaliana protein match is: unknown protein (TAIR:AT4G25690.2); Has 30201 Blast hits to 17322 proteins in 780 species: Archae - 12; Bacteria - 1396; Metazoa - 17338; Fungi - 3422; Plants - 5037; Viruses - 0; Other Eu /.../es - 2996 (source: NCBI BLink). [Source:TAIR_LOCUS;Acc:AT4G25670]
Solyc03g121530.2	1.47	0.000141	0.00175	Ribonuclease III (AHRD V1 ***- A2Q464_MEDTR)%3B contains Interpro domain(s) IPR000999 Ribonuclease III	AT1G55140	Ribonuclease III family protein [Source:TAIR_LOCUS;Acc:AT1G55140]
Solyc04g016530.2	1.47	0.00055	0.00519	Exodeoxyribonuclease III (AHRD V1 *-*- B8DDX5_LISMH)%3B contains Interpro domain(s) IPR000097 AP endonuclease%2C family 1	AT2G41460	apurinic endonuclease-redox protein [Source:TAIR_LOCUS;Acc:AT2G41460]
Solyc04g078850.2	1.47	0.000109	0.00141	DNA-directed RNA polymerase (Fragment) (AHRD V1 *-*- Q5D868_SPIOL)	AT1G45230	Protein of unknown function (DUF3223) [Source:TAIR_LOCUS;Acc:AT1G45230]
Solyc06g060800.2	1.47	0.00213	0.015	Gibberellin 2-beta-dioxygenase (AHRD V1 **-* D7FYW8_ECTSI)%3B contains Interpro domain(s) IPR005123 Oxoglutarate and iron-dependent oxygenase
Solyc10g084300.1	1.47	0.000155	0.00189	Chaperone protein dnaJ 3 (AHRD V1 ***- DNAJ3_ARATH)%3B contains Interpro domain(s) IPR015609 Molecular chaperone%2C heat shock protein%2C Hsp40%2C DnaJ	AT2G20550	HSP40/DnaJ peptide-binding protein [Source:TAIR_LOCUS;Acc:AT2G20550]
Solyc12g010200.1	1.47	0.00783	0.0413	Glycosyltransferase (AHRD V1 ***- B9HBZ3_POPTR)%3B contains Interpro domain(s) IPR002495 Glycosyl transferase%2C family 8	AT1G06780	galacturonosyltransferase 6 [Source:TAIR_LOCUS;Acc:AT1G06780]
Solyc01g099590.2	1.46	0.00521	0.0299	Glutathione-S-transferase (AHRD V1 **** A3FMP5_SOLLC)%3B contains Interpro domain(s) IPR004046 Glutathione S-transferase%2C C-terminal
Solyc04g055110.2	1.46	0.000142	0.00176	Mitochondrial import receptor subunit TOM34 (AHRD V1 *--- TOM34_RAT)%3B contains Interpro domain(s) IPR011990 Tetratricopeptide-like helical	AT5G10200	ARM-repeat/Tetratricopeptide repeat (TPR)-like protein [Source:TAIR_LOCUS;Acc:AT5G10200]
Solyc04g077130.1	1.46	0.00255	0.0172	50S ribosomal protein 6%2C chloroplastic (AHRD V1 ***- PSRP6_ARATH)	AT5G17870	plastid-specific 50S ribosomal protein 6 [Source:TAIR_LOCUS;Acc:AT5G17870]
Solyc05g052940.2	1.46	0.000556	0.00523	UPF0497 membrane protein At5g02060 (AHRD V1 ***- U497X_ARATH)%3B contains Interpro domain(s) IPR006702 Uncharacterised protein family UPF0497%2C trans-membrane plant	AT5G02060	Uncharacterised protein family (UPF0497) [Source:TAIR_LOCUS;Acc:AT5G02060]
Solyc07g052290.1	1.46	0.00208	0.0147	Membrane-associated zinc metalloprotease family protein expressed (AHRD V1 ***- Q84NY6_ORYSJ)%3B contains Interpro domain(s) IPR004387 Peptidase M50%2C putative membrane-associated zinc metallopeptidase	AT1G05140	Peptidase M50 family protein [Source:TAIR_LOCUS;Acc:AT1G05140]
Solyc01g095010.2	1.45	6.96e-05	0.000981	Diacylglycerol kinase catalytic region (AHRD V1 **** D0LGX1_HALO1)%3B contains Interpro domain(s) IPR001206 Diacylglycerol kinase%2C catalytic region	AT2G46090	Diacylglycerol kinase family protein [Source:TAIR_LOCUS;Acc:AT2G46090]
Solyc02g021050.2	1.45	6.76e-05	0.00096	Predicted metal-binding possibly nucleic acid-binding protein (AHRD V1 *-*- D4LSP3_9FIRM)%3B contains Interpro domain(s) IPR003772 Protein of unknown function DUF177	AT3G19810	Protein of unknown function (DUF177) [Source:TAIR_LOCUS;Acc:AT3G19810]
Solyc02g070010.1	1.45	0.00157	0.0118	Pentatricopeptide repeat-containing protein (AHRD V1 ***- D7LPW5_ARALY)%3B contains Interpro domain(s) IPR002885 Pentatricopeptide repeat	AT2G01860	Tetratricopeptide repeat (TPR)-like superfamily protein [Source:TAIR_LOCUS;Acc:AT2G01860]
Solyc03g114450.2	1.45	0.00174	0.0127	Extracellular calcium sensing receptor (AHRD V1 ***- C7BCU7_LIQFO)%3B contains Interpro domain(s) IPR001763 Rhodanese-like	AT5G23060	calcium sensing receptor [Source:TAIR_LOCUS;Acc:AT5G23060]
Solyc04g082460.2	1.45	0.00262	0.0176	Catalase (AHRD V1 **** Q8L7J7_CAPAN)%3B contains Interpro domain(s) IPR018028 Catalase related subgroup	AT1G20630	catalase 1 [Source:TAIR_LOCUS;Acc:AT1G20630]
Solyc06g064570.2	1.45	3.85e-05	0.000602	SNARE associated Golgi protein (AHRD V1 *--- B9XJU7_9BACT)%3B contains Interpro domain(s) IPR015414 SNARE associated Golgi protein	AT1G22850	SNARE associated Golgi protein family [Source:TAIR_LOCUS;Acc:AT1G22850]
Solyc08g043180.2	1.45	0.0019	0.0137	Unknown Protein (AHRD V1)%3B contains Interpro domain(s) IPR016124 Mog1/PsbP/DUF1795%2C alpha/beta/alpha sandwich	AT5G27390	Mog1/PsbP/DUF1795-like photosystem II reaction center PsbP family protein [Source:TAIR_LOCUS;Acc:AT5G27390]
Solyc08g079260.2	1.45	0.000226	0.00256	Serine/threonine-protein phosphatase (Fragment) (AHRD V1 *--- Q4RFT2_TETNG)%3B contains Interpro domain(s) IPR011990 Tetratricopeptide-like helical	AT4G22670	HSP70-interacting protein 1 [Source:TAIR_LOCUS;Acc:AT4G22670]
Solyc00g039990.2	1.44	0.00729	0.0391	TRNA nucleotidyltransferase (AHRD V1 ***- Q42867_LUPAL)	AT1G22660	Polynucleotide adenylyltransferase family protein [Source:TAIR_LOCUS;Acc:AT1G22660]
Solyc01g079860.2	1.44	6.82e-05	0.000967	Carbohydrate kinase YjeF related protein (AHRD V1 **-- A3DLN4_STAMF)%3B contains Interpro domain(s) IPR000631 Uncharacterised protein family%2C carbohydrate kinase-related	AT5G19150	pfkB-like carbohydrate kinase family protein [Source:TAIR_LOCUS;Acc:AT5G19150]
Solyc01g095320.2	1.44	0.00912	0.0463	BCL-2-associated athanogene 6 (AHRD V1 *-*- D7LDX9_ARALY)%3B contains Interpro domain(s) IPR003103 Apoptosis regulator Bcl-2 protein%2C BAG	AT2G46240	BCL-2-associated athanogene 6 [Source:TAIR_LOCUS;Acc:AT2G46240]
Solyc02g083810.2	1.44	0.00307	0.0199	Ferredoxin--NADP reductase (AHRD V1 ***- D7MN04_ARALY)%3B contains Interpro domain(s) IPR012146 Ferredoxin--NADP reductase	AT5G66190	ferredoxin-NADP(+)-oxidoreductase 1 [Source:TAIR_LOCUS;Acc:AT5G66190]
Solyc04g009940.2	1.44	0.000946	0.00794	Heat shock protein binding protein (AHRD V1 **-- D7KIU0_ARALY)	AT1G08640	Chloroplast J-like domain 1 [Source:TAIR_LOCUS;Acc:AT1G08640]
Solyc05g010810.1	1.44	0.00182	0.0132	Phosphatidylinositol kinase (AHRD V1 *-** D0MQD8_PHYIN)%3B contains Interpro domain(s) IPR000403 Phosphatidylinositol 3- and 4-kinase%2C catalytic	AT1G13640	Phosphatidylinositol 3- and 4-kinase family protein [Source:TAIR_LOCUS;Acc:AT1G13640]
Solyc06g011560.2	1.44	0.000141	0.00175	mRNA clone RAFL24-05-D16 (AHRD V1 ***- Q67YW5_ARATH)	AT1G10660	unknown protein; LOCATED IN: endomembrane system; EXPRESSED IN: 24 plant structures; EXPRESSED DURING: 15 growth stages; BEST Arabidopsis thaliana protein match is: unknown protein (TAIR:AT5G62960.1); Has 35333 Blast hits to 34131 proteins in 2444 s /.../: Archae - 798; Bacteria - 22429; Metazoa - 974; Fungi - 991; Plants - 531; Viruses - 0; Other Eukaryotes - 9610 (source: NCBI BLink). [Source:T…
Solyc06g069280.2	1.44	0.000177	0.00209	Protein LSM14 homolog A (AHRD V1 *--- LS14A_PONAB)%3B contains Interpro domain(s) IPR019053 FFD and TFG box motifs
Solyc06g074290.1	1.44	0.005	0.029	Unknown Protein (AHRD V1)
Solyc10g006370.2	1.44	0.000773	0.0068	Homology to unknown gene (AHRD V1 ***- Q00V79_OSTTA)%3B contains Interpro domain(s) IPR002110 Ankyrin	AT1G50900	Ankyrin repeat family protein [Source:TAIR_LOCUS;Acc:AT1G50900]
Solyc10g012370.2	1.44	0.000793	0.00692	Cysteine synthase (AHRD V1 **** Q76MX2_SOLTU)%3B contains Interpro domain(s) IPR005859 Cysteine synthase A	AT3G61440	cysteine synthase C1 [Source:TAIR_LOCUS;Acc:AT3G61440]
Solyc10g081380.1	1.44	0.000334	0.0035	Unknown Protein (AHRD V1)%3B contains Interpro domain(s) IPR001305 Heat shock protein DnaJ%2C cysteine-rich region	AT5G17840	DnaJ/Hsp40 cysteine-rich domain superfamily protein [Source:TAIR_LOCUS;Acc:AT5G17840]
Solyc10g081750.1	1.44	0.000509	0.00488	Mal d 1-associated protein (AHRD V1 ***- Q6X182_MALDO)	AT2G35900	unknown protein; FUNCTIONS IN: molecular_function unknown; INVOLVED IN: biological_process unknown; LOCATED IN: nucleus; EXPRESSED IN: 20 plant structures; EXPRESSED DURING: 13 growth stages; Has 32 Blast hits to 32 proteins in 12 species: Archae - /.../teria - 0; Metazoa - 0; Fungi - 0; Plants - 32; Viruses - 0; Other Eukaryotes - 0 (source: NCBI BLink). [Source:TAIR_LOCUS;Acc:AT2G35900]
Solyc11g068790.1	1.44	0.000188	0.00221	Chromosome 20 open reading frame 108 ortholog (AHRD V1 *--- A1A4K7_BOVIN)%3B contains Interpro domain(s) IPR009688 Protein of unknown function DUF1279	AT2G27290	Protein of unknown function (DUF1279) [Source:TAIR_LOCUS;Acc:AT2G27290]
Solyc01g088240.2	1.43	0.000265	0.00291	F-box family protein (AHRD V1 ***- D7M7Q4_ARALY)%3B contains Interpro domain(s) IPR001810 Cyclin-like F-box
Solyc02g080590.2	1.43	0.000557	0.00524	Autophagy-related protein 8 (AHRD V1 **-- C1EJ88_9CHLO)%3B contains Interpro domain(s) IPR004241 Light chain 3 (LC3)	AT4G04620	Ubiquitin-like superfamily protein [Source:TAIR_LOCUS;Acc:AT4G04620]
Solyc03g058990.1	1.43	0.00634	0.035	60S ribosomal protein L38 (AHRD V1 ***- D7LK18_ARALY)%3B contains Interpro domain(s) IPR002675 Ribosomal protein L38e	AT2G43460	Ribosomal L38e protein family [Source:TAIR_LOCUS;Acc:AT2G43460]
Solyc06g071490.1	1.43	1.6e-05	0.000294	Serine/threonine-protein kinase ATM (AHRD V1 *--- ATM_ARATH)%3B contains Interpro domain(s) IPR000313 PWWP
Solyc08g068330.2	1.43	0.000274	0.00299	Aspartate aminotransferase (AHRD V1 **** B9H920_POPTR)%3B contains Interpro domain(s) IPR000796 Aspartate/other aminotransferase	AT5G11520	aspartate aminotransferase 3 [Source:TAIR_LOCUS;Acc:AT5G11520]
Solyc09g011410.2	1.43	0.000123	0.00155	Plastid RNA-binding protein 1 (AHRD V1 ***- D9J062_NICBE)	AT2G37920	copper ion transmembrane transporters [Source:TAIR_LOCUS;Acc:AT2G37920]
Solyc10g018590.1	1.43	0.000373	0.00383		AT4G00030	Plastid-lipid associated protein PAP / fibrillin family protein [Source:TAIR_LOCUS;Acc:AT4G00030]
Solyc01g009630.2	1.42	9.68e-05	0.00128	Cleavage and polyadenylation specificity factor subunit 5 (AHRD V1 ***- C1BVK1_9MAXI)%3B contains Interpro domain(s) IPR016706 Cleavage and polyadenylation specificity factor%2C 25 kDa subunit	AT4G25550	Cleavage/polyadenylation specificity factor, 25kDa subunit [Source:TAIR_LOCUS;Acc:AT4G25550]
Solyc02g005200.2	1.42	0.00323	0.0208	PsaB translation factor (Fragment) (AHRD V1 ***- A4S2E4_OSTLU)%3B contains Interpro domain(s) IPR009472 Protein of unknown function DUF1092	AT3G08010	RNA binding [Source:TAIR_LOCUS;Acc:AT3G08010]
Solyc02g067230.2	1.42	0.00684	0.0372	Dof zinc finger protein (AHRD V1 ***- C4B6D7_IPOBA)%3B contains Interpro domain(s) IPR003851 Zinc finger%2C Dof-type	AT3G47500	cycling DOF factor 3 [Source:TAIR_LOCUS;Acc:AT3G47500]
Solyc02g082760.2	1.42	0.000635	0.00583	Catalase (AHRD V1 **** O24511_TOBAC)%3B contains Interpro domain(s) IPR018028 Catalase related subgroup	AT4G35090	catalase 2 [Source:TAIR_LOCUS;Acc:AT4G35090]
Solyc02g093750.2	1.42	0.00599	0.0335	Ring zinc finger protein (Fragment) (AHRD V1 *--- A6MH00_LILLO)%3B contains Interpro domain(s) IPR008166 Protein of unknown function DUF23	AT3G27330	zinc finger (C3HC4-type RING finger) family protein [Source:TAIR_LOCUS;Acc:AT3G27330]
Solyc02g094150.2	1.42	9.21e-05	0.00123	Sua5/YciO/YrdC/YwlC family protein (AHRD V1 ***- C9KUX7_9BACE)%3B contains Interpro domain(s) IPR004388 Sua5/YciO/YrdC/YwlC	AT3G01920	DHBP synthase RibB-like alpha/beta domain [Source:TAIR_LOCUS;Acc:AT3G01920]
Solyc04g054890.2	1.42	9.59e-05	0.00127	Acyl-CoA oxidase (AHRD V1 **** D7MT79_ARALY)%3B contains Interpro domain(s) IPR012258 Acyl-CoA oxidase	AT5G65110	acyl-CoA oxidase 2 [Source:TAIR_LOCUS;Acc:AT5G65110]
Solyc08g076510.2	1.42	0.000245	0.00273	Unknown Protein (AHRD V1)	AT1G32260	unknown protein; FUNCTIONS IN: molecular_function unknown; INVOLVED IN: biological_process unknown; LOCATED IN: mitochondrion; EXPRESSED IN: 22 plant structures; EXPRESSED DURING: 13 growth stages; BEST Arabidopsis thaliana protein match is: unknown /.../in (TAIR:AT2G35480.1); Has 48 Blast hits to 48 proteins in 14 species: Archae - 0; Bacteria - 0; Metazoa - 0; Fungi - 0; Plants - 48; Viruses - …
Solyc09g007630.2	1.42	0.00406	0.0247	Chaperone DnaJ (AHRD V1 *-*- C4JWN5_UNCRE)%3B contains Interpro domain(s) IPR015609 Molecular chaperone%2C heat shock protein%2C Hsp40%2C DnaJ	AT5G03160	homolog of mamallian P58IPK [Source:TAIR_LOCUS;Acc:AT5G03160]
Solyc09g008020.2	1.42	0.000172	0.00205	Cysteine-type peptidase (AHRD V1 **** B6T6Y3_MAIZE)%3B contains Interpro domain(s) IPR003323 Ovarian tumour%2C otubain	AT2G39320	Cysteine proteinases superfamily protein [Source:TAIR_LOCUS;Acc:AT2G39320]
Solyc12g099310.1	1.42	0.000586	0.00545	Ubiquitin-conjugating enzyme 31 (AHRD V1 ***- D7L699_ARALY)%3B contains Interpro domain(s) IPR000608 Ubiquitin-conjugating enzyme%2C E2	AT3G17000	ubiquitin-conjugating enzyme 32 [Source:TAIR_LOCUS;Acc:AT3G17000]
Solyc01g060130.2	1.41	0.00674	0.0368	ADP-ribosylation factor-like protein 3 (AHRD V1 **-- ARL3_CAEEL)%3B contains Interpro domain(s) IPR006687 GTP-binding protein SAR1	AT1G02620	Ras-related small GTP-binding family protein [Source:TAIR_LOCUS;Acc:AT1G02620]
Solyc01g106470.2	1.41	0.0033	0.0212	Genomic DNA chromosome 5 P1 clone MUB3 (AHRD V1 *-*- Q9FLG7_ARATH)	AT5G64510	unknown protein; FUNCTIONS IN: molecular_function unknown; INVOLVED IN: biological_process unknown; LOCATED IN: endomembrane system; EXPRESSED IN: 17 plant structures; EXPRESSED DURING: 10 growth stages; Has 35333 Blast hits to 34131 proteins in 244 /.../ies: Archae - 798; Bacteria - 22429; Metazoa - 974; Fungi - 991; Plants - 531; Viruses - 0; Other Eukaryotes - 9610 (source: NCBI BLink). [Sourc…
Solyc02g080440.2	1.41	0.000239	0.00268	FeS assembly protein SufB (AHRD V1 ***- Q3MG36_ANAVT)%3B contains Interpro domain(s) IPR010231 SUF system FeS cluster assembly%2C SufB	AT4G04770	ATP binding cassette protein 1 [Source:TAIR_LOCUS;Acc:AT4G04770]
Solyc03g007650.1	1.41	0.000956	0.00801	Chaperone protein dnaJ 3 (AHRD V1 ***- DNAJ3_ARATH)%3B contains Interpro domain(s) IPR015609 Molecular chaperone%2C heat shock protein%2C Hsp40%2C DnaJ	AT2G20550	HSP40/DnaJ peptide-binding protein [Source:TAIR_LOCUS;Acc:AT2G20550]
Solyc03g032020.2	1.41	0.0052	0.0299	Hydroxy-methylglutaryl-coenzyme A reductase (AHRD V1 **** O48624_TOBAC)%3B contains Interpro domain(s) IPR002202 Hydroxymethylglutaryl-CoA reductase%2C class I/II%2C catalytic	AT1G76490	hydroxy methylglutaryl CoA reductase 1 [Source:TAIR_LOCUS;Acc:AT1G76490]
Solyc04g081240.2	1.41	0.00168	0.0124	Auxin response factor 5 (AHRD V1 ***- D9IVB5_SOLLC)%3B contains Interpro domain(s) IPR010525 Auxin response factor	AT1G19850	Transcriptional factor B3 family protein / auxin-responsive factor AUX/IAA-related [Source:TAIR_LOCUS;Acc:AT1G19850]
Solyc05g007070.2	1.41	0.00131	0.0102	Alpha amylase 2 (IC) (AHRD V1 *-** Q010P9_OSTTA)%3B contains Interpro domain(s) IPR006589 Glycosyl hydrolase%2C family 13%2C subfamily%2C catalytic region	AT1G69830	alpha-amylase-like 3 [Source:TAIR_LOCUS;Acc:AT1G69830]
Solyc05g009370.2	1.41	0.00113	0.0091	50S ribosomal protein L15 (AHRD V1 *-*- B4B3P1_9CHRO)%3B contains Interpro domain(s) IPR005749 Ribosomal protein L15%2C bacterial-type	AT3G25920	ribosomal protein L15 [Source:TAIR_LOCUS;Acc:AT3G25920]
Solyc05g053470.2	1.41	0.00241	0.0165	chaperonin (AHRD V1 ***- D2LE93_RHOVA)%3B contains Interpro domain(s) IPR001844 Chaperonin Cpn60	AT2G33210	heat shock protein 60-2 [Source:TAIR_LOCUS;Acc:AT2G33210]
Solyc07g055340.2	1.41	0.000554	0.00523	Peroxisomal membrane protein 2 (AHRD V1 **-- B6UGE4_MAIZE)%3B contains Interpro domain(s) IPR007248 Mpv17/PMP22	AT2G42770	Peroxisomal membrane 22 kDa (Mpv17/PMP22) family protein [Source:TAIR_LOCUS;Acc:AT2G42770]
Solyc07g064690.1	1.41	0.00258	0.0174	Unknown Protein (AHRD V1)%3B contains Interpro domain(s) IPR011719 Conserved hypothetical protein CHP02058	AT1G29040	unknown protein; LOCATED IN: chloroplast, vacuole; EXPRESSED IN: 22 plant structures; EXPRESSED DURING: 13 growth stages; CONTAINS InterPro DOMAIN/s: Conserved hypothetical protein CHP02058 (InterPro:IPR011719); Has 190 Blast hits to 190 proteins in /.../ecies: Archae - 2; Bacteria - 141; Metazoa - 0; Fungi - 0; Plants - 32; Viruses - 0; Other Eukaryotes - 15 (source: NCBI BLink). [Source:TAIR_LO…
Solyc08g066800.2	1.41	0.000793	0.00692	Phospholipase D (AHRD V1 **** Q9FR61_SOLLC)%3B contains Interpro domain(s) IPR011402 Phospholipase D%2C plant	AT1G55180	phospholipase D alpha 4 [Source:TAIR_LOCUS;Acc:AT1G55180]
Solyc09g006000.2	1.41	0.00786	0.0414	Fe-S-cluster oxidoreductase-like (AHRD V1 ***- D8LKL6_ECTSI)%3B contains Interpro domain(s) IPR005358 Uncharacterised protein family UPF0153	AT5G02710	unknown protein; LOCATED IN: chloroplast; EXPRESSED IN: 21 plant structures; EXPRESSED DURING: 13 growth stages; CONTAINS InterPro DOMAIN/s: Uncharacterised protein family UPF0153 (InterPro:IPR005358); Has 240 Blast hits to 240 proteins in 73 specie /.../hae - 10; Bacteria - 110; Metazoa - 0; Fungi - 0; Plants - 25; Viruses - 0; Other Eukaryotes - 95 (source: NCBI BLink). [Source:TAIR_LOCUS;Acc:A…
Solyc09g011840.1	1.41	0.000745	0.00662	Receptor lectin kinase-like protein (AHRD V1 *-*- Q570D3_ARATH)%3B contains Interpro domain(s) IPR001220 Legume lectin%2C beta chain	AT3G09035	Concanavalin A-like lectin family protein [Source:TAIR_LOCUS;Acc:AT3G09035]
Solyc01g067830.2	1.4	0.000508	0.00488	U1 small nuclear ribonucleoprotein C protein (AHRD V1 *-*- C1MKH9_MICPS)%3B contains Interpro domain(s) IPR013085 Zinc finger%2C U1-C type
Solyc03g113340.2	1.4	0.00886	0.0453	Nodulin-like protein (Fragment) (AHRD V1 ***- O81121_ARATH)%3B contains Interpro domain(s) IPR010658 Nodulin-like	AT1G18940	Nodulin-like / Major Facilitator Superfamily protein [Source:TAIR_LOCUS;Acc:AT1G18940]
Solyc04g010190.1	1.4	0.00175	0.0128	Immunophilin-like (AHRD V1 ***- Q67VQ6_ORYSJ)	AT3G12345	unknown protein; LOCATED IN: chloroplast; Has 35333 Blast hits to 34131 proteins in 2444 species: Archae - 798; Bacteria - 22429; Metazoa - 974; Fungi - 991; Plants - 531; Viruses - 0; Other Eukaryotes - 9610 (source: NCBI BLink). [Source:TAIR_LOCUS;Acc:AT3G12345]
Solyc07g062850.2	1.4	0.000287	0.0031	Genomic DNA chromosome 3 BAC clone F4B12 (AHRD V1 ***- Q9LIL7_ARATH)%3B contains Interpro domain(s) IPR016024 Armadillo-type fold	AT3G15180	ARM repeat superfamily protein [Source:TAIR_LOCUS;Acc:AT3G15180]
Solyc08g081180.2	1.4	0.000528	0.00502	Signal peptide peptidase (AHRD V1 **** Q9MA44_ARATH)%3B contains Interpro domain(s) IPR007369 Peptidase A22B%2C signal peptide peptidase	AT1G63690	SIGNAL PEPTIDE PEPTIDASE-LIKE 2 [Source:TAIR_LOCUS;Acc:AT1G63690]
Solyc09g091580.2	1.4	0.000896	0.00762	Uncharacterized aarF domain-containing protein kinase 1 (AHRD V1 *--- ADCK1_CHICK)%3B contains Interpro domain(s) IPR004147 ABC-1	AT3G24190	Protein kinase superfamily protein [Source:TAIR_LOCUS;Acc:AT3G24190]
Solyc11g012700.1	1.4	0.000459	0.00453	Oligopeptide transporter 9 (AHRD V1 ***- B6SVF4_MAIZE)%3B contains Interpro domain(s) IPR004648 Tetrapeptide transporter%2C OPT1/isp4	AT4G16370	oligopeptide transporter [Source:TAIR_LOCUS;Acc:AT4G16370]
Solyc01g087990.2	1.39	0.00376	0.0232	MADS-box transcription factor 3 (AHRD V1 ***- D3U2H2_ORYSA)%3B contains Interpro domain(s) IPR002100 Transcription factor%2C MADS-box	AT5G13790	AGAMOUS-like 15 [Source:TAIR_LOCUS;Acc:AT5G13790]
Solyc05g026050.2	1.39	0.000428	0.00429	Charged multivesicular body protein 4b (AHRD V1 ***- B6UES0_MAIZE)%3B contains Interpro domain(s) IPR005024 Snf7	AT4G29160	SNF7 family protein [Source:TAIR_LOCUS;Acc:AT4G29160]
Solyc05g053040.2	1.39	0.000217	0.00248	RING finger family protein (AHRD V1 *-*- D6RU92_SILLA)%3B contains Interpro domain(s) IPR018957 Zinc finger%2C C3HC4 RING-type	AT3G55530	RING/U-box superfamily protein [Source:TAIR_LOCUS;Acc:AT3G55530]
Solyc06g008160.2	1.39	0.00101	0.00837	Chloroplast FLU-like protein (Fragment) (AHRD V1 *--- D2K2R8_PICAB)%3B contains Interpro domain(s) IPR011990 Tetratricopeptide-like helical	AT3G14110	Tetratricopeptide repeat (TPR)-like superfamily protein [Source:TAIR_LOCUS;Acc:AT3G14110]
Solyc07g007650.1	1.39	0.00232	0.016	Translocase of chloroplast 90%2C chloroplastic (AHRD V1 ***- TOC90_ARATH)	AT5G20300	Avirulence induced gene (AIG1) family protein [Source:TAIR_LOCUS;Acc:AT5G20300]
Solyc07g017800.2	1.39	0.000866	0.00744	Unknown Protein (AHRD V1)	AT5G57345	unknown protein; Has 30201 Blast hits to 17322 proteins in 780 species: Archae - 12; Bacteria - 1396; Metazoa - 17338; Fungi - 3422; Plants - 5037; Viruses - 0; Other Eukaryotes - 2996 (source: NCBI BLink). [Source:TAIR_LOCUS;Acc:AT5G57345]
Solyc07g063900.2	1.39	0.00198	0.0141	RNA binding protein (AHRD V1 **-* B6TNV4_MAIZE)%3B contains Interpro domain(s) IPR012677 Nucleotide-binding%2C alpha-beta plait	AT5G54580	RNA-binding (RRM/RBD/RNP motifs) family protein [Source:TAIR_LOCUS;Acc:AT5G54580]
Solyc02g078630.2	1.38	0.000541	0.00513		AT1G61065	Protein of unknown function (DUF1218) [Source:TAIR_LOCUS;Acc:AT1G61065]
Solyc05g012270.2	1.38	0.00158	0.0118	Argininosuccinate synthase (AHRD V1 **** B9S599_RICCO)%3B contains Interpro domain(s) IPR001518 Argininosuccinate synthase	AT4G24830	arginosuccinate synthase family [Source:TAIR_LOCUS;Acc:AT4G24830]
Solyc06g083460.2	1.38	0.000239	0.00267	WD-40 repeat family protein (AHRD V1 **-- D7LF16_ARALY)%3B contains Interpro domain(s) IPR020472 G-protein beta WD-40 repeat%2C region	AT2G32700	LEUNIG_homolog [Source:TAIR_LOCUS;Acc:AT2G32700]
Solyc08g077150.2	1.38	0.00104	0.00853	Protein phosphatase 2C containing protein (AHRD V1 *-** B6T998_MAIZE)%3B contains Interpro domain(s) IPR015655 Protein phosphatase 2C	AT2G35350	poltergeist like 1 [Source:TAIR_LOCUS;Acc:AT2G35350]
Solyc11g010300.1	1.38	0.000779	0.00683	3 4-dihydroxy-2-butanone 4-phosphate synthase (AHRD V1 ***- D1VQB4_9ACTO)%3B contains Interpro domain(s) IPR000422 DHBP synthase RibB	AT2G22450	riboflavin biosynthesis protein, putative [Source:TAIR_LOCUS;Acc:AT2G22450]
Solyc11g069600.1	1.38	0.00365	0.0228	Inter-alpha-trypsin inhibitor heavy chain H4 (AHRD V1 *--- ITIH4_HUMAN)%3B contains Interpro domain(s) IPR002035 von Willebrand factor%2C type A	AT1G08050	Zinc finger (C3HC4-type RING finger) family protein [Source:TAIR_LOCUS;Acc:AT1G08050]
Solyc01g010760.2	1.37	0.000484	0.0047	Porin/voltage-dependent anion-selective channel protein (AHRD V1 **** A9P802_POPTR)%3B contains Interpro domain(s) IPR001925 Porin%2C eukaryotic type
Solyc01g010830.2	1.37	0.000674	0.00611	HAD-superfamily hydrolase (AHRD V1 ***- D5A3P4_SPIPL)%3B contains Interpro domain(s) IPR011949 HAD-superfamily hydrolase%2C subfamily IA%2C REG-2-like	AT1G14310	Haloacid dehalogenase-like hydrolase (HAD) superfamily protein [Source:TAIR_LOCUS;Acc:AT1G14310]
Solyc01g094220.2	1.37	0.000226	0.00257	Carbonyl reductase 3 (AHRD V1 **** B6TRS7_MAIZE)%3B contains Interpro domain(s) IPR002347 Glucose/ribitol dehydrogenase	AT1G01800	NAD(P)-binding Rossmann-fold superfamily protein [Source:TAIR_LOCUS;Acc:AT1G01800]
Solyc03g083570.2	1.37	0.000444	0.00441	Unknown Protein (AHRD V1)	AT5G51545	low psii accumulation2 [Source:TAIR_LOCUS;Acc:AT5G51545]
Solyc03g110930.2	1.37	0.000305	0.00325	30S ribosomal protein S21%2C chloroplastic (Fragment) (AHRD V1 *--- RR21_SPIOL)%3B contains Interpro domain(s) IPR001911 Ribosomal protein S21	AT5G63300	Ribosomal protein S21 family protein [Source:TAIR_LOCUS;Acc:AT5G63300]
Solyc04g079800.2	1.37	0.00693	0.0376	F-box/FBD/LRR-repeat protein At1g13570 (AHRD V1 ***- FDL1_ARATH)%3B contains Interpro domain(s) IPR013596 FBD
Solyc07g024000.2	1.37	0.00805	0.0422	Dehydrogenase/ reductase 3 (AHRD V1 *--* Q3INM6_NATPD)%3B contains Interpro domain(s) IPR002347 Glucose/ribitol dehydrogenase	AT4G13250	NAD(P)-binding Rossmann-fold superfamily protein [Source:TAIR_LOCUS;Acc:AT4G13250]
Solyc10g045540.1	1.37	6.68e-05	0.000951	Serine/threonine-protein phosphatase (Fragment) (AHRD V1 *--- O42205_XENLA)%3B contains Interpro domain(s) IPR011990 Tetratricopeptide-like helical	AT1G56440	Tetratricopeptide repeat (TPR)-like superfamily protein [Source:TAIR_LOCUS;Acc:AT1G56440]
Solyc12g008640.1	1.37	0.00165	0.0122	Gamma-glutamyltransferase-like protein (AHRD V1 ***- Q9M0G0_ARATH)%3B contains Interpro domain(s) IPR000101 Gamma-glutamyltranspeptidase	AT4G29210	gamma-glutamyl transpeptidase 4 [Source:TAIR_LOCUS;Acc:AT4G29210]
Solyc01g079590.2	1.36	0.00201	0.0143	Transmembrane protein 205 (AHRD V1 ***- B9EN72_SALSA)	AT3G62580	Late embryogenesis abundant protein (LEA) family protein [Source:TAIR_LOCUS;Acc:AT3G62580]
Solyc01g108530.2	1.36	0.00945	0.0475	Acetyl esterase (AHRD V1 *--- AES_SALPB)%3B contains Interpro domain(s) IPR013094 Alpha/beta hydrolase fold-3
Solyc04g015370.2	1.36	0.00075	0.00664	Acyl carrier protein (AHRD V1 ***- Q3HRX1_SOLTU)%3B contains Interpro domain(s) IPR003231 Acyl carrier protein (ACP)	AT1G65290	mitochondrial acyl carrier protein 2 [Source:TAIR_LOCUS;Acc:AT1G65290]
Solyc04g081930.2	1.36	0.00282	0.0187	Prolyl 4-hydroxylase alpha-2 subunit (AHRD V1 ***- B6TYA6_MAIZE)%3B contains Interpro domain(s) IPR006620 Prolyl 4-hydroxylase%2C alpha subunit	AT1G20270	2-oxoglutarate (2OG) and Fe(II)-dependent oxygenase superfamily protein [Source:TAIR_LOCUS;Acc:AT1G20270]
Solyc05g007220.2	1.36	0.00384	0.0237	Kelch repeat-containing F-box family protein (AHRD V1 *-*- D7LQA8_ARALY)%3B contains Interpro domain(s) IPR015915 Kelch-type beta propeller	AT1G14330	Galactose oxidase/kelch repeat superfamily protein [Source:TAIR_LOCUS;Acc:AT1G14330]
Solyc05g008920.2	1.36	0.000778	0.00682		AT1G15030	Protein of unknown function (DUF789) [Source:TAIR_LOCUS;Acc:AT1G15030]
Solyc05g018240.2	1.36	0.000287	0.0031	CRS2-associated factor 1%2C chloroplastic (AHRD V1 ***- CAF1P_ORYSJ)%3B contains Interpro domain(s) IPR001890 RNA-binding%2C CRM domain	AT2G20020	RNA-binding CRS1 / YhbY (CRM) domain-containing protein [Source:TAIR_LOCUS;Acc:AT2G20020]
Solyc06g053180.2	1.36	0.00121	0.00959	Cytochrome b5 (AHRD V1 **** A5Z1Y7_MALDO)	AT5G53560	cytochrome B5 isoform E [Source:TAIR_LOCUS;Acc:AT5G53560]
Solyc06g059740.2	1.36	0.00886	0.0454	Alcohol dehydrogenase 2 (AHRD V1 **** Q84UY3_PETHY)%3B contains Interpro domain(s) IPR002085 Alcohol dehydrogenase superfamily%2C zinc-containing
Solyc06g069410.2	1.36	0.000766	0.00674	Mitochondrial ADP/ATP carrier proteins (AHRD V1 **** Q2UU95_ASPOR)%3B contains Interpro domain(s) IPR002113 Adenine nucleotide translocator 1	AT5G17400	endoplasmic reticulum-adenine nucleotide transporter 1 [Source:TAIR_LOCUS;Acc:AT5G17400]
Solyc08g080210.2	1.36	0.00103	0.00844	DNA-directed RNA polymerase (AHRD V1 ***- B9GKP9_POPTR)%3B contains Interpro domain(s) IPR000722 RNA polymerase%2C alpha subunit	AT1G63020	nuclear RNA polymerase D1A [Source:TAIR_LOCUS;Acc:AT1G63020]
Solyc09g008150.1	1.36	0.00821	0.0428	Transcription initiation factor TFIID subunit 8 (AHRD V1 *--- C0H851_SALSA)%3B contains Interpro domain(s) IPR006565 Bromodomain transcription factor	AT4G34340	TBP-associated factor 8 [Source:TAIR_LOCUS;Acc:AT4G34340]
Solyc00g007220.2	1.35	0.00235	0.0162	Ring finger protein (AHRD V1 ***- O49869_HORVU)%3B contains Interpro domain(s) IPR018957 Zinc finger%2C C3HC4 RING-type	AT2G17450	RING-H2 finger A3A [Source:TAIR_LOCUS;Acc:AT2G17450]
Solyc01g088690.2	1.35	0.000288	0.0031	ATP binding / serine-threonine kinase (AHRD V1 **** C5DB71_VITVI)%3B contains Interpro domain(s) IPR002290 Serine/threonine protein kinase
Solyc01g110270.2	1.35	0.000251	0.00278	Crs1/yhby domain containing protein (Fragment) (AHRD V1 *-*- A6N061_ORYSI)%3B contains Interpro domain(s) IPR001890 RNA-binding%2C CRM domain	AT2G21350	RNA-binding CRS1 / YhbY (CRM) domain protein [Source:TAIR_LOCUS;Acc:AT2G21350]
Solyc01g112100.2	1.35	0.00541	0.0309	Dimethylaniline monooxygenase 5 (AHRD V1 **** B5X0U9_SALSA)%3B contains Interpro domain(s) IPR012143 Dimethylaniline monooxygenase%2C N-oxide-forming
Solyc03g063730.2	1.35	0.00452	0.0268	Multidrug resistance protein mdtK (AHRD V1 **-- MDTK_YERP3)%3B contains Interpro domain(s) IPR002528 Multi antimicrobial extrusion protein MatE	AT1G33080	MATE efflux family protein [Source:TAIR_LOCUS;Acc:AT1G33080]
Solyc03g117680.2	1.35	0.00735	0.0393	Transcription regulatory protein SNF5 (AHRD V1 *-*- D3B6R9_POLPA)
Solyc07g054780.1	1.35	0.00333	0.0213	Wound induced protein (AHRD V1 ***- B6T0U0_MAIZE)	AT4G10265	Wound-responsive family protein [Source:TAIR_LOCUS;Acc:AT4G10265]
Solyc11g007930.1	1.35	0.00989	0.0492	Histone H2B (AHRD V1 ***- D7KHV7_ARALY)%3B contains Interpro domain(s) IPR000558 Histone H2B	AT1G07790	Histone superfamily protein [Source:TAIR_LOCUS;Acc:AT1G07790]
Solyc01g005560.2	1.34	0.00443	0.0264	Isocitrate dehydrogenase (AHRD V1 ***- D2D324_GOSHI)%3B contains Interpro domain(s) IPR004790 Isocitrate dehydrogenase NADP-dependent%2C eukaryotic	AT1G65930	cytosolic NADP+-dependent isocitrate dehydrogenase [Source:TAIR_LOCUS;Acc:AT1G65930]
Solyc01g095580.2	1.34	0.0002	0.00232	GH3 family protein (AHRD V1 ***- B9I8V1_POPTR)%3B contains Interpro domain(s) IPR004993 GH3 auxin-responsive promoter	AT2G46370	Auxin-responsive GH3 family protein [Source:TAIR_LOCUS;Acc:AT2G46370]
Solyc03g006640.2	1.34	0.00326	0.021	F-box family protein (AHRD V1 ***- B9H220_POPTR)%3B contains Interpro domain(s) IPR001810 Cyclin-like F-box	AT1G61340	F-box family protein [Source:TAIR_LOCUS;Acc:AT1G61340]
Solyc03g025720.2	1.34	0.00234	0.0161	Long-chain-fatty-acid--CoA ligase (AHRD V1 **** C3JN12_RHOER)%3B contains Interpro domain(s) IPR000873 AMP-dependent synthetase and ligase	AT3G48990	AMP-dependent synthetase and ligase family protein [Source:TAIR_LOCUS;Acc:AT3G48990]
Solyc04g079790.2	1.34	0.00105	0.00858	30S ribosomal protein S9 (AHRD V1 *-*- B6SZ34_MAIZE)%3B contains Interpro domain(s) IPR000754 Ribosomal protein S9	AT1G74970	ribosomal protein S9 [Source:TAIR_LOCUS;Acc:AT1G74970]
Solyc05g012100.2	1.34	0.00035	0.00364	Fructokinase-like protein 2 (AHRD V1 **-- D9IWP0_NICBE)%3B contains Interpro domain(s) IPR011611 Carbohydrate/purine kinase	AT1G69200	fructokinase-like 2 [Source:TAIR_LOCUS;Acc:AT1G69200]
Solyc07g047760.1	1.34	0.00555	0.0314	F-box family protein (AHRD V1 ***- B9GFB6_POPTR)%3B contains Interpro domain(s) IPR013187 F-box associated type 3
Solyc08g015990.2	1.34	0.000197	0.00228	DUF410 domain protein (AHRD V1 **-- A1CM30_ASPCL)%3B contains Interpro domain(s) IPR007317 Uncharacterised protein family UPF0363	AT5G63220	unknown protein; CONTAINS InterPro DOMAIN/s: Uncharacterised protein family UPF0363 (InterPro:IPR007317); Has 304 Blast hits to 301 proteins in 161 species: Archae - 0; Bacteria - 0; Metazoa - 110; Fungi - 121; Plants - 35; Viruses - 0; Other Eukary /.../ 38 (source: NCBI BLink). [Source:TAIR_LOCUS;Acc:AT5G63220]
Solyc02g081610.1	1.33	0.00402	0.0246	Phosphatidylinositol UDP-GlcNAc transferase PIG-C (AHRD V1 *-** Q6Q2B3_ASPFU)%3B contains Interpro domain(s) IPR009450 Phosphatidylinositol N-acetylglucosaminyltransferase	AT2G34980	phosphatidylinositolglycan synthase family protein [Source:TAIR_LOCUS;Acc:AT2G34980]
Solyc02g086670.2	1.33	0.00012	0.00152	Glycogen synthase kinase (AHRD V1 **** C7AE95_SOYBN)%3B contains Interpro domain(s) IPR002290 Serine/threonine protein kinase	AT5G14640	shaggy-like kinase 13 [Source:TAIR_LOCUS;Acc:AT5G14640]
Solyc04g039730.2	1.33	0.00546	0.0311	Receptor like kinase%2C RLK	AT1G60800	NSP-interacting kinase 3 [Source:TAIR_LOCUS;Acc:AT1G60800]
Solyc05g017950.2	1.33	0.000979	0.00815	Bile acid sodium symporter (AHRD V1 **** B2A035_OPITP)%3B contains Interpro domain(s) IPR004710 Bile acid transporter	AT2G26900	Sodium Bile acid symporter family [Source:TAIR_LOCUS;Acc:AT2G26900]
Solyc06g071770.2	1.33	0.000311	0.0033	ZZ type zinc finger domain-containing protein (Fragment) (AHRD V1 *--- C1GFD2_PARBD)%3B contains Interpro domain(s) IPR000270 Octicosapeptide/Phox/Bem1p	AT4G24690	ubiquitin-associated (UBA)/TS-N domain-containing protein / octicosapeptide/Phox/Bemp1 (PB1) domain-containing protein [Source:TAIR_LOCUS;Acc:AT4G24690]
Solyc07g064440.2	1.33	0.0014	0.0107	Genomic DNA chromosome 5 P1 clone MBG8 (AHRD V1 ***- Q9FFU3_ARATH)
Solyc07g066010.2	1.33	0.000483	0.00469	Amino acid permease (AHRD V1 **** B9N5L8_POPTR)%3B contains Interpro domain(s) IPR013057 Amino acid transporter%2C transmembrane
Solyc09g089850.2	1.33	0.00408	0.0248	UPF0497 membrane protein At3g23200 (AHRD V1 ***- U497J_ARATH)%3B contains Interpro domain(s) IPR006702 Uncharacterised protein family UPF0497%2C trans-membrane plant	AT3G23200	Uncharacterised protein family (UPF0497) [Source:TAIR_LOCUS;Acc:AT3G23200]
Solyc10g006970.2	1.33	0.0073	0.0391	Thioredoxin m (AHRD V1 ***- B9HZV8_POPTR)%3B contains Interpro domain(s) IPR005746 Thioredoxin	AT3G15360	thioredoxin M-type 4 [Source:TAIR_LOCUS;Acc:AT3G15360]
Solyc11g065920.1	1.33	0.00142	0.0109	Xanthine dehydrogenase/oxidase (AHRD V1 ***- A9YL93_RABIT)%3B contains Interpro domain(s) IPR016208 Aldehyde oxidase/xanthine dehydrogenase	AT4G34890	xanthine dehydrogenase 1 [Source:TAIR_LOCUS;Acc:AT4G34890]
Solyc03g059170.2	1.32	0.00249	0.0169	Unknown Protein (AHRD V1)	AT3G59780	Rhodanese/Cell cycle control phosphatase superfamily protein [Source:TAIR_LOCUS;Acc:AT3G59780]
Solyc03g082890.2	1.32	0.00291	0.0192	Pentapeptide repeat protein (AHRD V1 *-*- B4WQI2_9SYNE)%3B contains Interpro domain(s) IPR001646 Pentapeptide repeat	AT5G53490	Tetratricopeptide repeat (TPR)-like superfamily protein [Source:TAIR_LOCUS;Acc:AT5G53490]
Solyc04g011650.2	1.32	0.000979	0.00815	Telomere repeat-binding protein 4 (AHRD V1 **** TRP4_ARATH)%3B contains Interpro domain(s) IPR014778 Myb%2C DNA-binding	AT3G12560	TRF-like 9 [Source:TAIR_LOCUS;Acc:AT3G12560]
Solyc04g072890.2	1.32	0.00126	0.00991	WD-40 repeat family protein (AHRD V1 **-- D7KN06_ARALY)%3B contains Interpro domain(s) IPR017986 WD40 repeat%2C region	AT1G36070	Transducin/WD40 repeat-like superfamily protein [Source:TAIR_LOCUS;Acc:AT1G36070]
Solyc05g007800.2	1.32	0.00785	0.0414	Negatively light-regulated protein (AHRD V1 *-*- Q9ZTG1_VERFO)%3B contains Interpro domain(s) IPR012482 Lg106-like	AT1G69510	cAMP-regulated phosphoprotein 19-related protein [Source:TAIR_LOCUS;Acc:AT1G69510]
Solyc05g024410.2	1.32	0.00181	0.0132	Kelch-like protein 9 (AHRD V1 ***- KLHL9_HUMAN)%3B contains Interpro domain(s) IPR015915 Kelch-type beta propeller	AT3G07720	Galactose oxidase/kelch repeat superfamily protein [Source:TAIR_LOCUS;Acc:AT3G07720]
Solyc09g010110.2	1.32	0.000989	0.00822	Chaperone protein dnaJ-like (AHRD V1 **-- Q6H3Y3_ORYSJ)	AT5G06130	chaperone protein dnaJ-related [Source:TAIR_LOCUS;Acc:AT5G06130]
Solyc09g090690.2	1.32	0.000471	0.00461	Unknown Protein (AHRD V1)	AT4G13330	S-adenosyl-L-methionine-dependent methyltransferases superfamily protein [Source:TAIR_LOCUS;Acc:AT4G13330]
Solyc01g068620.2	1.31	0.000322	0.00339	Cyclase/dehydrase (AHRD V1 *-*- D7E269_NOSA0)%3B contains Interpro domain(s) IPR005031 Streptomyces cyclase/dehydrase	AT4G01650	Polyketide cyclase / dehydrase and lipid transport protein [Source:TAIR_LOCUS;Acc:AT4G01650]
Solyc01g104250.2	1.31	0.000168	0.00201	Rhomboid-like protein (AHRD V1 ***- B6T5H4_MAIZE)%3B contains Interpro domain(s) IPR002610 Peptidase S54%2C rhomboid	AT1G25290	RHOMBOID-like protein 10 [Source:TAIR_LOCUS;Acc:AT1G25290]
Solyc03g082880.1	1.31	0.0018	0.0131	Unknown Protein (AHRD V1)
Solyc03g111250.2	1.31	0.000775	0.00681	SWI/SNF related matrix associated actin dependent regulator of chromatin subfamily d member 1 (AHRD V1 ***- Q6GL18_XENTR)%3B contains Interpro domain(s) IPR019835 SWIB domain
Solyc04g074190.2	1.31	0.00232	0.016	Protein phosphatase 2C-like (AHRD V1 ***- A2Q6E4_MEDTR)%3B contains Interpro domain(s) IPR015655 Protein phosphatase 2C	AT1G22280	phytochrome-associated protein phosphatase type 2C [Source:TAIR_LOCUS;Acc:AT1G22280]
Solyc05g056270.2	1.31	0.000317	0.00336	Isocitrate lyase (AHRD V1 *-*- Q2TWG5_ASPOR)%3B contains Interpro domain(s) IPR000918 Isocitrate lyase and phosphorylmutase	AT2G43180	Phosphoenolpyruvate carboxylase family protein [Source:TAIR_LOCUS;Acc:AT2G43180]
Solyc07g055860.2	1.31	0.000287	0.0031	Serine/threonine-protein phosphatase 5 (AHRD V1 **** B6TKH0_MAIZE)%3B contains Interpro domain(s) IPR011236 Protein phosphatase 5	AT2G42810	protein phosphatase 5.2 [Source:TAIR_LOCUS;Acc:AT2G42810]
Solyc07g066470.2	1.31	0.00188	0.0136	Porphobilinogen deaminase (AHRD V1 ***- B6TVP0_MAIZE)%3B contains Interpro domain(s) IPR000860 Tetrapyrrole biosynthesis%2C hydroxymethylbilane synthase	AT5G08280	hydroxymethylbilane synthase [Source:TAIR_LOCUS;Acc:AT5G08280]
Solyc12g007180.1	1.31	0.00423	0.0255	Tesmin/TSO1-like CXC domain-containing protein (AHRD V1 *--- Q54TZ5_DICDI)%3B contains Interpro domain(s) IPR005172 Tesmin/TSO1-like%2C CXC	AT2G20110	Tesmin/TSO1-like CXC domain-containing protein [Source:TAIR_LOCUS;Acc:AT2G20110]
Solyc01g091940.2	1.3	0.00172	0.0126	CRS2-associated factor 1%2C chloroplastic (AHRD V1 ***- CAF1P_ARATH)%3B contains Interpro domain(s) IPR001890 RNA-binding%2C CRM domain	AT4G31010	RNA-binding CRS1 / YhbY (CRM) domain-containing protein [Source:TAIR_LOCUS;Acc:AT4G31010]
Solyc01g097540.2	1.3	0.0013	0.0102	Annexin 3 (AHRD V1 ***- A9X4R3_BRAJU)%3B contains Interpro domain(s) IPR015472 Annexin like protein IPR001464 Annexin	AT2G38760	annexin 3 [Source:TAIR_LOCUS;Acc:AT2G38760]
Solyc01g102470.2	1.3	0.000516	0.00493	Pentatricopeptide repeat-containing protein (AHRD V1 *-*- D7MEW5_ARALY)%3B contains Interpro domain(s) IPR002885 Pentatricopeptide repeat	AT5G03560	Tetratricopeptide repeat (TPR)-like superfamily protein [Source:TAIR_LOCUS;Acc:AT5G03560]
Solyc01g110520.2	1.3	0.000962	0.00804	Glucosamine--fructose-6-phosphate aminotransferase (AHRD V1 *-*- GLMS_METKA)%3B contains Interpro domain(s) IPR005854 Amidophosphoribosyl transferase	AT2G16570	GLN phosphoribosyl pyrophosphate amidotransferase 1 [Source:TAIR_LOCUS;Acc:AT2G16570]
Solyc04g009230.2	1.3	0.0021	0.0148	Mitosis protein dim1 (AHRD V1 **-- B6T4C6_MAIZE)%3B contains Interpro domain(s) IPR004123 mRNA splicing factor%2C thioredoxin-like U5 snRNP	AT5G08290	mRNA splicing factor, thioredoxin-like U5 snRNP [Source:TAIR_LOCUS;Acc:AT5G08290]
Solyc04g072240.2	1.3	0.00311	0.0202	Oxidoreductase family protein (AHRD V1 ***- D7LXC3_ARALY)%3B contains Interpro domain(s) IPR016040 NAD(P)-binding domain	AT1G34200	Glyceraldehyde-3-phosphate dehydrogenase-like family protein [Source:TAIR_LOCUS;Acc:AT1G34200]
Solyc07g064890.1	1.3	0.00676	0.0368	Ethylene responsive transcription factor 3a (AHRD V1 **** C0J9I5_9ROSA)%3B contains Interpro domain(s) IPR001471 Pathogenesis-related transcriptional factor and ERF%2C DNA-binding	AT1G50640	ethylene responsive element binding factor 3 [Source:TAIR_LOCUS;Acc:AT1G50640]
Solyc08g079830.2	1.3	0.000925	0.00782	Cu/Zn-superoxide dismutase copper chaperone (AHRD V1 **** Q9BBU5_SOYBN)%3B contains Interpro domain(s) IPR001424 Superoxide dismutase%2C copper/zinc binding	AT1G12520	copper chaperone for SOD1 [Source:TAIR_LOCUS;Acc:AT1G12520]
Solyc09g005250.2	1.3	0.000151	0.00185	Mitochondrial carrier protein (AHRD V1 ***- C6HT14_AJECH)%3B contains Interpro domain(s) IPR002113 Adenine nucleotide translocator 1	AT3G51870	Mitochondrial substrate carrier family protein [Source:TAIR_LOCUS;Acc:AT3G51870]
Solyc10g008420.2	1.3	0.000966	0.00807	Unknown Protein (AHRD V1)	AT4G28260	unknown protein; Has 50 Blast hits to 42 proteins in 12 species: Archae - 0; Bacteria - 0; Metazoa - 1; Fungi - 0; Plants - 49; Viruses - 0; Other Eukaryotes - 0 (source: NCBI BLink). [Source:TAIR_LOCUS;Acc:AT4G28260]
Solyc10g080890.1	1.3	0.00139	0.0107	3-oxoacyl-reductase (AHRD V1 **-- B6UEX0_MAIZE)%3B contains Interpro domain(s) IPR002347 Glucose/ribitol dehydrogenase	AT1G62610	NAD(P)-binding Rossmann-fold superfamily protein [Source:TAIR_LOCUS;Acc:AT1G62610]
Solyc11g007760.1	1.3	0.00547	0.0311	Protein kinase 3 (AHRD V1 ***- D3BKW3_POLPA)%3B contains Interpro domain(s) IPR015746 Protein Kinase-1%2C 3-phosphoinositide dependent	AT3G10540	3-phosphoinositide-dependent protein kinase [Source:TAIR_LOCUS;Acc:AT3G10540]
Solyc11g051160.1	1.3	0.00555	0.0314	Phosphatidylinositol transfer protein SFH5 (AHRD V1 *--- C5JFB2_AJEDS)%3B contains Interpro domain(s) IPR001251 Cellular retinaldehyde-binding/triple function%2C C-terminal	AT1G22530	PATELLIN 2 [Source:TAIR_LOCUS;Acc:AT1G22530]
Solyc01g081300.2	1.29	0.000842	0.00727	Phosphoribosylaminoimidazole-succinocarboxamide synthase (AHRD V1 **** Q6T7F0_TOBAC)%3B contains Interpro domain(s) IPR001636 SAICAR synthetase	AT3G21110	purin 7 [Source:TAIR_LOCUS;Acc:AT3G21110]
Solyc01g112320.2	1.29	0.00194	0.0139	Protein FAR1-RELATED SEQUENCE 5 (AHRD V1 ***- FRS5_ARATH)%3B contains Interpro domain(s) IPR004330 Transcription factor%2C FAR1-related	AT4G38180	FAR1-related sequence 5 [Source:TAIR_LOCUS;Acc:AT4G38180]
Solyc02g070390.2	1.29	0.000439	0.00437	PTAC12 (AHRD V1 ***- D7LH29_ARALY)	AT2G34640	plastid transcriptionally active 12 [Source:TAIR_LOCUS;Acc:AT2G34640]
Solyc02g079090.2	1.29	0.00667	0.0365	F-box family protein (AHRD V1 ***- B9GFH4_POPTR)%3B contains Interpro domain(s) IPR001810 Cyclin-like F-box	AT1G49610	F-box family protein [Source:TAIR_LOCUS;Acc:AT1G49610]
Solyc02g086150.2	1.29	0.00808	0.0423	Peptidyl-tRNA hydrolase family protein (AHRD V1 **** D7M817_ARALY)%3B contains Interpro domain(s) IPR001328 Peptidyl-tRNA hydrolase	AT5G16140	Peptidyl-tRNA hydrolase family protein [Source:TAIR_LOCUS;Acc:AT5G16140]
Solyc03g115370.2	1.29	0.00659	0.0362	Diacylglycerol kinase 1 (AHRD V1 **** A8QM12_MAIZE)%3B contains Interpro domain(s) IPR000756 Diacylglycerol kinase accessory region	AT5G07920	diacylglycerol kinase1 [Source:TAIR_LOCUS;Acc:AT5G07920]
Solyc05g050970.2	1.29	0.000433	0.00433	Transketolase 1 (AHRD V1 **** O78327_CAPAN)%3B contains Interpro domain(s) IPR005478 Bacterial transketolase	AT2G45290	Transketolase [Source:TAIR_LOCUS;Acc:AT2G45290]
Solyc07g008780.2	1.29	0.000214	0.00245	Unknown Protein (AHRD V1)	AT4G29960	unknown protein; FUNCTIONS IN: molecular_function unknown; INVOLVED IN: biological_process unknown; LOCATED IN: plasma membrane; EXPRESSED IN: 23 plant structures; EXPRESSED DURING: 15 growth stages; Has 30201 Blast hits to 17322 proteins in 780 spe /.../Archae - 12; Bacteria - 1396; Metazoa - 17338; Fungi - 3422; Plants - 5037; Viruses - 0; Other Eukaryotes - 2996 (source: NCBI BLink). [Source:T…
Solyc08g006160.2	1.29	0.00574	0.0323	Plastid fibrillin 3 (Fragment) (AHRD V1 **-- A6XBK9_COFCA)%3B contains Interpro domain(s) IPR006843 PAP fibrillin	AT5G19940	Plastid-lipid associated protein PAP / fibrillin family protein [Source:TAIR_LOCUS;Acc:AT5G19940]
Solyc08g069050.2	1.29	0.000887	0.00756	Ubiquitin carboxyl-terminal hydrolase family protein (AHRD V1 ***- D7LIB1_ARALY)%3B contains Interpro domain(s) IPR001394 Peptidase C19%2C ubiquitin carboxyl-terminal hydrolase 2	AT2G24640	ubiquitin-specific protease 19 [Source:TAIR_LOCUS;Acc:AT2G24640]
Solyc11g013000.1	1.29	0.000797	0.00695	Transmembrane emp24 domain-containing protein 10 (AHRD V1 ***- B6SSF8_MAIZE)%3B contains Interpro domain(s) IPR000348 emp24/gp25L/p24	AT1G21900	emp24/gp25L/p24 family/GOLD family protein [Source:TAIR_LOCUS;Acc:AT1G21900]
Solyc01g068030.2	1.28	0.00078	0.00684	Cyclase/dehydrase (AHRD V1 ***- B6T2Z5_MAIZE)%3B contains Interpro domain(s) IPR005031 Streptomyces cyclase/dehydrase	AT1G02470	Polyketide cyclase/dehydrase and lipid transport superfamily protein [Source:TAIR_LOCUS;Acc:AT1G02470]
Solyc01g081490.2	1.28	0.00481	0.0282	RNA polymerase sigma factor (AHRD V1 *-*- Q59965_SYNP2)%3B contains Interpro domain(s) IPR016262 RNA polymerase sigma factor%2C SigB/SigC/SigD%2C plastid	AT1G08540	RNApolymerase sigma subunit 2 [Source:TAIR_LOCUS;Acc:AT1G08540]
Solyc01g091690.2	1.28	0.00355	0.0223	Dehydration-responsive family protein (AHRD V1 **-- D7M5L0_ARALY)%3B contains Interpro domain(s) IPR004159 Protein of unknown function DUF248%2C methyltransferase putative	AT2G45750	S-adenosyl-L-methionine-dependent methyltransferases superfamily protein [Source:TAIR_LOCUS;Acc:AT2G45750]
Solyc01g095540.2	1.28	0.000475	0.00464	UDP-galactose transporter 6 (AHRD V1 **** D7LWC1_ARALY)%3B contains Interpro domain(s) IPR007271 Nucleotide-sugar transporter	AT5G41760	Nucleotide-sugar transporter family protein [Source:TAIR_LOCUS;Acc:AT5G41760]
Solyc02g030450.2	1.28	0.000499	0.00481	Protein SEY1 (AHRD V1 ***- B6U4D9_MAIZE)%3B contains Interpro domain(s) IPR008803 Root hair defective 3 GTP-binding	AT5G45160	Root hair defective 3 GTP-binding protein (RHD3) [Source:TAIR_LOCUS;Acc:AT5G45160]
Solyc02g086890.2	1.28	0.0067	0.0367	Calcium homeostasis regulator chor1 (Fragment) (AHRD V1 *-*- A6N1L7_ORYSI)	AT3G55250	unknown protein; FUNCTIONS IN: molecular_function unknown; INVOLVED IN: biological_process unknown; LOCATED IN: mitochondrion, chloroplast, nucleus; EXPRESSED IN: 23 plant structures; EXPRESSED DURING: 13 growth stages; Has 46 Blast hits to 46 prote /.../ 17 species: Archae - 0; Bacteria - 0; Metazoa - 0; Fungi - 0; Plants - 46; Viruses - 0; Other Eukaryotes - 0 (source: NCBI BLink). [Source:TAIR…
Solyc04g007640.2	1.28	0.000302	0.00322	U-box domain-containing protein 10 (AHRD V1 **-- PUB10_ARATH)%3B contains Interpro domain(s) IPR011989 Armadillo-like helical	AT1G23030	ARM repeat superfamily protein [Source:TAIR_LOCUS;Acc:AT1G23030]
Solyc04g079810.1	1.28	0.00864	0.0446	F-box/LRR-repeat protein 13 (AHRD V1 ***- FBL13_ARATH)%3B contains Interpro domain(s) IPR001810 Cyclin-like F-box
Solyc04g083010.2	1.28	0.00288	0.019	Uncharacterized aarF domain-containing protein kinase 1 (AHRD V1 *--- ADCK1_XENTR)%3B contains Interpro domain(s) IPR004147 ABC-1	AT1G79600	Protein kinase superfamily protein [Source:TAIR_LOCUS;Acc:AT1G79600]
Solyc05g013440.2	1.28	0.000463	0.00456	Primary amine oxidase (AHRD V1 **** B4WL51_9SYNE)%3B contains Interpro domain(s) IPR000269 Copper amine oxidase	AT2G42490	Copper amine oxidase family protein [Source:TAIR_LOCUS;Acc:AT2G42490]
Solyc07g051840.2	1.28	0.00896	0.0457	WRKY transcription factor (AHRD V1 ***- D0PSE9_9LAMI)%3B contains Interpro domain(s) IPR003657 DNA-binding WRKY	AT4G01720	WRKY family transcription factor [Source:TAIR_LOCUS;Acc:AT4G01720]
Solyc10g008500.2	1.28	0.00113	0.00912	Mpv17 (AHRD V1 *--- C1BTV5_9MAXI)%3B contains Interpro domain(s) IPR007248 Mpv17/PMP22	AT4G03410	Peroxisomal membrane 22 kDa (Mpv17/PMP22) family protein [Source:TAIR_LOCUS;Acc:AT4G03410]
Solyc10g080040.1	1.28	0.00462	0.0273	Ribonuclease 3 (AHRD V1 *-*- C3BNS5_9BACI)%3B contains Interpro domain(s) IPR000999 Ribonuclease III	AT2G48121	LOCATED IN: mitochondrion; BEST Arabidopsis thaliana protein match is: Ribonuclease III family protein (TAIR:AT4G37510.1). [Source:TAIR_LOCUS;Acc:AT2G48121]
Solyc11g065830.1	1.28	0.00158	0.0118	2-oxoglutarate/malate translocator-like protein (AHRD V1 **-- Q9LXV3_ARATH)%3B contains Interpro domain(s) IPR001898 Sodium/sulphate symporter	AT5G12860	dicarboxylate transporter 1 [Source:TAIR_LOCUS;Acc:AT5G12860]
Solyc12g037970.1	1.28	0.000217	0.00248	Peptidyl-tRNA hydrolase family protein (AHRD V1 ***- D7KGE1_ARALY)%3B contains Interpro domain(s) IPR001328 Peptidyl-tRNA hydrolase	AT1G18440	Peptidyl-tRNA hydrolase family protein [Source:TAIR_LOCUS;Acc:AT1G18440]
Solyc01g080590.2	1.27	0.00139	0.0107	Unknown Protein (AHRD V1)	AT5G18850	unknown protein; FUNCTIONS IN: molecular_function unknown; INVOLVED IN: biological_process unknown; LOCATED IN: endomembrane system; EXPRESSED IN: 23 plant structures; EXPRESSED DURING: 13 growth stages; Has 1807 Blast hits to 1807 proteins in 277 s /.../: Archae - 0; Bacteria - 0; Metazoa - 736; Fungi - 347; Plants - 385; Viruses - 0; Other Eukaryotes - 339 (source: NCBI BLink). [Source:TAIR_LOC…
Solyc02g063460.1	1.27	0.000294	0.00316		AT2G16030	S-adenosyl-L-methionine-dependent methyltransferases superfamily protein [Source:TAIR_LOCUS;Acc:AT2G16030]
Solyc02g086830.2	1.27	0.00188	0.0136	Protease Do-like (S2 serine-type protease) (AHRD V1 **** Q7UQ70_RHOBA)%3B contains Interpro domain(s) IPR001254 Peptidase S1 and S6%2C chymotrypsin/Hap	AT3G27925	DegP protease 1 [Source:TAIR_LOCUS;Acc:AT3G27925]
Solyc02g091130.2	1.27	0.00744	0.0397	ATP synthase subunit beta (AHRD V1 ***- Q9ZR78_NICSY)%3B contains Interpro domain(s) IPR005722 ATPase%2C F1 complex%2C beta subunit	AT5G08670	ATP synthase alpha/beta family protein [Source:TAIR_LOCUS;Acc:AT5G08670]
Solyc04g064510.2	1.27	0.000958	0.00802	Ras-related protein Rab-18 (AHRD V1 ***- B6TSE5_MAIZE)%3B contains Interpro domain(s) IPR015598 Rab18	AT1G43890	RAB GTPASE HOMOLOG B18 [Source:TAIR_LOCUS;Acc:AT1G43890]
Solyc06g034110.2	1.27	0.00248	0.0169	Acid phosphatase (AHRD V1 **-- Q53WT2_SOLLC)%3B contains Interpro domain(s) IPR010028 Acid phosphatase%2C plant	AT4G25150	HAD superfamily, subfamily IIIB acid phosphatase [Source:TAIR_LOCUS;Acc:AT4G25150]
Solyc07g018360.2	1.27	0.00929	0.0468	Elongation factor Ts (AHRD V1 ***- Q9SZD6_ARATH)%3B contains Interpro domain(s) IPR014039 Translation elongation factor EFTs/EF1B%2C dimerisation	AT4G29060	elongation factor Ts family protein [Source:TAIR_LOCUS;Acc:AT4G29060]
Solyc11g008550.1	1.27	0.00056	0.00526	Lecithin cholesterol acyltransferase family protein (AHRD V1 **-- D7L0F6_ARALY)%3B contains Interpro domain(s) IPR003386 Lecithin:cholesterol acyltransferase	AT3G03310	lecithin:cholesterol acyltransferase 3 [Source:TAIR_LOCUS;Acc:AT3G03310]
Solyc11g013880.1	1.27	0.00421	0.0254	Receptor-like protein kinase (AHRD V1 ***- Q9FLV4_ARATH)%3B contains Interpro domain(s) IPR002290 Serine/threonine protein kinase	AT1G34300	lectin protein kinase family protein [Source:TAIR_LOCUS;Acc:AT1G34300]
Solyc11g072320.1	1.27	0.00321	0.0207	Something about silencing protein 10 (AHRD V1 *--- B3LH41_YEAS1)%3B contains Interpro domain(s) IPR018972 Something about silencing protein 10 (Sas10)%2C C-terminal	AT2G43650	Sas10/U3 ribonucleoprotein (Utp) family protein [Source:TAIR_LOCUS;Acc:AT2G43650]
Solyc01g056780.2	1.26	0.00274	0.0182	50S ribosomal protein L34 (AHRD V1 *-*- D7KDQ0_ARALY)%3B contains Interpro domain(s) IPR000271 Ribosomal protein L34	AT1G29070	Ribosomal protein L34 [Source:TAIR_LOCUS;Acc:AT1G29070]
Solyc02g062350.2	1.26	0.000468	0.0046	Heat shock protein DnaJ domain protein (AHRD V1 **-- D7DZS3_NOSA0)	AT3G51140	Protein of unknown function (DUF3353) [Source:TAIR_LOCUS;Acc:AT3G51140]
Solyc02g067620.1	1.26	0.000487	0.00473	Zinc transporter like 1 (AHRD V1 *-*- Q9JKN2_MOUSE)%3B contains Interpro domain(s) IPR002524 Cation efflux protein	AT2G04620	Cation efflux family protein [Source:TAIR_LOCUS;Acc:AT2G04620]
Solyc02g072260.2	1.26	0.00237	0.0163	H2B histone-fold-like protein (Fragment) (AHRD V1 ***- A7VMP7_TOBAC)%3B contains Interpro domain(s) IPR011112 Rho termination factor%2C N-terminal	AT4G18740	Rho termination factor [Source:TAIR_LOCUS;Acc:AT4G18740]
Solyc02g080130.2	1.26	0.0032	0.0207	Chaperone dnaj-like protein (AHRD V1 ***- B7FX28_PHATR)%3B contains Interpro domain(s) IPR003095 Heat shock protein DnaJ	AT1G61770	Chaperone DnaJ-domain superfamily protein [Source:TAIR_LOCUS;Acc:AT1G61770]
Solyc03g031920.2	1.26	0.00326	0.0209	Yellow stripe-like protein 2.1 (Fragment) (AHRD V1 ***- B4ZYE4_BRAJU)%3B contains Interpro domain(s) IPR004813 Oligopeptide transporter OPT superfamily	AT1G65730	YELLOW STRIPE like 7 [Source:TAIR_LOCUS;Acc:AT1G65730]
Solyc05g005210.2	1.26	0.00464	0.0274	Baculoviral IAP repeat-containing 2 (AHRD V1 *--- Q8UWD2_DANRE)%3B contains Interpro domain(s) IPR017066 S-ribonuclease binding protein%2C SBP1%2C pollen	AT1G10650	SBP (S-ribonuclease binding protein) family protein [Source:TAIR_LOCUS;Acc:AT1G10650]
Solyc05g053190.2	1.26	0.000391	0.00397	tRNA pseudouridine synthase A (AHRD V1 **** B9XDA1_9BACT)%3B contains Interpro domain(s) IPR001406 Pseudouridine synthase I%2C TruA	AT3G06950	Pseudouridine synthase family protein [Source:TAIR_LOCUS;Acc:AT3G06950]
Solyc07g047790.2	1.26	0.00799	0.042	Chaperone protein htpG (AHRD V1 ***- HTPG_IDILO)%3B contains Interpro domain(s) IPR001404 Heat shock protein Hsp90	AT3G07770	HEAT SHOCK PROTEIN 89.1 [Source:TAIR_LOCUS;Acc:AT3G07770]
Solyc07g049200.2	1.26	0.00101	0.00831	Unknown Protein (AHRD V1)	AT1G05060	unknown protein; Has 34 Blast hits to 34 proteins in 13 species: Archae - 0; Bacteria - 0; Metazoa - 0; Fungi - 0; Plants - 34; Viruses - 0; Other Eukaryotes - 0 (source: NCBI BLink). [Source:TAIR_LOCUS;Acc:AT1G05060]
Solyc09g015360.2	1.26	0.0013	0.0101	Co-chaperone protein DnaJ (AHRD V1 *-*- A7I1Z6_CAMHC)%3B contains Interpro domain(s) IPR001623 Heat shock protein DnaJ%2C N-terminal	AT5G59610	Chaperone DnaJ-domain superfamily protein [Source:TAIR_LOCUS;Acc:AT5G59610]
Solyc10g077050.1	1.26	0.00177	0.0129	Palmitoyltransferase erf2 (AHRD V1 ***- C1GFP3_PARBD)%3B contains Interpro domain(s) IPR001594 Zinc finger%2C DHHC-type	AT3G56930	DHHC-type zinc finger family protein [Source:TAIR_LOCUS;Acc:AT3G56930]
Solyc10g080670.1	1.26	0.00725	0.0389	Unknown Protein (AHRD V1)	AT3G03870	unknown protein; BEST Arabidopsis thaliana protein match is: unknown protein (TAIR:AT5G18130.1); Has 47 Blast hits to 47 proteins in 13 species: Archae - 0; Bacteria - 0; Metazoa - 2; Fungi - 0; Plants - 45; Viruses - 0; Other Eukaryotes - 0 (source /.../ BLink). [Source:TAIR_LOCUS;Acc:AT3G03870]
Solyc02g068930.2	1.25	0.00333	0.0213	Cytochrome c6 (AHRD V1 ***- D7MKY9_ARALY)%3B contains Interpro domain(s) IPR003088 Cytochrome c%2C class I	AT5G45040	Cytochrome c [Source:TAIR_LOCUS;Acc:AT5G45040]
Solyc04g082420.2	1.25	0.0094	0.0473	BTB/POZ domain-containing protein (AHRD V1 **-- D7LC69_ARALY)%3B contains Interpro domain(s) IPR013089 Kelch related	AT2G30600	BTB/POZ domain-containing protein [Source:TAIR_LOCUS;Acc:AT2G30600]
Solyc05g007060.2	1.25	0.00286	0.0189	Bifunctional N-succinyldiaminopimelate-aminotransferase/acetylornithine transaminase protein (AHRD V1 **-- A8T8Q5_9VIBR)	AT1G07040	unknown protein; INVOLVED IN: biological_process unknown; LOCATED IN: chloroplast; EXPRESSED IN: 24 plant structures; EXPRESSED DURING: 14 growth stages; BEST Arabidopsis thaliana protein match is: unknown protein (TAIR:AT1G27030.1); Has 540 Blast h /.../ 538 proteins in 187 species: Archae - 0; Bacteria - 333; Metazoa - 0; Fungi - 0; Plants - 67; Viruses - 0; Other Eukaryotes - 140 (source: NCBI…
Solyc07g006000.2	1.25	0.00507	0.0293	50S ribosomal protein L35 (AHRD V1 *-*- D7LGR4_ARALY)%3B contains Interpro domain(s) IPR001706 Ribosomal protein L35	AT2G24090	Ribosomal protein L35 [Source:TAIR_LOCUS;Acc:AT2G24090]
Solyc07g045310.2	1.25	0.00304	0.0198	SET domain-containing protein (AHRD V1 ***- D7L6N3_ARALY)%3B contains Interpro domain(s) IPR011192 Rubisco methyltransferase	AT3G07670	Rubisco methyltransferase family protein [Source:TAIR_LOCUS;Acc:AT3G07670]
Solyc07g047750.2	1.25	0.00644	0.0355	Unknown Protein (AHRD V1)
Solyc12g014470.1	1.25	0.000602	0.00556	Protein grpE (AHRD V1 *-*- Q1QRU3_NITHX)%3B contains Interpro domain(s) IPR000740 GrpE nucleotide exchange factor	AT4G26780	Co-chaperone GrpE family protein [Source:TAIR_LOCUS;Acc:AT4G26780]
Solyc01g098150.2	1.24	0.0076	0.0403	Pentatricopeptide repeat-containing protein (AHRD V1 ***- D7MHD4_ARALY)%3B contains Interpro domain(s) IPR002885 Pentatricopeptide repeat	AT5G03800	Pentatricopeptide repeat (PPR) superfamily protein [Source:TAIR_LOCUS;Acc:AT5G03800]
Solyc03g007110.2	1.24	0.00234	0.0161	ATP-dependent Clp protease ATP-binding subunit ClpC (AHRD V1 *-*- D6KVC7_SCAIO)%3B contains Interpro domain(s) IPR004176 Clp%2C N-terminal	AT4G25370	Double Clp-N motif protein [Source:TAIR_LOCUS;Acc:AT4G25370]
Solyc03g007510.2	1.24	0.00512	0.0295	HAT dimerisation domain-containing protein-like (AHRD V1 ***- Q5NB62_ORYSJ)%3B contains Interpro domain(s) IPR007021 Protein of unknown function DUF659	AT1G79740	hAT transposon superfamily [Source:TAIR_LOCUS;Acc:AT1G79740]
Solyc03g116790.2	1.24	0.00794	0.0417	Chaperone protein dnaJ (AHRD V1 ***- B6TAJ2_MAIZE)%3B contains Interpro domain(s) IPR012724 Chaperone DnaJ	AT1G80030	Molecular chaperone Hsp40/DnaJ family protein [Source:TAIR_LOCUS;Acc:AT1G80030]
Solyc04g076580.2	1.24	0.000309	0.00328	Transcription initiation factor TFIID subunit 7 (AHRD V1 ***- B6UGL3_MAIZE)%3B contains Interpro domain(s) IPR006751 TAFII55 protein conserved region	AT1G55300	TBP-associated factor 7 [Source:TAIR_LOCUS;Acc:AT1G55300]
Solyc07g006520.2	1.24	0.00231	0.016	Preprotein translocase secY subunit (AHRD V1 ***- A8IS14_CHLRE)%3B contains Interpro domain(s) IPR002208 SecY protein	AT2G18710	SECY homolog 1 [Source:TAIR_LOCUS;Acc:AT2G18710]
Solyc07g007110.2	1.24	0.000672	0.0061	Peptidyl-prolyl cis-trans isomerase (AHRD V1 ***- D7MHP4_ARALY)%3B contains Interpro domain(s) IPR002130 Peptidyl-prolyl cis-trans isomerase%2C cyclophilin-type	AT5G35100	Cyclophilin-like peptidyl-prolyl cis-trans isomerase family protein [Source:TAIR_LOCUS;Acc:AT5G35100]
Solyc10g007730.2	1.24	0.00551	0.0312	Unknown Protein (AHRD V1)	AT1G06510	unknown protein; FUNCTIONS IN: molecular_function unknown; INVOLVED IN: biological_process unknown; LOCATED IN: chloroplast; EXPRESSED IN: 21 plant structures; EXPRESSED DURING: 13 growth stages; Has 376 Blast hits to 369 proteins in 152 species: Ar /.../ 5; Bacteria - 113; Metazoa - 105; Fungi - 46; Plants - 27; Viruses - 2; Other Eukaryotes - 78 (source: NCBI BLink). [Source:TAIR_LOCUS;Acc:AT1G…
Solyc10g076600.1	1.24	0.00248	0.0168	Acyl-CoA dehydrogenase (AHRD V1 ***- A3XH21_LEEBM)%3B contains Interpro domain(s) IPR009100 Acyl-CoA dehydrogenase/oxidase%2C middle and N-terminal	AT3G51840	acyl-CoA oxidase 4 [Source:TAIR_LOCUS;Acc:AT3G51840]
Solyc10g083990.1	1.24	0.0011	0.00889	Unknown Protein (AHRD V1)	AT2G36895	unknown protein; FUNCTIONS IN: molecular_function unknown; INVOLVED IN: biological_process unknown; LOCATED IN: chloroplast; Has 32 Blast hits to 32 proteins in 14 species: Archae - 0; Bacteria - 0; Metazoa - 0; Fungi - 0; Plants - 32; Viruses - 0; /.../Eukaryotes - 0 (source: NCBI BLink). [Source:TAIR_LOCUS;Acc:AT2G36895]
Solyc01g096100.2	1.23	0.0057	0.0321	AT2G46550 protein (Fragment) (AHRD V1 ***- B9DHY8_ARATH)	AT1G01240	unknown protein; INVOLVED IN: N-terminal protein myristoylation; EXPRESSED IN: 17 plant structures; EXPRESSED DURING: 11 growth stages; BEST Arabidopsis thaliana protein match is: unknown protein (TAIR:AT2G46550.1); Has 95 Blast hits to 78 proteins /.../species: Archae - 0; Bacteria - 2; Metazoa - 11; Fungi - 0; Plants - 80; Viruses - 0; Other Eukaryotes - 2 (source: NCBI BLink). [Source:TAIR_LOC…
Solyc03g097120.2	1.23	0.00567	0.032	Heat stress transcription factor A3 (AHRD V1 *-** D1M7W9_SOLLC)%3B contains Interpro domain(s) IPR000232 Heat shock factor (HSF)-type%2C DNA-binding	AT3G02990	heat shock transcription factor A1E [Source:TAIR_LOCUS;Acc:AT3G02990]
Solyc03g113700.2	1.23	0.00142	0.0109	CCR4-NOT transcription complex subunit 4 (AHRD V1 *--- Q498M7_RAT)%3B contains Interpro domain(s) IPR001841 Zinc finger%2C RING-type	AT3G48070	RING/U-box superfamily protein [Source:TAIR_LOCUS;Acc:AT3G48070]
Solyc03g117670.2	1.23	0.00107	0.00869	Snf1-related kinase interacting protein SKI2 (AHRD V1 *-*- A3KLL3_PHYPA)
Solyc04g076850.2	1.23	0.00711	0.0383	Auxin responsive protein (AHRD V1 *-*- D9IQE6_CATRO)%3B contains Interpro domain(s) IPR003311 AUX/IAA protein	AT2G22670	indoleacetic acid-induced protein 8 [Source:TAIR_LOCUS;Acc:AT2G22670]
Solyc06g054330.2	1.23	0.00228	0.0158	3-ketodihydrosphingosine reductase (AHRD V1 ***- B6TX51_MAIZE)%3B contains Interpro domain(s) IPR002198 Short-chain dehydrogenase/reductase SDR	AT3G06060	NAD(P)-binding Rossmann-fold superfamily protein [Source:TAIR_LOCUS;Acc:AT3G06060]
Solyc06g071380.2	1.23	0.00131	0.0102	Unknown Protein (AHRD V1)
Solyc09g015180.2	1.23	0.0007	0.0063		AT3G08780	unknown protein; FUNCTIONS IN: molecular_function unknown; INVOLVED IN: biological_process unknown; LOCATED IN: cellular_component unknown; EXPRESSED IN: male gametophyte, cultured cell; EXPRESSED DURING: L mature pollen stage, M germinated pollen s /.../Has 129 Blast hits to 129 proteins in 38 species: Archae - 0; Bacteria - 0; Metazoa - 96; Fungi - 0; Plants - 31; Viruses - 0; Other Eukaryotes …
Solyc11g005360.1	1.23	0.00137	0.0106	BolA-like protein (AHRD V1 ***- B6SIB6_MAIZE)%3B contains Interpro domain(s) IPR002634 BolA-like protein	AT5G09830	BolA-like family protein [Source:TAIR_LOCUS;Acc:AT5G09830]
Solyc11g006470.1	1.23	0.00294	0.0193	AT5G22070 protein (Fragment) (AHRD V1 ***- B9DHZ2_ARATH)%3B contains Interpro domain(s) IPR004949 Protein of unknown function DUF266%2C plant	AT3G52060	Core-2/I-branching beta-1,6-N-acetylglucosaminyltransferase family protein [Source:TAIR_LOCUS;Acc:AT3G52060]
Solyc12g011130.1	1.23	0.00123	0.00974	Ras-related protein Rab-2-A (AHRD V1 ***- B6T1U8_MAIZE)%3B contains Interpro domain(s) IPR003579 Ras small GTPase%2C Rab type	AT4G17170	RAB GTPase homolog B1C [Source:TAIR_LOCUS;Acc:AT4G17170]
Solyc01g044490.2	1.22	0.00402	0.0246	Elongation factor P family protein expressed (AHRD V1 ***- Q10BS5_ORYSJ)%3B contains Interpro domain(s) IPR015365 Elongation factor P%2C C-terminal	AT4G26310	elongation factor P (EF-P) family protein [Source:TAIR_LOCUS;Acc:AT4G26310]
Solyc01g087560.2	1.22	0.00102	0.00839	24-sterol C-methyltransferase (AHRD V1 **** Q2QDF7_GOSHI)%3B contains Interpro domain(s) IPR013705 Sterol methyltransferase C-terminal
Solyc01g099690.2	1.22	0.0024	0.0165	ATP-dependent Clp protease proteolytic subunit (AHRD V1 ***- B9RFA9_RICCO)%3B contains Interpro domain(s) IPR001907 Peptidase S14%2C ClpP	AT1G09130	ATP-dependent caseinolytic (Clp) protease/crotonase family protein [Source:TAIR_LOCUS;Acc:AT1G09130]
Solyc01g107360.2	1.22	0.00258	0.0174	Coatomer subunit beta%26apos%3B (AHRD V1 *--- COPB2_DICDI)%3B contains Interpro domain(s) IPR017986 WD40 repeat%2C region	AT4G34280	transducin family protein / WD-40 repeat family protein [Source:TAIR_LOCUS;Acc:AT4G34280]
Solyc02g083970.1	1.22	0.00411	0.0249	Chromosome 18 contig 1 DNA sequence (AHRD V1 *-*- Q00SS6_OSTTA)	AT2G17972	unknown protein; FUNCTIONS IN: molecular_function unknown; INVOLVED IN: biological_process unknown; LOCATED IN: chloroplast thylakoid membrane, chloroplast; EXPRESSED IN: 22 plant structures; EXPRESSED DURING: 14 growth stages; Has 34 Blast hits to /.../teins in 17 species: Archae - 0; Bacteria - 0; Metazoa - 0; Fungi - 0; Plants - 34; Viruses - 0; Other Eukaryotes - 0 (source: NCBI BLink). [Sour…
Solyc03g025950.2	1.22	0.00267	0.0179	Membrane-associated progesterone receptor component 1 (AHRD V1 ***- C0NU44_AJECG)%3B contains Interpro domain(s) IPR001199 Cytochrome b5	AT3G48890	membrane-associated progesterone binding protein 3 [Source:TAIR_LOCUS;Acc:AT3G48890]
Solyc05g009870.2	1.22	0.00297	0.0195	Baculoviral IAP repeat-containing 8 (AHRD V1 *--- Q6PIA0_HUMAN)%3B contains Interpro domain(s) IPR019396 Transmembrane Fragile-X-F-associated protein	AT1G68820	Transmembrane Fragile-X-F-associated protein [Source:TAIR_LOCUS;Acc:AT1G68820]
Solyc05g010570.2	1.22	0.00193	0.0139	Transcription initiation factor TFIID subunit 11 (AHRD V1 ***- B6UGD0_MAIZE)%3B contains Interpro domain(s) IPR006809 TAFII28-like protein	AT1G20000	TBP-associated factor 11B [Source:TAIR_LOCUS;Acc:AT1G20000]
Solyc05g015310.2	1.22	0.00334	0.0213	Ribosome-associated GTPase (AHRD V1 **** A3IKD0_9CHRO)%3B contains Interpro domain(s) IPR004881 GTPase EngC	AT1G67440	Minichromosome maintenance (MCM2/3/5) family protein [Source:TAIR_LOCUS;Acc:AT1G67440]
Solyc05g055790.2	1.22	0.00734	0.0392	Protein phosphatase 2c (AHRD V1 ***- Q4L0F8_MEDSA)%3B contains Interpro domain(s) IPR015655 Protein phosphatase 2C	AT3G02750	Protein phosphatase 2C family protein [Source:TAIR_LOCUS;Acc:AT3G02750]
Solyc08g005860.2	1.22	0.00144	0.011	Putrescine-binding periplasmic protein (AHRD V1 *-*- A8FVZ2_SHESH)%3B contains Interpro domain(s) IPR001188 Bacterial periplasmic spermidine/putrescine-binding protein	AT1G31410	putrescine-binding periplasmic protein-related [Source:TAIR_LOCUS;Acc:AT1G31410]
Solyc08g007410.2	1.22	0.0006	0.00555	YbaK/prolyl-tRNA synthetase-like protein (AHRD V1 ***- A8JCE5_CHLRE)%3B contains Interpro domain(s) IPR007214 YbaK/aminoacyl-tRNA synthetase associated region	AT4G16510	YbaK/aminoacyl-tRNA synthetase-associated domain [Source:TAIR_LOCUS;Acc:AT4G16510]
Solyc08g029220.1	1.22	0.0089	0.0455	Chaperone protein dnaJ 49 (AHRD V1 *-*- DNJ49_ARATH)%3B contains Interpro domain(s) IPR003095 Heat shock protein DnaJ	AT3G04960	Domain of unknown function (DUF3444) [Source:TAIR_LOCUS;Acc:AT3G04960]
Solyc08g045850.2	1.22	0.000898	0.00763	Pentatricopeptide repeat-containing protein (AHRD V1 ***- D7MTG0_ARALY)%3B contains Interpro domain(s) IPR002885 Pentatricopeptide repeat	AT5G42310	Pentatricopeptide repeat (PPR-like) superfamily protein [Source:TAIR_LOCUS;Acc:AT5G42310]
Solyc08g080550.1	1.22	0.00162	0.0121	ATP-dependent RNA helicase DeaD (AHRD V1 **** C5ZVH9_9HELI)%3B contains Interpro domain(s) IPR011545 DNA/RNA helicase%2C DEAD/DEAH box type%2C N-terminal	AT1G12770	P-loop containing nucleoside triphosphate hydrolases superfamily protein [Source:TAIR_LOCUS;Acc:AT1G12770]
Solyc09g064610.2	1.22	0.00928	0.0468	Cc-nbs-lrr%2C resistance protein
Solyc12g017510.1	1.22	0.00908	0.0461		AT2G31890	RAP [Source:TAIR_LOCUS;Acc:AT2G31890]
Solyc12g043120.1	1.22	0.00782	0.0413	Heat shock protein 4 (AHRD V1 ***- B6U237_MAIZE)%3B contains Interpro domain(s) IPR013126 Heat shock protein 70	AT1G79920	Heat shock protein 70 (Hsp 70) family protein [Source:TAIR_LOCUS;Acc:AT1G79920]
Solyc12g096090.1	1.22	0.00673	0.0368	Cadmium-induced protein AS8 (AHRD V1 ***- CDI8_ARATH)	AT4G19070	Putative membrane lipoprotein [Source:TAIR_LOCUS;Acc:AT4G19070]
Solyc01g095030.2	1.21	0.00295	0.0193	MYB transcription factor (Fragment) (AHRD V1 **-* A1DR87_CATRO)%3B contains Interpro domain(s) IPR006447 Myb-like DNA-binding region%2C SHAQKYF class	AT1G01520	Homeodomain-like superfamily protein [Source:TAIR_LOCUS;Acc:AT1G01520]
Solyc03g059180.2	1.21	0.0046	0.0272	Extracellular calcium sensing receptor (AHRD V1 *-*- C7BCU7_LIQFO)%3B contains Interpro domain(s) IPR001763 Rhodanese-like	AT3G59780	Rhodanese/Cell cycle control phosphatase superfamily protein [Source:TAIR_LOCUS;Acc:AT3G59780]
Solyc04g009370.2	1.21	0.00463	0.0273	Homology to unknown gene (AHRD V1 *-*- Q013I8_OSTTA)	AT3G19900	unknown protein; FUNCTIONS IN: molecular_function unknown; INVOLVED IN: biological_process unknown; LOCATED IN: chloroplast; EXPRESSED IN: 23 plant structures; EXPRESSED DURING: 13 growth stages; CONTAINS InterPro DOMAIN/s: Protein of unknown functi /.../3067 (InterPro:IPR021420); Has 276 Blast hits to 276 proteins in 83 species: Archae - 0; Bacteria - 112; Metazoa - 0; Fungi - 2; Plants - 59; Vi…
Solyc06g071210.2	1.21	0.00252	0.0171	Ribosomal protein S6 kinase 2 alpha (AHRD V1 **** KS6AA_CHICK)%3B contains Interpro domain(s) IPR002290 Serine/threonine protein kinase	AT1G30640	Protein kinase family protein [Source:TAIR_LOCUS;Acc:AT1G30640]
Solyc08g008270.2	1.21	0.0037	0.0229	Uncharacterized conserved membrane protein (AHRD V1 *--- Q46L34_PROMT)	AT1G64355	unknown protein; FUNCTIONS IN: molecular_function unknown; INVOLVED IN: biological_process unknown; LOCATED IN: chloroplast; EXPRESSED IN: 23 plant structures; EXPRESSED DURING: 13 growth stages; CONTAINS InterPro DOMAIN/s: Protein of unknown functi /.../3593 (InterPro:IPR021995); Has 301 Blast hits to 301 proteins in 96 species: Archae - 0; Bacteria - 143; Metazoa - 0; Fungi - 0; Plants - 44; Vi…
Solyc08g063050.2	1.21	0.00133	0.0103	Cell division protease ftsH homolog (AHRD V1 **-- FTSH_RICPR)%3B contains Interpro domain(s) IPR005936 Peptidase M41%2C FtsH	AT2G26140	FTSH protease 4 [Source:TAIR_LOCUS;Acc:AT2G26140]
Solyc08g076410.2	1.21	0.0041	0.0249	Shikimate kinase-like protein (AHRD V1 **-- B9GZJ5_POPTR)%3B contains Interpro domain(s) IPR017447 CS	AT2G35500	shikimate kinase like 2 [Source:TAIR_LOCUS;Acc:AT2G35500]
Solyc09g014450.2	1.21	0.00572	0.0322	Unknown Protein (AHRD V1)%3B contains Interpro domain(s) IPR000996 Clathrin light chain	AT2G40060	Clathrin light chain protein [Source:TAIR_LOCUS;Acc:AT2G40060]
Solyc12g049270.1	1.21	0.00142	0.0109	Developmentally-regulated GTP-binding protein 2 (AHRD V1 **** B6TJC5_MAIZE)%3B contains Interpro domain(s) IPR004095 TGS	AT1G17470	developmentally regulated G-protein 1 [Source:TAIR_LOCUS;Acc:AT1G17470]
Solyc01g067660.2	1.2	0.0036	0.0225	Beta-amylase (AHRD V1 **** Q5F304_SOYBN)%3B contains Interpro domain(s) IPR013781 Glycoside hydrolase%2C subgroup%2C catalytic core	AT5G18670	beta-amylase 3 [Source:TAIR_LOCUS;Acc:AT5G18670]
Solyc01g096000.2	1.2	0.00377	0.0233	Harpin-induced protein (AHRD V1 ***- B6SQ86_MAIZE)%3B contains Interpro domain(s) IPR010847 Harpin-induced 1	AT1G64450	Glycine-rich protein family [Source:TAIR_LOCUS;Acc:AT1G64450]
Solyc01g099970.2	1.2	0.00187	0.0135	F-box/LRR-repeat protein 14 (AHRD V1 *-*- B5X325_SALSA)%3B contains Interpro domain(s) IPR006553 Leucine-rich repeat%2C cysteine-containing subtype	AT5G27920	F-box family protein [Source:TAIR_LOCUS;Acc:AT5G27920]
Solyc03g112380.1	1.2	0.00601	0.0336	Armadillo/beta-catenin repeat family protein (AHRD V1 ***- D7LR71_ARALY)
Solyc09g075230.1	1.2	0.00149	0.0112	POT family domain containing protein expressed (AHRD V1 ***- D8L9H8_WHEAT)%3B contains Interpro domain(s) IPR007493 Protein of unknown function DUF538	AT1G02813	Protein of unknown function, DUF538 [Source:TAIR_LOCUS;Acc:AT1G02813]
Solyc10g081900.1	1.2	0.00117	0.00936	Digalactosyldiacylglycerol synthase 1%2C chloroplastic (AHRD V1 ***- DGDG1_LOTJA)%3B contains Interpro domain(s) IPR001296 Glycosyl transferase%2C group 1	AT3G11670	UDP-Glycosyltransferase superfamily protein [Source:TAIR_LOCUS;Acc:AT3G11670]
Solyc11g066650.1	1.2	0.00375	0.0232	Kinase family protein (AHRD V1 ***- D7M1J8_ARALY)%3B contains Interpro domain(s) IPR002290 Serine/threonine protein kinase	AT3G44850	Protein kinase superfamily protein [Source:TAIR_LOCUS;Acc:AT3G44850]
Solyc11g072640.1	1.2	0.000368	0.00379	Mitochondrial trans-2-enoyl-CoA reductase (AHRD V1 **-- D2VNA9_NAEGR)%3B contains Interpro domain(s) IPR002085 Alcohol dehydrogenase superfamily%2C zinc-containing	AT3G45770	Polyketide synthase, enoylreductase family protein [Source:TAIR_LOCUS;Acc:AT3G45770]
Solyc01g059830.2	1.19	0.0035	0.0221	Enoyl-CoA hydratase (AHRD V1 ***- C1K4P1_ELAOL)%3B contains Interpro domain(s) IPR001753 Crotonase%2C core	AT4G16210	enoyl-CoA hydratase/isomerase A [Source:TAIR_LOCUS;Acc:AT4G16210]
Solyc01g087470.2	1.19	0.00115	0.00922	Peptidyl-prolyl cis-trans isomerase (AHRD V1 *--- A8P033_COPC7)%3B contains Interpro domain(s) IPR001179 Peptidyl-prolyl cis-trans isomerase%2C FKBP-type	AT3G21640	FKBP-type peptidyl-prolyl cis-trans isomerase family protein [Source:TAIR_LOCUS;Acc:AT3G21640]
Solyc01g100410.2	1.19	0.000471	0.00461	Iron-sulfur cluster insertion protein ErpA (AHRD V1 ***- C8Q1G7_9GAMM)%3B contains Interpro domain(s) IPR016092 FeS cluster insertion	AT5G03905	Iron-sulphur cluster biosynthesis family protein [Source:TAIR_LOCUS;Acc:AT5G03905]
Solyc04g014810.2	1.19	0.00455	0.027	U-box domain-containing protein 4 (AHRD V1 **-- PUB4_ARATH)%3B contains Interpro domain(s) IPR011989 Armadillo-like helical	AT4G16490	ARM repeat superfamily protein [Source:TAIR_LOCUS;Acc:AT4G16490]
Solyc04g064500.2	1.19	0.00113	0.00908	Protein phosphatase 2C (AHRD V1 ***- Q8S8Z0_MESCR)%3B contains Interpro domain(s) IPR015655 Protein phosphatase 2C	AT1G43900	Protein phosphatase 2C family protein [Source:TAIR_LOCUS;Acc:AT1G43900]
Solyc05g009800.2	1.19	0.00496	0.0289	LRR receptor-like serine/threonine-protein kinase%2C RLP	AT1G25570	Di-glucose binding protein with Leucine-rich repeat domain [Source:TAIR_LOCUS;Acc:AT1G25570]
Solyc05g012010.2	1.19	0.00105	0.0086	RING-H2 finger protein (Fragment) (AHRD V1 *-*- Q7X9M1_WHEAT)%3B contains Interpro domain(s) IPR018957 Zinc finger%2C C3HC4 RING-type	AT5G38895	RING/U-box superfamily protein [Source:TAIR_LOCUS;Acc:AT5G38895]
Solyc08g075100.2	1.19	0.0032	0.0206	Alpha/beta superfamily hydrolase (AHRD V1 *-*- B9P114_PROMA)%3B contains Interpro domain(s) IPR010765 Protein of unknown function DUF1350	AT3G43540	Protein of unknown function (DUF1350) [Source:TAIR_LOCUS;Acc:AT3G43540]
Solyc10g007310.1	1.19	0.00581	0.0326	Light-dependent short hypocotyls 1 (AHRD V1 *-*- D7M6V0_ARALY)%3B contains Interpro domain(s) IPR006936 Protein of unknown function DUF640	AT1G16910	Protein of unknown function (DUF640) [Source:TAIR_LOCUS;Acc:AT1G16910]
Solyc02g078840.2	1.18	0.00262	0.0176	Secretory carrier membrane protein (AHRD V1 ***- B3TLU6_ELAGV)%3B contains Interpro domain(s) IPR007273 SCAMP	AT1G11180	Secretory carrier membrane protein (SCAMP) family protein [Source:TAIR_LOCUS;Acc:AT1G11180]
Solyc02g085350.2	1.18	0.00597	0.0334	Succinate dehydrogenase flavoprotein subunit (AHRD V1 **** B8CCT7_THAPS)%3B contains Interpro domain(s) IPR011281 Succinate dehydrogenase%2C flavoprotein subunit	AT2G18450	succinate dehydrogenase 1-2 [Source:TAIR_LOCUS;Acc:AT2G18450]
Solyc03g096990.2	1.18	0.000576	0.00537	Cytochrome P450 89A2 (AHRD V1 ***- C89A2_ARATH)%3B contains Interpro domain(s) IPR002401 Cytochrome P450%2C E-class%2C group I	AT1G64900	cytochrome P450, family 89, subfamily A, polypeptide 2 [Source:TAIR_LOCUS;Acc:AT1G64900]
Solyc05g053210.2	1.18	0.00685	0.0372	CBL-interacting protein kinase 1 (AHRD V1 **** A0MNI9_POPTR)%3B contains Interpro domain(s) IPR002290 Serine/threonine protein kinase	AT1G48260	CBL-interacting protein kinase 17 [Source:TAIR_LOCUS;Acc:AT1G48260]
Solyc05g055630.2	1.18	0.000925	0.00782	Palmitoyltransferase PFA4 (AHRD V1 ***- B6TA04_MAIZE)%3B contains Interpro domain(s) IPR001594 Zinc finger%2C DHHC-type	AT5G04270	DHHC-type zinc finger family protein [Source:TAIR_LOCUS;Acc:AT5G04270]
Solyc05g056290.2	1.18	0.00884	0.0453	Acetyl-CoA carboxylase biotin carboxyl carrier protein (AHRD V1 *-** B9Z6D8_9NEIS)%3B contains Interpro domain(s) IPR000089 Biotin/lipoyl attachment IPR001882 Biotin-binding site	AT5G16390	chloroplastic acetylcoenzyme A carboxylase 1 [Source:TAIR_LOCUS;Acc:AT5G16390]
Solyc06g019170.2	1.18	0.00399	0.0244	Gamma-glutamyl phosphate reductase (AHRD V1 ***- D3TQ43_GLOMM)%3B contains Interpro domain(s) IPR005766 Delta l-pyrroline-5-carboxylate synthetase	AT2G39800	delta1-pyrroline-5-carboxylate synthase 1 [Source:TAIR_LOCUS;Acc:AT2G39800]
Solyc12g010340.1	1.18	0.00234	0.0161	Pre-mRNA-splicing factor ini1 (AHRD V1 **-- B9T1J2_RICCO)%3B contains Interpro domain(s) IPR005345 PHF5-like	AT1G07170	PHF5-like protein [Source:TAIR_LOCUS;Acc:AT1G07170]
Solyc01g094080.2	1.17	0.00465	0.0274	Cytochrome P450
Solyc01g108540.2	1.17	0.0059	0.0331	Acetyl esterase (AHRD V1 *--- AES_SHIFL)%3B contains Interpro domain(s) IPR013094 Alpha/beta hydrolase fold-3	AT1G19190	alpha/beta-Hydrolases superfamily protein [Source:TAIR_LOCUS;Acc:AT1G19190]
Solyc02g092800.2	1.17	0.00105	0.0086	Manganese transport protein mntH (AHRD V1 **-* MNTH_LACBR)%3B contains Interpro domain(s) IPR001046 Natural resistance-associated macrophage protein	AT2G23150	natural resistance-associated macrophage protein 3 [Source:TAIR_LOCUS;Acc:AT2G23150]
Solyc03g078360.1	1.17	0.00654	0.036	Receptor-like protein kinase (AHRD V1 ***- Q39202_ARATH)%3B contains Interpro domain(s) IPR002290 Serine/threonine protein kinase
Solyc03g111180.2	1.17	0.00134	0.0104	Aspartyl aminopeptidase-like protein (AHRD V1 ***- Q8LF32_ARATH)%3B contains Interpro domain(s) IPR001948 Peptidase M18%2C aminopeptidase I	AT5G60160	Zn-dependent exopeptidases superfamily protein [Source:TAIR_LOCUS;Acc:AT5G60160]
Solyc04g071940.2	1.17	0.00213	0.015	Xanthoxin dehydrogenase (AHRD V1 **** ABA2_ARATH)%3B contains Interpro domain(s) IPR002347 Glucose/ribitol dehydrogenase	AT1G52340	NAD(P)-binding Rossmann-fold superfamily protein [Source:TAIR_LOCUS;Acc:AT1G52340]
Solyc05g052710.2	1.17	0.00517	0.0298	30S ribosomal protein S31%2C chloroplastic (AHRD V1 *-*- RR31_ARATH)	AT2G38140	plastid-specific ribosomal protein 4 [Source:TAIR_LOCUS;Acc:AT2G38140]
Solyc06g008350.2	1.17	0.00189	0.0137	Serine/threonine-protein kinase 19 (AHRD V1 ***- B6TW02_MAIZE)%3B contains Interpro domain(s) IPR018865 Serine-threonine protein kinase 19	AT2G20495	CONTAINS InterPro DOMAIN/s: Serine-threonine protein kinase 19 (InterPro:IPR018865); Has 155 Blast hits to 154 proteins in 53 species: Archae - 0; Bacteria - 0; Metazoa - 95; Fungi - 5; Plants - 34; Viruses - 0; Other Eukaryotes - 21 (source: NCBI BLink). [Source:TAIR_LOCUS;Acc:AT2G20495]
Solyc07g005100.2	1.17	0.00692	0.0375	Chitinase-like protein (AHRD V1 ***- O81861_ARATH)%3B contains Interpro domain(s) IPR011583 Chitinase II	AT4G19720	Glycosyl hydrolase family protein with chitinase insertion domain [Source:TAIR_LOCUS;Acc:AT4G19720]
Solyc08g079470.2	1.17	0.00103	0.00848	tRNA-modifying protein ygfZ (AHRD V1 *-*- YGFZ_SALTY)%3B contains Interpro domain(s) IPR017703 Folate-binding%2C YgfZ	AT4G12130	Glycine cleavage T-protein family [Source:TAIR_LOCUS;Acc:AT4G12130]
Solyc09g075180.2	1.17	0.00495	0.0288	Cryptochrome DASH family (AHRD V1 **-- B5W072_SPIMA)%3B contains Interpro domain(s) IPR006050 DNA photolyase%2C N-terminal	AT2G47590	photolyase/blue-light receptor 2 [Source:TAIR_LOCUS;Acc:AT2G47590]
Solyc01g111750.2	1.16	0.00284	0.0188	Heat shock protein DnaJ domain protein (AHRD V1 *--- B7K9K5_CYAP7)	AT2G20920	Protein of unknown function (DUF3353) [Source:TAIR_LOCUS;Acc:AT2G20920]
Solyc02g027080.1	1.16	0.00937	0.0471	Cc-nbs-lrr%2C resistance protein	AT1G50180	NB-ARC domain-containing disease resistance protein [Source:TAIR_LOCUS;Acc:AT1G50180]
Solyc02g084750.2	1.16	0.0023	0.0159	(Dimethylallyl)adenosine tRNA methylthiotransferase miaB (AHRD V1 ***- MIAB_SALRD)%3B contains Interpro domain(s) IPR006463 tRNA-i(6)A37 modification enzyme MiaB	AT4G36390	Methylthiotransferase [Source:TAIR_LOCUS;Acc:AT4G36390]
Solyc02g085790.2	1.16	0.00149	0.0112	T-complex protein 1 subunit zeta (AHRD V1 ***- B6U118_MAIZE)%3B contains Interpro domain(s) IPR012722 T-complex protein 1%2C zeta subunit	AT3G02530	TCP-1/cpn60 chaperonin family protein [Source:TAIR_LOCUS;Acc:AT3G02530]
Solyc02g086050.2	1.16	0.00242	0.0166	Homology to unknown gene (Fragment) (AHRD V1 *-*- Q01BV2_OSTTA)	AT1G67080	abscisic acid (aba)-deficient 4 [Source:TAIR_LOCUS;Acc:AT1G67080]
Solyc02g093060.2	1.16	0.00215	0.0151	tRNA-dihydrouridine synthase 1-like protein (AHRD V1 **** D3BAF6_POLPA)%3B contains Interpro domain(s) IPR001269 tRNA-dihydrouridine synthase	AT5G67220	FMN-linked oxidoreductases superfamily protein [Source:TAIR_LOCUS;Acc:AT5G67220]
Solyc05g005990.2	1.16	0.00719	0.0386	Solute carrier family 15 member 2 (AHRD V1 *--- S15A2_HUMAN)%3B contains Interpro domain(s) IPR000109 TGF-beta receptor%2C type I/II extracellular region	AT5G11570	Major facilitator superfamily protein [Source:TAIR_LOCUS;Acc:AT5G11570]
Solyc05g044470.1	1.16	0.00542	0.0309	B-cell receptor-associated protein 31-like containing protein (AHRD V1 ***- B6TG43_MAIZE)%3B contains Interpro domain(s) IPR008417 B-cell receptor-associated 31-like
Solyc07g052420.2	1.16	0.0089	0.0455	Chromosome 15 contig 1 DNA sequence (AHRD V1 ***- Q00UQ3_OSTTA)	AT1G05205	unknown protein; Has 44 Blast hits to 44 proteins in 16 species: Archae - 0; Bacteria - 0; Metazoa - 0; Fungi - 0; Plants - 44; Viruses - 0; Other Eukaryotes - 0 (source: NCBI BLink). [Source:TAIR_LOCUS;Acc:AT1G05205]
Solyc09g042750.2	1.16	0.00312	0.0202	Acyl-CoA thioesterase 9 (AHRD V1 **** Q503Q9_DANRE)	AT5G48370	Thioesterase/thiol ester dehydrase-isomerase superfamily protein [Source:TAIR_LOCUS;Acc:AT5G48370]
Solyc10g005260.2	1.16	0.00395	0.0242	RNA Binding Protein 45 (AHRD V1 **-* Q9LEB4_NICPL)%3B contains Interpro domain(s) IPR012677 Nucleotide-binding%2C alpha-beta plait	AT1G11650	RNA-binding (RRM/RBD/RNP motifs) family protein [Source:TAIR_LOCUS;Acc:AT1G11650]
Solyc12g062860.1	1.16	0.00558	0.0316	Universal stress protein family protein (AHRD V1 **-- D7M6L9_ARALY)%3B contains Interpro domain(s) IPR006016 UspA	AT3G01520	Adenine nucleotide alpha hydrolases-like superfamily protein [Source:TAIR_LOCUS;Acc:AT3G01520]
Solyc01g107210.2	1.15	0.00283	0.0188	AT2G14850 protein (Fragment) (AHRD V1 *-*- B9DHZ5_ARATH)	AT2G14850	unknown protein; BEST Arabidopsis thaliana protein match is: unknown protein (TAIR:AT4G33890.2); Has 140 Blast hits to 132 proteins in 17 species: Archae - 0; Bacteria - 0; Metazoa - 1; Fungi - 2; Plants - 133; Viruses - 0; Other Eukaryotes - 4 (sou /.../CBI BLink). [Source:TAIR_LOCUS;Acc:AT2G14850]
Solyc01g110150.2	1.15	0.00203	0.0144	CM0216.450.nc protein (AHRD V1 *-*- B0BL92_LOTJA)	AT4G34630	unknown protein; Has 30 Blast hits to 30 proteins in 10 species: Archae - 0; Bacteria - 2; Metazoa - 0; Fungi - 0; Plants - 24; Viruses - 0; Other Eukaryotes - 4 (source: NCBI BLink). [Source:TAIR_LOCUS;Acc:AT4G34630]
Solyc02g063300.2	1.15	0.00181	0.0131	Unknown Protein (AHRD V1)	AT5G38060	unknown protein; FUNCTIONS IN: molecular_function unknown; INVOLVED IN: biological_process unknown; LOCATED IN: chloroplast; BEST Arabidopsis thaliana protein match is: unknown protein (TAIR:AT1G65000.1); Has 1807 Blast hits to 1807 proteins in 277 /.../s: Archae - 0; Bacteria - 0; Metazoa - 736; Fungi - 347; Plants - 385; Viruses - 0; Other Eukaryotes - 339 (source: NCBI BLink). [Source:TAIR_LOC…
Solyc02g086080.2	1.15	0.008	0.042	Alpha/beta hydrolase fold (AHRD V1 ***- A1T9R4_MYCVP)%3B contains Interpro domain(s) IPR000073 Alpha/beta hydrolase fold-1	AT5G38360	alpha/beta-Hydrolases superfamily protein [Source:TAIR_LOCUS;Acc:AT5G38360]
Solyc03g007620.2	1.15	0.000859	0.0074		AT5G62650	Tic22-like family protein [Source:TAIR_LOCUS;Acc:AT5G62650]
Solyc04g009540.1	1.15	0.00363	0.0226	50S ribosomal protein L10 (AHRD V1 ***- B6SUJ0_MAIZE)%3B contains Interpro domain(s) IPR001790 Ribosomal protein L10	AT3G12370	Ribosomal protein L10 family protein [Source:TAIR_LOCUS;Acc:AT3G12370]
Solyc04g078480.2	1.15	0.000992	0.00824	DNA-directed RNA polymerase (Fragment) (AHRD V1 *-*- D7UBN7_VITVI)	AT3G46630	Protein of unknown function (DUF3223) [Source:TAIR_LOCUS;Acc:AT3G46630]
Solyc06g063070.2	1.15	0.0075	0.0399	Ethylene responsive transcription factor 2a (AHRD V1 ***- C0J9I7_9ROSA)%3B contains Interpro domain(s) IPR001471 Pathogenesis-related transcriptional factor and ERF%2C DNA-binding	AT1G53910	related to AP2 12 [Source:TAIR_LOCUS;Acc:AT1G53910]
Solyc06g074120.2	1.15	0.00367	0.0228	BEL1-like homeodomain protein 1 (AHRD V1 **-- BLH1_ARATH)%3B contains Interpro domain(s) IPR001356 Homeobox IPR017970 Homeobox%2C conserved site	AT2G27220	BEL1-like homeodomain 5 [Source:TAIR_LOCUS;Acc:AT2G27220]
Solyc09g011850.2	1.15	0.00775	0.041	Fructokinase-like protein 1 (AHRD V1 ***- D9IWP2_SOLTU)%3B contains Interpro domain(s) IPR011611 Carbohydrate/purine kinase	AT3G54090	fructokinase-like 1 [Source:TAIR_LOCUS;Acc:AT3G54090]
Solyc09g013100.2	1.15	0.00266	0.0178	RNA binding protein (AHRD V1 *-*- Q3LWF1_BIGNA)	AT5G01590	unknown protein; FUNCTIONS IN: molecular_function unknown; INVOLVED IN: biological_process unknown; LOCATED IN: chloroplast, chloroplast envelope; EXPRESSED IN: 22 plant structures; EXPRESSED DURING: 13 growth stages; Has 60 Blast hits to 59 protein /.../1 species: Archae - 0; Bacteria - 20; Metazoa - 1; Fungi - 2; Plants - 33; Viruses - 0; Other Eukaryotes - 4 (source: NCBI BLink). [Source:TAIR_…
Solyc09g019970.2	1.15	0.000927	0.00783	Ubiquitin carboxyl-terminal hydrolase (AHRD V1 **** B9HDU9_POPTR)%3B contains Interpro domain(s) IPR001394 Peptidase C19%2C ubiquitin carboxyl-terminal hydrolase 2	AT2G40930	ubiquitin-specific protease 5 [Source:TAIR_LOCUS;Acc:AT2G40930]
Solyc09g076040.2	1.15	0.0092	0.0466	Protein SUPPRESSOR OF GENE SILENCING 3 homolog (AHRD V1 *--- SGS3_ORYSJ)%3B contains Interpro domain(s) IPR005380 Region of unknown function XS	AT3G22430	CONTAINS InterPro DOMAIN/s: Domain of unknown function XS (InterPro:IPR005380); BEST Arabidopsis thaliana protein match is: XS domain-containing protein / XS zinc finger domain-containing protein-related (TAIR:AT5G23570.1); Has 565 Blast hits to 510 /.../ins in 121 species: Archae - 2; Bacteria - 90; Metazoa - 191; Fungi - 32; Plants - 51; Viruses - 4; Other Eukaryotes - 195 (source: NCBI BLink).…
Solyc11g044320.1	1.15	0.0015	0.0113	Single myb histone (AHRD V1 ***- B9HN09_POPTR)%3B contains Interpro domain(s) IPR001005 SANT%2C DNA-binding	AT1G49950	telomere repeat binding factor 1 [Source:TAIR_LOCUS;Acc:AT1G49950]
Solyc02g068480.2	1.14	0.00297	0.0195	Ubiquitin carboxyl-terminal hydrolase family protein (AHRD V1 ***- D7ME50_ARALY)%3B contains Interpro domain(s) IPR001394 Peptidase C19%2C ubiquitin carboxyl-terminal hydrolase 2	AT4G22285	Ubiquitin C-terminal hydrolases superfamily protein [Source:TAIR_LOCUS;Acc:AT4G22285]
Solyc02g091530.2	1.14	0.00173	0.0127	5%26apos%3B-AMP-activated protein kinase subunit beta-1 (Fragment) (AHRD V1 *-*- AAKB1_PIG)	AT5G39790	5'-AMP-activated protein kinase-related [Source:TAIR_LOCUS;Acc:AT5G39790]
Solyc03g116930.2	1.14	0.00194	0.0139	Sister chromatid cohesion protein PDS5 homolog B (AHRD V1 *-*- PDS5B_CHICK)%3B contains Interpro domain(s) IPR007942 Phospholipase-like%2C arabidopsis
Solyc03g121480.2	1.14	0.00127	0.00995	Thioredoxin family protein (AHRD V1 ***- D7MCJ1_ARALY)%3B contains Interpro domain(s) IPR015467 Thioredoxin%2C core	AT4G26160	atypical CYS HIS rich thioredoxin 1 [Source:TAIR_LOCUS;Acc:AT4G26160]
Solyc04g005420.2	1.14	0.00884	0.0453	Glucan endo-1 3-beta-glucosidase 3 (AHRD V1 *-*- B6UAN6_MAIZE)%3B contains Interpro domain(s) IPR012946 X8	AT1G13830	Carbohydrate-binding X8 domain superfamily protein [Source:TAIR_LOCUS;Acc:AT1G13830]
Solyc05g051700.2	1.14	0.00341	0.0216	Iron--sulfur cluster insertion protein erpA (AHRD V1 ***- ERPA_STRMK)%3B contains Interpro domain(s) IPR016092 FeS cluster insertion	AT1G10500	chloroplast-localized ISCA-like protein [Source:TAIR_LOCUS;Acc:AT1G10500]
Solyc06g076010.2	1.14	0.00101	0.00834	Unknown Protein (AHRD V1)	AT1G47278	unknown protein; FUNCTIONS IN: molecular_function unknown; INVOLVED IN: biological_process unknown; LOCATED IN: cellular_component unknown; Has 37 Blast hits to 37 proteins in 14 species: Archae - 0; Bacteria - 0; Metazoa - 0; Fungi - 0; Plants - 36 /.../ses - 0; Other Eukaryotes - 1 (source: NCBI BLink). [Source:TAIR_LOCUS;Acc:AT1G47278]
Solyc07g048080.2	1.14	0.00226	0.0157	Threonyl-tRNA synthetase (AHRD V1 **** D9ZHD6_HYPPE)%3B contains Interpro domain(s) IPR002320 Threonyl-tRNA synthetase%2C class IIa	AT2G04842	threonyl-tRNA synthetase, putative / threonine--tRNA ligase, putative [Source:TAIR_LOCUS;Acc:AT2G04842]
Solyc10g080260.1	1.14	0.00989	0.0492	Zinc finger CCCH domain-containing protein 30 (AHRD V1 ***- C3H30_ARATH)%3B contains Interpro domain(s) IPR002110 Ankyrin	AT5G12850	CCCH-type zinc finger protein with ARM repeat domain [Source:TAIR_LOCUS;Acc:AT5G12850]
Solyc11g008350.1	1.14	0.00448	0.0267	Kinesin-like protein (AHRD V1 *-*- D0NDH4_PHYIN)%3B contains Interpro domain(s) IPR001752 Kinesin%2C motor region	AT3G54870	Armadillo/beta-catenin repeat family protein / kinesin motor family protein [Source:TAIR_LOCUS;Acc:AT3G54870]
Solyc11g010720.1	1.14	0.00253	0.0171	Genomic DNA chromosome 5 TAC clone K21L13 (AHRD V1 **-- Q9LSM3_ARATH)%3B contains Interpro domain(s) IPR011990 Tetratricopeptide-like helical	AT5G65520	Tetratricopeptide repeat (TPR)-like superfamily protein [Source:TAIR_LOCUS;Acc:AT5G65520]
Solyc01g073690.2	1.13	0.00243	0.0166	V-type ATP synthase subunit D (AHRD V1 ***- B0WRC9_CULQU)%3B contains Interpro domain(s) IPR002699 ATPase%2C V1/A1 complex%2C subunit D	AT3G58730	vacuolar ATP synthase subunit D (VATD) / V-ATPase D subunit / vacuolar proton pump D subunit (VATPD) [Source:TAIR_LOCUS;Acc:AT3G58730]
Solyc01g105140.2	1.13	0.00721	0.0387	RNA-binding protein (AHRD V1 *--* O96461_SCHJA)%3B contains Interpro domain(s) IPR012677 Nucleotide-binding%2C alpha-beta plait	AT5G64200	ortholog of human splicing factor SC35 [Source:TAIR_LOCUS;Acc:AT5G64200]
Solyc03g082970.2	1.13	0.0037	0.023	PDE225/PTAC7 (AHRD V1 ***- D7M329_ARALY)	AT5G24314	plastid transcriptionally active7 [Source:TAIR_LOCUS;Acc:AT5G24314]
Solyc03g112860.2	1.13	0.00867	0.0447	S-ribonuclease binding protein SBP1 (Fragment) (AHRD V1 **-- Q9M5Q3_PETHY)	AT1G79110	zinc ion binding [Source:TAIR_LOCUS;Acc:AT1G79110]
Solyc04g079000.2	1.13	0.00344	0.0218	Tic22 (AHRD V1 ***- Q9ZST9_PEA)%3B contains Interpro domain(s) IPR007378 Tic22-like	AT4G33350	Tic22-like family protein [Source:TAIR_LOCUS;Acc:AT4G33350]
Solyc06g073520.2	1.13	0.00443	0.0265	Solute carrier family 35 member F1 (AHRD V1 **-- B6U001_MAIZE)%3B contains Interpro domain(s) IPR009262 Protein of unknown function DUF914%2C eukaryotic	AT3G59310	Eukaryotic protein of unknown function (DUF914) [Source:TAIR_LOCUS;Acc:AT3G59310]
Solyc09g011250.2	1.13	0.00403	0.0246	Mitochondrial glycoprotein (AHRD V1 ***- B6UFZ9_MAIZE)%3B contains Interpro domain(s) IPR003428 Mitochondrial glycoprotein	AT5G02050	Mitochondrial glycoprotein family protein [Source:TAIR_LOCUS;Acc:AT5G02050]
Solyc01g079870.2	1.12	0.00408	0.0248	Nuclear transcription factor Y subunit C-2 (AHRD V1 *-** B4FLF9_MAIZE)%3B contains Interpro domain(s) IPR003958 Transcription factor CBF/NF-Y/archaeal histone	AT1G08970	nuclear factor Y, subunit C9 [Source:TAIR_LOCUS;Acc:AT1G08970]
Solyc01g094170.2	1.12	0.00555	0.0314	Digalactosyldiacylglycerol synthase 2%2C chloroplastic (AHRD V1 ***- DGDG2_LOTJA)%3B contains Interpro domain(s) IPR001296 Glycosyl transferase%2C group 1	AT4G00550	digalactosyl diacylglycerol deficient 2 [Source:TAIR_LOCUS;Acc:AT4G00550]
Solyc01g107010.2	1.12	0.00284	0.0188	DNA polymerase IV (AHRD V1 *-** D6RLC7_COPC7)%3B contains Interpro domain(s) IPR001126 DNA-repair protein%2C UmuC-like	AT1G49980	DNA/RNA polymerases superfamily protein [Source:TAIR_LOCUS;Acc:AT1G49980]
Solyc01g109780.2	1.12	0.00217	0.0152	Unknown Protein (AHRD V1)	AT2G16365	F-box family protein [Source:TAIR_LOCUS;Acc:AT2G16365]
Solyc03g034190.2	1.12	0.00263	0.0176	Ribosomal protein PSRP-3/Ycf65 (AHRD V1 *-*- B5W261_SPIMA)%3B contains Interpro domain(s) IPR006924 Ribosomal protein%2C PSRP-3/Ycf65	AT5G15760	Ribosomal protein PSRP-3/Ycf65 [Source:TAIR_LOCUS;Acc:AT5G15760]
Solyc03g095710.2	1.12	0.00491	0.0287	Alpha-amylase (AHRD V1 **** Q8LP27_IPONI)%3B contains Interpro domain(s) IPR013775 Alpha-amylase%2C plant	AT4G25000	alpha-amylase-like [Source:TAIR_LOCUS;Acc:AT4G25000]
Solyc03g112080.1	1.12	0.00406	0.0247	Manganese-dependent ADP-ribose/CDP-alcohol diphosphatase (AHRD V1 **-- ADPRM_BOVIN)%3B contains Interpro domain(s) IPR004843 Metallophosphoesterase	AT4G24730	Calcineurin-like metallo-phosphoesterase superfamily protein [Source:TAIR_LOCUS;Acc:AT4G24730]
Solyc03g116880.2	1.12	0.00237	0.0163	DNA-3-methyladenine glycosylase I (AHRD V1 ***- B6U9I4_MAIZE)%3B contains Interpro domain(s) IPR005019 Methyladenine glycosylase	AT1G15970	DNA glycosylase superfamily protein [Source:TAIR_LOCUS;Acc:AT1G15970]
Solyc05g054080.2	1.12	0.00122	0.00968	Ubiquitin-protein ligase E3 (AHRD V1 *-** B6K793_SCHJY)%3B contains Interpro domain(s) IPR000569 HECT	AT4G12570	ubiquitin protein ligase 5 [Source:TAIR_LOCUS;Acc:AT4G12570]
Solyc06g066400.2	1.12	0.00533	0.0305	Dolichol phosphate-mannose biosynthesis regulatory protein (AHRD V1 **** C3KJ11_ANOFI)%3B contains Interpro domain(s) IPR009914 Dolichol phosphate-mannose biosynthesis regulatory	AT1G74340	dolichol phosphate-mannose biosynthesis regulatory protein-related [Source:TAIR_LOCUS;Acc:AT1G74340]
Solyc07g007140.2	1.12	0.00395	0.0242	Serine/threonine-protein kinase B-raf (AHRD V1 *-** BRAF_CHICK)%3B contains Interpro domain(s) IPR002290 Serine/threonine protein kinase	AT3G46920	Protein kinase superfamily protein with octicosapeptide/Phox/Bem1p domain [Source:TAIR_LOCUS;Acc:AT3G46920]
Solyc08g079500.2	1.12	0.00283	0.0188	AT2G45380 protein (Fragment) (AHRD V1 *-*- B9DGW8_ARATH)	AT4G22740	glycine-rich protein [Source:TAIR_LOCUS;Acc:AT4G22740]
Solyc08g081270.2	1.12	0.0067	0.0367	Ubiquitin-conjugating enzyme (AHRD V1 ***- D2VN46_NAEGR)%3B contains Interpro domain(s) IPR015581 Ubiquitin-conjugating enzyme	AT1G63800	ubiquitin-conjugating enzyme 5 [Source:TAIR_LOCUS;Acc:AT1G63800]
Solyc08g081280.2	1.12	0.00319	0.0206	Cell division protein kinase 2 (AHRD V1 ***- C1C4M4_RANCA)%3B contains Interpro domain(s) IPR002290 Serine/threonine protein kinase	AT1G18040	cyclin-dependent kinase D1;3 [Source:TAIR_LOCUS;Acc:AT1G18040]
Solyc11g040130.1	1.12	0.005	0.029	SNARE associated Golgi protein (AHRD V1 *--- B9XJU7_9BACT)%3B contains Interpro domain(s) IPR015414 SNARE associated Golgi protein	AT1G44960	SNARE associated Golgi protein family [Source:TAIR_LOCUS;Acc:AT1G44960]
Solyc12g056530.1	1.12	0.00528	0.0303	Fructose-1 6-bisphosphatase class 1 (AHRD V1 ***- B8J024_DESDA)%3B contains Interpro domain(s) IPR000146 Fructose-1%2C6-bisphosphatase	AT1G43670	Inositol monophosphatase family protein [Source:TAIR_LOCUS;Acc:AT1G43670]
Solyc01g090750.2	1.11	0.00299	0.0195	T-complex protein 1 subunit alpha (AHRD V1 ***- B9SF60_RICCO)%3B contains Interpro domain(s) IPR012715 T-complex protein 1%2C alpha subunit	AT3G20050	T-complex protein 1 alpha subunit [Source:TAIR_LOCUS;Acc:AT3G20050]
Solyc03g111010.2	1.11	0.00548	0.0311	Glyceraldehyde-3-phosphate dehydrogenase (AHRD V1 **** Q9XG67_TOBAC)%3B contains Interpro domain(s) IPR000173 Glyceraldehyde 3-phosphate dehydrogenase
Solyc08g016190.2	1.11	0.00389	0.0239	60S ribosomal protein L18A (AHRD V1 *-*- B6TQT0_MAIZE)	AT3G14595	Ribosomal protein L18ae family [Source:TAIR_LOCUS;Acc:AT3G14595]
Solyc08g062610.2	1.11	0.00845	0.0438	Cyclopropane-fatty-acyl-phospholipid synthase (AHRD V1 ***- A9ASG7_BURM1)%3B contains Interpro domain(s) IPR003333 Cyclopropane-fatty-acyl-phospholipid synthase	AT4G33110	S-adenosyl-L-methionine-dependent methyltransferases superfamily protein [Source:TAIR_LOCUS;Acc:AT4G33110]
Solyc08g082690.2	1.11	0.00532	0.0304	30S ribosomal protein S6 (AHRD V1 *-*- D7DYF3_NOSA0)%3B contains Interpro domain(s) IPR000529 Ribosomal protein S6	AT1G64510	Translation elongation factor EF1B/ribosomal protein S6 family protein [Source:TAIR_LOCUS;Acc:AT1G64510]
Solyc10g074700.1	1.11	0.00675	0.0368	Bifunctional protein hldE (AHRD V1 *-*- HLDE_ERWCT)%3B contains Interpro domain(s) IPR004820 Cytidylyltransferase	AT2G38670	phosphorylethanolamine cytidylyltransferase 1 [Source:TAIR_LOCUS;Acc:AT2G38670]
Solyc10g084440.1	1.11	0.00717	0.0385	AT hook motif family protein (AHRD V1 ***- B6THS5_MAIZE)
Solyc11g012160.1	1.11	0.00463	0.0273	Fumarylacetoacetase (AHRD V1 ***- Q2HT34_MEDTR)%3B contains Interpro domain(s) IPR005959 Fumarylacetoacetase	AT1G12050	fumarylacetoacetase, putative [Source:TAIR_LOCUS;Acc:AT1G12050]
Solyc01g079760.2	1.1	0.00137	0.0106	Mitochondrial carrier protein (AHRD V1 ***- C5P0Z3_COCP7)%3B contains Interpro domain(s) IPR001993 Mitochondrial substrate carrier
Solyc03g005380.2	1.1	0.00806	0.0422	Protein transport protein SEC23 (AHRD V1 ***- Q9FG78_ARATH)%3B contains Interpro domain(s) IPR006896 Sec23/Sec24 trunk region	AT5G43670	Sec23/Sec24 protein transport family protein [Source:TAIR_LOCUS;Acc:AT5G43670]
Solyc03g006020.2	1.1	0.00661	0.0363	Ubiquitin domain containing 1 (AHRD V1 ***- B6T693_MAIZE)	AT5G45740	Ubiquitin domain-containing protein [Source:TAIR_LOCUS;Acc:AT5G45740]
Solyc03g121010.2	1.1	0.00672	0.0367	Unknown Protein (AHRD V1)
Solyc05g056560.2	1.1	0.00447	0.0266	C11orf73 homolog (AHRD V1 ***- B5XFA0_SALSA)%3B contains Interpro domain(s) IPR008493 Protein of unknown function DUF775	AT1G66080	unknown protein; CONTAINS InterPro DOMAIN/s: Protein of unknown function DUF775 (InterPro:IPR008493); Has 285 Blast hits to 283 proteins in 133 species: Archae - 0; Bacteria - 0; Metazoa - 120; Fungi - 88; Plants - 50; Viruses - 0; Other Eukaryotes /.../source: NCBI BLink). [Source:TAIR_LOCUS;Acc:AT1G66080]
Solyc07g054820.2	1.1	0.0054	0.0308	Protein thf1 (AHRD V1 ***- A0YRG1_LYNSP)	AT2G20890	photosystem II reaction center PSB29 protein [Source:TAIR_LOCUS;Acc:AT2G20890]
Solyc10g005110.2	1.1	0.00397	0.0243	Coproporphyrinogen III oxidase aerobic (AHRD V1 ***- A9DTF4_9FLAO)%3B contains Interpro domain(s) IPR001260 Coproporphyrinogen III oxidase	AT1G03475	Coproporphyrinogen III oxidase [Source:TAIR_LOCUS;Acc:AT1G03475]
Solyc10g011770.2	1.1	0.00966	0.0483	Threonine endopeptidase (AHRD V1 **-- B6TCN7_MAIZE)	AT4G01150	unknown protein; FUNCTIONS IN: molecular_function unknown; INVOLVED IN: biological_process unknown; LOCATED IN: thylakoid, chloroplast thylakoid membrane, chloroplast, plastoglobule, chloroplast envelope; EXPRESSED IN: 23 plant structures; EXPRESSED /.../G: 14 growth stages; BEST Arabidopsis thaliana protein match is: unknown protein (TAIR:AT4G38100.1); Has 323 Blast hits to 323 proteins in 59 sp…
Solyc02g086710.2	1.09	0.00509	0.0294	Monodehydroascorbate reductase (NADH)-like protein (AHRD V1 **** Q0WUJ1_ARATH)%3B contains Interpro domain(s) IPR013027 FAD-dependent pyridine nucleotide-disulphide oxidoreductase	AT3G27820	monodehydroascorbate reductase 4 [Source:TAIR_LOCUS;Acc:AT3G27820]
Solyc08g063080.2	1.09	0.00241	0.0165	UDP-sulfoquinovose synthase (AHRD V1 ***- C0LIR3_SOLLC)%3B contains Interpro domain(s) IPR016040 NAD(P)-binding domain	AT4G33030	sulfoquinovosyldiacylglycerol 1 [Source:TAIR_LOCUS;Acc:AT4G33030]
Solyc09g010280.2	1.09	0.0061	0.034		AT3G11560	LETM1-like protein [Source:TAIR_LOCUS;Acc:AT3G11560]
Solyc10g055720.1	1.09	0.00463	0.0273	Kinase family protein (AHRD V1 ***- D7MEZ1_ARALY)%3B contains Interpro domain(s) IPR015783 ATMRK serine/threonine protein kinase-like	AT4G38470	ACT-like protein tyrosine kinase family protein [Source:TAIR_LOCUS;Acc:AT4G38470]
Solyc11g010310.1	1.09	0.00388	0.0239	ATP dependent RNA helicase (AHRD V1 *-*- B8BR58_THAPS)%3B contains Interpro domain(s) IPR014001 DEAD-like helicase%2C N-terminal	AT4G01020	helicase domain-containing protein / IBR domain-containing protein / zinc finger protein-related [Source:TAIR_LOCUS;Acc:AT4G01020]
Solyc12g007310.1	1.09	0.00233	0.0161	Lactoylglutathione lyase (AHRD V1 **** B6SSK1_MAIZE)%3B contains Interpro domain(s) IPR004361 Glyoxalase I	AT1G67280	Glyoxalase/Bleomycin resistance protein/Dioxygenase superfamily protein [Source:TAIR_LOCUS;Acc:AT1G67280]
Solyc01g087720.2	1.08	0.00392	0.0241	Structural maintenance of chromosomes family protein (AHRD V1 ***- D7M7H7_ARALY)%3B contains Interpro domain(s) IPR003395 RecF/RecN/SMC protein%2C N-terminal	AT5G15920	structural maintenance of chromosomes 5 [Source:TAIR_LOCUS;Acc:AT5G15920]
Solyc03g007370.2	1.08	0.00438	0.0262	RNA polymerase sigma factor (AHRD V1 *-** C7QR23_CYAP0)%3B contains Interpro domain(s) IPR013325 RNA polymerase sigma factor%2C region 2	AT5G24120	sigma factor E [Source:TAIR_LOCUS;Acc:AT5G24120]
Solyc05g015470.1	1.08	0.00398	0.0244	Drought-induced protein 1 (AHRD V1 ***- Q6XPS8_9FABA)	AT5G43260	chaperone protein dnaJ-related [Source:TAIR_LOCUS;Acc:AT5G43260]
Solyc06g082600.2	1.08	0.007	0.0378	Ubiquitin-conjugating enzyme E2-like protein (AHRD V1 **** Q2PYY4_SOLTU)%3B contains Interpro domain(s) IPR000608 Ubiquitin-conjugating enzyme%2C E2	AT5G41700	ubiquitin conjugating enzyme 8 [Source:TAIR_LOCUS;Acc:AT5G41700]
Solyc07g005550.2	1.08	0.00315	0.0204	Unknown Protein (AHRD V1)	AT2G44870	unknown protein; FUNCTIONS IN: molecular_function unknown; INVOLVED IN: biological_process unknown; LOCATED IN: chloroplast; EXPRESSED IN: 22 plant structures; EXPRESSED DURING: 15 growth stages; Has 39 Blast hits to 39 proteins in 18 species: Archa /.../ Bacteria - 2; Metazoa - 0; Fungi - 0; Plants - 37; Viruses - 0; Other Eukaryotes - 0 (source: NCBI BLink). [Source:TAIR_LOCUS;Acc:AT2G44870]
Solyc07g053160.2	1.08	0.00294	0.0193	cDNA clone J013073D14 full insert sequence (AHRD V1 *--- B7ECD3_ORYSJ)%3B contains Interpro domain(s) IPR012866 Protein of unknown function DUF1644	AT1G77770	Protein of unknown function (DUF1644) [Source:TAIR_LOCUS;Acc:AT1G77770]
Solyc07g062180.2	1.08	0.00459	0.0272	Predicted membrane protein (AHRD V1 ***- A2C1C4_PROM1)%3B contains Interpro domain(s) IPR002794 Protein of unknown function DUF92%2C transmembrane	AT1G78620	Protein of unknown function DUF92, transmembrane [Source:TAIR_LOCUS;Acc:AT1G78620]
Solyc09g025260.2	1.08	0.0036	0.0225	SAP-like protein BP-73 (AHRD V1 ***- B6SRI7_MAIZE)%3B contains Interpro domain(s) IPR001757 ATPase%2C P-type%2C K/Mg/Cd/Cu/Zn/Na/Ca/Na/H-transporter	AT1G06190	Rho termination factor [Source:TAIR_LOCUS;Acc:AT1G06190]
Solyc09g090840.2	1.08	0.00947	0.0476	Aspartyl/glutamyl-tRNA(Asn/Gln) amidotransferase subunit B (AHRD V1 ***- D4ZRW8_SPIPL)%3B contains Interpro domain(s) IPR004413 Glutamyl-tRNA(Gln) amidotransferase%2C B subunit	AT1G48520	GLU-ADT subunit B [Source:TAIR_LOCUS;Acc:AT1G48520]
Solyc01g067080.2	1.07	0.00444	0.0265	Genomic DNA chromosome 3 P1 clone MHC9 (AHRD V1 ***- Q9LIF6_ARATH)	AT3G21400	unknown protein; FUNCTIONS IN: molecular_function unknown; INVOLVED IN: N-terminal protein myristoylation; EXPRESSED IN: 22 plant structures; EXPRESSED DURING: 13 growth stages; Has 29 Blast hits to 29 proteins in 12 species: Archae - 0; Bacteria - /.../azoa - 2; Fungi - 0; Plants - 27; Viruses - 0; Other Eukaryotes - 0 (source: NCBI BLink). [Source:TAIR_LOCUS;Acc:AT3G21400]
Solyc03g005730.2	1.07	0.00498	0.029	3-isopropylmalate dehydratase large subunit 2 (AHRD V1 ***- B6U6T6_MAIZE)%3B contains Interpro domain(s) IPR011826 Homoaconitase/3-isopropylmalate dehydratase%2C large subunit%2C prokaryotic	AT5G54950	Aconitase family protein [Source:TAIR_LOCUS;Acc:AT5G54950]
Solyc04g045580.2	1.07	0.00325	0.0209		AT1G27385	unknown protein; FUNCTIONS IN: molecular_function unknown; INVOLVED IN: biological_process unknown; LOCATED IN: chloroplast; EXPRESSED IN: 24 plant structures; EXPRESSED DURING: 13 growth stages; CONTAINS InterPro DOMAIN/s: Protein of unknown functi /.../493 (InterPro:IPR007454); Has 76 Blast hits to 76 proteins in 23 species: Archae - 0; Bacteria - 6; Metazoa - 0; Fungi - 0; Plants - 69; Viruses…
Solyc06g030580.2	1.07	0.00588	0.033	Ribosomal RNA large subunit methyltransferase N (AHRD V1 ***- D5A1S9_SPIPL)	AT2G39670	Radical SAM superfamily protein [Source:TAIR_LOCUS;Acc:AT2G39670]
Solyc06g069490.2	1.07	0.00354	0.0222	Transmembrane protein adipocyte-associated 1 homolog (AHRD V1 ***- TPRA1_CHICK)%3B contains Interpro domain(s) IPR018781 Protein of unknown function%2C transmembrane-40
Solyc06g083260.2	1.07	0.00491	0.0287	Cyclin family protein (AHRD V1 ***- D7MM47_ARALY)%3B contains Interpro domain(s) IPR015429 Transcription regulator cyclin	AT5G48630	Cyclin family protein [Source:TAIR_LOCUS;Acc:AT5G48630]
Solyc07g006130.1	1.07	0.00286	0.0189	Eukaryotic peptide chain release factor subunit 1-1 (AHRD V1 **** B6U1I9_MAIZE)%3B contains Interpro domain(s) IPR004403 Peptide chain release factor eRF/aRF subunit 1	AT5G47880	eukaryotic release factor 1-1 [Source:TAIR_LOCUS;Acc:AT5G47880]
Solyc07g045050.2	1.07	0.00421	0.0254	4-hydroxyphenylpyruvate dioxygenase (AHRD V1 **** B7X935_HEVBR)%3B contains Interpro domain(s) IPR005956 4-hydroxyphenylpyruvate dioxygenase	AT1G06570	phytoene desaturation 1 [Source:TAIR_LOCUS;Acc:AT1G06570]
Solyc07g053150.2	1.07	0.0038	0.0235	Protein cyaY (AHRD V1 *-*- A8EZC3_RICCK)%3B contains Interpro domain(s) IPR001794 Frataxin%2C subgroup	AT4G03240	frataxin homolog [Source:TAIR_LOCUS;Acc:AT4G03240]
Solyc07g061900.2	1.07	0.00562	0.0317	50S ribosomal protein L4 (AHRD V1 ***- B6TG27_MAIZE)%3B contains Interpro domain(s) IPR015498 Ribosomal protein L4	AT1G07320	ribosomal protein L4 [Source:TAIR_LOCUS;Acc:AT1G07320]
Solyc11g007850.1	1.07	0.00235	0.0162	Plastid DNA-binding protein (Fragment) (AHRD V1 ***- Q5DW96_PRUYE)	AT3G52170	DNA binding [Source:TAIR_LOCUS;Acc:AT3G52170]
Solyc01g058190.2	1.06	0.0042	0.0254	30S ribosomal protein S6 (AHRD V1 *-*- B4WXW0_9GAMM)%3B contains Interpro domain(s) IPR000529 Ribosomal protein S6	AT3G17170	Translation elongation factor EF1B/ribosomal protein S6 family protein [Source:TAIR_LOCUS;Acc:AT3G17170]
Solyc01g066060.2	1.06	0.002	0.0142	DAG protein (AHRD V1 ***- B6UD77_MAIZE)	AT3G06790	plastid developmental protein DAG, putative [Source:TAIR_LOCUS;Acc:AT3G06790]
Solyc02g093530.2	1.06	0.00224	0.0156	Ras-related protein Rab-2-A (AHRD V1 ***- B6T1U8_MAIZE)%3B contains Interpro domain(s) IPR003579 Ras small GTPase%2C Rab type	AT4G35860	GTP-binding 2 [Source:TAIR_LOCUS;Acc:AT4G35860]
Solyc04g076820.1	1.06	0.00511	0.0295	Octicosapeptide/Phox/Bem1p domain-containing protein (AHRD V1 *--- D7MPG4_ARALY)%3B contains Interpro domain(s) IPR000270 Octicosapeptide/Phox/Bem1p	AT5G09620	Octicosapeptide/Phox/Bem1p family protein [Source:TAIR_LOCUS;Acc:AT5G09620]
Solyc05g008450.2	1.06	0.00695	0.0377	Oxidoreductase FAD/NAD(P)-binding domain protein (AHRD V1 **-* B8JDQ6_ANAD2)%3B contains Interpro domain(s) IPR001433 Oxidoreductase FAD/NAD(P)-binding	AT1G15140	FAD/NAD(P)-binding oxidoreductase [Source:TAIR_LOCUS;Acc:AT1G15140]
Solyc06g008230.2	1.06	0.00335	0.0213	Calmodulin-binding protein (AHRD V1 **-* Q7XJB9_ORYSI)%3B contains Interpro domain(s) IPR011990 Tetratricopeptide-like helical	AT4G28600	no pollen germination related 2 [Source:TAIR_LOCUS;Acc:AT4G28600]
Solyc06g065500.2	1.06	0.00513	0.0296	Pentatricopeptide repeat-containing protein (AHRD V1 ***- D7LEW3_ARALY)%3B contains Interpro domain(s) IPR002528 Multi antimicrobial extrusion protein MatE	AT2G32230	proteinaceous RNase P 1 [Source:TAIR_LOCUS;Acc:AT2G32230]
Solyc09g008470.2	1.06	0.0046	0.0272	Splicing factor 3a subunit 2 (AHRD V1 ***- D8U746_VOLCA)%3B contains Interpro domain(s) IPR000690 Zinc finger%2C C2H2-type matrin	AT2G32600	hydroxyproline-rich glycoprotein family protein [Source:TAIR_LOCUS;Acc:AT2G32600]
Solyc11g006400.1	1.06	0.00192	0.0138	Mitochondrial glycoprotein (AHRD V1 ***- B6TJH8_MAIZE)%3B contains Interpro domain(s) IPR003428 Mitochondrial glycoprotein	AT4G32605	Mitochondrial glycoprotein family protein [Source:TAIR_LOCUS;Acc:AT4G32605]
Solyc01g010860.2	1.05	0.00362	0.0226	Sphingosine hydroxylase (AHRD V1 *--* A8N9Q2_COPC7)%3B contains Interpro domain(s) IPR006694 Fatty acid hydroxylase	AT1G14290	sphingoid base hydroxylase 2 [Source:TAIR_LOCUS;Acc:AT1G14290]
Solyc01g094720.2	1.05	0.00369	0.0229	Vesicular glutamate transporter (AHRD V1 **-* B3A011_9PULM)%3B contains Interpro domain(s) IPR016196 Major facilitator superfamily%2C general substrate transporter	AT4G00370	Major facilitator superfamily protein [Source:TAIR_LOCUS;Acc:AT4G00370]
Solyc01g108650.2	1.05	0.00842	0.0436	Unknown Protein (AHRD V1)	AT1G49510	embryo defective 1273 [Source:TAIR_LOCUS;Acc:AT1G49510]
Solyc03g019660.2	1.05	0.0092	0.0466	Thylakoid lumenal 17.9 kDa protein%2C chloroplastic (AHRD V1 ***- TL1Y_ARATH)	AT4G24930	thylakoid lumenal 17.9 kDa protein, chloroplast [Source:TAIR_LOCUS;Acc:AT4G24930]
Solyc03g121650.2	1.05	0.00648	0.0356	Agenet domain-containing protein (Fragment) (AHRD V1 *-*- D7LSV9_ARALY)%3B contains Interpro domain(s) IPR007930 Protein of unknown function DUF724	AT2G47220	DOMAIN OF UNKNOWN FUNCTION 724 5 [Source:TAIR_LOCUS;Acc:AT2G47220]
Solyc05g032850.2	1.05	0.00596	0.0334	YTH domain family 2 (Predicted) (AHRD V1 *-*- B2GUU1_RAT)%3B contains Interpro domain(s) IPR007275 YT521-B-like protein	AT5G58190	evolutionarily conserved C-terminal region 10 [Source:TAIR_LOCUS;Acc:AT5G58190]
Solyc08g080250.2	1.05	0.00529	0.0303	APO protein 1%2C chloroplastic (AHRD V1 ***- APO1_ARATH)%3B contains Interpro domain(s) IPR008512 Protein of unknown function DUF794%2C plant	AT1G64810	Arabidopsis thaliana protein of unknown function (DUF794) [Source:TAIR_LOCUS;Acc:AT1G64810]
Solyc08g082560.2	1.05	0.00416	0.0252	F-box family protein (AHRD V1 ***- B9GXK0_POPTR)%3B contains Interpro domain(s) IPR001810 Cyclin-like F-box	AT4G10925	Nuclear transport factor 2 (NTF2) family protein [Source:TAIR_LOCUS;Acc:AT4G10925]
Solyc09g083340.1	1.05	0.00481	0.0282	DNA-directed RNA polymerase II subunit RPB7 (AHRD V1 **** RPB7_ARATH)%3B contains Interpro domain(s) IPR012340 Nucleic acid-binding%2C OB-fold	AT4G14520	DNA-directed RNA polymerase II-related [Source:TAIR_LOCUS;Acc:AT4G14520]
Solyc10g074970.1	1.05	0.00615	0.0342	Transmembrane protein (AHRD V1 **-- C0NFK1_AJECG)%3B contains Interpro domain(s) IPR009637 Transmembrane receptor%2C eukaryota	AT1G10980	Lung seven transmembrane receptor family protein [Source:TAIR_LOCUS;Acc:AT1G10980]
Solyc11g013370.1	1.05	0.00285	0.0189	E3 ubiquitin-protein ligase bre1 (AHRD V1 *-*- B6K254_SCHJY)%3B contains Interpro domain(s) IPR018957 Zinc finger%2C C3HC4 RING-type	AT2G44950	histone mono-ubiquitination 1 [Source:TAIR_LOCUS;Acc:AT2G44950]
Solyc01g008160.2	1.04	0.00245	0.0167	Tetratricopeptide repeat-containing protein (AHRD V1 ***- D7L8H9_ARALY)%3B contains Interpro domain(s) IPR011990 Tetratricopeptide-like helical	AT3G18420	Protein prenylyltransferase superfamily protein [Source:TAIR_LOCUS;Acc:AT3G18420]
Solyc03g051810.2	1.04	0.00519	0.0299	Homogentisate phytyltransferase (AHRD V1 **-* D4ZR29_SPIPL)%3B contains Interpro domain(s) IPR000537 UbiA prenyltransferase	AT3G11945	homogentisate prenyltransferase [Source:TAIR_LOCUS;Acc:AT3G11945]
Solyc03g123880.2	1.04	0.00742	0.0396	Pyridoxamine 5%26apos-phosphate oxidase-related FMN-binding (AHRD V1 **-- Q01TW9_SOLUE)%3B contains Interpro domain(s) IPR009002 FMN-binding split barrel%2C related	AT3G21200	proton gradient regulation 7 [Source:TAIR_LOCUS;Acc:AT3G21200]
Solyc04g049850.2	1.04	0.00151	0.0114	Uncharacterized conserved protein (AHRD V1 *--- Q2S8S5_HAHCH)%3B contains Interpro domain(s) IPR003734 Protein of unknown function DUF155	AT5G13610	Protein of unknown function (DUF155) [Source:TAIR_LOCUS;Acc:AT5G13610]
Solyc06g007990.2	1.04	0.00877	0.045	Unknown Protein (AHRD V1)	AT4G13220	unknown protein; FUNCTIONS IN: molecular_function unknown; INVOLVED IN: biological_process unknown; LOCATED IN: chloroplast; EXPRESSED IN: 22 plant structures; EXPRESSED DURING: 13 growth stages; Has 27 Blast hits to 27 proteins in 10 species: Archa /.../ Bacteria - 0; Metazoa - 0; Fungi - 0; Plants - 27; Viruses - 0; Other Eukaryotes - 0 (source: NCBI BLink). [Source:TAIR_LOCUS;Acc:AT4G13220]
Solyc08g083250.2	1.04	0.00496	0.0289	Purple acid phosphatase (AHRD V1 **-* B0WRM8_CULQU)%3B contains Interpro domain(s) IPR008963 Purple acid phosphatase-like%2C N-terminal	AT4G24890	purple acid phosphatase 24 [Source:TAIR_LOCUS;Acc:AT4G24890]
Solyc09g014300.2	1.04	0.0042	0.0254	Glycosyl transferase group 1 family protein (AHRD V1 **-- B6T479_MAIZE)%3B contains Interpro domain(s) IPR001296 Glycosyl transferase%2C group 1	AT5G01220	sulfoquinovosyldiacylglycerol 2 [Source:TAIR_LOCUS;Acc:AT5G01220]
Solyc09g065900.2	1.04	0.00545	0.0311	Glutathione reductase (AHRD V1 ***- B9IED0_POPTR)%3B contains Interpro domain(s) IPR006324 Glutathione reductase%2C plant	AT3G54660	glutathione reductase [Source:TAIR_LOCUS;Acc:AT3G54660]
Solyc11g008990.1	1.04	0.00384	0.0237	Phage shock protein A PspA (AHRD V1 ***- B7K4B0_CYAP8)%3B contains Interpro domain(s) IPR007157 PspA/IM30	AT1G65260	plastid transcriptionally active 4 [Source:TAIR_LOCUS;Acc:AT1G65260]
Solyc11g012150.1	1.04	0.00161	0.012	Transcription initiation factor IIF alpha subunit (AHRD V1 ***- B6T7E5_MAIZE)%3B contains Interpro domain(s) IPR008851 Transcription initiation factor IIF%2C alpha subunit	AT4G12610	transcription activators;DNA binding;RNA polymerase II transcription factors;catalytics;transcription initiation factors [Source:TAIR_LOCUS;Acc:AT4G12610]
Solyc01g009970.2	1.03	0.00359	0.0224	Amidohydrolase 2 (AHRD V1 ***- Q01SB2_SOLUE)%3B contains Interpro domain(s) IPR006992 Amidohydrolase 2	AT2G35450	catalytics;hydrolases [Source:TAIR_LOCUS;Acc:AT2G35450]
Solyc01g099360.2	1.03	0.00815	0.0425	PWWP domain-containing protein (AHRD V1 *-*- D7L3U3_ARALY)%3B contains Interpro domain(s) IPR000313 PWWP	AT3G05430	Tudor/PWWP/MBT superfamily protein [Source:TAIR_LOCUS;Acc:AT3G05430]
Solyc02g036470.2	1.03	0.00614	0.0342	Drug/metabolite transporter (AHRD V1 ***- B4TLZ1_SALSV)%3B contains Interpro domain(s) IPR000620 Protein of unknown function DUF6%2C transmembrane	AT3G02690	nodulin MtN21 /EamA-like transporter family protein [Source:TAIR_LOCUS;Acc:AT3G02690]
Solyc02g069470.2	1.03	0.00316	0.0205	Inter-alpha-trypsin inhibitor heavy chain H3 (AHRD V1 *--- ITIH3_MESAU)%3B contains Interpro domain(s) IPR002035 von Willebrand factor%2C type A
Solyc02g093140.2	1.03	0.00796	0.0418	CBS domain-containing protein-like (AHRD V1 ***- B8AP73_ORYSI)%3B contains Interpro domain(s) IPR000644 Cystathionine beta-synthase%2C core	AT4G36910	Cystathionine beta-synthase (CBS) family protein [Source:TAIR_LOCUS;Acc:AT4G36910]
Solyc04g005500.2	1.03	0.01	0.0497		AT1G13940	Plant protein of unknown function (DUF863) [Source:TAIR_LOCUS;Acc:AT1G13940]
Solyc06g069440.2	1.03	0.00389	0.0239	Zinc finger CCCH domain-containing protein 55 (AHRD V1 *-*- C3H55_ORYSJ)	AT3G26850	histone-lysine N-methyltransferases [Source:TAIR_LOCUS;Acc:AT3G26850]
Solyc11g008450.1	1.03	0.00746	0.0398	Thioredoxin family protein (AHRD V1 ***- D7LXH0_ARALY)%3B contains Interpro domain(s) IPR013766 Thioredoxin domain	AT5G04260	WCRKC thioredoxin 2 [Source:TAIR_LOCUS;Acc:AT5G04260]
Solyc04g014670.2	1.02	0.00284	0.0188	Short-chain dehydrogenase/reductase SDR (AHRD V1 **** C0BIG4_9BACT)%3B contains Interpro domain(s) IPR002347 Glucose/ribitol dehydrogenase	AT4G05530	indole-3-butyric acid response 1 [Source:TAIR_LOCUS;Acc:AT4G05530]
Solyc05g055350.2	1.02	0.0045	0.0267	Ribonuclease Z family protein (AHRD V1 ***- D0LN77_HALO1)	AT2G04530	Metallo-hydrolase/oxidoreductase superfamily protein [Source:TAIR_LOCUS;Acc:AT2G04530]
Solyc11g067060.1	1.02	0.00661	0.0363	Low molecular weight protein-tyrosine-phosphatase slr0328 (AHRD V1 ***- B6TIW5_MAIZE)%3B contains Interpro domain(s) IPR000106 Protein-tyrosine phosphatase/arsenate reductase	AT3G44620	protein tyrosine phosphatases;protein tyrosine phosphatases [Source:TAIR_LOCUS;Acc:AT3G44620]
Solyc01g080690.2	1.01	0.00382	0.0236	Transcription initiation factor TFIID subunit 5 (AHRD V1 *--* TAF5_SCHPO)%3B contains Interpro domain(s) IPR017986 WD40 repeat%2C region
Solyc02g021650.2	1.01	0.00884	0.0453	DNA damage-binding protein 1 (AHRD V1 **** C0H989_SALSA)%3B contains Interpro domain(s) IPR004871 Cleavage and polyadenylation specificity factor%2C A subunit%2C C-terminal	AT4G05420	damaged DNA binding protein 1A [Source:TAIR_LOCUS;Acc:AT4G05420]
Solyc03g005270.2	1.01	0.00762	0.0404	Transmembrane emp24 domain-containing protein 3 (AHRD V1 ***- B6TE63_MAIZE)%3B contains Interpro domain(s) IPR000348 emp24/gp25L/p24	AT3G22845	emp24/gp25L/p24 family/GOLD family protein [Source:TAIR_LOCUS;Acc:AT3G22845]
Solyc04g082830.2	1.01	0.00353	0.0222	Auxin efflux carrier family protein (AHRD V1 **** D7KJ74_ARALY)%3B contains Interpro domain(s) IPR004776 Auxin efflux carrier	AT1G20925	Auxin efflux carrier family protein [Source:TAIR_LOCUS;Acc:AT1G20925]
Solyc08g068590.2	1.01	0.00818	0.0426	PAP fibrillin family protein (AHRD V1 ***- B5W0K3_SPIMA)%3B contains Interpro domain(s) IPR006843 PAP fibrillin	AT2G46910	Plastid-lipid associated protein PAP / fibrillin family protein [Source:TAIR_LOCUS;Acc:AT2G46910]
Solyc03g005260.2	1	0.00343	0.0217	Sulfate adenylyltransferase (AHRD V1 **** Q43183_SOLTU)%3B contains Interpro domain(s) IPR002650 ATP-sulfurylase	AT3G22890	ATP sulfurylase 1 [Source:TAIR_LOCUS;Acc:AT3G22890]
Solyc03g007830.2	1	0.00536	0.0306	Threonine endopeptidase (AHRD V1 *--- B6TCN7_MAIZE)
Solyc04g076420.2	1	0.00437	0.0262	DsRNA-binding protein (AHRD V1 *-*- Q8GUQ1_BRARA)%3B contains Interpro domain(s) IPR001159 Double-stranded RNA binding	AT1G09700	dsRNA-binding domain-like superfamily protein [Source:TAIR_LOCUS;Acc:AT1G09700]
Solyc05g012710.2	1	0.00733	0.0392	Plastid division regulator MinE (AHRD V1 ***- Q45RR9_SOYBN)%3B contains Interpro domain(s) IPR005527 Septum formation topological specificity factor MinE	AT1G69390	homologue of bacterial MinE 1 [Source:TAIR_LOCUS;Acc:AT1G69390]
Solyc06g061050.2	1	0.0087	0.0448	TOM2B (AHRD V1 ***- B6TGV7_MAIZE)	AT1G32370	tobamovirus multiplication 2B [Source:TAIR_LOCUS;Acc:AT1G32370]
Solyc11g071540.1	1	0.00459	0.0271	Unknown Protein (AHRD V1)	AT2G02955	maternal effect embryo arrest 12 [Source:TAIR_LOCUS;Acc:AT2G02955]
Solyc01g068160.2	0.99	0.00559	0.0316	Cysteine desulfurase like (AHRD V1 **-- B0JY75_MICAN)%3B contains Interpro domain(s) IPR000192 Aminotransferase%2C class V/Cysteine desulfurase	AT3G62130	Pyridoxal phosphate (PLP)-dependent transferases superfamily protein [Source:TAIR_LOCUS;Acc:AT3G62130]
Solyc01g079220.2	0.99	0.00642	0.0354	NifU like protein (AHRD V1 *-*- B8BR62_THAPS)%3B contains Interpro domain(s) IPR001075 NIF system FeS cluster assembly%2C NifU%2C C-terminal	AT4G01940	NFU domain protein 1 [Source:TAIR_LOCUS;Acc:AT4G01940]
Solyc01g099860.2	0.99	0.00504	0.0292	Serine/threonine-protein phosphatase (AHRD V1 **** Q84T16_PHAAT)%3B contains Interpro domain(s) IPR006186 Serine/threonine-specific protein phosphatase and bis(5-nucleosyl)-tetraphosphatase	AT3G05580	Calcineurin-like metallo-phosphoesterase superfamily protein [Source:TAIR_LOCUS;Acc:AT3G05580]
Solyc04g025940.2	0.99	0.00369	0.0229	Alpha alpha-trehalose-phosphate synthase (UDP-forming) (AHRD V1 **** A3CXN9_METMJ)%3B contains Interpro domain(s) IPR001830 Glycosyl transferase%2C family 20	AT1G23870	trehalose-phosphatase/synthase 9 [Source:TAIR_LOCUS;Acc:AT1G23870]
Solyc04g051120.2	0.99	0.00396	0.0243	Homology to unknown gene (AHRD V1 *-*- Q01BD4_OSTTA)	AT1G08530	unknown protein; FUNCTIONS IN: molecular_function unknown; INVOLVED IN: biological_process unknown; LOCATED IN: chloroplast; BEST Arabidopsis thaliana protein match is: unknown protein (TAIR:AT5G09995.2); Has 140 Blast hits to 140 proteins in 53 spe /.../Archae - 0; Bacteria - 63; Metazoa - 0; Fungi - 0; Plants - 76; Viruses - 0; Other Eukaryotes - 1 (source: NCBI BLink). [Source:TAIR_LOCUS;Acc:A…
Solyc06g084270.2	0.99	0.00406	0.0247	GTP-binding family protein (AHRD V1 ***- D7M3D0_ARALY)%3B contains Interpro domain(s) IPR019991 GTP-binding protein%2C ribosome biogenesis%2C YlqF	AT4G02790	GTP-binding family protein [Source:TAIR_LOCUS;Acc:AT4G02790]
Solyc09g065300.2	0.99	0.00426	0.0256	Uncharacterized membrane protein (AHRD V1 *-*- Q0I8H8_SYNS3)	AT4G02725	unknown protein; FUNCTIONS IN: molecular_function unknown; INVOLVED IN: biological_process unknown; LOCATED IN: chloroplast, membrane; Has 35333 Blast hits to 34131 proteins in 2444 species: Archae - 798; Bacteria - 22429; Metazoa - 974; Fungi - 991 /.../ts - 531; Viruses - 0; Other Eukaryotes - 9610 (source: NCBI BLink). [Source:TAIR_LOCUS;Acc:AT4G02725]
Solyc10g049710.1	0.99	0.00971	0.0484	ATP-dependent Clp protease proteolytic subunit (AHRD V1 ***- B9HMY7_POPTR)%3B contains Interpro domain(s) IPR001907 Peptidase S14%2C ClpP	AT1G49970	CLP protease proteolytic subunit 1 [Source:TAIR_LOCUS;Acc:AT1G49970]
Solyc12g099760.1	0.99	0.00665	0.0364	Homeobox protein (AHRD V1 *-*- D6BV21_ORYSJ)%3B contains Interpro domain(s) IPR001356 Homeobox	AT4G03250	Homeodomain-like superfamily protein [Source:TAIR_LOCUS;Acc:AT4G03250]
Solyc01g006230.2	0.98	0.00575	0.0323	Cysteine protease (AHRD V1 **** A8NLD6_COPC7)%3B contains Interpro domain(s) IPR005078 Peptidase C54	AT2G44140	Peptidase family C54 protein [Source:TAIR_LOCUS;Acc:AT2G44140]
Solyc01g008990.2	0.98	0.00381	0.0235	THO complex subunit 7 homolog (AHRD V1 ***- B5XFL3_SALSA)%3B contains Interpro domain(s) IPR018018 Tho complex subunit 7	AT3G02950	Tho complex subunit 7/Mft1p [Source:TAIR_LOCUS;Acc:AT3G02950]
Solyc01g107130.2	0.98	0.00717	0.0385	Vacuolar sorting receptor (AHRD V1 ***- Q93X09_VIGMU)%3B contains Interpro domain(s) IPR003137 Protease-associated PA	AT2G14720	vacuolar sorting receptor 4 [Source:TAIR_LOCUS;Acc:AT2G14720]
Solyc03g044430.2	0.98	0.00765	0.0406	Nicotinate phosphoribosyltransferase-like protein (AHRD V1 **** Q6XQM5_MEDTR)%3B contains Interpro domain(s) IPR006405 Nicotinate phosphoribosyltransferase putative	AT2G23420	nicotinate phosphoribosyltransferase 2 [Source:TAIR_LOCUS;Acc:AT2G23420]
Solyc03g111840.2	0.98	0.00406	0.0247	Polyadenylate-binding protein 1-like (AHRD V1 **-- PAP1L_HUMAN)%3B contains Interpro domain(s) IPR000504 RNA recognition motif%2C RNP-1	AT4G24770	31-kDa RNA binding protein [Source:TAIR_LOCUS;Acc:AT4G24770]
Solyc03g122120.2	0.98	0.00402	0.0246	3-oxoacyl-(Acyl-carrier-protein) synthase 2 (AHRD V1 **** D0ZZB8_CHLPP)%3B contains Interpro domain(s) IPR000794 Beta-ketoacyl synthase
Solyc04g071630.2	0.98	0.00985	0.049	Protein-methionine-s-oxide reductase (AHRD V1 **-- D7L9H5_ARALY)	AT4G08330	unknown protein; FUNCTIONS IN: molecular_function unknown; INVOLVED IN: biological_process unknown; LOCATED IN: plasma membrane; EXPRESSED IN: 24 plant structures; EXPRESSED DURING: 14 growth stages; BEST Arabidopsis thaliana protein match is: unkno /.../tein (TAIR:AT2G17705.1); Has 98 Blast hits to 98 proteins in 13 species: Archae - 0; Bacteria - 0; Metazoa - 0; Fungi - 0; Plants - 98; Viruses …
Solyc04g072880.2	0.98	0.00449	0.0267	RNA polymerase II holoenzyme cyclin-like subunit (AHRD V1 **** SSN8_NEUCR)%3B contains Interpro domain(s) IPR015432 Cyclin H	AT5G27620	cyclin H;1 [Source:TAIR_LOCUS;Acc:AT5G27620]
Solyc04g082400.2	0.98	0.00998	0.0495	1 4-alpha-glucan branching enzyme (AHRD V1 **** Q08131_MANES)%3B contains Interpro domain(s) IPR006589 Glycosyl hydrolase%2C family 13%2C subfamily%2C catalytic region
Solyc05g052260.2	0.98	0.00695	0.0377	Appr-1-p processing domain protein (AHRD V1 **-- B8FDL2_DESAA)%3B contains Interpro domain(s) IPR002589 Appr-1-p processing	AT2G40600	appr-1-p processing enzyme family protein [Source:TAIR_LOCUS;Acc:AT2G40600]
Solyc05g053260.2	0.98	0.00943	0.0474	DNA methyltransferase (AHRD V1 *-*- Q76KU6_TOBAC)	AT3G17310	S-adenosyl-L-methionine-dependent methyltransferases superfamily protein [Source:TAIR_LOCUS;Acc:AT3G17310]
Solyc05g053300.2	0.98	0.00989	0.0492	Dihydrolipoyl dehydrogenase (AHRD V1 ***- Q8GT30_SOLLC)%3B contains Interpro domain(s) IPR012999 Pyridine nucleotide-disulphide oxidoreductase%2C class I%2C active site IPR006258 Dihydrolipoamide dehydrogenase	AT1G48030	mitochondrial lipoamide dehydrogenase 1 [Source:TAIR_LOCUS;Acc:AT1G48030]
Solyc08g041780.2	0.98	0.00702	0.0379	Neurochondrin family protein (AHRD V1 ***- D7MAS5_ARALY)%3B contains Interpro domain(s) IPR008709 Neurochondrin	AT4G32050	neurochondrin family protein [Source:TAIR_LOCUS;Acc:AT4G32050]
Solyc09g042770.2	0.98	0.0097	0.0484	Rhodanese-like (AHRD V1 **-- A2Q5X2_MEDTR)%3B contains Interpro domain(s) IPR001763 Rhodanese-like	AT3G25480	Rhodanese/Cell cycle control phosphatase superfamily protein [Source:TAIR_LOCUS;Acc:AT3G25480]
Solyc11g061770.1	0.98	0.00919	0.0466	Zinc finger A20 and AN1 domain-containing stress-associated protein 8 (AHRD V1 ***- SAP8_ORYSJ)%3B contains Interpro domain(s) IPR002653 Zinc finger%2C A20-type IPR000058 Zinc finger%2C AN1-type	AT1G51200	A20/AN1-like zinc finger family protein [Source:TAIR_LOCUS;Acc:AT1G51200]
Solyc07g021540.2	0.97	0.00688	0.0374	FIP1 (AHRD V1 **-- B6TPG9_MAIZE)%3B contains Interpro domain(s) IPR004182 GRAM	AT1G28200	FH interacting protein 1 [Source:TAIR_LOCUS;Acc:AT1G28200]
Solyc07g064950.2	0.97	0.008	0.042	Trigger factor-like protein (AHRD V1 ***- Q9FLP1_ARATH)%3B contains Interpro domain(s) IPR005215 Trigger factor	AT5G55220	trigger factor type chaperone family protein [Source:TAIR_LOCUS;Acc:AT5G55220]
Solyc09g009290.2	0.97	0.0027	0.018	Ankyrin repeat protein (AHRD V1 **-- B4F7X1_MAIZE)%3B contains Interpro domain(s) IPR002110 Ankyrin	AT5G40160	Ankyrin repeat family protein [Source:TAIR_LOCUS;Acc:AT5G40160]
Solyc06g071270.2	0.96	0.00801	0.042	CCR4-NOT transcription complex subunit 4 (AHRD V1 *--- Q498M7_RAT)%3B contains Interpro domain(s) IPR001841 Zinc finger%2C RING-type	AT3G48070	RING/U-box superfamily protein [Source:TAIR_LOCUS;Acc:AT3G48070]
Solyc08g082020.2	0.96	0.00795	0.0418	Mitochondrial carrier-like protein (AHRD V1 ***- Q2PYY0_SOLTU)%3B contains Interpro domain(s) IPR002067 Mitochondrial carrier protein	AT3G55640	Mitochondrial substrate carrier family protein [Source:TAIR_LOCUS;Acc:AT3G55640]
Solyc09g007990.2	0.96	0.00585	0.0328	Telomere repeat-binding protein 5 (AHRD V1 *-*- TRP5_ARATH)%3B contains Interpro domain(s) IPR001005 SANT%2C DNA-binding	AT2G37025	TRF-like 8 [Source:TAIR_LOCUS;Acc:AT2G37025]
Solyc04g025300.2	0.95	0.004	0.0244	Protein SUPPRESSOR OF GENE SILENCING 3 (AHRD V1 ***- SGS3_SOLLC)	AT5G23570	XS domain-containing protein / XS zinc finger domain-containing protein-related [Source:TAIR_LOCUS;Acc:AT5G23570]
Solyc06g005370.2	0.95	0.00624	0.0346	Predicted 2 3-bisphosphoglycerate-independent phosphoglycerate mutase (AHRD V1 ***- D9PU88_METTM)%3B contains Interpro domain(s) IPR019304 2%2C3-bisphosphoglycerate-independent phosphoglycerate mutase	AT3G30841	Cofactor-independent phosphoglycerate mutase [Source:TAIR_LOCUS;Acc:AT3G30841]
Solyc06g069780.2	0.95	0.00613	0.0341	E3 ubiquitin-protein ligase MARCH3 (AHRD V1 *--- B5X3M1_SALSA)%3B contains Interpro domain(s) IPR011016 Zinc finger%2C RING-CH-type	AT3G47550	RING/FYVE/PHD zinc finger superfamily protein [Source:TAIR_LOCUS;Acc:AT3G47550]
Solyc04g080000.1	0.94	0.0073	0.0391	Peroxisomal membrane protein 11-3 (AHRD V1 ***- PX113_ORYSJ)%3B contains Interpro domain(s) IPR008733 Peroxisomal biogenesis factor 11	AT1G47750	peroxin 11A [Source:TAIR_LOCUS;Acc:AT1G47750]
Solyc04g080160.2	0.94	0.00876	0.045	COP9 signalosome complex subunit 4 (AHRD V1 ***- B4FCA4_MAIZE)%3B contains Interpro domain(s) IPR000717 Proteasome component region PCI	AT5G42970	Proteasome component (PCI) domain protein [Source:TAIR_LOCUS;Acc:AT5G42970]
Solyc08g077220.2	0.94	0.00775	0.041	Tetraspanin family protein (AHRD V1 **-- B6TTZ1_MAIZE)%3B contains Interpro domain(s) IPR018499 Tetraspanin	AT1G32400	tobamovirus multiplication 2A [Source:TAIR_LOCUS;Acc:AT1G32400]
Solyc01g008340.2	0.93	0.0093	0.0469	50S ribosomal protein L19 (AHRD V1 *-*- B6T8M1_MAIZE)%3B contains Interpro domain(s) IPR001857 Ribosomal protein L19	AT1G24240	Ribosomal protein L19 family protein [Source:TAIR_LOCUS;Acc:AT1G24240]
Solyc07g007360.1	0.93	0.00955	0.0479		AT3G19120	PIF / Ping-Pong family of plant transposases [Source:TAIR_LOCUS;Acc:AT3G19120]
Solyc10g045620.1	0.93	0.00908	0.0462		AT5G24690	Protein of unknown function (DUF3411) [Source:TAIR_LOCUS;Acc:AT5G24690]
Solyc11g005810.1	0.93	0.00691	0.0375	Unknown Protein (AHRD V1)	AT4G27610	unknown protein; BEST Arabidopsis thaliana protein match is: unknown protein (TAIR:AT4G27620.2); Has 1304 Blast hits to 1173 proteins in 200 species: Archae - 14; Bacteria - 115; Metazoa - 628; Fungi - 104; Plants - 95; Viruses - 8; Other Eukaryotes /.../ (source: NCBI BLink). [Source:TAIR_LOCUS;Acc:AT4G27610]
Solyc11g066740.1	0.93	0.00716	0.0385		AT5G22790	reticulata-related 1 [Source:TAIR_LOCUS;Acc:AT5G22790]
Solyc06g060550.2	0.92	0.009	0.0459	ER-derived vesicles protein ERV14 (AHRD V1 **-- B6T6Y8_MAIZE)%3B contains Interpro domain(s) IPR003377 Cornichon	AT1G12340	Cornichon family protein [Source:TAIR_LOCUS;Acc:AT1G12340]
Solyc06g068840.2	0.92	0.00856	0.0443	Copine-3 (AHRD V1 ***- B6SK39_MAIZE)%3B contains Interpro domain(s) IPR010734 Copine	AT5G07300	Calcium-dependent phospholipid-binding Copine family protein [Source:TAIR_LOCUS;Acc:AT5G07300]
Solyc06g048540.2	0.91	0.00796	0.0418	FeS assembly ATPase SufC (AHRD V1 **** B5W7S4_SPIMA)%3B contains Interpro domain(s) IPR010230 ATPase SufC%2C SUF system FeS cluster assembly	AT3G10670	non-intrinsic ABC protein 7 [Source:TAIR_LOCUS;Acc:AT3G10670]
Solyc01g091710.2	0.89	0.00634	0.035	F-box family protein (AHRD V1 ***- B9IC68_POPTR)	AT4G00755	F-box family protein [Source:TAIR_LOCUS;Acc:AT4G00755]
Solyc04g054400.2	0.89	0.00676	0.0368	Short-chain dehydrogenase/reductase SDR (AHRD V1 **** C6PMQ2_9CLOT)%3B contains Interpro domain(s) IPR002347 Glucose/ribitol dehydrogenase	AT5G10050	NAD(P)-binding Rossmann-fold superfamily protein [Source:TAIR_LOCUS;Acc:AT5G10050]
Solyc10g008630.2	0.89	0.00815	0.0425	NADH dehydrogenase like protein (AHRD V1 **** O65414_ARATH)%3B contains Interpro domain(s) IPR013027 FAD-dependent pyridine nucleotide-disulphide oxidoreductase	AT4G28220	NAD(P)H dehydrogenase B1 [Source:TAIR_LOCUS;Acc:AT4G28220]
Solyc07g008970.2	0.88	0.00922	0.0466	Unknown Protein (AHRD V1)	AT4G30090	Protein embryo defective 1353 [Source:UniProtKB/TrEMBL;Acc:F4JPI4]
Solyc08g042080.2	0.88	0.00846	0.0438	Unknown Protein (AHRD V1)	AT1G20830	multiple chloroplast division site 1 [Source:TAIR_LOCUS;Acc:AT1G20830]
Solyc11g007070.1	0.86	0.00816	0.0426	Mitochondrial substrate carrier family protein (AHRD V1 ***- D7MB92_ARALY)%3B contains Interpro domain(s) IPR001993 Mitochondrial substrate carrier	AT4G15010	Mitochondrial substrate carrier family protein [Source:TAIR_LOCUS;Acc:AT4G15010]

## Sheet: Down-regulated
Additional File 4: B) List of the down-regulated genes between E115 and E1 fruit at the Mature Green stage
Genes	logFC	PValue	FDR	Description	Ath_genes	Ath_description
Solyc01g056370.2	-12.57	5.53e-26	1.78e-22	Unknown Protein (AHRD V1)
Solyc08g081220.1	-11.78	1.97e-23	3.81e-20	Cytochrome P450	AT1G63710	cytochrome P450, family 86, subfamily A, polypeptide 7 [Source:TAIR_LOCUS;Acc:AT1G63710]
Solyc09g083440.2	-11.28	1.18e-09	8.26e-08	Proteinase inhibitor I (AHRD V1 ***- Q53X28_SOLTU)%3B contains Interpro domain(s) IPR000864 Proteinase inhibitor I13%2C potato inhibitor I
Solyc01g090350.2	-11.03	3.98e-05	0.000616	Non-specific lipid-transfer protein (AHRD V1 ***- B9RD07_RICCO)%3B contains Interpro domain(s) IPR013770 Plant lipid transfer protein and hydrophobic protein%2C helical
Solyc01g090360.2	-11.01	9.41e-08	3.85e-06	Non-specific lipid-transfer protein (AHRD V1 ***- B9RD07_RICCO)%3B contains Interpro domain(s) IPR013770 Plant lipid transfer protein and hydrophobic protein%2C helical
Solyc04g072470.2	-10.94	1.43e-05	0.00027	Defensin-like protein (AHRD V1 ***- Q948T4_PYRPY)%3B contains Interpro domain(s) IPR008176 Gamma thionin
Solyc07g054310.1	-10.76	4.68e-20	5.26e-17	Gty37 protein (AHRD V1 ***- Q65A67_GERHY)
Solyc03g096260.1	-10.66	6.65e-19	4.59e-16	Yippee zinc-binding-like protein (AHRD V1 **** C1FDK9_9CHLO)%3B contains Interpro domain(s) IPR004910 Yippee-like protein	AT2G40110	Yippee family putative zinc-binding protein [Source:TAIR_LOCUS;Acc:AT2G40110]
Solyc07g008020.2	-10.37	4.29e-10	3.51e-08	Auxin response factor 16 (AHRD V1 *-** ARFP_ORYSJ)%3B contains Interpro domain(s) IPR003311 AUX/IAA protein	AT4G32280	indole-3-acetic acid inducible 29 [Source:TAIR_LOCUS;Acc:AT4G32280]
Solyc06g051140.2	-10.33	1.56e-11	1.92e-09	Ubiquitin-conjugating enzyme 22 (AHRD V1 ***- D7L888_ARALY)
Solyc11g006250.1	-10.21	3.26e-23	5.72e-20	GDSL esterase/lipase At5g33370 (AHRD V1 ***- GDL79_ARATH)%3B contains Interpro domain(s) IPR001087 Lipase%2C GDSL	AT5G18430	GDSL-like Lipase/Acylhydrolase superfamily protein [Source:TAIR_LOCUS;Acc:AT5G18430]
Solyc08g048400.2	-10.05	1.83e-19	1.58e-16	Unknown Protein (AHRD V1)
Solyc04g014320.1	-10.03	5.26e-05	0.000781	Unknown Protein (AHRD V1)
Solyc09g065470.2	-9.87	3.43e-05	0.000546	Vicilin (Fragment) (AHRD V1 **-- B4X640_PISVE)%3B contains Interpro domain(s) IPR014710 RmlC-like jelly roll fold
Solyc02g065530.2	-9.8	7.33e-07	2.19e-05	Glycosyltransferase family GT8 protein (AHRD V1 ***- D0ECQ6_POPDE)%3B contains Interpro domain(s) IPR002495 Glycosyl transferase%2C family 8	AT3G50760	galacturonosyltransferase-like 2 [Source:TAIR_LOCUS;Acc:AT3G50760]
Solyc04g014330.1	-9.77	0.000542	0.00513	Unknown Protein (AHRD V1)
Solyc03g005940.2	-9.63	4.79e-05	0.000722	DUF1264 domain protein (AHRD V1 **-- A1CBM4_ASPCL)%3B contains Interpro domain(s) IPR010686 Protein of unknown function DUF1264	AT1G29680	Protein of unknown function (DUF1264) [Source:TAIR_LOCUS;Acc:AT1G29680]
Solyc09g089510.2	-9.57	2.33e-05	0.000399	Proteinase inhibitor I (AHRD V1 ***- Q3S492_SOLTU)%3B contains Interpro domain(s) IPR000864 Proteinase inhibitor I13%2C potato inhibitor I
Solyc11g028180.1	-9.51	9.16e-10	6.73e-08	Unknown Protein (AHRD V1)
Solyc01g005780.1	-9.5	4.63e-05	0.000702	LRR receptor-like serine/threonine-protein kinase%2C RLP
Solyc01g079140.2	-9.41	6.41e-08	2.74e-06	Unknown Protein (AHRD V1)
Solyc01g105870.2	-9.41	2.69e-07	9.48e-06	(E)-beta-ocimene synthase (AHRD V1 **** Q5CD81_CITUN)%3B contains Interpro domain(s) IPR005630 Terpene synthase%2C metal-binding domain	AT2G24210	terpene synthase 10 [Source:TAIR_LOCUS;Acc:AT2G24210]
Solyc10g008250.1	-9.39	0.000103	0.00134	Unknown Protein (AHRD V1)%3B contains Interpro domain(s) IPR011598 Helix-loop-helix DNA-binding
Solyc09g072560.2	-9.33	1.54e-06	4.19e-05	Legumin 11S-globulin (AHRD V1 **-- Q39770_GINBI)%3B contains Interpro domain(s) IPR014710 RmlC-like jelly roll fold
Solyc08g080480.2	-9.32	4.96e-06	0.00011	Unknown Protein (AHRD V1)%3B contains Interpro domain(s) IPR003612 Plant lipid transfer protein/seed storage/trypsin-alpha amylase inhibitor
Solyc01g015050.1	-9.31	8.69e-09	4.58e-07	Unknown Protein (AHRD V1)
Solyc07g007710.2	-9.27	2e-05	0.000355	Defensin protein (AHRD V1 ***- B1N684_SOLPI)%3B contains Interpro domain(s) IPR008177 Gamma Purothionin	AT1G61070	low-molecular-weight cysteine-rich 66 [Source:TAIR_LOCUS;Acc:AT1G61070]
Solyc02g077430.2	-9.2	3.21e-10	2.77e-08	Lipase-like (AHRD V1 ***- Q8RZ40_ORYSJ)%3B contains Interpro domain(s) IPR002921 Lipase%2C class 3	AT1G06250	alpha/beta-Hydrolases superfamily protein [Source:TAIR_LOCUS;Acc:AT1G06250]
Solyc08g075880.2	-9.18	1.63e-07	6.26e-06	Metal ion binding protein (AHRD V1 **-- D7LYP1_ARALY)%3B contains Interpro domain(s) IPR006121 Heavy metal transport/detoxification protein	AT2G18196	Heavy metal transport/detoxification superfamily protein [Source:TAIR_LOCUS;Acc:AT2G18196]
Solyc04g057830.1	-9.16	1.54e-05	0.000285	Unknown Protein (AHRD V1)	AT5G12340	unknown protein; BEST Arabidopsis thaliana protein match is: unknown protein (TAIR:AT1G28190.1); Has 30201 Blast hits to 17322 proteins in 780 species: Archae - 12; Bacteria - 1396; Metazoa - 17338; Fungi - 3422; Plants - 5037; Viruses - 0; Other Eu /.../es - 2996 (source: NCBI BLink). [Source:TAIR_LOCUS;Acc:AT5G12340]
Solyc05g015780.1	-9.13	2.8e-07	9.82e-06	Unknown Protein (AHRD V1)
Solyc00g282510.1	-9	8.77e-20	8.48e-17	Phenylalanine ammonia-lyase (AHRD V1 ***- B5LAW0_CAPAN)%3B contains Interpro domain(s) IPR005922 Phenylalanine ammonia-lyase	AT2G37040	PHE ammonia lyase 1 [Source:TAIR_LOCUS;Acc:AT2G37040]
Solyc01g066630.1	-8.98	5.01e-08	2.23e-06	Unknown Protein (AHRD V1)
Solyc12g096930.1	-8.93	0.000306	0.00325	Caleosin (AHRD V1 ***- Q9SQ57_SESIN)%3B contains Interpro domain(s) IPR007736 Caleosin related	AT2G33380	Caleosin-related family protein [Source:TAIR_LOCUS;Acc:AT2G33380]
Solyc01g020330.2	-8.91	7.71e-08	3.22e-06	Unknown Protein (AHRD V1)
Solyc12g038350.1	-8.91	1.97e-06	5.17e-05	Unknown Protein (AHRD V1)
Solyc01g111610.2	-8.86	3.95e-06	9.13e-05	Protein binding protein (AHRD V1 **-- D7L0L7_ARALY)	AT4G35070	SBP (S-ribonuclease binding protein) family protein [Source:TAIR_LOCUS;Acc:AT4G35070]
Solyc09g090150.2	-8.8	4.31e-06	9.83e-05	Legumin 11S-globulin (AHRD V1 **-- Q39770_GINBI)%3B contains Interpro domain(s) IPR014710 RmlC-like jelly roll fold
Solyc01g007000.2	-8.72	0.000882	0.00754	U-box domain-containing protein (AHRD V1 ***- D7LU64_ARALY)%3B contains Interpro domain(s) IPR003613 U box domain	AT2G35930	plant U-box 23 [Source:TAIR_LOCUS;Acc:AT2G35930]
Solyc01g044370.1	-8.71	6.86e-08	2.89e-06	MOSC domain containing protein (AHRD V1 ***- A4XSM1_PSEMY)%3B contains Interpro domain(s) IPR005303 MOSC%2C N-terminal beta barrel	AT1G30910	Molybdenum cofactor sulfurase family protein [Source:TAIR_LOCUS;Acc:AT1G30910]
Solyc09g090800.1	-8.68	0.000123	0.00156	Plasma membrane associated protein (AHRD V1 ***- B6SJ93_MAIZE)%3B contains Interpro domain(s) IPR008390 AWPM-19-like	AT1G04560	AWPM-19-like family protein [Source:TAIR_LOCUS;Acc:AT1G04560]
Solyc08g080490.2	-8.58	7.34e-06	0.000153	2S albumin seed storage protein (Fragment) (AHRD V1 *-*- Q7Y1C2_JUGNI)%3B contains Interpro domain(s) IPR003612 Plant lipid transfer protein/seed storage/trypsin-alpha amylase inhibitor
Solyc12g096790.1	-8.56	4.56e-06	0.000103	Hydroxycinnamoyl CoA quinate transferase (AHRD V1 *--- Q70G32_SOLLC)%3B contains Interpro domain(s) IPR003480 Transferase
Solyc08g061930.2	-8.46	3.95e-05	0.000614	Cytokinin oxidase/dehydrogenase (AHRD V1 **** C3VPM8_SOLTU)%3B contains Interpro domain(s) IPR015345 Cytokinin dehydrogenase 1%2C FAD and cytokinin binding	AT5G21482	cytokinin oxidase 7 [Source:TAIR_LOCUS;Acc:AT5G21482]
Solyc12g098130.1	-8.44	7.58e-05	0.00105	Unknown Protein (AHRD V1)
Solyc05g054820.1	-8.43	9.85e-05	0.0013	Exocyst complex protein EXO70 (AHRD V1 *--- EXO70_CANGA)%3B contains Interpro domain(s) IPR004140 Exo70 exocyst complex subunit	AT2G39380	exocyst subunit exo70 family protein H2 [Source:TAIR_LOCUS;Acc:AT2G39380]
Solyc06g075990.2	-8.43	1.15e-05	0.000223	Glyoxalase/bleomycin resistance protein/dioxygenase (AHRD V1 ***- A1WPN3_VEREI)%3B contains Interpro domain(s) IPR004360 Glyoxalase/bleomycin resistance protein/dioxygenase	AT1G07645	dessication-induced 1VOC superfamily protein [Source:TAIR_LOCUS;Acc:AT1G07645]
Solyc09g005060.1	-8.42	0.00012	0.00152	Phosphatidylethanolamine-binding protein PEBP (AHRD V1 **-* C4K241_RICPU)%3B contains Interpro domain(s) IPR005247 YbhB and YbcL	AT5G01300	PEBP (phosphatidylethanolamine-binding protein) family protein [Source:TAIR_LOCUS;Acc:AT5G01300]
Solyc09g015070.2	-8.42	0.000194	0.00226	Reductase 1 (AHRD V1 ***- Q6TY49_HYDMC)%3B contains Interpro domain(s) IPR020471 Aldo/keto reductase subgroup	AT5G01670	NAD(P)-linked oxidoreductase superfamily protein [Source:TAIR_LOCUS;Acc:AT5G01670]
Solyc10g005740.1	-8.42	1.45e-05	0.000271	SEC14 cytosolic factor family protein (AHRD V1 **-- D7KN07_ARALY)%3B contains Interpro domain(s) IPR001251 Cellular retinaldehyde-binding/triple function%2C C-terminal	AT1G55690	Sec14p-like phosphatidylinositol transfer family protein [Source:TAIR_LOCUS;Acc:AT1G55690]
Solyc05g009990.2	-8.41	3.48e-06	8.25e-05	LRR receptor-like serine/threonine-protein kinase%2C RLP	AT1G13230	Leucine-rich repeat (LRR) family protein [Source:TAIR_LOCUS;Acc:AT1G13230]
Solyc03g098300.1	-8.4	5.83e-05	0.000852	Ornithine decarboxylase (AHRD V1 **** A2TBH8_THECC)%3B contains Interpro domain(s) IPR002433 Ornithine decarboxylase
Solyc07g044890.1	-8.38	0.00458	0.0271	Serine/threonine protein kinase-like (AHRD V1 *-*- Q5XWQ1_SOLTU)
Solyc04g064910.1	-8.36	4.92e-06	0.00011	Endo-1 4-beta-glucanase (AHRD V1 *--- O04890_SOLLC)%3B contains Interpro domain(s) IPR008928 Six-hairpin glycosidase-like
Solyc01g079120.2	-8.34	6.37e-10	4.99e-08	Unknown Protein (AHRD V1)
Solyc04g054730.2	-8.34	1.17e-05	0.000226	High affinity sulfate transporter 2 (AHRD V1 **** SUT2_STYHA)%3B contains Interpro domain(s) IPR001902 Sulphate anion transporter	AT5G10180	slufate transporter 2;1 [Source:TAIR_LOCUS;Acc:AT5G10180]
Solyc04g079760.2	-8.33	1.15e-05	0.000223
Solyc05g012670.1	-8.3	1.27e-06	3.58e-05	Glucosyltransferase-3 (AHRD V1 **** Q8S9A6_PHAAN)%3B contains Interpro domain(s) IPR002213 UDP-glucuronosyl/UDP-glucosyltransferase
Solyc06g034040.1	-8.29	0.000112	0.00144	Oleosin (AHRD V1 ***- A5JVA7_FICAW)%3B contains Interpro domain(s) IPR000136 Oleosin	AT4G25140	oleosin 1 [Source:TAIR_LOCUS;Acc:AT4G25140]
Solyc04g026300.1	-8.26	1.86e-06	4.93e-05	Unknown Protein (AHRD V1)
Solyc06g048750.2	-8.26	1.27e-07	4.97e-06	Unknown Protein (AHRD V1)
Solyc09g082300.2	-8.26	0.000629	0.00578	Non-specific lipid-transfer protein (AHRD V1 *-*- B9GSL1_POPTR)%3B contains Interpro domain(s) IPR003612 Plant lipid transfer protein/seed storage/trypsin-alpha amylase inhibitor	AT3G22620	Bifunctional inhibitor/lipid-transfer protein/seed storage 2S albumin superfamily protein [Source:TAIR_LOCUS;Acc:AT3G22620]
Solyc02g062770.1	-8.24	0.000233	0.00263	Late embryogenesis abundant protein (AHRD V1 *-*- Q3I3Y9_PICGL)	AT5G66780	unknown protein; Has 1807 Blast hits to 1807 proteins in 277 species: Archae - 0; Bacteria - 0; Metazoa - 736; Fungi - 347; Plants - 385; Viruses - 0; Other Eukaryotes - 339 (source: NCBI BLink). [Source:TAIR_LOCUS;Acc:AT5G66780]
Solyc04g016550.2	-8.23	2.24e-19	1.8e-16	Folylpolyglutamate synthase (AHRD V1 **** B9IHV7_POPTR)%3B contains Interpro domain(s) IPR001645 Folylpolyglutamate synthetase	AT3G10160	DHFS-FPGS homolog C [Source:TAIR_LOCUS;Acc:AT3G10160]
Solyc12g096890.1	-8.23	1.06e-05	0.000207	F-box protein PP2-B1 (AHRD V1 **-- PP2B1_ARATH)	AT1G80110	phloem protein 2-B11 [Source:TAIR_LOCUS;Acc:AT1G80110]
Solyc05g018060.1	-8.22	2.69e-08	1.27e-06	Unknown Protein (AHRD V1)
Solyc01g104860.2	-8.2	1.47e-07	5.67e-06	Peroxidase (AHRD V1 **** Q5K4K5_GOSHI)%3B contains Interpro domain(s) IPR002016 Haem peroxidase%2C plant/fungal/bacterial	AT4G25980	Peroxidase superfamily protein [Source:TAIR_LOCUS;Acc:AT4G25980]
Solyc04g064710.2	-8.19	8.28e-05	0.00113	Alcohol dehydrogenase 2 (AHRD V1 **** Q9FZ01_VITVI)%3B contains Interpro domain(s) IPR002085 Alcohol dehydrogenase superfamily%2C zinc-containing	AT1G77120	alcohol dehydrogenase 1 [Source:TAIR_LOCUS;Acc:AT1G77120]
Solyc00g180840.1	-8.18	2.11e-06	5.49e-05	Unknown Protein (AHRD V1)
Solyc03g119370.1	-8.17	2.59e-06	6.44e-05	MYB transcription factor (AHRD V1 *-*- Q9C9G7_ARATH)%3B contains Interpro domain(s) IPR015495 Myb transcription factor	AT1G48000	myb domain protein 112 [Source:TAIR_LOCUS;Acc:AT1G48000]
Solyc06g061110.1	-8.15	0.000213	0.00244	Unknown Protein (AHRD V1)%3B contains Interpro domain(s) IPR005513 Late embryogenesis abundant (LEA) group 1	AT1G32560	Late embryogenesis abundant protein, group 1 protein [Source:TAIR_LOCUS;Acc:AT1G32560]
Solyc10g012050.2	-8.14	2.86e-06	7.01e-05	Small conductance mechanosensitive ion channel family protein (AHRD V1 *-*- D1RMD4_LEGLO)%3B contains Interpro domain(s) IPR006685 Mechanosensitive ion channel MscS	AT4G00234	BEST Arabidopsis thaliana protein match is: Mechanosensitive ion channel protein (TAIR:AT4G00290.1); Has 57 Blast hits to 57 proteins in 12 species: Archae - 0; Bacteria - 0; Metazoa - 0; Fungi - 0; Plants - 56; Viruses - 0; Other Eukaryotes - 1 (so /.../NCBI BLink). [Source:TAIR_LOCUS;Acc:AT4G00234]
Solyc09g089520.2	-8.13	0.000166	0.00199	Proteinase inhibitor I (AHRD V1 ***- Q3S492_SOLTU)%3B contains Interpro domain(s) IPR000864 Proteinase inhibitor I13%2C potato inhibitor I
Solyc04g078370.2	-8.1	0.000662	0.00603	Cytochrome P450	AT5G10600	cytochrome P450, family 81, subfamily K, polypeptide 2 [Source:TAIR_LOCUS;Acc:AT5G10600]
Solyc01g015040.1	-8.09	7.98e-06	0.000165	Unknown Protein (AHRD V1)
Solyc03g033740.2	-8.09	1.71e-07	6.53e-06	Unknown Protein (AHRD V1)
Solyc03g034360.2	-8.07	7.93e-13	1.42e-10	Unknown Protein (AHRD V1)
Solyc12g096780.1	-8.06	1.98e-06	5.17e-05	Mitochondrial trans-2-enoyl-CoA reductase (AHRD V1 **-- A2A846_MOUSE)%3B contains Interpro domain(s) IPR002085 Alcohol dehydrogenase superfamily%2C zinc-containing	AT3G45770	Polyketide synthase, enoylreductase family protein [Source:TAIR_LOCUS;Acc:AT3G45770]
Solyc07g007270.2	-8.03	5.8e-06	0.000126	Unknown Protein (AHRD V1)
Solyc03g058330.2	-8.02	0.000974	0.00811	Unknown Protein (AHRD V1)	AT5G06760	Late Embryogenesis Abundant 4-5 [Source:TAIR_LOCUS;Acc:AT5G06760]
Solyc01g006560.2	-8	5.15e-06	0.000114	Lipoxygenase (AHRD V1 **** C0KKU8_SOLLC)%3B contains Interpro domain(s) IPR001246 Lipoxygenase%2C plant	AT3G45140	lipoxygenase 2 [Source:TAIR_LOCUS;Acc:AT3G45140]
Solyc03g111300.1	-8	0.000609	0.00562	Cytochrome P450	AT3G48520	cytochrome P450, family 94, subfamily B, polypeptide 3 [Source:TAIR_LOCUS;Acc:AT3G48520]
Solyc11g043070.1	-7.95	0.000994	0.00824	Cc-nbs-lrr%2C resistance protein
Solyc10g007970.1	-7.94	0.000594	0.0055	WRKY transcription factor 5 (AHRD V1 ***- A7UGD2_SOLTU)%3B contains Interpro domain(s) IPR003657 DNA-binding WRKY	AT3G58710	WRKY DNA-binding protein 69 [Source:TAIR_LOCUS;Acc:AT3G58710]
Solyc09g014480.1	-7.91	1.02e-28	4.93e-25	Polygalacturonase inhibitor protein (AHRD V1 ***- Q40160_SOLLC)%3B contains Interpro domain(s) IPR013210 Leucine-rich repeat%2C N-terminal	AT5G06860	polygalacturonase inhibiting protein 1 [Source:TAIR_LOCUS;Acc:AT5G06860]
Solyc02g086490.2	-7.9	2.23e-05	0.000385	Oleosin (AHRD V1 ***- Q43123_DAUCA)%3B contains Interpro domain(s) IPR000136 Oleosin	AT3G01570	Oleosin family protein [Source:TAIR_LOCUS;Acc:AT3G01570]
Solyc05g053640.1	-7.88	0.000807	0.007	Unknown Protein (AHRD V1)
Solyc12g068060.1	-7.87	2.69e-09	1.7e-07	Unknown Protein (AHRD V1)
Solyc02g084840.2	-7.85	1.75e-05	0.000319	Dehydrin DHN1 (AHRD V1 *-*- DHN1_PEA)%3B contains Interpro domain(s) IPR000167 Dehydrin	AT3G50980	dehydrin xero 1 [Source:TAIR_LOCUS;Acc:AT3G50980]
Solyc05g041770.1	-7.85	1.33e-06	3.7e-05	Guanylate binding protein 1 (AHRD V1 ***- B2XWS1_PIG)%3B contains Interpro domain(s) IPR015894 Guanylate-binding protein%2C N-terminal	AT1G03830	guanylate-binding family protein [Source:TAIR_LOCUS;Acc:AT1G03830]
Solyc10g054900.1	-7.84	2.51e-11	2.87e-09	Proline-rich protein (AHRD V1 ***- Q9M6T7_NICGL)%3B contains Interpro domain(s) IPR010616 Protein of unknown function DUF1210	AT2G21140	proline-rich protein 2 [Source:TAIR_LOCUS;Acc:AT2G21140]
Solyc06g048770.2	-7.82	1.71e-06	4.57e-05	Unknown Protein (AHRD V1)
Solyc07g053240.2	-7.82	0.000482	0.00468	Myb-related transcription factor (AHRD V1 *--- B5RHV2_MUSBA)%3B contains Interpro domain(s) IPR015495 Myb transcription factor	AT1G18570	myb domain protein 51 [Source:TAIR_LOCUS;Acc:AT1G18570]
Solyc02g005070.1	-7.81	1.69e-05	0.000309	Unknown Protein (AHRD V1)
Solyc09g011540.2	-7.8	0.000145	0.00179	Glutathione S-transferase-like protein (AHRD V1 **** A8DUB0_SOLLC)%3B contains Interpro domain(s) IPR004046 Glutathione S-transferase%2C C-terminal	AT2G29420	glutathione S-transferase tau 7 [Source:TAIR_LOCUS;Acc:AT2G29420]
Solyc10g081800.1	-7.79	0.000341	0.00356	Phosphatidylglycerol/phosphatidylinositol transfer protein (AHRD V1 ***- C5M4G5_CANTT)%3B contains Interpro domain(s) IPR003172 MD-2-related lipid-recognition	AT3G11780	MD-2-related lipid recognition domain-containing protein / ML domain-containing protein [Source:TAIR_LOCUS;Acc:AT3G11780]
Solyc09g014350.2	-7.77	4.01e-25	9.69e-22	Glycerol-3-phosphate acyltransferase 6 (AHRD V1 **** D7LKT2_ARALY)%3B contains Interpro domain(s) IPR002123 Phospholipid/glycerol acyltransferase	AT2G38110	glycerol-3-phosphate acyltransferase 6 [Source:TAIR_LOCUS;Acc:AT2G38110]
Solyc02g061870.1	-7.75	0.000155	0.00189	NAC transcription factor (AHRD V1 ***- B3VK71_TOBAC)%3B contains Interpro domain(s) IPR003441 No apical meristem (NAM) protein
Solyc09g025210.2	-7.66	6.92e-06	0.000146	Legumin 11S-globulin (AHRD V1 **-- Q39770_GINBI)%3B contains Interpro domain(s) IPR014710 RmlC-like jelly roll fold	AT1G03880	cruciferin 2 [Source:TAIR_LOCUS;Acc:AT1G03880]
Solyc11g011940.1	-7.65	0.000124	0.00157	Homeobox-leucine zipper protein PROTODERMAL FACTOR 2 (AHRD V1 **** PDF2_ARATH)%3B contains Interpro domain(s) IPR002913 Lipid-binding START	AT1G34650	homeodomain GLABROUS 10 [Source:TAIR_LOCUS;Acc:AT1G34650]
Solyc01g009660.1	-7.6	0.000562	0.00526	Low-temperature-induced 65 kDa protein (AHRD V1 *-*- LTI65_ARATH)
Solyc04g049960.2	-7.6	0.00102	0.00839	Plasma membrane protein 3 (AHRD V1 **-- Q6BDB3_LEYCH)%3B contains Interpro domain(s) IPR000612 Uncharacterised protein family UPF0057	AT2G38905	Low temperature and salt responsive protein family [Source:TAIR_LOCUS;Acc:AT2G38905]
Solyc11g043060.1	-7.6	0.0027	0.018	Lrr%2C resistance protein fragment
Solyc03g096040.2	-7.59	0.000116	0.00149	Mitochondrial peroxiredoxin (1-Cys Prx) with thioredoxin peroxidase activity (AHRD V1 **** C4QX37_PICPG)%3B contains Interpro domain(s) IPR000866 Alkyl hydroperoxide reductase/ Thiol specific antioxidant/ Mal allergen	AT1G48130	1-cysteine peroxiredoxin 1 [Source:TAIR_LOCUS;Acc:AT1G48130]
Solyc02g087540.1	-7.58	8.11e-05	0.00111	Cell division AAA ATPase family protein (AHRD V1 **-* B6Z265_WHEAT)%3B contains Interpro domain(s) IPR003959 ATPase%2C AAA-type%2C core	AT3G28570	P-loop containing nucleoside triphosphate hydrolases superfamily protein [Source:TAIR_LOCUS;Acc:AT3G28570]
Solyc09g005800.2	-7.58	7.4e-06	0.000154	Unknown Protein (AHRD V1)
Solyc07g056360.1	-7.57	0.000411	0.00415	Unknown Protein (AHRD V1)	AT2G42870	phy rapidly regulated 1 [Source:TAIR_LOCUS;Acc:AT2G42870]
Solyc02g077330.2	-7.56	3e-15	8.92e-13	GDSL esterase/lipase At5g45950 (AHRD V1 ***- GDL85_ARATH)%3B contains Interpro domain(s) IPR001087 Lipase%2C GDSL	AT5G45950	GDSL-like Lipase/Acylhydrolase superfamily protein [Source:TAIR_LOCUS;Acc:AT5G45950]
Solyc07g064210.2	-7.54	0.00024	0.00269	2S albumin seed storage protein (Fragment) (AHRD V1 -*-- Q7Y1C2_JUGNI)%3B contains Interpro domain(s) IPR003612 Plant lipid transfer protein/seed storage/trypsin-alpha amylase inhibitor
Solyc10g080600.1	-7.53	8.33e-05	0.00113	Zinc finger-like protein (AHRD V1 ***- Q9M2P1_ARATH)%3B contains Interpro domain(s) IPR007087 Zinc finger%2C C2H2-type
Solyc04g081790.2	-7.52	0.000298	0.00319	GDSL esterase/lipase At5g42170 (AHRD V1 ***- GDL90_ARATH)%3B contains Interpro domain(s) IPR001087 Lipase%2C GDSL	AT1G20120	GDSL-like Lipase/Acylhydrolase superfamily protein [Source:TAIR_LOCUS;Acc:AT1G20120]
Solyc08g063130.2	-7.52	0.00335	0.0213	Monooxygenase FAD-binding protein (AHRD V1 **-- Q1B616_MYCSS)%3B contains Interpro domain(s) IPR003042 Aromatic-ring hydroxylase-like	AT4G38540	FAD/NAD(P)-binding oxidoreductase family protein [Source:TAIR_LOCUS;Acc:AT4G38540]
Solyc11g028170.1	-7.52	2.88e-11	3.24e-09	Unknown Protein (AHRD V1)
Solyc01g080490.2	-7.51	0.000385	0.00393	Genomic DNA chromosome 5 P1 clone MCL19 (AHRD V1 ***- Q9FNL3_ARATH)%3B contains Interpro domain(s) IPR007770 Protein of unknown function DUF679	AT3G21520	DUF679 domain membrane protein 1 [Source:TAIR_LOCUS;Acc:AT3G21520]
Solyc11g032050.1	-7.5	4.74e-05	0.000716	GDSL esterase/lipase At1g71691 (AHRD V1 ***- GDL29_ARATH)%3B contains Interpro domain(s) IPR001087 Lipase%2C GDSL	AT1G71691	GDSL-like Lipase/Acylhydrolase superfamily protein [Source:TAIR_LOCUS;Acc:AT1G71691]
Solyc03g005580.2	-7.49	7.05e-06	0.000148	Legumin 11S-globulin (AHRD V1 **-- Q39770_GINBI)%3B contains Interpro domain(s) IPR014710 RmlC-like jelly roll fold
Solyc02g079520.1	-7.48	4.17e-09	2.44e-07	Calcium-binding EF hand family protein (Fragment) (AHRD V1 **-* D7MEH5_ARALY)%3B contains Interpro domain(s) IPR011992 EF-Hand type
Solyc01g086800.2	-7.47	2.32e-10	2.09e-08	Histone H3 (AHRD V1 **** Q53NE3_ORYSJ)%3B contains Interpro domain(s) IPR000164 Histone H3
Solyc06g074140.1	-7.47	0.000919	0.00778	U-box domain-containing protein 24 (AHRD V1 ***- D7LAS1_ARALY)%3B contains Interpro domain(s) IPR003613 U box domain
Solyc01g015070.2	-7.46	1.05e-09	7.52e-08	Unknown Protein (AHRD V1)
Solyc04g018080.2	-7.46	1.76e-20	2.13e-17	Unknown Protein (AHRD V1)
Solyc08g076620.1	-7.44	9.04e-10	6.67e-08	Xylanase inhibitor (Fragment) (AHRD V1 **-- Q53IQ4_WHEAT)%3B contains Interpro domain(s) IPR001461 Peptidase A1	AT5G48430	Eukaryotic aspartyl protease family protein [Source:TAIR_LOCUS;Acc:AT5G48430]
Solyc08g022240.1	-7.42	0.000162	0.00196	Lipase-like protein (AHRD V1 ***- Q8LF19_ARATH)%3B contains Interpro domain(s) IPR002921 Lipase%2C class 3	AT1G30370	alpha/beta-Hydrolases superfamily protein [Source:TAIR_LOCUS;Acc:AT1G30370]
Solyc04g077580.2	-7.41	0.00135	0.0104	Unknown Protein (AHRD V1)%3B contains Interpro domain(s) IPR009438 Phytosulfokine	AT3G49780	phytosulfokine 4 precursor [Source:TAIR_LOCUS;Acc:AT3G49780]
Solyc12g099120.1	-7.41	0.000143	0.00177	MYB transcription factor (AHRD V1 *-*- Q39550_CRAPL)%3B contains Interpro domain(s) IPR015495 Myb transcription factor	AT3G06490	myb domain protein 108 [Source:TAIR_LOCUS;Acc:AT3G06490]
Solyc09g082100.2	-7.4	0.000182	0.00214	Seed maturation protein (AHRD V1 **-- Q2Q4X9_MEDTR)%3B contains Interpro domain(s) IPR007011 Seed maturation protein	AT3G22490	Seed maturation protein [Source:TAIR_LOCUS;Acc:AT3G22490]
Solyc06g083140.2	-7.39	1.64e-12	2.79e-10	Auxin-induced in root cultures protein 12 (AHRD V1 **-- AIR12_ARATH)%3B contains Interpro domain(s) IPR007613 Protein of unknown function DUF568%2C DOMON-like	AT3G07390	auxin-responsive family protein [Source:TAIR_LOCUS;Acc:AT3G07390]
Solyc07g041720.1	-7.36	0.00103	0.00844	Oxalate oxidase-like germin 171 (AHRD V1 **** Q9FPQ0_BETVU)%3B contains Interpro domain(s) IPR014710 RmlC-like jelly roll fold	AT5G20630	germin 3 [Source:TAIR_LOCUS;Acc:AT5G20630]
Solyc01g091170.2	-7.34	5.68e-22	9.14e-19	Agmatinase (AHRD V1 ***- Q1IPT1_ACIBL)%3B contains Interpro domain(s) IPR016160 Aldehyde dehydrogenase%2C conserved site IPR006035 Ureohydrolase	AT4G08870	Arginase/deacetylase superfamily protein [Source:TAIR_LOCUS;Acc:AT4G08870]
Solyc05g053630.1	-7.34	0.0042	0.0254	Unknown Protein (AHRD V1)
Solyc12g096880.1	-7.32	0.00128	0.01	Tir%2C resistance protein fragment	AT1G57630	Toll-Interleukin-Resistance (TIR) domain family protein [Source:TAIR_LOCUS;Acc:AT1G57630]
Solyc04g079250.2	-7.31	3.02e-05	0.00049	Patatin-like protein 1 (AHRD V1 ***- Q9FZ09_TOBAC)%3B contains Interpro domain(s) IPR002641 Patatin
Solyc06g075070.2	-7.28	0.00565	0.0319	Carbonic anhydrase (Carbonate dehydratase) (AHRD V1 **** A4Z2G9_BRASO)%3B contains Interpro domain(s) IPR018340 Carbonic anhydrase%2C CAH1-like	AT1G08065	alpha carbonic anhydrase 5 [Source:TAIR_LOCUS;Acc:AT1G08065]
Solyc02g084850.2	-7.26	3.33e-10	2.85e-08	Unknown Protein (AHRD V1)%3B contains Interpro domain(s) IPR000167 Dehydrin
Solyc07g064790.2	-7.18	0.00182	0.0132	Unknown Protein (AHRD V1)
Solyc04g055030.1	-7.17	0.00313	0.0203	Iron sulfur subunit of succinate dehydrogenase (AHRD V1 **** Q9XGC8_MAIZE)%3B contains Interpro domain(s) IPR004489 Succinate dehydrogenase/fumarate reductase iron-sulphur protein	AT5G65165	succinate dehydrogenase 2-3 [Source:TAIR_LOCUS;Acc:AT5G65165]
Solyc06g048840.2	-7.17	0.000274	0.00299	Late embryogenesis abundant protein (AHRD V1 ***- A4VBF1_9FABA)%3B contains Interpro domain(s) IPR000389 Small hydrophilic plant seed protein	AT2G40170	Stress induced protein [Source:TAIR_LOCUS;Acc:AT2G40170]
Solyc05g053160.2	-7.14	0.00102	0.00841	Plasma membrane associated protein (AHRD V1 ***- B6SJ93_MAIZE)%3B contains Interpro domain(s) IPR008390 AWPM-19-like	AT1G04560	AWPM-19-like family protein [Source:TAIR_LOCUS;Acc:AT1G04560]
Solyc11g011100.1	-7.14	0.00791	0.0417	Unknown Protein (AHRD V1)
Solyc01g105890.2	-7.12	8.12e-07	2.39e-05	(E)-beta-ocimene synthase (AHRD V1 **** Q5CD81_CITUN)%3B contains Interpro domain(s) IPR005630 Terpene synthase%2C metal-binding domain	AT2G24210	terpene synthase 10 [Source:TAIR_LOCUS;Acc:AT2G24210]
Solyc04g007140.1	-7.12	4.2e-06	9.61e-05	Unknown Protein (AHRD V1)
Solyc04g018130.1	-7.12	9.89e-06	0.000197	Unknown Protein (AHRD V1)
Solyc04g079070.2	-7.11	1.26e-05	0.00024	Serine carboxypeptidase 1 (AHRD V1 ***- B6TC80_MAIZE)%3B contains Interpro domain(s) IPR001563 Peptidase S10%2C serine carboxypeptidase	AT1G33540	serine carboxypeptidase-like 18 [Source:TAIR_LOCUS;Acc:AT1G33540]
Solyc02g070110.1	-7.1	2.04e-05	0.000361	FAD-binding domain-containing protein (AHRD V1 **-- D7MFH6_ARALY)%3B contains Interpro domain(s) IPR006094 FAD linked oxidase%2C N-terminal	AT1G26380	FAD-binding Berberine family protein [Source:TAIR_LOCUS;Acc:AT1G26380]
Solyc07g026680.2	-7.08	0.000371	0.00382	Myb transcription factor (AHRD V1 **** Q7XC57_ORYSJ)%3B contains Interpro domain(s) IPR006447 Myb-like DNA-binding region%2C SHAQKYF class
Solyc06g035440.2	-7.06	0.000461	0.00454	Unknown Protein (AHRD V1)	AT5G44270	TPX2 (targeting protein for Xklp2) protein family [Source:TAIR_LOCUS;Acc:AT5G44270]
Solyc10g007900.2	-7.06	1.7e-08	8.33e-07	Cytochrome P450	AT3G14610	cytochrome P450, family 72, subfamily A, polypeptide 7 [Source:TAIR_LOCUS;Acc:AT3G14610]
Solyc04g072250.2	-7.03	0.000387	0.00395	class I heat shock protein 1 (AHRD V1 ***- B6TTC8_MAIZE)%3B contains Interpro domain(s) IPR002068 Heat shock protein Hsp20
Solyc00g247300.2	-7.01	5.26e-16	1.92e-13	Cytochrome P450
Solyc12g032930.1	-7.01	4.96e-06	0.00011	CBS domain containing protein (AHRD V1 ***- B6U1W0_MAIZE)%3B contains Interpro domain(s) IPR000644 Cystathionine beta-synthase%2C core	AT5G50530	CBS / octicosapeptide/Phox/Bemp1 (PB1) domains-containing protein [Source:TAIR_LOCUS;Acc:AT5G50530]
Solyc00g047810.1	-6.98	0.000295	0.00316	Unknown Protein (AHRD V1)
Solyc03g121420.2	-6.98	0.00156	0.0117	Phosphatase (AHRD V1 ***- D2V497_NAEGR)%3B contains Interpro domain(s) IPR016965 Pyridoxal phosphate phosphatase%2C PHOSPHO2	AT1G17710	Pyridoxal phosphate phosphatase-related protein [Source:TAIR_LOCUS;Acc:AT1G17710]
Solyc06g074260.2	-6.98	2.33e-35	1.5e-31	Genomic DNA chromosome 5 P1 clone MWD9 (AHRD V1 *-*- Q9FMQ8_ARATH)%3B contains Interpro domain(s) IPR007608 Protein of unknown function DUF584	AT2G27385	Pollen Ole e 1 allergen and extensin family protein [Source:TAIR_LOCUS;Acc:AT2G27385]
Solyc07g018010.2	-6.98	2.42e-07	8.73e-06	Transcription Factor (AHRD V1 **** Q84LF9_ORYSA)%3B contains Interpro domain(s) IPR011598 Helix-loop-helix DNA-binding	AT4G29930	basic helix-loop-helix (bHLH) DNA-binding superfamily protein [Source:TAIR_LOCUS;Acc:AT4G29930]
Solyc05g010550.1	-6.97	0.00509	0.0294	Unknown Protein (AHRD V1)
Solyc03g083660.1	-6.96	0.0018	0.0131	Pectinesterase (AHRD V1 ***- B9T3X5_RICCO)%3B contains Interpro domain(s) IPR006501 Pectinesterase inhibitor	AT4G25250	Plant invertase/pectin methylesterase inhibitor superfamily protein [Source:TAIR_LOCUS;Acc:AT4G25250]
Solyc06g008590.2	-6.96	1.47e-11	1.83e-09	Auxin responsive protein (AHRD V1 ***- D9IQE6_CATRO)%3B contains Interpro domain(s) IPR003311 AUX/IAA protein	AT1G04250	AUX/IAA transcriptional regulator family protein [Source:TAIR_LOCUS;Acc:AT1G04250]
Solyc06g017860.1	-6.92	4.52e-10	3.67e-08	Serine carboxypeptidase (AHRD V1 **** Q2Z1Y2_PRUMU)%3B contains Interpro domain(s) IPR001563 Peptidase S10%2C serine carboxypeptidase	AT3G45010	serine carboxypeptidase-like 48 [Source:TAIR_LOCUS;Acc:AT3G45010]
Solyc06g072240.1	-6.87	2.25e-06	5.77e-05	Histone H4 (AHRD V1 ***- B6T0P4_MAIZE)%3B contains Interpro domain(s) IPR001951 Histone H4
Solyc11g071290.1	-6.86	0.000785	0.00687	Alcohol dehydrogenase (AHRD V1 **** Q43169_SOLTU)%3B contains Interpro domain(s) IPR002085 Alcohol dehydrogenase superfamily%2C zinc-containing
Solyc04g040130.1	-6.85	3.2e-06	7.72e-05	Omega-6 fatty acid desaturase (AHRD V1 **** Q461Q1_HEVBR)%3B contains Interpro domain(s) IPR005804 Fatty acid desaturase%2C type 1
Solyc10g011940.1	-6.85	6.18e-07	1.89e-05	Chromodomain helicase DNA-binding protein 4 (AHRD V1 ***- D5LXF2_SCHMD)%3B contains Interpro domain(s) IPR000953 Chromo domain
Solyc01g012580.1	-6.83	0.000388	0.00395	Endoribonuclease Dicer homolog 2b (AHRD V1 ***- DCL2B_ORYSJ)%3B contains Interpro domain(s) IPR000999 Ribonuclease III
Solyc12g035620.1	-6.83	3e-11	3.35e-09	DNA binding protein (AHRD V1 ***- D7KNA7_ARALY)
Solyc05g005540.2	-6.81	7.93e-08	3.3e-06	BURP domain-containing protein (Fragment) (AHRD V1 *--- C1PI44_ARATH)%3B contains Interpro domain(s) IPR004873 BURP	AT1G23760	BURP domain-containing protein [Source:TAIR_LOCUS;Acc:AT1G23760]
Solyc12g014500.1	-6.81	4.46e-05	0.00068	S-adenosyl-L-methionine salicylic acid carboxyl methyltransferase-like protein (AHRD V1 **** Q9FLN8_ARATH)%3B contains Interpro domain(s) IPR005299 SAM dependent carboxyl methyltransferase	AT5G55250	IAA carboxylmethyltransferase 1 [Source:TAIR_LOCUS;Acc:AT5G55250]
Solyc03g119820.1	-6.79	3.8e-05	0.000596	Oleosin Bn-V (AHRD V1 ***- B6UIA7_MAIZE)%3B contains Interpro domain(s) IPR000136 Oleosin	AT1G48990	Oleosin family protein [Source:TAIR_LOCUS;Acc:AT1G48990]
Solyc06g053240.2	-6.78	0.000567	0.0053	AP2 transcription factor (AHRD V1 ***- A1X3G9_BRACI)%3B contains Interpro domain(s) IPR001471 Pathogenesis-related transcriptional factor and ERF%2C DNA-binding
Solyc02g067380.2	-6.77	3.65e-08	1.7e-06	Transcription factor style2.1 (AHRD V1 **-* B6CG45_SOLPN)%3B contains Interpro domain(s) IPR001092 Basic helix-loop-helix dimerisation region bHLH	AT3G28857	basic helix-loop-helix (bHLH) DNA-binding family protein [Source:TAIR_LOCUS;Acc:AT3G28857]
Solyc09g084440.2	-6.76	8.39e-09	4.43e-07	Proteinase inhibitor I (AHRD V1 ***- Q3S484_SOLTU)%3B contains Interpro domain(s) IPR000864 Proteinase inhibitor I13%2C potato inhibitor I
Solyc11g010980.1	-6.76	0.0022	0.0154	Alcohol dehydrogenase (AHRD V1 ***- ADH2_BACST)%3B contains Interpro domain(s) IPR002085 Alcohol dehydrogenase superfamily%2C zinc-containing	AT4G37980	elicitor-activated gene 3-1 [Source:TAIR_LOCUS;Acc:AT4G37980]
Solyc04g053000.1	-6.68	3.77e-06	8.86e-05	Auxin-induced SAUR-like protein (AHRD V1 ***- Q8S351_CAPAN)%3B contains Interpro domain(s) IPR003676 Auxin responsive SAUR protein
Solyc01g005740.2	-6.67	0.000335	0.00351	Unknown Protein (AHRD V1)
Solyc04g076770.2	-6.66	0.000877	0.00751	Peroxidase (AHRD V1 ***- Q94IQ0_TOBAC)%3B contains Interpro domain(s) IPR002016 Haem peroxidase%2C plant/fungal/bacterial	AT1G44970	Peroxidase superfamily protein [Source:TAIR_LOCUS;Acc:AT1G44970]
Solyc12g042460.1	-6.64	1.45e-09	9.89e-08	4-coumarate CoA ligase (AHRD V1 **** Q0GZS1_9BORA)%3B contains Interpro domain(s) IPR000873 AMP-dependent synthetase and ligase	AT1G51680	4-coumarate:CoA ligase 1 [Source:TAIR_LOCUS;Acc:AT1G51680]
Solyc02g077580.1	-6.62	0.00047	0.00461	Glutaredoxin (AHRD V1 **** B9H2P7_POPTR)%3B contains Interpro domain(s) IPR012335 Thioredoxin fold	AT1G03850	Glutaredoxin family protein [Source:TAIR_LOCUS;Acc:AT1G03850]
Solyc12g038450.1	-6.62	2.54e-06	6.37e-05	Ethylene responsive transcription factor 3a (AHRD V1 ***- C0J9I5_9ROSA)%3B contains Interpro domain(s) IPR001471 Pathogenesis-related transcriptional factor and ERF%2C DNA-binding
Solyc04g050950.2	-6.6	2.47e-06	6.24e-05	Major latex-like protein (AHRD V1 **-- B5THI3_PANGI)%3B contains Interpro domain(s) IPR000916 Bet v I allergen
Solyc04g014290.1	-6.59	0.000941	0.0079	Unknown Protein (AHRD V1)
Solyc07g061720.2	-6.57	0.00119	0.0095	Gibberellin 2-oxidase (AHRD V1 **** A4GVL8_SOLLC)%3B contains Interpro domain(s) IPR005123 Oxoglutarate and iron-dependent oxygenase	AT1G78440	Arabidopsis thaliana gibberellin 2-oxidase 1 [Source:TAIR_LOCUS;Acc:AT1G78440]
[truncated: 2,189 more rows]
