# Supplementary material for: New insights in the control of antioxidants accumulation in tomato by transcriptomic analyses of genotypes exhibiting contrasting levels of fruit metabolites
Source: BMC Genomics. 2019 Jan 15;20:43. doi: 10.1186/s12864-019-5428-4 (PMC6332538; doi:10.1186/s12864-019-5428-4)
Supplement: Supplementary file 5 — Table showing the list of differentially expressed genes at the Breaker stage. In a) List of the up-regulated genes between E115 and E1 fruit at the Breaker stage and in b) List of the down-regulated genes between E115 and E1 fruit at the Breaker stage. (XLSX 311 kb) [file 12864_2019_5428_MOESM5_ESM.xlsx]

## Sheet: Up-regulated
Additional File 5: A) List of the up-regulated genes between E115 and E1 fruit at the Breaker stage
Genes	logFC	PValue	FDR	Description	Ath_genes	Ath_description
Solyc02g014230.1	11.58	1.95e-18	2.51e-15	Lrr%2C resistance protein fragment
Solyc07g007760.2	10.71	1e-20	1.94e-17	Defensin protein (AHRD V1 ***- B1N681_SOLPI)%3B contains Interpro domain(s) IPR008177 Gamma Purothionin	AT1G61070	low-molecular-weight cysteine-rich 66 [Source:TAIR_LOCUS;Acc:AT1G61070]
Solyc02g014240.2	10.63	4.89e-15	3.94e-12	NBS-LRR resistance protein (AHRD V1 ***- B6E013_SOLBU)
Solyc08g076780.1	10.53	4.35e-11	1.48e-08	Cinnamoyl-CoA reductase (AHRD V1 ***- Q3SCM6_9FABA)%3B contains Interpro domain(s) IPR016040 NAD(P)-binding domain
Solyc05g053550.2	10.4	1.99e-19	2.96e-16	Chalcone synthase (AHRD V1 ***- C5IWS6_NICAL)%3B contains Interpro domain(s) IPR011141 Polyketide synthase%2C type III	AT5G13930	Chalcone and stilbene synthase family protein [Source:TAIR_LOCUS;Acc:AT5G13930]
Solyc00g072400.2	9.55	0.00291	0.0279	Peroxidase 1 (AHRD V1 ***- A0SWU6_SESRO)%3B contains Interpro domain(s) IPR002016 Haem peroxidase%2C plant/fungal/bacterial	AT5G58390	Peroxidase superfamily protein [Source:TAIR_LOCUS;Acc:AT5G58390]
Solyc02g022880.1	9.48	7.42e-13	4.1e-10	Unknown Protein (AHRD V1)
Solyc07g007750.2	9.37	2.15e-11	8.14e-09	Defensin protein (AHRD V1 ***- B1N678_SOLLC)%3B contains Interpro domain(s) IPR008177 Gamma Purothionin	AT1G61070	low-molecular-weight cysteine-rich 66 [Source:TAIR_LOCUS;Acc:AT1G61070]
Solyc07g042520.2	9.35	0.00323	0.0302	Sucrose synthase 4 (AHRD V1 **** Q7Y078_SOLTU)%3B contains Interpro domain(s) IPR012820 Sucrose synthase%2C plants and cyanobacteria IPR000368 Sucrose synthase	AT3G43190	sucrose synthase 4 [Source:TAIR_LOCUS;Acc:AT3G43190]
Solyc09g091510.2	9.24	1.01e-13	7.27e-11	Chalcone synthase (AHRD V1 ***- Q56I79_9SOLN)%3B contains Interpro domain(s) IPR011141 Polyketide synthase%2C type III	AT5G13930	Chalcone and stilbene synthase family protein [Source:TAIR_LOCUS;Acc:AT5G13930]
Solyc02g069490.2	9.22	6.48e-05	0.00181	FAD linked oxidase domain protein (AHRD V1 **-- D1VPW7_9ACTO)%3B contains Interpro domain(s) IPR006094 FAD linked oxidase%2C N-terminal	AT3G19820	cell elongation protein / DWARF1 / DIMINUTO (DIM) [Source:TAIR_LOCUS;Acc:AT3G19820]
Solyc02g021010.1	9.17	2.48e-11	9.21e-09	Unknown Protein (AHRD V1)
Solyc05g013330.2	9.05	3.59e-42	3.47e-38	Unknown Protein (AHRD V1)
Solyc04g074070.1	8.87	4.15e-07	3.33e-05	High-affinity glucose transporter (AHRD V1 **** HGT1_KLULA)%3B contains Interpro domain(s) IPR003663 Sugar/inositol transporter	AT1G34580	Major facilitator superfamily protein [Source:TAIR_LOCUS;Acc:AT1G34580]
Solyc02g033030.2	8.68	5.55e-11	1.73e-08	Unknown Protein (AHRD V1)
Solyc12g056390.1	8.62	1.2e-06	8.02e-05	Thaumatin-like protein (AHRD V1 **-- Q5DJS5_TOBAC)%3B contains Interpro domain(s) IPR001938 Thaumatin%2C pathogenesis-related	AT4G11650	osmotin 34 [Source:TAIR_LOCUS;Acc:AT4G11650]
Solyc01g108780.2	8.44	1.21e-07	1.21e-05	Alpha-hydroxynitrile lyase (AHRD V1 **-- O49897_MANES)%3B contains Interpro domain(s) IPR000073 Alpha/beta hydrolase fold-1	AT4G16690	methyl esterase 16 [Source:TAIR_LOCUS;Acc:AT4G16690]
Solyc10g085470.1	8.34	2.34e-15	2.05e-12	Unknown Protein (AHRD V1)
Solyc10g050330.1	8.33	9.92e-08	1.04e-05	TNP2-like protein (AHRD V1 *--- Q9XEQ1_SORBI)
Solyc06g005000.2	8.16	5.3e-06	0.00026	IBR finger domain-containing protein (AHRD V1 *--- C1GML6_PARBD)%3B contains Interpro domain(s) IPR002867 Zinc finger%2C C6HC-type	AT2G21420	IBR domain containing protein [Source:TAIR_LOCUS;Acc:AT2G21420]
Solyc06g060570.2	8.12	1.58e-17	1.8e-14	Ovarian cancer-associated gene 2 protein homolog (AHRD V1 **-- B5X7T4_SALSA)%3B contains Interpro domain(s) IPR005645 Protein of unknown function DUF341
Solyc02g089780.2	8.02	2.18e-08	2.99e-06	cDNA clone 001-043-A08 full insert sequence (AHRD V1 **-- B7E741_ORYSJ)	AT3G02420	unknown protein; FUNCTIONS IN: molecular_function unknown; INVOLVED IN: biological_process unknown; LOCATED IN: membrane; EXPRESSED IN: 25 plant structures; EXPRESSED DURING: 15 growth stages; CONTAINS InterPro DOMAIN/s: Uncharacterised protein fami /.../0121 (InterPro:IPR005344); Has 72 Blast hits to 71 proteins in 25 species: Archae - 0; Bacteria - 0; Metazoa - 2; Fungi - 2; Plants - 60; Viruse…
Solyc01g087780.2	7.99	2.53e-05	0.000887	Subtilisin-like protease (AHRD V1 **-- O82006_SOLLC)%3B contains Interpro domain(s) IPR015500 Peptidase S8%2C subtilisin-related IPR000209 Peptidase S8 and S53%2C subtilisin%2C kexin%2C sedolisin
Solyc09g005500.2	7.99	0.00642	0.0471	Major latex-like protein (AHRD V1 **-- B5THI3_PANGI)%3B contains Interpro domain(s) IPR000916 Bet v I allergen	AT1G14930	Polyketide cyclase/dehydrase and lipid transport superfamily protein [Source:TAIR_LOCUS;Acc:AT1G14930]
Solyc10g078470.1	7.99	1.55e-05	0.000597	Tyrosine-specific transport protein (AHRD V1 *-** D7DFI8_CHLTL)%3B contains Interpro domain(s) IPR018227 Tryptophan/tyrosine permease	AT2G33260	Tryptophan/tyrosine permease [Source:TAIR_LOCUS;Acc:AT2G33260]
Solyc03g097580.2	7.9	1.98e-06	0.000116	MtN3-like protein (AHRD V1 **-- Q9LUE3_ARATH)%3B contains Interpro domain(s) IPR018179 RAG1-activating protein 1 homologue	AT5G50790	Nodulin MtN3 family protein [Source:TAIR_LOCUS;Acc:AT5G50790]
Solyc10g084120.1	7.9	0.00278	0.0271	Aquaporin (AHRD V1 ***- Q2Z1Z2_PRUMU)%3B contains Interpro domain(s) IPR012269 Aquaporin	AT2G39010	plasma membrane intrinsic protein 2E [Source:TAIR_LOCUS;Acc:AT2G39010]
Solyc08g007430.1	7.84	0.000455	0.00746	Nitrate transporter (AHRD V1 **** Q852P5_TOBAC)%3B contains Interpro domain(s) IPR000109 TGF-beta receptor%2C type I/II extracellular region	AT1G12110	nitrate transporter 1.1 [Source:TAIR_LOCUS;Acc:AT1G12110]
Solyc08g008050.2	7.84	0.000334	0.00597	Aquaporin (AHRD V1 ***- Q8W507_TOBAC)%3B contains Interpro domain(s) IPR012269 Aquaporin
Solyc06g005020.1	7.74	0.000208	0.00427	Mitochondrial F0 ATP synthase D chain (AHRD V1 ***- B3TLP5_ELAGV)	AT3G52300	ATP synthase D chain, mitochondrial [Source:TAIR_LOCUS;Acc:AT3G52300]
Solyc12g094730.1	7.67	2.87e-10	7.35e-08	AT-rich interactive domain-containing protein 3A (AHRD V1 *-*- ARI3A_DANRE)%3B contains Interpro domain(s) IPR001606 AT-rich interaction region	AT1G20910	ARID/BRIGHT DNA-binding domain-containing protein [Source:TAIR_LOCUS;Acc:AT1G20910]
Solyc04g074340.2	7.66	2.34e-06	0.000133	UDP-glucuronosyltransferase (AHRD V1 **-* Q5UB81_ARATH)%3B contains Interpro domain(s) IPR002213 UDP-glucuronosyl/UDP-glucosyltransferase
Solyc07g052790.1	7.59	2.43e-06	0.000137	Nbs-lrr%2C resistance protein	AT1G31540	Disease resistance protein (TIR-NBS-LRR class) family [Source:TAIR_LOCUS;Acc:AT1G31540]
Solyc11g013270.1	7.55	8.21e-07	5.84e-05		AT1G38065	O-fucosyltransferase family protein [Source:TAIR_LOCUS;Acc:AT1G38065]
Solyc12g082730.1	7.55	1.65e-05	0.000628	Kinesin-like calmodulin binding protein (AHRD V1 *-*- Q9FQL7_MAIZE)
Solyc10g009590.2	7.54	3.16e-09	5.82e-07	Leaf senescence protein-like (AHRD V1 ***- Q654T8_ORYSJ)%3B contains Interpro domain(s) IPR004253 Protein of unknown function DUF231%2C plant	AT1G01430	TRICHOME BIREFRINGENCE-LIKE 25 [Source:TAIR_LOCUS;Acc:AT1G01430]
Solyc09g075940.2	7.51	0.00151	0.0176	Primary amine oxidase (AHRD V1 ***- B9RSR2_RICCO)%3B contains Interpro domain(s) IPR000269 Copper amine oxidase	AT4G14940	amine oxidase 1 [Source:TAIR_LOCUS;Acc:AT4G14940]
Solyc08g041690.1	7.47	4.03e-05	0.00127	Unknown Protein (AHRD V1)
Solyc00g057880.2	7.44	2.75e-22	6.64e-19	Unknown Protein (AHRD V1)
Solyc05g047600.2	7.38	1.69e-06	0.000104	CBL-interacting protein kinase 12 (AHRD V1 ***- A0MNJ9_POPTR)%3B contains Interpro domain(s) IPR002290 Serine/threonine protein kinase	AT1G01140	CBL-interacting protein kinase 9 [Source:TAIR_LOCUS;Acc:AT1G01140]
Solyc06g005750.2	7.35	1.31e-06	8.49e-05	Sterol 4-alpha-methyl-oxidase 2 (AHRD V1 **** D7KH21_ARALY)%3B contains Interpro domain(s) IPR006694 Fatty acid hydroxylase	AT1G07420	sterol 4-alpha-methyl-oxidase 2-1 [Source:TAIR_LOCUS;Acc:AT1G07420]
Solyc05g052240.2	7.33	1.74e-16	1.77e-13	Chalcone--flavonone isomerase (AHRD V1 ***- B4G1R6_MAIZE)%3B contains Interpro domain(s) IPR003466 Chalcone isomerase%2C subgroup	AT5G05270	Chalcone-flavanone isomerase family protein [Source:TAIR_LOCUS;Acc:AT5G05270]
Solyc08g006310.2	7.33	4.29e-05	0.00133	Cellulose synthase-like C1-2 glycosyltransferase family 2 protein (AHRD V1 **-* D8T077_SELML)%3B contains Interpro domain(s) IPR001173 Glycosyl transferase%2C family 2	AT2G24630	Glycosyl transferase family 2 protein [Source:TAIR_LOCUS;Acc:AT2G24630]
Solyc05g018770.1	7.24	2.33e-05	0.000836	Esterase/lipase/thioesterase (Fragment) (AHRD V1 *-*- B3VW40_POPTN)	AT1G29840	alpha/beta-Hydrolases superfamily protein [Source:TAIR_LOCUS;Acc:AT1G29840]
Solyc01g056730.1	7.14	0.000141	0.00325	Unknown Protein (AHRD V1)
Solyc03g031530.2	7.08	0.000642	0.00951		AT1G11540	Sulfite exporter TauE/SafE family protein [Source:TAIR_LOCUS;Acc:AT1G11540]
Solyc02g031790.1	7.02	6.95e-13	3.95e-10	Receptor like kinase%2C RLK
Solyc03g053130.2	6.97	0.000785	0.0111	Strictosidine synthase family protein (AHRD V1 ***- Q58L86_BRANA)%3B contains Interpro domain(s) IPR004141 Strictosidine synthase	AT3G59530	Calcium-dependent phosphotriesterase superfamily protein [Source:TAIR_LOCUS;Acc:AT3G59530]
Solyc03g110850.1	6.97	0.000943	0.0125	Nuclear transcription factor Y subunit C-1 (AHRD V1 *-** B6SWV5_MAIZE)%3B contains Interpro domain(s) IPR003958 Transcription factor CBF/NF-Y/archaeal histone	AT5G27910	nuclear factor Y, subunit C8 [Source:TAIR_LOCUS;Acc:AT5G27910]
Solyc06g062380.2	6.97	0.0065	0.0475	Acid phosphatase (AHRD V1 **-- O49855_SOYBN)%3B contains Interpro domain(s) IPR010028 Acid phosphatase%2C plant	AT5G24770	vegetative storage protein 2 [Source:TAIR_LOCUS;Acc:AT5G24770]
Solyc01g079620.2	6.92	5.54e-23	2.14e-19	Myb 12 transcription factor (AHRD V1 **-- D2EBC3_9SOLN)%3B contains Interpro domain(s) IPR017930 Myb-type HTH DNA-binding domain	AT2G47460	myb domain protein 12 [Source:TAIR_LOCUS;Acc:AT2G47460]
Solyc01g106610.2	6.91	0.00589	0.0444	Pathogenesis-related protein-1 (AHRD V1 **-- Q40397_NICGU)%3B contains Interpro domain(s) IPR002413 Ves allergen	AT2G19970	CAP (Cysteine-rich secretory proteins, Antigen 5, and Pathogenesis-related 1 protein) superfamily protein [Source:TAIR_LOCUS;Acc:AT2G19970]
Solyc07g009060.2	6.91	0.00177	0.0196	Anther-specific protein SF18 (Fragment) (AHRD V1 --*- SF18_HELAN)
Solyc10g055270.1	6.91	0.000828	0.0115	F-box protein interaction domain containing protein (AHRD V1 ***- Q60D10_SOLDE)
Solyc07g006230.1	6.84	0.00193	0.0209	Unknown Protein (AHRD V1)
Solyc04g008120.1	6.78	0.00071	0.0103	Cc-nbs-lrr%2C resistance protein
Solyc07g026710.1	6.64	2.17e-10	5.92e-08	Unknown Protein (AHRD V1)
Solyc07g037910.1	6.63	0.000179	0.00383	Homeobox-leucine zipper protein ROC7 (AHRD V1 ***- ROC7_ORYSJ)%3B contains Interpro domain(s) IPR002913 Lipid-binding START	AT1G34650	homeodomain GLABROUS 10 [Source:TAIR_LOCUS;Acc:AT1G34650]
Solyc02g089770.2	6.61	4.52e-11	1.51e-08	Dihydroflavonol-4-reductase (AHRD V1 ***- B6TK03_MAIZE)%3B contains Interpro domain(s) IPR016040 NAD(P)-binding domain
Solyc01g096750.1	6.56	0.000642	0.00951	Argonaute 4-like protein (AHRD V1 ***- D5FQ91_PELHO)%3B contains Interpro domain(s) IPR003165 Stem cell self-renewal protein Piwi
Solyc03g034000.2	6.56	0.000679	0.00996	Transcription factor (AHRD V1 *-*- D6MKM4_9ASPA)%3B contains Interpro domain(s) IPR011598 Helix-loop-helix DNA-binding	AT2G18300	basic helix-loop-helix (bHLH) DNA-binding superfamily protein [Source:TAIR_LOCUS;Acc:AT2G18300]
Solyc03g058430.1	6.56	0.000998	0.013	Omega-6 fatty acid desaturase (AHRD V1 **** Q461Q1_HEVBR)%3B contains Interpro domain(s) IPR005804 Fatty acid desaturase%2C type 1	AT3G12120	fatty acid desaturase 2 [Source:TAIR_LOCUS;Acc:AT3G12120]
Solyc01g096370.2	6.47	0.000241	0.00471	BHLH transcription factor (AHRD V1 *-** Q401N4_9LILI)%3B contains Interpro domain(s) IPR011598 Helix-loop-helix DNA-binding	AT4G00870	basic helix-loop-helix (bHLH) DNA-binding superfamily protein [Source:TAIR_LOCUS;Acc:AT4G00870]
Solyc06g008580.2	6.47	0.000258	0.00493	Auxin responsive protein (AHRD V1 ***- D9IQE6_CATRO)%3B contains Interpro domain(s) IPR003311 AUX/IAA protein	AT3G23030	indole-3-acetic acid inducible 2 [Source:TAIR_LOCUS;Acc:AT3G23030]
Solyc02g083860.2	6.46	1.68e-15	1.55e-12	Flavanone 3-hydroxylase (AHRD V1 ***- A9ZMI9_TOBAC)%3B contains Interpro domain(s) IPR005123 Oxoglutarate and iron-dependent oxygenase	AT3G51240	flavanone 3-hydroxylase [Source:TAIR_LOCUS;Acc:AT3G51240]
Solyc02g094230.1	6.39	0.00122	0.0151	Unknown Protein (AHRD V1)
Solyc03g034400.2	6.39	0.000931	0.0124	Multidrug resistance protein mdtK (AHRD V1 ***- MDTK_EDWI9)%3B contains Interpro domain(s) IPR015521 MATE family transporter related protein	AT1G64820	MATE efflux family protein [Source:TAIR_LOCUS;Acc:AT1G64820]
Solyc01g056760.2	6.38	8.76e-08	9.45e-06	DNA-binding protein HEXBP (AHRD V1 *--* HEXP_LEIMA)%3B contains Interpro domain(s) IPR001878 Zinc finger%2C CCHC-type	AT3G43590	zinc knuckle (CCHC-type) family protein [Source:TAIR_LOCUS;Acc:AT3G43590]
Solyc09g059170.1	6.38	3.5e-13	2.05e-10	Anthocyanidin 3-O-glucosyltransferase (AHRD V1 **** B6SU01_MAIZE)%3B contains Interpro domain(s) IPR002213 UDP-glucuronosyl/UDP-glucosyltransferase
Solyc09g042670.2	6.31	9.29e-13	4.99e-10	Unknown Protein (AHRD V1)
Solyc02g063380.1	6.3	0.000537	0.00838	Unknown Protein (AHRD V1)
Solyc03g123430.2	6.22	3.94e-11	1.36e-08	AP2-like ethylene-responsive transcription factor At1g16060 (AHRD V1 *-*- AP2L1_ARATH)%3B contains Interpro domain(s) IPR001471 Pathogenesis-related transcriptional factor and ERF%2C DNA-binding	AT1G72570	Integrase-type DNA-binding superfamily protein [Source:TAIR_LOCUS;Acc:AT1G72570]
Solyc03g078770.2	6.2	1.25e-07	1.23e-05	UDP-glucuronosyltransferase (AHRD V1 **** Q5UB81_ARATH)%3B contains Interpro domain(s) IPR002213 UDP-glucuronosyl/UDP-glucosyltransferase
Solyc05g051020.2	6.2	0.000129	0.00304	Dihydroflavonol 4-reductase family (AHRD V1 ***- D7LCI9_ARALY)%3B contains Interpro domain(s) IPR016040 NAD(P)-binding domain	AT2G45400	NAD(P)-binding Rossmann-fold superfamily protein [Source:TAIR_LOCUS;Acc:AT2G45400]
Solyc12g032920.1	6.17	0.00033	0.0059	Serine/threonine-protein phosphatase 7 long form homolog (AHRD V1 *--- PPP7L_ARATH)%3B contains Interpro domain(s) IPR019557 Aminotransferase-like%2C plant mobile domain
Solyc04g070970.2	6.09	0.000511	0.00808	ABC transporter G family member 22 (AHRD V1 **** AB22G_ARATH)%3B contains Interpro domain(s) IPR003439 ABC transporter-like
Solyc03g033490.1	6.08	2.49e-06	0.00014	Thaumatin-like protein (AHRD V1 ***- Q9ZQY9_ARATH)%3B contains Interpro domain(s) IPR001938 Thaumatin%2C pathogenesis-related	AT2G17860	Pathogenesis-related thaumatin superfamily protein [Source:TAIR_LOCUS;Acc:AT2G17860]
Solyc02g077430.2	5.98	0.00135	0.0163	Lipase-like (AHRD V1 ***- Q8RZ40_ORYSJ)%3B contains Interpro domain(s) IPR002921 Lipase%2C class 3	AT1G06250	alpha/beta-Hydrolases superfamily protein [Source:TAIR_LOCUS;Acc:AT1G06250]
Solyc03g112130.1	5.98	0.00187	0.0204	AT5G28150-like protein (Fragment) (AHRD V1 *-*- D6PS16_9BRAS)%3B contains Interpro domain(s) IPR008586 Protein of unknown function DUF868%2C plant	AT5G48270	Plant protein of unknown function (DUF868) [Source:TAIR_LOCUS;Acc:AT5G48270]
Solyc11g066950.1	5.98	0.00133	0.0161	Stress responsive A/B barrel domain family protein (AHRD V1 ***- D7HD13_VIBCH)%3B contains Interpro domain(s) IPR013097 Stress responsive alpha-beta barrel	AT5G22580	Stress responsive A/B Barrel Domain [Source:TAIR_LOCUS;Acc:AT5G22580]
Solyc03g071690.2	5.91	5.04e-10	1.17e-07	Non-symbiotic hemoglobin 2 (AHRD V1 **-- D7L8Z8_ARALY)%3B contains Interpro domain(s) IPR001032 Leghaemoglobin	AT3G10520	haemoglobin 2 [Source:TAIR_LOCUS;Acc:AT3G10520]
Solyc04g074030.2	5.9	2.67e-05	0.000923	Receptor like kinase%2C RLK	AT1G35710	Protein kinase family protein with leucine-rich repeat domain [Source:TAIR_LOCUS;Acc:AT1G35710]
Solyc02g063030.2	5.86	0.000789	0.0111	LuxR family transcriptional regulator (Fragment) (AHRD V1 *-*- D9ZBL3_9CARY)	AT3G02500	unknown protein; BEST Arabidopsis thaliana protein match is: unknown protein (TAIR:AT5G16030.1); Has 49 Blast hits to 49 proteins in 10 species: Archae - 0; Bacteria - 0; Metazoa - 0; Fungi - 0; Plants - 49; Viruses - 0; Other Eukaryotes - 0 (source /.../ BLink). [Source:TAIR_LOCUS;Acc:AT3G02500]
Solyc03g006800.1	5.86	0.00174	0.0194	TCP family transcription factor (AHRD V1 *-** A6MCZ2_9ORYZ)%3B contains Interpro domain(s) IPR005333 Transcription factor%2C TCP	AT5G51910	TCP family transcription factor [Source:TAIR_LOCUS;Acc:AT5G51910]
Solyc06g064680.1	5.86	0.00369	0.033	Nbs-lrr%2C resistance protein
Solyc02g062160.1	5.82	1.02e-06	7.06e-05	Chaperone protein dnaJ 11 (AHRD V1 *-*- B6SS19_MAIZE)%3B contains Interpro domain(s) IPR001623 Heat shock protein DnaJ%2C N-terminal	AT2G17880	Chaperone DnaJ-domain superfamily protein [Source:TAIR_LOCUS;Acc:AT2G17880]
Solyc12g038430.1	5.81	3.11e-15	2.61e-12	Kinesin-like calmodulin binding protein (AHRD V1 *-*- Q9FQL7_MAIZE)
Solyc03g116820.2	5.79	1.2e-20	2.11e-17	Phox domain-containing protein (AHRD V1 ***- D7L4Y9_ARALY)	AT3G15920	Phox (PX) domain-containing protein [Source:TAIR_LOCUS;Acc:AT3G15920]
Solyc11g013110.1	5.77	1.52e-18	2.1e-15	Anthocyanidin synthase (AHRD V1 **** B2M0X8_GINBI)%3B contains Interpro domain(s) IPR005123 Oxoglutarate and iron-dependent oxygenase	AT5G08640	flavonol synthase 1 [Source:TAIR_LOCUS;Acc:AT5G08640]
Solyc05g009990.2	5.57	0.00426	0.0364	LRR receptor-like serine/threonine-protein kinase%2C RLP	AT1G13230	Leucine-rich repeat (LRR) family protein [Source:TAIR_LOCUS;Acc:AT1G13230]
Solyc06g008590.2	5.57	0.00188	0.0205	Auxin responsive protein (AHRD V1 ***- D9IQE6_CATRO)%3B contains Interpro domain(s) IPR003311 AUX/IAA protein	AT1G04250	AUX/IAA transcriptional regulator family protein [Source:TAIR_LOCUS;Acc:AT1G04250]
Solyc10g078500.1	5.57	0.00504	0.0406	Small basic intrinsic protein 1-2 (AHRD V1 *-*- B5KGP0_OLEEU)%3B contains Interpro domain(s) IPR000425 Major intrinsic protein	AT3G04090	small and basic intrinsic protein 1A [Source:TAIR_LOCUS;Acc:AT3G04090]
Solyc03g116230.2	5.55	3.95e-08	5.02e-06	Agglutinin isolectin I (Fragment) (AHRD V1 *--- Q9S7K1_URTDI)%3B contains Interpro domain(s) IPR001002 Chitin-binding%2C type 1
Solyc00g174330.2	5.5	9.88e-05	0.00251	Pathogenesis related protein PR-1 (AHRD V1 ***- Q9SC15_SOLTU)%3B contains Interpro domain(s) IPR001283 Allergen V5/Tpx-1 related
Solyc09g075360.2	5.5	2.64e-06	0.000148	Endoglucanase 1 (AHRD V1 ***- B6U0P7_MAIZE)%3B contains Interpro domain(s) IPR008928 Six-hairpin glycosidase-like IPR012341 Six-hairpin glycosidase IPR018221 Glycoside hydrolase%2C family 9%2C active site IPR001701 Glycoside hydrolase%2C family 9	AT1G02800	cellulase 2 [Source:TAIR_LOCUS;Acc:AT1G02800]
Solyc09g090180.1	5.46	4.19e-06	0.000214	Light-dependent short hypocotyls 1 (AHRD V1 ***- D7M6V0_ARALY)%3B contains Interpro domain(s) IPR006936 Protein of unknown function DUF640	AT3G23290	Protein of unknown function (DUF640) [Source:TAIR_LOCUS;Acc:AT3G23290]
Solyc01g098770.1	5.41	0.00536	0.042	Xylanase inhibitor (Fragment) (AHRD V1 **-- Q53IQ4_WHEAT)%3B contains Interpro domain(s) IPR001461 Peptidase A1	AT5G48430	Eukaryotic aspartyl protease family protein [Source:TAIR_LOCUS;Acc:AT5G48430]
Solyc06g054540.2	5.4	0.000246	0.00475	CHY zinc finger family protein expressed (AHRD V1 ***- Q2QP88_ORYSJ)%3B contains Interpro domain(s) IPR008913 Zinc finger%2C CHY-type	AT5G18650	CHY-type/CTCHY-type/RING-type Zinc finger protein [Source:TAIR_LOCUS;Acc:AT5G18650]
Solyc01g066640.2	5.37	4.75e-08	5.81e-06		AT3G06868	unknown protein; FUNCTIONS IN: molecular_function unknown; INVOLVED IN: biological_process unknown; LOCATED IN: cellular_component unknown; BEST Arabidopsis thaliana protein match is: unknown protein (TAIR:AT5G49100.1); Has 30201 Blast hits to 17322 /.../ins in 780 species: Archae - 12; Bacteria - 1396; Metazoa - 17338; Fungi - 3422; Plants - 5037; Viruses - 0; Other Eukaryotes - 2996 (source: NC…
Solyc10g007600.2	5.28	0.000187	0.00397	L-lactate dehydrogenase (AHRD V1 ***- LLDD_VIBPA)%3B contains Interpro domain(s) IPR012133 Alpha-hydroxy acid dehydrogenase%2C FMN-dependent
Solyc02g031920.2	5.27	8.82e-07	6.18e-05	Pathogen-related protein related (AHRD V1 ***- Q2HSD5_MEDTR)	AT1G78780	pathogenesis-related family protein [Source:TAIR_LOCUS;Acc:AT1G78780]
Solyc00g174340.1	5.26	0.000142	0.00327	Pathogenesis-related protein 1b (AHRD V1 ***- Q941G6_SOLTU)%3B contains Interpro domain(s) IPR018244 Allergen V5/Tpx-1 related%2C conserved site	AT1G50050	CAP (Cysteine-rich secretory proteins, Antigen 5, and Pathogenesis-related 1 protein) superfamily protein [Source:TAIR_LOCUS;Acc:AT1G50050]
Solyc11g007540.1	5.22	0.00324	0.0302	Cytochrome P450	AT3G10560	Cytochrome P450 superfamily protein [Source:TAIR_LOCUS;Acc:AT3G10560]
Solyc02g087110.2	5.19	3.45e-09	6.14e-07	Alpha-dioxygenase (AHRD V1 **-- Q5GQ66_PEA)%3B contains Interpro domain(s) IPR002007 Haem peroxidase%2C animal	AT3G01420	Peroxidase superfamily protein [Source:TAIR_LOCUS;Acc:AT3G01420]
Solyc04g050620.2	5.19	1.36e-07	1.33e-05	Cytochrome P450
Solyc02g005530.1	5.17	3.01e-06	0.000163	Helitron helicase-like protein (AHRD V1 *-*- D0NJ00_PHYIN)%3B contains Interpro domain(s) IPR010285 Protein of unknown function DUF889%2C eukaryote
Solyc06g072830.2	5.14	3.79e-09	6.67e-07	WD repeat-containing protein 5 homolog (AHRD V1 *--- WDR5_DICDI)%3B contains Interpro domain(s) IPR017986 WD40 repeat%2C region	AT4G33260	Transducin family protein / WD-40 repeat family protein [Source:TAIR_LOCUS;Acc:AT4G33260]
Solyc08g078900.1	5.14	0.00434	0.0368	Cortical cell-delineating protein (AHRD V1 *--- B6U436_MAIZE)%3B contains Interpro domain(s) IPR013770 Plant lipid transfer protein and hydrophobic protein%2C helical	AT4G12550	Auxin-Induced in Root cultures 1 [Source:TAIR_LOCUS;Acc:AT4G12550]
Solyc09g007010.1	5.13	0.00135	0.0163	Pathogenesis related protein PR-1 (AHRD V1 **-- Q9SC15_SOLTU)%3B contains Interpro domain(s) IPR002413 Ves allergen	AT1G50050	CAP (Cysteine-rich secretory proteins, Antigen 5, and Pathogenesis-related 1 protein) superfamily protein [Source:TAIR_LOCUS;Acc:AT1G50050]
Solyc03g062710.2	5.06	0.00212	0.0223	Aldose 1-epimerase family protein expressed (AHRD V1 **-- Q10CW2_ORYSJ)%3B contains Interpro domain(s) IPR011013 Glycoside hydrolase-type carbohydrate-binding	AT1G55370	NDH-dependent cyclic electron flow 5 [Source:TAIR_LOCUS;Acc:AT1G55370]
Solyc09g075210.2	5.05	6.08e-12	2.56e-09	Late embryogenesis abundant protein 5 (AHRD V1 ***- Q1HGG0_9ROSI)%3B contains Interpro domain(s) IPR004926 Late embryogenesis abundant protein 3	AT1G02820	Late embryogenesis abundant 3 (LEA3) family protein [Source:TAIR_LOCUS;Acc:AT1G02820]
Solyc09g007910.2	5.01	1.78e-06	0.000107	Phenylalanine ammonia-lyase (AHRD V1 **** B5LAW0_CAPAN)%3B contains Interpro domain(s) IPR005922 Phenylalanine ammonia-lyase	AT2G37040	PHE ammonia lyase 1 [Source:TAIR_LOCUS;Acc:AT2G37040]
Solyc10g078680.1	5	0.000568	0.00872	Phosphoribosylanthranilate transferase (Fragment) (AHRD V1 *--- Q43085_PEA)%3B contains Interpro domain(s) IPR013583 Phosphoribosyltransferase C-terminal%2C plant	AT1G51570	Calcium-dependent lipid-binding (CaLB domain) plant phosphoribosyltransferase family protein [Source:TAIR_LOCUS;Acc:AT1G51570]
Solyc03g119150.2	4.96	7.98e-08	8.97e-06	Peptidyl-prolyl cis-trans isomerase (AHRD V1 *-*- B4VX45_9CYAN)%3B contains Interpro domain(s) IPR001179 Peptidyl-prolyl cis-trans isomerase%2C FKBP-type	AT1G18170	FKBP-like peptidyl-prolyl cis-trans isomerase family protein [Source:TAIR_LOCUS;Acc:AT1G18170]
Solyc12g082720.1	4.93	5.56e-05	0.00162	Unknown Protein (AHRD V1)
Solyc08g008020.1	4.92	0.000461	0.00754	Phosphoribosylanthranilate transferase (Fragment) (AHRD V1 *--- Q43085_PEA)%3B contains Interpro domain(s) IPR013583 Phosphoribosyltransferase C-terminal%2C plant	AT4G11610	C2 calcium/lipid-binding plant phosphoribosyltransferase family protein [Source:TAIR_LOCUS;Acc:AT4G11610]
Solyc01g006790.2	4.89	1.03e-05	0.000435	Unknown Protein (AHRD V1)	AT3G11690	unknown protein; FUNCTIONS IN: molecular_function unknown; INVOLVED IN: biological_process unknown; LOCATED IN: chloroplast; EXPRESSED IN: 24 plant structures; EXPRESSED DURING: 15 growth stages; BEST Arabidopsis thaliana protein match is: unknown p /.../ (TAIR:AT5G06380.1); Has 84 Blast hits to 84 proteins in 12 species: Archae - 0; Bacteria - 0; Metazoa - 0; Fungi - 0; Plants - 84; Viruses - 0;…
Solyc02g090370.2	4.89	0.00522	0.0414	Reticulon-like protein B13 (AHRD V1 ***- RTNLM_ARATH)%3B contains Interpro domain(s) IPR003388 Reticulon	AT2G23640	Reticulan like protein B13 [Source:TAIR_LOCUS;Acc:AT2G23640]
Solyc08g079310.2	4.89	1.44e-05	0.000565	Cytochrome P450	AT4G12300	cytochrome P450, family 706, subfamily A, polypeptide 4 [Source:TAIR_LOCUS;Acc:AT4G12300]
Solyc08g014570.2	4.87	3.97e-07	3.26e-05	Ankyrin repeat family protein (AHRD V1 **-* Q9LVG7_ARATH)%3B contains Interpro domain(s) IPR002110 Ankyrin	AT1G05640	Ankyrin repeat family protein [Source:TAIR_LOCUS;Acc:AT1G05640]
Solyc09g091730.2	4.87	0.000457	0.00748	Pectinesterase (AHRD V1 **** B9RWI7_RICCO)%3B contains Interpro domain(s) IPR000070 Pectinesterase%2C catalytic	AT3G24130	Pectin lyase-like superfamily protein [Source:TAIR_LOCUS;Acc:AT3G24130]
Solyc10g055240.1	4.87	6.75e-05	0.00186	Phosphatidylinositol-specific phospholipase c (AHRD V1 *-*- B9UY71_LISMO)%3B contains Interpro domain(s) IPR017946 PLC-like phosphodiesterase%2C TIM beta/alpha-barrel domain	AT4G34920	PLC-like phosphodiesterases superfamily protein [Source:TAIR_LOCUS;Acc:AT4G34920]
Solyc11g027840.1	4.86	0.00295	0.0283	Carboxymethylenebutenolidase homolog (AHRD V1 ***- C1BWH0_ESOLU)%3B contains Interpro domain(s) IPR002925 Dienelactone hydrolase	AT1G35420	alpha/beta-Hydrolases superfamily protein [Source:TAIR_LOCUS;Acc:AT1G35420]
Solyc01g009700.1	4.84	0.00202	0.0216	LRR receptor-like serine/threonine-protein kinase%2C RLP
Solyc02g092530.2	4.81	2.62e-10	6.84e-08	Formamidase (AHRD V1 **** B9VXW6_LUPAL)%3B contains Interpro domain(s) IPR004304 Acetamidase/Formamidase	AT4G37550	Acetamidase/Formamidase family protein [Source:TAIR_LOCUS;Acc:AT4G37550]
Solyc04g079560.2	4.81	2.1e-06	0.000122	Lysine/histidine transporter (AHRD V1 **** B9MVJ1_POPTR)%3B contains Interpro domain(s) IPR013057 Amino acid transporter%2C transmembrane	AT1G47670	Transmembrane amino acid transporter family protein [Source:TAIR_LOCUS;Acc:AT1G47670]
Solyc10g079410.1	4.78	6.36e-06	0.000296	Patatin-like phospholipase domain-containing protein c (AHRD V1 *--- B6K1H8_SCHJY)%3B contains Interpro domain(s) IPR006689 ARF/SAR superfamily	AT3G57140	sugar-dependent 1-like [Source:TAIR_LOCUS;Acc:AT3G57140]
Solyc01g103860.2	4.75	5.45e-07	4.17e-05	Ch-cobra (AHRD V1 ***- B7S746_CUNLA)%3B contains Interpro domain(s) IPR006918 Glycosyl-phosphatidyl inositol-anchored%2C plant	AT1G09790	COBRA-like protein 6 precursor [Source:TAIR_LOCUS;Acc:AT1G09790]
Solyc02g071010.1	4.75	5.5e-06	0.000267	Chlorophyll a/b binding protein (AHRD V1 **** Q41422_SOLTU)%3B contains Interpro domain(s) IPR001344 Chlorophyll A-B binding protein	AT1G29910	chlorophyll A/B binding protein 3 [Source:TAIR_LOCUS;Acc:AT1G29910]
Solyc03g113680.2	4.68	6.78e-09	1.12e-06	Microtubule-associated protein TORTIFOLIA1 (AHRD V1 **-- B6SS76_MAIZE)%3B contains Interpro domain(s) IPR011989 Armadillo-like helical	AT5G62580	ARM repeat superfamily protein [Source:TAIR_LOCUS;Acc:AT5G62580]
Solyc03g006970.1	4.67	4.32e-07	3.45e-05	Subtilisin-like protease (AHRD V1 ***- B6UDX1_MAIZE)%3B contains Interpro domain(s) IPR015500 Peptidase S8%2C subtilisin-related IPR000183 Orn/DAP/Arg decarboxylase 2 IPR000209 Peptidase S8 and S53%2C subtilisin%2C kexin%2C sedolisin	AT5G51750	subtilase 1.3 [Source:TAIR_LOCUS;Acc:AT5G51750]
Solyc05g005570.2	4.67	3.03e-10	7.61e-08	BURP domain-containing protein (Fragment) (AHRD V1 *--- Q94IC5_9ROSI)%3B contains Interpro domain(s) IPR004873 BURP	AT1G23760	BURP domain-containing protein [Source:TAIR_LOCUS;Acc:AT1G23760]
Solyc10g011940.1	4.66	0.000392	0.00672	Chromodomain helicase DNA-binding protein 4 (AHRD V1 ***- D5LXF2_SCHMD)%3B contains Interpro domain(s) IPR000953 Chromo domain
Solyc07g008670.2	4.6	1.57e-08	2.35e-06	AT1G74160 protein (Fragment) (AHRD V1 *-*- B9DHP4_ARATH)	AT3G63430	unknown protein; BEST Arabidopsis thaliana protein match is: unknown protein (TAIR:AT1G74160.1); Has 135 Blast hits to 119 proteins in 22 species: Archae - 0; Bacteria - 2; Metazoa - 3; Fungi - 3; Plants - 119; Viruses - 0; Other Eukaryotes - 8 (sou /.../CBI BLink). [Source:TAIR_LOCUS;Acc:AT3G63430]
Solyc01g087840.2	4.58	0.000194	0.00408	Subtilisin-like protease (AHRD V1 **-- O82006_SOLLC)%3B contains Interpro domain(s) IPR015500 Peptidase S8%2C subtilisin-related
Solyc11g069660.1	4.58	0.000466	0.00761	Nbs-lrr%2C resistance protein	AT3G14470	NB-ARC domain-containing disease resistance protein [Source:TAIR_LOCUS;Acc:AT3G14470]
Solyc10g007290.2	4.52	2.96e-07	2.54e-05	Phosphoenolpyruvate carboxylase (AHRD V1 ***- A6YM32_RICCO)%3B contains Interpro domain(s) IPR015813 Pyruvate/Phosphoenolpyruvate kinase%2C catalytic core IPR001449 Phosphoenolpyruvate carboxylase	AT2G42600	phosphoenolpyruvate carboxylase 2 [Source:TAIR_LOCUS;Acc:AT2G42600]
Solyc10g052650.1	4.49	0.000697	0.0101	Unknown Protein (AHRD V1)	AT2G16365	F-box family protein [Source:TAIR_LOCUS;Acc:AT2G16365]
Solyc04g016290.2	4.44	0.000122	0.00292	Unknown Protein (AHRD V1)%3B contains Interpro domain(s) IPR011112 Rho termination factor%2C N-terminal
Solyc02g081850.2	4.42	7.44e-09	1.21e-06	Amino acid transporter (AHRD V1 **** C2SWS0_BACCE)%3B contains Interpro domain(s) IPR015606 Cationic amino acid transporter	AT2G34960	cationic amino acid transporter 5 [Source:TAIR_LOCUS;Acc:AT2G34960]
Solyc07g049290.2	4.42	1.48e-06	9.4e-05	Nitrate transporter (AHRD V1 **** Q8LG02_ARATH)%3B contains Interpro domain(s) IPR000109 TGF-beta receptor%2C type I/II extracellular region	AT3G21670	Major facilitator superfamily protein [Source:TAIR_LOCUS;Acc:AT3G21670]
Solyc01g091330.2	4.41	1.93e-08	2.75e-06	Maleylacetoacetate isomerase/glutathione S-transferase (AHRD V1 ***- C9Q4X6_9VIBR)%3B contains Interpro domain(s) IPR005955 Maleylacetoacetate isomerase
Solyc09g011140.2	4.41	1.19e-07	1.2e-05	Tropinone reductase I (AHRD V1 **-- B2L2W8_9SOLA)%3B contains Interpro domain(s) IPR002347 Glucose/ribitol dehydrogenase	AT1G07440	NAD(P)-binding Rossmann-fold superfamily protein [Source:TAIR_LOCUS;Acc:AT1G07440]
Solyc11g008810.1	4.41	1.54e-05	0.000597	Beta-hexosaminidase b (AHRD V1 **** Q17BL1_AEDAE)%3B contains Interpro domain(s) IPR001540 Glycoside hydrolase%2C family 20	AT1G65590	beta-hexosaminidase 3 [Source:TAIR_LOCUS;Acc:AT1G65590]
Solyc02g071000.1	4.33	4.02e-05	0.00127	Chlorophyll a/b binding protein (AHRD V1 **** Q41425_SOLTU)%3B contains Interpro domain(s) IPR001344 Chlorophyll A-B binding protein	AT1G29910	chlorophyll A/B binding protein 3 [Source:TAIR_LOCUS;Acc:AT1G29910]
Solyc06g075010.2	4.3	8.04e-10	1.67e-07	chaperonin (AHRD V1 ***- B2IXD2_NOSP7)%3B contains Interpro domain(s) IPR001844 Chaperonin Cpn60	AT2G28000	chaperonin-60alpha [Source:TAIR_LOCUS;Acc:AT2G28000]
Solyc02g087870.2	4.26	1.61e-10	4.65e-08	Uncharacterized ABC transporter ATP-binding protein/permease C9B6.09c (AHRD V1 *--* YNT9_SCHPO)%3B contains Interpro domain(s) IPR001140 ABC transporter%2C transmembrane region	AT3G28860	ATP binding cassette subfamily B19 [Source:TAIR_LOCUS;Acc:AT3G28860]
Solyc12g015850.1	4.26	1.18e-07	1.2e-05	Solute carrier family 35 member E3 (AHRD V1 **-- S35E3_DANRE)%3B contains Interpro domain(s) IPR004853 Protein of unknown function DUF250	AT5G55950	Nucleotide/sugar transporter family protein [Source:TAIR_LOCUS;Acc:AT5G55950]
Solyc04g077510.2	4.25	7.42e-06	0.000337	Growth regulating factor 1 (Fragment) (AHRD V1 *--- A6MZS4_ORYSI)%3B contains Interpro domain(s) IPR014977 WRC
Solyc11g066020.1	4.25	2.72e-12	1.32e-09	Ankyrin repeat domain-containing protein 28 (AHRD V1 ***- B6TJ47_MAIZE)%3B contains Interpro domain(s) IPR002110 Ankyrin	AT2G28840	XB3 ortholog 1 in Arabidopsis thaliana [Source:TAIR_LOCUS;Acc:AT2G28840]
Solyc06g054270.2	4.24	0.00317	0.0298	Solute carrier family 2%2C facilitated glucose transporter member 5 (AHRD V1 ***- GTR5_BOVIN)%3B contains Interpro domain(s) IPR003663 Sugar/inositol transporter	AT1G07340	sugar transporter 2 [Source:TAIR_LOCUS;Acc:AT1G07340]
Solyc06g066420.2	4.22	0.0036	0.0325	Cold induced protein-like (AHRD V1 *-*- Q94JH8_ORYSJ)
Solyc05g009270.2	4.2	1.95e-08	2.75e-06	Fatty acid elongase 3-ketoacyl-CoA synthase (AHRD V1 **** Q6DUV5_BRANA)%3B contains Interpro domain(s) IPR012392 Very-long-chain 3-ketoacyl-CoA synthase	AT1G25450	3-ketoacyl-CoA synthase 5 [Source:TAIR_LOCUS;Acc:AT1G25450]
Solyc03g123580.2	4.18	0.000362	0.00634	Unknown Protein (AHRD V1)	AT3G14280	unknown protein; Has 51 Blast hits to 51 proteins in 13 species: Archae - 0; Bacteria - 0; Metazoa - 0; Fungi - 0; Plants - 51; Viruses - 0; Other Eukaryotes - 0 (source: NCBI BLink). [Source:TAIR_LOCUS;Acc:AT3G14280]
Solyc07g007740.1	4.18	1.93e-06	0.000114	Defensin-like protein (AHRD V1 ***- DEF_TOBAC)%3B contains Interpro domain(s) IPR008176 Gamma thionin
Solyc09g092710.2	4.18	0.00431	0.0366	Glycine rich protein (AHRD V1 ***- Q9FXS8_TOBAC)%3B contains Interpro domain(s) IPR010800 Glycine rich
Solyc12g015770.1	4.18	7.81e-05	0.00209	Cellulose synthase (AHRD V1 ***- Q2HT16_MEDTR)%3B contains Interpro domain(s) IPR005150 Cellulose synthase
Solyc06g008390.2	4.17	1.86e-05	0.000692	NBS-LRR resistance protein-like protein (AHRD V1 ***- A1Y9R1_SOLLC)
Solyc08g015940.2	4.17	9.29e-05	0.00238	EPIDERMAL PATTERNING FACTOR-like protein 6 (AHRD V1 *-*- EPFL6_ARATH)
Solyc03g112760.2	4.15	1.23e-05	0.000494	Unknown Protein (AHRD V1)	AT3G48200	unknown protein; FUNCTIONS IN: molecular_function unknown; INVOLVED IN: biological_process unknown; LOCATED IN: endomembrane system; EXPRESSED IN: 21 plant structures; EXPRESSED DURING: 13 growth stages; Has 210 Blast hits to 148 proteins in 42 spec /.../rchae - 0; Bacteria - 118; Metazoa - 0; Fungi - 0; Plants - 48; Viruses - 0; Other Eukaryotes - 44 (source: NCBI BLink). [Source:TAIR_LOCUS;Acc:…
Solyc12g013710.1	4.15	8.26e-05	0.00218	Protochlorophyllide reductase (AHRD V1 ***- Q8LAV9_ARATH)%3B contains Interpro domain(s) IPR005979 Light-dependent protochlorophyllide reductase	AT4G27440	protochlorophyllide oxidoreductase B [Source:TAIR_LOCUS;Acc:AT4G27440]
Solyc00g067470.1	4.14	8.23e-05	0.00218	Unknown Protein (AHRD V1)
Solyc03g078730.1	4.14	3.74e-07	3.1e-05	UDP-glucuronosyltransferase (AHRD V1 **** Q8L5C7_PEA)%3B contains Interpro domain(s) IPR002213 UDP-glucuronosyl/UDP-glucosyltransferase
Solyc06g006000.2	4.14	0.000132	0.00307	Unknown Protein (AHRD V1)
Solyc02g024070.2	4.13	1.45e-06	9.22e-05	Class III homeodomain-leucine zipper (AHRD V1 ***- Q1WD30_GINBI)%3B contains Interpro domain(s) IPR013978 MEKHLA	AT1G30490	Homeobox-leucine zipper family protein / lipid-binding START domain-containing protein [Source:TAIR_LOCUS;Acc:AT1G30490]
Solyc03g116730.2	4.13	4.07e-05	0.00128	Stearoyl-CoA 9-desaturase (AHRD V1 **** D7E3I2_NOSA0)%3B contains Interpro domain(s) IPR015876 Fatty acid desaturase%2C type 1%2C core	AT1G06080	delta 9 desaturase 1 [Source:TAIR_LOCUS;Acc:AT1G06080]
Solyc05g055700.2	4.13	8.93e-09	1.42e-06	Alcohol dehydrogenase zinc-binding domain protein (AHRD V1 **-* D5VIT9_CAUST)%3B contains Interpro domain(s) IPR002085 Alcohol dehydrogenase superfamily%2C zinc-containing	AT1G65560	Zinc-binding dehydrogenase family protein [Source:TAIR_LOCUS;Acc:AT1G65560]
Solyc01g087160.2	4.12	4.92e-05	0.00149	Unknown Protein (AHRD V1)
Solyc06g060590.2	4.1	0.00209	0.0221	Nodulin MtN3 family protein (AHRD V1 **-- D7KK13_ARALY)%3B contains Interpro domain(s) IPR018179 RAG1-activating protein 1 homologue	AT1G21460	Nodulin MtN3 family protein [Source:TAIR_LOCUS;Acc:AT1G21460]
Solyc11g016930.1	4.09	1.27e-05	0.000506	LRR receptor-like serine/threonine-protein kinase%2C RLP	AT3G28450	Leucine-rich repeat protein kinase family protein [Source:TAIR_LOCUS;Acc:AT3G28450]
Solyc01g094140.2	4.06	0.00178	0.0197	Cytochrome P450	AT2G44890	cytochrome P450, family 704, subfamily A, polypeptide 1 [Source:TAIR_LOCUS;Acc:AT2G44890]
Solyc06g062330.1	4.05	0.000555	0.00856	UDP-glucosyltransferase HvUGT5876 (AHRD V1 **** D3WYW1_HORVD)%3B contains Interpro domain(s) IPR002213 UDP-glucuronosyl/UDP-glucosyltransferase
Solyc01g099840.2	4.04	9.15e-06	0.000396	Auxin-repressed protein (AHRD V1 ***- B4FA62_MAIZE)%3B contains Interpro domain(s) IPR008406 Dormancyauxin associated	AT1G56220	Dormancy/auxin associated family protein [Source:TAIR_LOCUS;Acc:AT1G56220]
Solyc06g072700.2	4.04	5.23e-10	1.17e-07	Metal ion binding protein (AHRD V1 *--* B6U064_MAIZE)%3B contains Interpro domain(s) IPR006121 Heavy metal transport/detoxification protein	AT5G50740	Heavy metal transport/detoxification superfamily protein [Source:TAIR_LOCUS;Acc:AT5G50740]
Solyc06g068910.2	4.02	6.36e-06	0.000296	Receptor like kinase%2C RLK	AT1G48480	receptor-like kinase 1 [Source:TAIR_LOCUS;Acc:AT1G48480]
Solyc02g090340.2	4.01	3.09e-06	0.000167	Cytochrome P450	AT1G33720	cytochrome P450, family 76, subfamily C, polypeptide 6 [Source:TAIR_LOCUS;Acc:AT1G33720]
Solyc04g008330.1	4.01	0.00293	0.0281	Glucosyltransferase (AHRD V1 **** Q2VA65_SOYBN)%3B contains Interpro domain(s) IPR002213 UDP-glucuronosyl/UDP-glucosyltransferase
Solyc07g061930.1	4	8.18e-10	1.68e-07	Unknown Protein (AHRD V1)
Solyc09g007920.2	4	5.31e-11	1.68e-08	Phenylalanine ammonia-lyase (AHRD V1 **** B5LAW0_CAPAN)%3B contains Interpro domain(s) IPR005922 Phenylalanine ammonia-lyase	AT2G37040	PHE ammonia lyase 1 [Source:TAIR_LOCUS;Acc:AT2G37040]
Solyc01g100710.2	3.99	3.31e-08	4.29e-06	Unknown Protein (AHRD V1)
Solyc07g063350.2	3.99	2.92e-06	0.00016	COP1-Interacting ProteinI 7 (CIP7) (Fragment) (AHRD V1 *-*- Q7GDB1_ARATH)	AT4G27430	COP1-interacting protein 7 [Source:TAIR_LOCUS;Acc:AT4G27430]
Solyc11g050770.1	3.99	0.000432	0.0072	Photosystem II reaction center protein Z (AHRD V1 ***- Q5IHA1_9SOLN)%3B contains Interpro domain(s) IPR002644 Photosystem II protein PsbZ	ATCG00300	YCF9 [Source:TAIR_LOCUS;Acc:ATCG00300]
Solyc03g115220.2	3.96	4.03e-08	5.05e-06	Cytochrome P450	AT5G07990	Cytochrome P450 superfamily protein [Source:TAIR_LOCUS;Acc:AT5G07990]
Solyc07g043460.2	3.96	0.000385	0.00664	Cytochrome P450 (AHRD V1 ***- A9ZT56_COPJA)%3B contains Interpro domain(s) IPR002401 Cytochrome P450%2C E-class%2C group I	AT3G14690	cytochrome P450, family 72, subfamily A, polypeptide 15 [Source:TAIR_LOCUS;Acc:AT3G14690]
Solyc04g016470.2	3.95	1.1e-05	0.00046	Beta-1 3-glucanase (AHRD V1 ***- B2ZP01_VITRI)%3B contains Interpro domain(s) IPR000490 Glycoside hydrolase%2C family 17
Solyc09g011170.2	3.94	4.92e-11	1.59e-08	Uncharacterized basic helix-loop-helix protein At1g06150 (AHRD V1 *--- Y1615_ARATH)%3B contains Interpro domain(s) IPR001092 Basic helix-loop-helix dimerisation region bHLH
Solyc01g100600.2	3.92	0.00269	0.0264	Kelch domain-containing protein 3 (AHRD V1 *--- B0W5R4_CULQU)%3B contains Interpro domain(s) IPR015915 Kelch-type beta propeller	AT1G54040	epithiospecifier protein [Source:TAIR_LOCUS;Acc:AT1G54040]
Solyc06g083070.2	3.91	0.000148	0.00336	Fimbrin-like potential actin filament bundling protein (AHRD V1 *--* Q5AC06_CANAL)%3B contains Interpro domain(s) IPR016146 Calponin-homology	AT5G48460	Actin binding Calponin homology (CH) domain-containing protein [Source:TAIR_LOCUS;Acc:AT5G48460]
Solyc12g006270.1	3.9	0.000773	0.0109	Dentin sialophosphoprotein-like protein (AHRD V1 *-*- Q8S7I6_ORYSJ)	AT1G06660	unknown protein; BEST Arabidopsis thaliana protein match is: unknown protein (TAIR:AT2G30820.2); Has 166 Blast hits to 144 proteins in 35 species: Archae - 0; Bacteria - 17; Metazoa - 13; Fungi - 20; Plants - 104; Viruses - 0; Other Eukaryotes - 12 /.../e: NCBI BLink). [Source:TAIR_LOCUS;Acc:AT1G06660]
Solyc02g068080.2	3.89	2.92e-08	3.83e-06	Voltage-gated chloride channel (AHRD V1 **** Q96325_ARATH)%3B contains Interpro domain(s) IPR002251 Chloride channel plant CLC	AT3G27170	chloride channel B [Source:TAIR_LOCUS;Acc:AT3G27170]
Solyc06g008760.1	3.88	9.09e-05	0.00234	Glutaredoxin (AHRD V1 ***- B3F8F2_SOLTU)%3B contains Interpro domain(s) IPR011905 Glutaredoxin-like%2C plant II	AT1G06830	Glutaredoxin family protein [Source:TAIR_LOCUS;Acc:AT1G06830]
Solyc07g041640.2	3.88	9.24e-06	0.000399	Growth-regulating factor 1 (AHRD V1 *--- Q6AWY8_ORYSJ)%3B contains Interpro domain(s) IPR014977 WRC	AT2G06200	growth-regulating factor 6 [Source:TAIR_LOCUS;Acc:AT2G06200]
Solyc04g054990.2	3.87	0.000158	0.00351	Lipoxygenase homology domain-containing protein 1 (AHRD V1 *--- LOXH1_HUMAN)%3B contains Interpro domain(s) IPR001024 Lipoxygenase%2C LH2	AT2G22170	Lipase/lipooxygenase, PLAT/LH2 family protein [Source:TAIR_LOCUS;Acc:AT2G22170]
Solyc10g083860.1	3.86	4.09e-06	0.00021	UDP-glucosyltransferase family 1 protein (AHRD V1 ***- C6KI43_CITSI)%3B contains Interpro domain(s) IPR002213 UDP-glucuronosyl/UDP-glucosyltransferase
Solyc12g009920.1	3.86	1.85e-05	0.000691	Glucosyltransferase (AHRD V1 ***- A7M6I0_DIACA)%3B contains Interpro domain(s) IPR002213 UDP-glucuronosyl/UDP-glucosyltransferase
Solyc06g061090.2	3.85	7.25e-09	1.19e-06	LOC555512 protein (Fragment) (AHRD V1 *-*- Q1LVY9_DANRE)	AT1G32520	unknown protein; FUNCTIONS IN: molecular_function unknown; INVOLVED IN: biological_process unknown; LOCATED IN: chloroplast; EXPRESSED IN: 24 plant structures; EXPRESSED DURING: 15 growth stages; Has 143 Blast hits to 142 proteins in 34 species: Arc /.../0; Bacteria - 0; Metazoa - 39; Fungi - 0; Plants - 56; Viruses - 0; Other Eukaryotes - 48 (source: NCBI BLink). [Source:TAIR_LOCUS;Acc:AT1G32520]
Solyc03g020070.2	3.83	0.00287	0.0277	Proteinase inhibitor II (AHRD V1 ***- Q3S483_SOLTU)%3B contains Interpro domain(s) IPR003465 Proteinase inhibitor I20%2C Pin2
Solyc02g090430.2	3.82	1.38e-06	8.91e-05	Protein serine/threonine kinase (AHRD V1 *-** D3BP85_POLPA)%3B contains Interpro domain(s) IPR002290 Serine/threonine protein kinase	AT5G66850	mitogen-activated protein kinase kinase kinase 5 [Source:TAIR_LOCUS;Acc:AT5G66850]
Solyc03g006760.2	3.82	5.02e-05	0.00151	Lrr%2C resistance protein fragment
Solyc03g078720.2	3.82	1.16e-06	7.76e-05	Glucosyltransferase-2 (AHRD V1 ***- Q8S9A7_PHAAN)%3B contains Interpro domain(s) IPR002213 UDP-glucuronosyl/UDP-glucosyltransferase
Solyc03g115000.2	3.82	5.48e-07	4.17e-05	AT1G74160 protein (Fragment) (AHRD V1 *-*- B9DHP4_ARATH)	AT1G18620	unknown protein; BEST Arabidopsis thaliana protein match is: unknown protein (TAIR:AT1G74160.1); Has 1987 Blast hits to 1263 proteins in 207 species: Archae - 0; Bacteria - 172; Metazoa - 665; Fungi - 149; Plants - 271; Viruses - 6; Other Eukaryotes /.../ (source: NCBI BLink). [Source:TAIR_LOCUS;Acc:AT1G18620]
Solyc03g111680.2	3.8	0.00209	0.0221	DNA polymerase III gamma/tau subunit (AHRD V1 *-*- B0JGE9_MICAN)%3B contains Interpro domain(s) IPR012763 DNA polymerase III%2C subunit gamma/ tau	AT4G24790	AAA-type ATPase family protein [Source:TAIR_LOCUS;Acc:AT4G24790]
Solyc08g008580.2	3.8	0.000108	0.00266	Cystathionine gamma-lyase (AHRD V1 ***- D2LF58_RHOVA)%3B contains Interpro domain(s) IPR000277 Cys/Met metabolism%2C pyridoxal phosphate-dependent enzyme	AT1G64660	methionine gamma-lyase [Source:TAIR_LOCUS;Acc:AT1G64660]
Solyc01g102710.2	3.79	0.00563	0.0432	Receptor like kinase%2C RLK
Solyc02g071380.2	3.79	1.47e-12	7.5e-10	1-aminocyclopropane-1-carboxylate oxidase 3 (AHRD V1 **-- ACCO3_CUCME)%3B contains Interpro domain(s) IPR005123 Oxoglutarate and iron-dependent oxygenase
Solyc07g009410.2	3.79	0.00421	0.0361	Kelch-like protein 7 (AHRD V1 *--- KLHL7_CHICK)%3B contains Interpro domain(s) IPR015915 Kelch-type beta propeller	AT3G27150	Galactose oxidase/kelch repeat superfamily protein [Source:TAIR_LOCUS;Acc:AT3G27150]
Solyc07g009530.1	3.79	0.00176	0.0195	Chitinase (AHRD V1 ***- Q8MD06_LEUGL)%3B contains Interpro domain(s) IPR001002 Chitin-binding%2C type 1
Solyc01g107430.2	3.78	5.33e-07	4.12e-05	Zinc finger protein 7 (AHRD V1 ***- B6U599_MAIZE)%3B contains Interpro domain(s) IPR007087 Zinc finger%2C C2H2-type
Solyc01g090680.2	3.77	4.33e-06	0.000221	Genomic DNA chromosome 5 TAC clone K11J9 (AHRD V1 *-*- Q9FKH0_ARATH)
Solyc05g007830.2	3.76	0.00129	0.0158	Expansin 2 (AHRD V1 ***- Q9FUM2_PRUAV)%3B contains Interpro domain(s) IPR002963 Expansin	AT2G03090	expansin A15 [Source:TAIR_LOCUS;Acc:AT2G03090]
Solyc09g012000.1	3.76	2.14e-06	0.000123	Receptor like protein kinase (AHRD V1 **** Q39139_ARATH)%3B contains Interpro domain(s) IPR001220 Legume lectin%2C beta chain	AT2G37710	receptor lectin kinase [Source:TAIR_LOCUS;Acc:AT2G37710]
Solyc05g006450.1	3.75	4.96e-07	3.87e-05	Serine carboxypeptidase (AHRD V1 ***- A8HP98_CHLRE)%3B contains Interpro domain(s) IPR001563 Peptidase S10%2C serine carboxypeptidase	AT1G15000	serine carboxypeptidase-like 50 [Source:TAIR_LOCUS;Acc:AT1G15000]
Solyc05g012370.2	3.75	2.66e-05	0.000923	Hydrolase alpha/beta fold family protein (AHRD V1 ***- D7MJQ7_ARALY)%3B contains Interpro domain(s) IPR000639 Epoxide hydrolase-like	AT1G13820	alpha/beta-Hydrolases superfamily protein [Source:TAIR_LOCUS;Acc:AT1G13820]
Solyc10g079860.1	3.75	0.000223	0.0045	Beta-1 3-glucanase (AHRD V1 ***- Q68V46_OLEEU)%3B contains Interpro domain(s) IPR000490 Glycoside hydrolase%2C family 17
Solyc08g081940.2	3.74	2.83e-05	0.00096	Receptor like kinase%2C RLK	AT4G23740	Leucine-rich repeat protein kinase family protein [Source:TAIR_LOCUS;Acc:AT4G23740]
Solyc11g007620.1	3.74	0.00132	0.016	F-box domain containing protein (AHRD V1 ***- B6TYF0_MAIZE)%3B contains Interpro domain(s) IPR001810 Cyclin-like F-box
Solyc04g082750.2	3.73	1.49e-07	1.43e-05	3-beta hydroxysteroid dehydrogenase/isomerase family protein (AHRD V1 **** D7LGC3_ARALY)%3B contains Interpro domain(s) IPR002225 3-beta hydroxysteroid dehydrogenase/isomerase	AT2G33630	NAD(P)-binding Rossmann-fold superfamily protein [Source:TAIR_LOCUS;Acc:AT2G33630]
Solyc12g099850.1	3.72	5.2e-10	1.17e-07	Pentatricopeptide repeat-containing protein (AHRD V1 ***- D7KGE6_ARALY)%3B contains Interpro domain(s) IPR002885 Pentatricopeptide repeat
Solyc01g087800.2	3.71	0.00214	0.0225	Subtilisin-like protease (AHRD V1 **-- O82777_SOLLC)%3B contains Interpro domain(s) IPR015500 Peptidase S8%2C subtilisin-related
Solyc12g011450.1	3.71	0.00024	0.0047	Chlorophyll a-b binding protein 13%2C chloroplastic (AHRD V1 ***- CB23_SOLLC)%3B contains Interpro domain(s) IPR001344 Chlorophyll A-B binding protein	AT5G54270	light-harvesting chlorophyll B-binding protein 3 [Source:TAIR_LOCUS;Acc:AT5G54270]
Solyc01g080070.2	3.7	6.49e-07	4.86e-05	Copper chaperone (AHRD V1 *--- B6TJ24_MAIZE)%3B contains Interpro domain(s) IPR006121 Heavy metal transport/detoxification protein	AT3G06130	Heavy metal transport/detoxification superfamily protein [Source:TAIR_LOCUS;Acc:AT3G06130]
Solyc00g006820.2	3.69	0.0001	0.00253	Peptide transporter-like protein (AHRD V1 **-* Q9LYR6_ARATH)%3B contains Interpro domain(s) IPR000109 TGF-beta receptor%2C type I/II extracellular region	AT5G13400	Major facilitator superfamily protein [Source:TAIR_LOCUS;Acc:AT5G13400]
Solyc07g020870.1	3.69	0.000963	0.0127	U-box domain-containing protein (AHRD V1 *-*- B6V8G2_HELAN)%3B contains Interpro domain(s) IPR017986 WD40 repeat%2C region
Solyc07g042390.1	3.69	6.67e-05	0.00185	Pectinesterase (AHRD V1 **** B7SIX2_9CONI)%3B contains Interpro domain(s) IPR006501 Pectinesterase inhibitor	AT5G20740	Plant invertase/pectin methylesterase inhibitor superfamily protein [Source:TAIR_LOCUS;Acc:AT5G20740]
Solyc06g075990.2	3.68	0.00663	0.0483	Glyoxalase/bleomycin resistance protein/dioxygenase (AHRD V1 ***- A1WPN3_VEREI)%3B contains Interpro domain(s) IPR004360 Glyoxalase/bleomycin resistance protein/dioxygenase	AT1G07645	dessication-induced 1VOC superfamily protein [Source:TAIR_LOCUS;Acc:AT1G07645]
Solyc12g087840.1	3.67	0.000539	0.0084	RING finger protein (AHRD V1 *-*- C6EUD3_SOYBN)%3B contains Interpro domain(s) IPR018957 Zinc finger%2C C3HC4 RING-type	AT1G72220	RING/U-box superfamily protein [Source:TAIR_LOCUS;Acc:AT1G72220]
Solyc02g090350.2	3.66	1.93e-08	2.75e-06	Cytochrome P450	AT1G33720	cytochrome P450, family 76, subfamily C, polypeptide 6 [Source:TAIR_LOCUS;Acc:AT1G33720]
Solyc03g096220.2	3.66	5.75e-10	1.22e-07	tRNA-splicing endonuclease subunit Sen54 (AHRD V1 ***- SEN54_MOUSE)	AT3G02370	unknown protein; BEST Arabidopsis thaliana protein match is: unknown protein (TAIR:AT3G57360.1); Has 95 Blast hits to 95 proteins in 40 species: Archae - 0; Bacteria - 0; Metazoa - 53; Fungi - 2; Plants - 39; Viruses - 0; Other Eukaryotes - 1 (sourc /.../I BLink). [Source:TAIR_LOCUS;Acc:AT3G02370]
Solyc05g005940.2	3.66	7.64e-08	8.64e-06	Solute carrier family 15 member 4 (AHRD V1 **-- S15A4_XENLA)%3B contains Interpro domain(s) IPR000109 TGF-beta receptor%2C type I/II extracellular region	AT5G11570	Major facilitator superfamily protein [Source:TAIR_LOCUS;Acc:AT5G11570]
Solyc06g034390.1	3.66	0.000168	0.00367	Expressed protein (Fragment) (AHRD V1 ***- B3VJP0_POPTN)%3B contains Interpro domain(s) IPR006766 Phosphate-induced protein 1 conserved region	AT5G51550	EXORDIUM like 3 [Source:TAIR_LOCUS;Acc:AT5G51550]
Solyc08g077060.2	3.65	6.62e-07	4.89e-05	Zinc finger protein LSD1 (AHRD V1 **-- Q6QUK7_ORYSJ)%3B contains Interpro domain(s) IPR005735 Zinc finger%2C LSD1-type	AT1G32540	lsd one like 1 [Source:TAIR_LOCUS;Acc:AT1G32540]
Solyc10g044680.1	3.63	0.00321	0.0301	Myb-like transcription factor (AHRD V1 **-- B8XPP3_9ROSI)%3B contains Interpro domain(s) IPR015495 Myb transcription factor	AT1G09540	myb domain protein 61 [Source:TAIR_LOCUS;Acc:AT1G09540]
Solyc05g005080.2	3.62	7.38e-08	8.49e-06	Endo-1 4-beta-glucanase (AHRD V1 ***- O04890_SOLLC)%3B contains Interpro domain(s) IPR001701 Glycoside hydrolase%2C family 9	AT4G24260	glycosyl hydrolase 9A3 [Source:TAIR_LOCUS;Acc:AT4G24260]
Solyc09g065240.2	3.62	1.9e-11	7.33e-09	Patatin-like protein 3 (AHRD V1 ***- B6TPQ5_MAIZE)%3B contains Interpro domain(s) IPR002641 Patatin	AT3G63200	PATATIN-like protein 9 [Source:TAIR_LOCUS;Acc:AT3G63200]
Solyc02g062490.2	3.61	0.0012	0.015	2-oxoglutarate-dependent dioxygenase (Fragment) (AHRD V1 ***- Q944Y0_ARATH)%3B contains Interpro domain(s) IPR005123 Oxoglutarate and iron-dependent oxygenase	AT5G51310	2-oxoglutarate (2OG) and Fe(II)-dependent oxygenase superfamily protein [Source:TAIR_LOCUS;Acc:AT5G51310]
Solyc08g080380.2	3.6	9.37e-06	0.000403	Cytochrome P450
Solyc03g117100.2	3.59	1.52e-06	9.59e-05	PPPDE peptidase domain-containing protein 1 (AHRD V1 *--- PPDE1_DANRE)%3B contains Interpro domain(s) IPR008580 Protein of unknown function DUF862%2C eukaryotic	AT1G80690	PPPDE putative thiol peptidase family protein [Source:TAIR_LOCUS;Acc:AT1G80690]
Solyc11g011610.1	3.59	3.49e-11	1.25e-08	Fatty acid-binding protein-like protein (AHRD V1 ***- D6FMZ4_MYCTU)%3B contains Interpro domain(s) IPR014878 Region of unknown function DUF1794	AT1G79260	CONTAINS InterPro DOMAIN/s: Domain of unknown function DUF1794 (InterPro:IPR014878); Has 30201 Blast hits to 17322 proteins in 780 species: Archae - 12; Bacteria - 1396; Metazoa - 17338; Fungi - 3422; Plants - 5037; Viruses - 0; Other Eukaryotes - 2 /.../ource: NCBI BLink). [Source:TAIR_LOCUS;Acc:AT1G79260]
Solyc01g056750.1	3.57	0.00456	0.0381
Solyc03g096460.2	3.56	0.00223	0.0231	Lipoxygenase homology domain-containing protein 1 (AHRD V1 **-- LOXH1_MOUSE)%3B contains Interpro domain(s) IPR001024 Lipoxygenase%2C LH2	AT2G22170	Lipase/lipooxygenase, PLAT/LH2 family protein [Source:TAIR_LOCUS;Acc:AT2G22170]
Solyc03g097420.2	3.56	0.00219	0.0229	Receptor expression-enhancing protein 5 (AHRD V1 **-- C1C4Y8_RANCA)%3B contains Interpro domain(s) IPR004345 TB2/DP1 and HVA22 related protein	AT4G24960	HVA22 homologue D [Source:TAIR_LOCUS;Acc:AT4G24960]
Solyc07g026720.1	3.56	0.000116	0.00281	Calcium ATPase (AHRD V1 ***- D5JXY5_NICBE)%3B contains Interpro domain(s) IPR006068 ATPase%2C P-type cation-transporter%2C C-terminal
Solyc09g056010.1	3.56	1.66e-06	0.000102	Unknown Protein (AHRD V1)
Solyc12g099960.1	3.55	4.91e-10	1.16e-07	Unknown Protein (AHRD V1)	AT1G16790	ribosomal protein-related [Source:TAIR_LOCUS;Acc:AT1G16790]
Solyc11g028020.1	3.54	4.08e-05	0.00128	Agamous MADS-box transcription factor (AHRD V1 ***- B2CDE2_9ASPA)%3B contains Interpro domain(s) IPR002100 Transcription factor%2C MADS-box IPR002487 Transcription factor%2C K-box	AT4G09960	K-box region and MADS-box transcription factor family protein [Source:TAIR_LOCUS;Acc:AT4G09960]
Solyc11g010350.1	3.53	0.000292	0.00539	Glucan 1 3-beta-glucosidase (AHRD V1 *-*- C1H4T0_PARBA)%3B contains Interpro domain(s) IPR001547 Glycoside hydrolase%2C family 5
Solyc01g097270.2	3.52	2.1e-06	0.000122	Chitinase (Fragment) (AHRD V1 *--- Q38777_ALLSA)%3B contains Interpro domain(s) IPR000726 Glycoside hydrolase%2C family 19%2C catalytic IPR001153 Barwin	AT3G04720	pathogenesis-related 4 [Source:TAIR_LOCUS;Acc:AT3G04720]
Solyc06g084030.2	3.5	6.52e-07	4.86e-05	Methyltransferase like 7A (AHRD V1 ***- Q3KRE2_RAT)%3B contains Interpro domain(s) IPR013216 Methyltransferase type 11	AT1G69520	S-adenosyl-L-methionine-dependent methyltransferases superfamily protein [Source:TAIR_LOCUS;Acc:AT1G69520]
Solyc01g094360.2	3.49	0.000207	0.00426	MYB transcription factor (AHRD V1 *-** Q6R098_ARATH)%3B contains Interpro domain(s) IPR015495 Myb transcription factor	AT3G61250	myb domain protein 17 [Source:TAIR_LOCUS;Acc:AT3G61250]
Solyc12g056920.1	3.49	0.00173	0.0194	Sulfate transporter (AHRD V1 ***- A7YGI3_POPCN)%3B contains Interpro domain(s) IPR001902 Sulphate anion transporter	AT1G77990	STAS domain / Sulfate transporter family [Source:TAIR_LOCUS;Acc:AT1G77990]
Solyc12g044820.1	3.48	0.000236	0.00465	Multidrug resistance protein ABC transporter family (AHRD V1 ***- B9GX56_POPTR)%3B contains Interpro domain(s) IPR003439 ABC transporter-like	AT3G21250	multidrug resistance-associated protein 6 [Source:TAIR_LOCUS;Acc:AT3G21250]
Solyc01g087790.2	3.47	0.00069	0.0101	Subtilisin-like protease (AHRD V1 **-- O82006_SOLLC)%3B contains Interpro domain(s) IPR015500 Peptidase S8%2C subtilisin-related
Solyc08g081060.2	3.47	3.47e-07	2.91e-05		AT1G63520	Protein of unknown function (DUF3527) [Source:TAIR_LOCUS;Acc:AT1G63520]
Solyc02g085380.2	3.46	0.0028	0.0272	Integral membrane protein (AHRD V1 **-- A8JE84_CHLRE)%3B contains Interpro domain(s) IPR007462 Protein of unknown function DUF502	AT2G18460	like COV 3 [Source:TAIR_LOCUS;Acc:AT2G18460]
Solyc04g064920.2	3.46	0.0045	0.0378	Pleckstrin homology domain containing family A member 8 (AHRD V1 **-- D2KC46_CANFA)%3B contains Interpro domain(s) IPR014830 Glycolipid transfer protein%2C GLTP	AT1G21360	glycolipid transfer protein 2 [Source:TAIR_LOCUS;Acc:AT1G21360]
Solyc04g050170.2	3.43	0.00304	0.0289	Receptor like kinase%2C RLK	AT1G08590	Leucine-rich receptor-like protein kinase family protein [Source:TAIR_LOCUS;Acc:AT1G08590]
Solyc04g050920.2	3.43	1.03e-10	3.07e-08		AT2G38430	unknown protein; BEST Arabidopsis thaliana protein match is: unknown protein (TAIR:AT3G54310.1); Has 35333 Blast hits to 34131 proteins in 2444 species: Archae - 798; Bacteria - 22429; Metazoa - 974; Fungi - 991; Plants - 531; Viruses - 0; Other Euk /.../s - 9610 (source: NCBI BLink). [Source:TAIR_LOCUS;Acc:AT2G38430]
Solyc10g007080.2	3.43	0.00118	0.0147	Aberrant lateral root formation 5 (AHRD V1 *--- Q9LUH2_ARATH)%3B contains Interpro domain(s) IPR002528 Multi antimicrobial extrusion protein MatE
Solyc01g107730.2	3.42	0.000361	0.00633	Cyclin (AHRD V1 ***- Q1XGF1_TOBAC)%3B contains Interpro domain(s) IPR006671 Cyclin%2C N-terminal	AT4G34160	CYCLIN D3;1 [Source:TAIR_LOCUS;Acc:AT4G34160]
Solyc11g070140.1	3.42	2.75e-05	0.000941	Cell division protein kinase 2 (AHRD V1 ***- C1C4M4_RANCA)%3B contains Interpro domain(s) IPR002290 Serine/threonine protein kinase	AT3G48750	cell division control 2 [Source:TAIR_LOCUS;Acc:AT3G48750]
Solyc01g107890.2	3.41	9.57e-05	0.00244	Filament-like plant protein (Fragment) (AHRD V1 *-*- FPP_SOLLC)%3B contains Interpro domain(s) IPR008587 Protein of unknown function DUF869%2C plant	AT3G19370	Plant protein of unknown function (DUF869) [Source:TAIR_LOCUS;Acc:AT3G19370]
Solyc01g108630.2	3.4	0.00361	0.0326	Nitrite reductase (AHRD V1 ***- Q76KB0_TOBAC)%3B contains Interpro domain(s) IPR006067 Nitrite and sulphite reductase 4Fe-4S region	AT2G15620	nitrite reductase 1 [Source:TAIR_LOCUS;Acc:AT2G15620]
Solyc03g114970.2	3.4	5.71e-10	1.22e-07	Nitrilase associated protein-like (Fragment) (AHRD V1 *--- Q1HEA6_MUSAC)	AT3G02180	SPIRAL1-like3 [Source:TAIR_LOCUS;Acc:AT3G02180]
Solyc06g063230.2	3.4	5.23e-17	5.62e-14	Unknown Protein (AHRD V1)	AT1G73090	unknown protein; Has 28 Blast hits to 28 proteins in 12 species: Archae - 0; Bacteria - 0; Metazoa - 0; Fungi - 0; Plants - 28; Viruses - 0; Other Eukaryotes - 0 (source: NCBI BLink). [Source:TAIR_LOCUS;Acc:AT1G73090]
Solyc11g071460.1	3.4	5.45e-10	1.19e-07	Dehydrogenase/reductase SDR family member 13 (AHRD V1 **-- DHR13_BOVIN)%3B contains Interpro domain(s) IPR002347 Glucose/ribitol dehydrogenase
Solyc02g080490.2	3.39	0.000104	0.00259	MATE efflux family protein expressed (AHRD V1 **-- Q10HY1_ORYSJ)%3B contains Interpro domain(s) IPR002528 Multi antimicrobial extrusion protein MatE
Solyc10g083140.1	3.39	5.91e-06	0.000281	Unknown Protein (AHRD V1)	AT3G11600	unknown protein; FUNCTIONS IN: molecular_function unknown; INVOLVED IN: response to karrikin; EXPRESSED IN: 21 plant structures; EXPRESSED DURING: 12 growth stages; BEST Arabidopsis thaliana protein match is: unknown protein (TAIR:AT5G06270.1); Has /.../ast hits to 171 proteins in 15 species: Archae - 0; Bacteria - 0; Metazoa - 0; Fungi - 0; Plants - 171; Viruses - 0; Other Eukaryotes - 0 (source…
Solyc01g108490.2	3.38	1.83e-08	2.69e-06	Serine carboxypeptidase 1 (AHRD V1 **** B6SW38_MAIZE)%3B contains Interpro domain(s) IPR001563 Peptidase S10%2C serine carboxypeptidase	AT3G52020	serine carboxypeptidase-like 39 [Source:TAIR_LOCUS;Acc:AT3G52020]
Solyc03g114800.1	3.38	0.00037	0.00647	Sulfotransferase family protein (AHRD V1 **** D7LZW5_ARALY)%3B contains Interpro domain(s) IPR000863 Sulfotransferase	AT5G07000	sulfotransferase 2B [Source:TAIR_LOCUS;Acc:AT5G07000]
Solyc12g042240.1	3.38	5.29e-05	0.00157	Solute carrier family 15 member 1 (AHRD V1 **-- S15A1_MOUSE)%3B contains Interpro domain(s) IPR000109 TGF-beta receptor%2C type I/II extracellular region
Solyc06g036310.2	3.37	4.08e-08	5.09e-06	Heavy metal transport/detoxification protein (AHRD V1 *-*- Q1SWG8_MEDTR)%3B contains Interpro domain(s) IPR006121 Heavy metal transport/detoxification protein	AT1G01490	Heavy metal transport/detoxification superfamily protein [Source:TAIR_LOCUS;Acc:AT1G01490]
Solyc06g071330.2	3.37	3.86e-08	4.94e-06	Nucleobase ascorbate transporter (AHRD V1 **-* B9I369_POPTR)%3B contains Interpro domain(s) IPR006043 Xanthine/uracil/vitamin C permease	AT5G49990	Xanthine/uracil permease family protein [Source:TAIR_LOCUS;Acc:AT5G49990]
Solyc10g083440.1	3.37	1.94e-07	1.78e-05	UDP flavonoid 3-O-glucosyltransferase (Fragment) (AHRD V1 **** B5AIT4_IPOTF)%3B contains Interpro domain(s) IPR002213 UDP-glucuronosyl/UDP-glucosyltransferase	AT1G30530	UDP-glucosyl transferase 78D1 [Source:TAIR_LOCUS;Acc:AT1G30530]
Solyc10g083500.1	3.37	1.5e-13	1.04e-10	Protein kinase (AHRD V1 *-*- A7VL53_WHEAT)%3B contains Interpro domain(s) IPR002290 Serine/threonine protein kinase	AT2G36350	Protein kinase superfamily protein [Source:TAIR_LOCUS;Acc:AT2G36350]
Solyc02g070980.1	3.36	0.00396	0.0346	Chlorophyll a/b binding protein (AHRD V1 **** Q41422_SOLTU)%3B contains Interpro domain(s) IPR001344 Chlorophyll A-B binding protein	AT1G29910	chlorophyll A/B binding protein 3 [Source:TAIR_LOCUS;Acc:AT1G29910]
Solyc03g119980.2	3.36	2.52e-08	3.39e-06	Lipase-like protein (AHRD V1 **-- Q9M3D1_ARATH)	AT1G52760	lysophospholipase 2 [Source:TAIR_LOCUS;Acc:AT1G52760]
Solyc08g068420.2	3.36	0.00208	0.022	FAD-linked oxidoreductase (AHRD V1 ***- C7Q9M7_CATAD)%3B contains Interpro domain(s) IPR010030 Plant-specific FAD-dependent oxidoreductase	AT5G11540	D-arabinono-1,4-lactone oxidase family protein [Source:TAIR_LOCUS;Acc:AT5G11540]
Solyc09g082580.2	3.36	0.000881	0.012		AT3G22810	Plant protein of unknown function (DUF828) with plant pleckstrin homology-like region [Source:TAIR_LOCUS;Acc:AT3G22810]
Solyc01g090760.2	3.35	0.00291	0.0279	GATA transcription factor 9 (AHRD V1 *-*- B6STZ1_MAIZE)%3B contains Interpro domain(s) IPR016679 Transcription factor%2C GATA%2C plant	AT2G45050	GATA transcription factor 2 [Source:TAIR_LOCUS;Acc:AT2G45050]
Solyc12g014490.1	3.35	2.84e-11	1.03e-08	Microtubule-associated protein MAP65-1c (AHRD V1 ***- Q9FEV7_TOBAC)%3B contains Interpro domain(s) IPR007145 MAP65/ASE1	AT4G26760	microtubule-associated protein 65-2 [Source:TAIR_LOCUS;Acc:AT4G26760]
Solyc01g010360.2	3.34	0.00184	0.0201	14-3-3-like protein GF14 epsilon (AHRD V1 **-- 14310_ARATH)%3B contains Interpro domain(s) IPR000308 14-3-3 protein	AT1G26480	general regulatory factor 12 [Source:TAIR_LOCUS;Acc:AT1G26480]
Solyc09g010690.2	3.34	1.1e-06	7.51e-05	Ankyrin repeat domain-containing protein 28 (AHRD V1 ***- B6TJ47_MAIZE)%3B contains Interpro domain(s) IPR002110 Ankyrin	AT2G28840	XB3 ortholog 1 in Arabidopsis thaliana [Source:TAIR_LOCUS;Acc:AT2G28840]
Solyc07g055100.2	3.32	1.1e-07	1.12e-05	Transcription factor (AHRD V1 *--- D7LW59_ARALY)	AT3G58630	sequence-specific DNA binding transcription factors [Source:TAIR_LOCUS;Acc:AT3G58630]
Solyc07g064320.1	3.32	1.13e-06	7.61e-05	Unknown Protein (AHRD V1)	AT5G54850	unknown protein; Has 1807 Blast hits to 1807 proteins in 277 species: Archae - 0; Bacteria - 0; Metazoa - 736; Fungi - 347; Plants - 385; Viruses - 0; Other Eukaryotes - 339 (source: NCBI BLink). [Source:TAIR_LOCUS;Acc:AT5G54850]
Solyc08g016210.2	3.32	0.00157	0.0182	LRR receptor-like serine/threonine-protein kinase%2C RLP	AT1G07390	receptor like protein 1 [Source:TAIR_LOCUS;Acc:AT1G07390]
Solyc08g067030.2	3.32	1.43e-06	9.16e-05		AT4G32460	Protein of unknown function, DUF642 [Source:TAIR_LOCUS;Acc:AT4G32460]
Solyc01g110360.2	3.31	0.000661	0.00975	Fructose-bisphosphate aldolase (AHRD V1 ***- B0FPD8_SOLTU)%3B contains Interpro domain(s) IPR000741 Fructose-bisphosphate aldolase%2C class-I
Solyc03g031840.2	3.31	7.71e-10	1.62e-07	Expansin (AHRD V1 ***- Q9ZP33_SOLLC)%3B contains Interpro domain(s) IPR007112 Expansin 45%2C endoglucanase-like IPR007117 Pollen allergen/expansin%2C C-terminal	AT3G03220	expansin A13 [Source:TAIR_LOCUS;Acc:AT3G03220]
Solyc06g048950.2	3.31	7.04e-06	0.000323	Receptor like kinase%2C RLK	AT3G56370	Leucine-rich repeat protein kinase family protein [Source:TAIR_LOCUS;Acc:AT3G56370]
Solyc07g007980.2	3.29	0.00284	0.0276	ATP binding / serine-threonine kinase (AHRD V1 **** C5DB71_VITVI)%3B contains Interpro domain(s) IPR002290 Serine/threonine protein kinase
Solyc10g080390.1	3.28	0.000151	0.00338	Serine/threonine protein kinase (AHRD V1 *-*- D8LPU9_ECTSI)%3B contains Interpro domain(s) IPR002290 Serine/threonine protein kinase
Solyc02g065590.2	3.27	3.56e-05	0.00115	Alpha/beta hydrolase fold-3 (AHRD V1 *--- C8PY72_9GAMM)%3B contains Interpro domain(s) IPR002018 Carboxylesterase%2C type B	AT3G02410	alpha/beta-Hydrolases superfamily protein [Source:TAIR_LOCUS;Acc:AT3G02410]
Solyc05g005950.2	3.27	1.78e-07	1.69e-05	Solute carrier family 15 member 4 (AHRD V1 **-- S15A4_XENLA)%3B contains Interpro domain(s) IPR000109 TGF-beta receptor%2C type I/II extracellular region	AT5G11570	Major facilitator superfamily protein [Source:TAIR_LOCUS;Acc:AT5G11570]
Solyc05g054350.2	3.27	6.02e-08	7.09e-06	Epoxide hydrolase (AHRD V1 **** Q41414_SOLTU)%3B contains Interpro domain(s) IPR000639 Epoxide hydrolase-like	AT4G15955	alpha/beta-Hydrolases superfamily protein [Source:TAIR_LOCUS;Acc:AT4G15955]
Solyc09g074630.2	3.27	6.99e-05	0.00191	Phototropic-responsive NPH3 family protein (AHRD V1 **-- D7KCA4_ARALY)%3B contains Interpro domain(s) IPR004249 NPH3	AT1G03010	Phototropic-responsive NPH3 family protein [Source:TAIR_LOCUS;Acc:AT1G03010]
Solyc12g006560.1	3.27	0.00168	0.019	Early nodulin 93 protein (AHRD V1 ***- A3FGC9_9ROSI)%3B contains Interpro domain(s) IPR005050 Early nodulin 93 ENOD93 protein
Solyc02g078110.1	3.26	0.000101	0.00254	Unknown Protein (AHRD V1)
Solyc06g059800.2	3.26	5.78e-06	0.000279	Protein-P-II uridylyltransferase (AHRD V1 *--- Q1YFE2_MOBAS)%3B contains Interpro domain(s) IPR002912 Amino acid-binding ACT	AT1G76990	ACT domain repeat 3 [Source:TAIR_LOCUS;Acc:AT1G76990]
Solyc08g079550.1	3.26	0.000665	0.0098	HAT family dimerisation domain containing protein (AHRD V1 *-*- Q2QMZ1_ORYSJ)	AT1G12380	unknown protein; BEST Arabidopsis thaliana protein match is: unknown protein (TAIR:AT1G62870.1); Has 173 Blast hits to 170 proteins in 34 species: Archae - 0; Bacteria - 4; Metazoa - 25; Fungi - 8; Plants - 123; Viruses - 7; Other Eukaryotes - 6 (so /.../NCBI BLink). [Source:TAIR_LOCUS;Acc:AT1G12380]
Solyc10g080210.1	3.26	0.000185	0.00392	Polygalacturonase A (AHRD V1 **** Q9M6S2_ACTCH)%3B contains Interpro domain(s) IPR000743 Glycoside hydrolase%2C family 28	AT3G07970	Pectin lyase-like superfamily protein [Source:TAIR_LOCUS;Acc:AT3G07970]
Solyc01g066460.2	3.25	0.00335	0.0309	Epoxide hydrolase (AHRD V1 **** Q41413_SOLTU)%3B contains Interpro domain(s) IPR000639 Epoxide hydrolase-like	AT4G15955	alpha/beta-Hydrolases superfamily protein [Source:TAIR_LOCUS;Acc:AT4G15955]
Solyc09g065670.2	3.25	4.86e-05	0.00148	Zinc finger family protein (AHRD V1 *-*- D7MN23_ARALY)%3B contains Interpro domain(s) IPR007087 Zinc finger%2C C2H2-type	AT4G02670	indeterminate(ID)-domain 12 [Source:TAIR_LOCUS;Acc:AT4G02670]
Solyc01g073970.2	3.24	0.000786	0.0111	Histone H3 (AHRD V1 ***- D8L9K7_WHEAT)%3B contains Interpro domain(s) IPR000164 Histone H3	AT5G65350	histone 3 11 [Source:TAIR_LOCUS;Acc:AT5G65350]
Solyc03g026110.2	3.23	4.82e-12	2.07e-09	Calmodulin binding protein (AHRD V1 **** B6STZ4_MAIZE)%3B contains Interpro domain(s) IPR000048 IQ calmodulin-binding region	AT5G07240	IQ-domain 24 [Source:TAIR_LOCUS;Acc:AT5G07240]
Solyc05g013750.2	3.23	4.71e-06	0.000236	Dual specificity phosphatase 4 (AHRD V1 *-*- Q7SZF3_DANRE)%3B contains Interpro domain(s) IPR020422 Dual specificity phosphatase%2C subgroup%2C catalytic domain
Solyc09g042710.2	3.23	3.95e-09	6.76e-07	Myosin heavy chain-like (AHRD V1 ***- Q7XIW7_ORYSJ)%3B contains Interpro domain(s) IPR008545 Protein of unknown function DUF827%2C plant	AT2G38370	Plant protein of unknown function (DUF827) [Source:TAIR_LOCUS;Acc:AT2G38370]
Solyc07g056540.2	3.22	0.000958	0.0126	L-lactate dehydrogenase (AHRD V1 ***- C0S8Q7_PARBP)%3B contains Interpro domain(s) IPR012133 Alpha-hydroxy acid dehydrogenase%2C FMN-dependent	AT3G14415	Aldolase-type TIM barrel family protein [Source:TAIR_LOCUS;Acc:AT3G14415]
Solyc00g282510.1	3.21	5.2e-06	0.000256	Phenylalanine ammonia-lyase (AHRD V1 ***- B5LAW0_CAPAN)%3B contains Interpro domain(s) IPR005922 Phenylalanine ammonia-lyase	AT2G37040	PHE ammonia lyase 1 [Source:TAIR_LOCUS;Acc:AT2G37040]
Solyc02g078760.1	3.21	9e-06	0.000392	CK25 (AHRD V1 ***- Q1W1G0_TOBAC)	AT1G11125	unknown protein; BEST Arabidopsis thaliana protein match is: unknown protein (TAIR:AT1G61170.1). [Source:TAIR_LOCUS;Acc:AT1G11125]
Solyc09g006000.2	3.21	2.07e-08	2.88e-06	Fe-S-cluster oxidoreductase-like (AHRD V1 ***- D8LKL6_ECTSI)%3B contains Interpro domain(s) IPR005358 Uncharacterised protein family UPF0153	AT5G02710	unknown protein; LOCATED IN: chloroplast; EXPRESSED IN: 21 plant structures; EXPRESSED DURING: 13 growth stages; CONTAINS InterPro DOMAIN/s: Uncharacterised protein family UPF0153 (InterPro:IPR005358); Has 240 Blast hits to 240 proteins in 73 specie /.../hae - 10; Bacteria - 110; Metazoa - 0; Fungi - 0; Plants - 25; Viruses - 0; Other Eukaryotes - 95 (source: NCBI BLink). [Source:TAIR_LOCUS;Acc:A…
Solyc10g005790.2	3.21	3.15e-06	0.000169	Genomic DNA chromosome 5 P1 clone MYN21 (AHRD V1 **-- Q9FG69_ARATH)	AT5G55960	unknown protein; CONTAINS InterPro DOMAIN/s: Uncharacterised protein family UPF0118 (InterPro:IPR002549); Has 30201 Blast hits to 17322 proteins in 780 species: Archae - 12; Bacteria - 1396; Metazoa - 17338; Fungi - 3422; Plants - 5037; Viruses - 0; /.../ Eukaryotes - 2996 (source: NCBI BLink). [Source:TAIR_LOCUS;Acc:AT5G55960]
Solyc03g117300.2	3.2	6.72e-07	4.92e-05	Nodulin-like protein (AHRD V1 ***- Q8H6R3_PONTR)%3B contains Interpro domain(s) IPR010658 Nodulin-like	AT1G80530	Major facilitator superfamily protein [Source:TAIR_LOCUS;Acc:AT1G80530]
Solyc06g066590.2	3.2	0.00549	0.0426	Cell number regulator 10 (AHRD V1 **-- D9HP26_MAIZE)%3B contains Interpro domain(s) IPR006461 Protein of unknown function Cys-rich	AT1G52200	PLAC8 family protein [Source:TAIR_LOCUS;Acc:AT1G52200]
Solyc11g068360.1	3.2	0.00234	0.0239	Cc-nbs-lrr%2C resistance protein	AT3G14470	NB-ARC domain-containing disease resistance protein [Source:TAIR_LOCUS;Acc:AT3G14470]
Solyc02g065780.1	3.19	3.62e-05	0.00117	Unknown Protein (AHRD V1)
Solyc05g005740.2	3.19	1.21e-05	0.000488	Potassium transporter (AHRD V1 **** D2JYH2_GOSHI)%3B contains Interpro domain(s) IPR018519 Potassium uptake protein%2C kup IPR003855 K+ potassium transporter	AT1G70300	K+ uptake permease 6 [Source:TAIR_LOCUS;Acc:AT1G70300]
Solyc09g075860.2	3.19	4.35e-12	1.91e-09	Lipoxygenase (AHRD V1 **** Q41430_SOLTU)%3B contains Interpro domain(s) IPR001246 Lipoxygenase%2C plant	AT3G22400	PLAT/LH2 domain-containing lipoxygenase family protein [Source:TAIR_LOCUS;Acc:AT3G22400]
Solyc10g017980.1	3.19	0.00201	0.0216	Chitinase (AHRD V1 ***- B8QVJ5_ZEAMP)%3B contains Interpro domain(s) IPR001002 Chitin-binding%2C type 1
Solyc02g078040.2	3.18	1.11e-05	0.000462	Pistil extensin like protein (Fragment) (AHRD V1 *-*- Q40552_TOBAC)%3B contains Interpro domain(s) IPR006041 Pollen Ole e 1 allergen and extensin	AT1G28290	arabinogalactan protein 31 [Source:TAIR_LOCUS;Acc:AT1G28290]
Solyc03g120800.2	3.18	0.00558	0.043	Peroxidase (AHRD V1 **** Q43004_ORYSJ)%3B contains Interpro domain(s) IPR002016 Haem peroxidase%2C plant/fungal/bacterial	AT4G33870	Peroxidase superfamily protein [Source:TAIR_LOCUS;Acc:AT4G33870]
Solyc08g078760.1	3.18	1.75e-05	0.000663	AT5g47580/MNJ7_17 (AHRD V1 ***- Q9FGJ9_ARATH)	AT4G17250	unknown protein; BEST Arabidopsis thaliana protein match is: unknown protein (TAIR:AT5G47580.1); Has 31 Blast hits to 31 proteins in 6 species: Archae - 0; Bacteria - 0; Metazoa - 0; Fungi - 0; Plants - 31; Viruses - 0; Other Eukaryotes - 0 (source: /.../BLink). [Source:TAIR_LOCUS;Acc:AT4G17250]
Solyc09g098290.2	3.18	2.32e-07	2.09e-05	Receptor like kinase%2C RLK	AT3G28040	Leucine-rich receptor-like protein kinase family protein [Source:TAIR_LOCUS;Acc:AT3G28040]
Solyc11g030730.1	3.18	0.000225	0.00452	Cytochrome P450
Solyc01g005770.2	3.17	0.00014	0.00322	Unknown Protein (AHRD V1)
Solyc10g008160.2	3.17	0.000753	0.0107	Transcription factor (Fragment) (AHRD V1 *--- D6MK15_9ASPA)	AT5G49240	pseudo-response regulator 4 [Source:TAIR_LOCUS;Acc:AT5G49240]
Solyc01g091140.2	3.16	0.000242	0.00472	Nitroreductase (AHRD V1 **-- Q2WAQ2_MAGSA)	AT1G02020	nitroreductase family protein [Source:TAIR_LOCUS;Acc:AT1G02020]
Solyc01g104690.2	3.16	4.75e-06	0.000237	Unknown Protein (AHRD V1)
Solyc05g016720.2	3.16	1.66e-06	0.000102	Unknown Protein (AHRD V1)
Solyc06g051260.2	3.15	4.35e-08	5.39e-06	Transcription factor bHLH51 (AHRD V1 **-* BH051_ARATH)%3B contains Interpro domain(s) IPR001092 Basic helix-loop-helix dimerisation region bHLH	AT2G40200	basic helix-loop-helix (bHLH) DNA-binding superfamily protein [Source:TAIR_LOCUS;Acc:AT2G40200]
Solyc06g070980.2	3.15	8.8e-08	9.45e-06	Ubiquitin-conjugating enzyme E2 2 (AHRD V1 **** UBC2_MEDSA)%3B contains Interpro domain(s) IPR019775 WD40 repeat%2C conserved site IPR000608 Ubiquitin-conjugating enzyme%2C E2
Solyc01g094020.2	3.14	1.18e-06	7.92e-05	Receptor kinase-like protein (AHRD V1 *-*- Q9STJ8_ARATH)%3B contains Interpro domain(s) IPR002290 Serine/threonine protein kinase	AT2G45590	Protein kinase superfamily protein [Source:TAIR_LOCUS;Acc:AT2G45590]
Solyc02g071030.1	3.14	0.00451	0.0378	Chlorophyll a/b binding protein (AHRD V1 **** Q41422_SOLTU)%3B contains Interpro domain(s) IPR001344 Chlorophyll A-B binding protein	AT1G29910	chlorophyll A/B binding protein 3 [Source:TAIR_LOCUS;Acc:AT1G29910]
Solyc02g082920.2	3.14	6.49e-05	0.00181	Endochitinase (Chitinase) (AHRD V1 **** Q43184_SOLTU)%3B contains Interpro domain(s) IPR000726 Glycoside hydrolase%2C family 19%2C catalytic	AT3G12500	basic chitinase [Source:TAIR_LOCUS;Acc:AT3G12500]
Solyc04g007910.2	3.14	0.000279	0.00523	Glucan endo-1 3-beta-glucosidase 3 (AHRD V1 ***- B6TLN1_MAIZE)%3B contains Interpro domain(s) IPR013781 Glycoside hydrolase%2C subgroup%2C catalytic core	AT2G01630	O-Glycosyl hydrolases family 17 protein [Source:TAIR_LOCUS;Acc:AT2G01630]
Solyc02g067690.2	3.13	2.77e-06	0.000154	Glucosyltransferase-like protein (AHRD V1 **** Q9LEQ4_ARATH)%3B contains Interpro domain(s) IPR002213 UDP-glucuronosyl/UDP-glucosyltransferase	AT1G10400	UDP-Glycosyltransferase superfamily protein [Source:TAIR_LOCUS;Acc:AT1G10400]
Solyc03g019820.2	3.13	0.00365	0.0328	Aquaporin (AHRD V1 ***- D6BRE1_9ROSI)%3B contains Interpro domain(s) IPR012269 Aquaporin	AT1G17810	beta-tonoplast intrinsic protein [Source:TAIR_LOCUS;Acc:AT1G17810]
Solyc06g061020.2	3.13	2.77e-07	2.43e-05	Baculoviral IAP repeat-containing protein 3 (AHRD V1 *--- BIRC3_HUMAN)%3B contains Interpro domain(s) IPR017066 S-ribonuclease binding protein%2C SBP1%2C pollen	AT1G32740	SBP (S-ribonuclease binding protein) family protein [Source:TAIR_LOCUS;Acc:AT1G32740]
Solyc11g071800.1	3.12	4.61e-10	1.1e-07	Strictosidine synthase family protein (AHRD V1 ***- D7KIS3_ARALY)%3B contains Interpro domain(s) IPR004141 Strictosidine synthase	AT1G08470	strictosidine synthase-like 3 [Source:TAIR_LOCUS;Acc:AT1G08470]
Solyc04g077020.2	3.11	3.16e-05	0.00105	Tubulin alpha-3 chain (AHRD V1 ***- B6SPX4_MAIZE)%3B contains Interpro domain(s) IPR002452 Alpha tubulin	AT1G64740	alpha-1 tubulin [Source:TAIR_LOCUS;Acc:AT1G64740]
Solyc01g112190.2	3.1	0.00431	0.0366	Nodule inception protein (Fragment) (AHRD V1 ***- A9DMJ4_MEDTR)%3B contains Interpro domain(s) IPR003035 Plant regulator RWP-RK	AT2G17150	Plant regulator RWP-RK family protein [Source:TAIR_LOCUS;Acc:AT2G17150]
Solyc02g090680.2	3.1	2.29e-05	0.000821	Cyclin-dependent kinase inhibitor 7 (AHRD V1 *-** KRP7_ARATH)%3B contains Interpro domain(s) IPR016701 Cyclin-dependent kinase inhibitor%2C plant
Solyc06g068950.2	3.1	1.59e-05	0.000609	Phosphoethanolamine N-methyltransferase (AHRD V1 **** Q9AXH3_SOLLC)%3B contains Interpro domain(s) IPR013216 Methyltransferase type 11	AT1G48600	S-adenosyl-L-methionine-dependent methyltransferases superfamily protein [Source:TAIR_LOCUS;Acc:AT1G48600]
Solyc05g012790.2	3.09	0.000279	0.00523	Palmitoyltransferase erf2 (AHRD V1 *-*- C5FZI1_NANOT)%3B contains Interpro domain(s) IPR001594 Zinc finger%2C DHHC-type	AT1G69420	DHHC-type zinc finger family protein [Source:TAIR_LOCUS;Acc:AT1G69420]
Solyc06g082940.2	3.09	0.00135	0.0163	Photosystem I reaction center subunit XI (AHRD V1 ***- B6SHL1_MAIZE)%3B contains Interpro domain(s) IPR003757 Photosystem I reaction centre%2C subunit XI PsaL	AT4G12800	photosystem I subunit l [Source:TAIR_LOCUS;Acc:AT4G12800]
Solyc02g023950.2	3.08	0.00196	0.0212	Receptor like kinase%2C RLK	AT4G20940	Leucine-rich receptor-like protein kinase family protein [Source:TAIR_LOCUS;Acc:AT4G20940]
Solyc09g005090.1	3.08	0.00063	0.00937	LRR receptor-like serine/threonine-protein kinase%2C RLP
Solyc10g017970.1	3.08	0.00132	0.016	Chitinase (AHRD V1 ***- Q9SQL3_POAPR)%3B contains Interpro domain(s) IPR001002 Chitin-binding%2C type 1
Solyc06g035940.2	3.07	9.97e-09	1.55e-06	Homeobox-leucine zipper protein PROTODERMAL FACTOR 2 (AHRD V1 **** PDF2_ARATH)%3B contains Interpro domain(s) IPR002913 Lipid-binding START	AT4G25530	FLOWERING WAGENINGEN [Source:TAIR_LOCUS;Acc:AT4G25530]
Solyc02g083670.2	3.06	0.000249	0.00479	Histidine kinase (AHRD V1 ***- B5E8B3_GEOBB)%3B contains Interpro domain(s) IPR001789 Signal transduction response regulator%2C receiver region
Solyc02g079790.2	3.05	1.26e-06	8.29e-05	POT family domain containing protein expressed (AHRD V1 ***- D8L9H8_WHEAT)%3B contains Interpro domain(s) IPR007493 Protein of unknown function DUF538	AT1G61667	Protein of unknown function, DUF538 [Source:TAIR_LOCUS;Acc:AT1G61667]
Solyc03g114150.2	3.05	5.24e-05	0.00156	Aldehyde dehydrogenase (AHRD V1 **** Q1AFF6_9ROSI)%3B contains Interpro domain(s) IPR015590 Aldehyde dehydrogenase	AT1G23800	aldehyde dehydrogenase 2B7 [Source:TAIR_LOCUS;Acc:AT1G23800]
Solyc06g036100.2	3.05	7.88e-05	0.0021	Citrate transporter family protein (AHRD V1 ***- B6U1B5_MAIZE)%3B contains Interpro domain(s) IPR004680 Divalent ion symporter	AT1G02260	Divalent ion symporter [Source:TAIR_LOCUS;Acc:AT1G02260]
Solyc06g069700.2	3.05	1.12e-06	7.59e-05	Pentatricopeptide repeat-containing protein (AHRD V1 ***- D7MUK4_ARALY)%3B contains Interpro domain(s) IPR002885 Pentatricopeptide repeat	AT5G61400	Pentatricopeptide repeat (PPR) superfamily protein [Source:TAIR_LOCUS;Acc:AT5G61400]
Solyc07g005810.2	3.04	1.91e-07	1.77e-05	Eukaryotic translation initiation factor 4 (AHRD V1 *-*- D8TN78_VOLCA)%3B contains Interpro domain(s) IPR016021 MIF4-like%2C type 1/2/3	AT1G62410	MIF4G domain-containing protein [Source:TAIR_LOCUS;Acc:AT1G62410]
Solyc07g014620.1	3.04	0.00454	0.038	Auxin-induced SAUR-like protein (AHRD V1 **-- Q8S349_CAPAN)%3B contains Interpro domain(s) IPR003676 Auxin responsive SAUR protein	AT3G20220	SAUR-like auxin-responsive protein family [Source:TAIR_LOCUS;Acc:AT3G20220]
Solyc02g080530.2	3.03	0.000375	0.00653	Peroxidase (AHRD V1 **** C7DYB2_9ERIC)%3B contains Interpro domain(s) IPR002016 Haem peroxidase%2C plant/fungal/bacterial	AT4G21960	Peroxidase superfamily protein [Source:TAIR_LOCUS;Acc:AT4G21960]
Solyc07g006570.2	3.03	8.74e-15	6.76e-12	S8-RNase (Fragment) (AHRD V1 **-- Q5XPJ2_MALDO)%3B contains Interpro domain(s) IPR001568 Ribonuclease T2
Solyc07g045200.1	3.03	0.00203	0.0217	Genomic DNA chromosome 5 P1 clone MDA7 (AHRD V1 -**- Q9FKU6_ARATH)	AT5G55980	serine-rich protein-related [Source:TAIR_LOCUS;Acc:AT5G55980]
Solyc12g099640.1	3.03	0.00125	0.0154	Mitochondrial carrier protein-like (AHRD V1 ***- Q9LIF7_ARATH)%3B contains Interpro domain(s) IPR018108 Mitochondrial substrate/solute carrier
Solyc04g054480.2	3.02	1.92e-07	1.77e-05	C2 domain-containing protein-like (AHRD V1 *-*- Q67UI5_ORYSJ)%3B contains Interpro domain(s) IPR011989 Armadillo-like helical	AT2G22125	binding [Source:TAIR_LOCUS;Acc:AT2G22125]
Solyc04g072570.2	3.02	6.06e-07	4.59e-05	Receptor like kinase%2C RLK	AT1G34210	somatic embryogenesis receptor-like kinase 2 [Source:TAIR_LOCUS;Acc:AT1G34210]
Solyc05g008140.2	3.02	6.09e-07	4.6e-05	Unknown Protein (AHRD V1)%3B contains Interpro domain(s) IPR006311 Twin-arginine translocation pathway signal
Solyc01g006400.2	3.01	0.00509	0.0407	Cysteine-rich extensin-like protein-4 (AHRD V1 *-*- Q08197_TOBAC)
Solyc09g005000.1	3.01	0.00277	0.0271	Receptor like protein kinase (AHRD V1 **** Q39139_ARATH)%3B contains Interpro domain(s) IPR001220 Legume lectin%2C beta chain	AT3G08870	Concanavalin A-like lectin protein kinase family protein [Source:TAIR_LOCUS;Acc:AT3G08870]
Solyc10g081310.1	3.01	7.93e-09	1.28e-06	Histidine triad (HIT) protein (AHRD V1 ***- Q2MGQ9_MEDTR)%3B contains Interpro domain(s) IPR001310 Histidine triad (HIT) protein	AT3G56490	HIS triad family protein 3 [Source:TAIR_LOCUS;Acc:AT3G56490]
Solyc12g036250.1	3.01	1.97e-09	3.67e-07	HNH endonuclease domain-containing protein (Fragment) (AHRD V1 *-*- C6F7M2_PSEMZ)%3B contains Interpro domain(s) IPR002711 HNH endonuclease	AT1G18680	HNH endonuclease domain-containing protein [Source:TAIR_LOCUS;Acc:AT1G18680]
Solyc02g065350.2	3	2.24e-07	2.03e-05	B3 domain-containing transcription factor VRN1 (AHRD V1 *-** VRN1_ARATH)%3B contains Interpro domain(s) IPR003340 Transcriptional factor B3	AT1G49475	AP2/B3-like transcriptional factor family protein [Source:TAIR_LOCUS;Acc:AT1G49475]
Solyc05g053980.1	3	6.89e-07	5.02e-05	NBS-LRR resistance protein-like protein (AHRD V1 ***- A1Y9Q9_SOLLC)
Solyc01g014200.1	2.99	0.00066	0.00974	Unknown Protein (AHRD V1)
Solyc01g079750.2	2.99	3.85e-09	6.7e-07	Protein serine/threonine kinase (AHRD V1 *-** D3BP85_POLPA)%3B contains Interpro domain(s) IPR015748 Mitogen activated protein kinase kinase kinase 3	AT3G06030	NPK1-related protein kinase 3 [Source:TAIR_LOCUS;Acc:AT3G06030]
Solyc03g097670.2	2.99	3.49e-06	0.000184	ATP binding protein (AHRD V1 **-- D7LS09_ARALY)%3B contains Interpro domain(s) IPR003594 ATP-binding region%2C ATPase-like	AT3G28020	BEST Arabidopsis thaliana protein match is: DNA binding;ATP binding (TAIR:AT3G48770.1); Has 66 Blast hits to 55 proteins in 9 species: Archae - 0; Bacteria - 0; Metazoa - 0; Fungi - 0; Plants - 66; Viruses - 0; Other Eukaryotes - 0 (source: NCBI BLink). [Source:TAIR_LOCUS;Acc:AT3G28020]
Solyc06g054070.2	2.99	0.000798	0.0112	Non-specific lipid-transfer protein (AHRD V1 ***- C6T196_SOYBN)%3B contains Interpro domain(s) IPR003612 Plant lipid transfer protein/seed storage/trypsin-alpha amylase inhibitor	AT3G22600	Bifunctional inhibitor/lipid-transfer protein/seed storage 2S albumin superfamily protein [Source:TAIR_LOCUS;Acc:AT3G22600]
Solyc07g008240.2	2.99	0.00557	0.043	Non-symbiotic hemoglobin protein (AHRD V1 ***- Q4VIX3_GOSHI)%3B contains Interpro domain(s) IPR001032 Leghaemoglobin	AT2G16060	hemoglobin 1 [Source:TAIR_LOCUS;Acc:AT2G16060]
Solyc09g008270.2	2.99	0.00276	0.027	Unknown Protein (AHRD V1)	AT2G36885	unknown protein; FUNCTIONS IN: molecular_function unknown; LOCATED IN: chloroplast; EXPRESSED IN: 22 plant structures; EXPRESSED DURING: 13 growth stages; Has 172 Blast hits to 172 proteins in 58 species: Archae - 0; Bacteria - 116; Metazoa - 0; Fun /.../; Plants - 32; Viruses - 0; Other Eukaryotes - 24 (source: NCBI BLink). [Source:TAIR_LOCUS;Acc:AT2G36885]
Solyc09g030450.2	2.99	0.000612	0.00918	Receptor like kinase%2C RLK	AT3G08680	Leucine-rich repeat protein kinase family protein [Source:TAIR_LOCUS;Acc:AT3G08680]
Solyc03g006100.2	2.98	0.00408	0.0354	Receptor like kinase%2C RLK
Solyc08g075950.1	2.98	6.58e-07	4.87e-05	Growth-regulating factor 3 (AHRD V1 **-- B9VHC2_ORYSI)%3B contains Interpro domain(s) IPR014977 WRC
Solyc02g071100.2	2.97	1.42e-07	1.38e-05	Purine permease family protein (AHRD V1 **-* D7MCV2_ARALY)%3B contains Interpro domain(s) IPR004853 Protein of unknown function DUF250	AT4G18190	purine permease 6 [Source:TAIR_LOCUS;Acc:AT4G18190]
Solyc05g051010.2	2.97	0.00413	0.0357	Dihydroflavonol 4-reductase family (AHRD V1 ***- D7LCI9_ARALY)%3B contains Interpro domain(s) IPR016040 NAD(P)-binding domain	AT2G45400	NAD(P)-binding Rossmann-fold superfamily protein [Source:TAIR_LOCUS;Acc:AT2G45400]
Solyc09g091420.2	2.97	4.68e-09	7.87e-07	Nucleoside-triphosphatase (AHRD V1 **** B2VUE6_PYRTR)%3B contains Interpro domain(s) IPR002637 Ham1-like protein	AT4G13720	Inosine triphosphate pyrophosphatase family protein [Source:TAIR_LOCUS;Acc:AT4G13720]
Solyc10g018010.1	2.97	0.00155	0.018	Unknown Protein (AHRD V1)
Solyc01g101060.2	2.96	3.7e-06	0.000193	S-adenosylmethionine synthase (AHRD V1 ***- B8LFH4_IPOBA)%3B contains Interpro domain(s) IPR002133 S-adenosylmethionine synthetase	AT3G17390	S-adenosylmethionine synthetase family protein [Source:TAIR_LOCUS;Acc:AT3G17390]
Solyc03g020060.2	2.96	6.2e-05	0.00176	Proteinase inhibitor II (AHRD V1 ***- Q3S483_SOLTU)%3B contains Interpro domain(s) IPR003465 Proteinase inhibitor I20%2C Pin2
Solyc03g095980.2	2.96	0.00523	0.0414	Transcription factor bHLH51 (AHRD V1 **-* BH051_ARATH)%3B contains Interpro domain(s) IPR001092 Basic helix-loop-helix dimerisation region bHLH	AT2G40200	basic helix-loop-helix (bHLH) DNA-binding superfamily protein [Source:TAIR_LOCUS;Acc:AT2G40200]
Solyc05g055130.1	2.95	6.22e-08	7.29e-06	Unknown Protein (AHRD V1)
Solyc06g065440.1	2.95	7.94e-07	5.66e-05	Zinc finger family protein (AHRD V1 ***- D7KK61_ARALY)%3B contains Interpro domain(s) IPR007087 Zinc finger%2C C2H2-type	AT1G34370	C2H2 and C2HC zinc fingers superfamily protein [Source:TAIR_LOCUS;Acc:AT1G34370]
Solyc12g056880.1	2.94	9.06e-05	0.00234	2OG-Fe(II) oxygenase (AHRD V1 ***- Q2HV29_MEDTR)	AT2G22260	oxidoreductase, 2OG-Fe(II) oxygenase family protein [Source:TAIR_LOCUS;Acc:AT2G22260]
Solyc01g098820.2	2.93	0.00155	0.018	Phototropic-responsive NPH3 family protein (AHRD V1 **-- D7KEU3_ARALY)%3B contains Interpro domain(s) IPR004249 NPH3	AT3G26490	Phototropic-responsive NPH3 family protein [Source:TAIR_LOCUS;Acc:AT3G26490]
Solyc04g007970.2	2.93	3.69e-05	0.00119	Ubiquitin-conjugating enzyme E2 variant 1 (AHRD V1 ***- B6T4J0_MAIZE)%3B contains Interpro domain(s) IPR000608 Ubiquitin-conjugating enzyme%2C E2	AT1G23260	MMS ZWEI homologue 1 [Source:TAIR_LOCUS;Acc:AT1G23260]
Solyc06g005890.2	2.93	1.36e-12	7.09e-10	Unknown Protein (AHRD V1)%3B contains Interpro domain(s) IPR007750 Protein of unknown function DUF674
Solyc06g050500.2	2.93	0.00483	0.0394	Abscisic acid receptor PYL4 (AHRD V1 *--- PYL4_ARATH)%3B contains Interpro domain(s) IPR019587 Polyketide cyclase/dehydrase	AT2G38310	PYR1-like 4 [Source:TAIR_LOCUS;Acc:AT2G38310]
Solyc11g013880.1	2.93	1.42e-09	2.79e-07	Receptor-like protein kinase (AHRD V1 ***- Q9FLV4_ARATH)%3B contains Interpro domain(s) IPR002290 Serine/threonine protein kinase	AT1G34300	lectin protein kinase family protein [Source:TAIR_LOCUS;Acc:AT1G34300]
Solyc01g111230.2	2.92	1.56e-07	1.49e-05	Disease resistance response like protein (AHRD V1 ***- Q9SZP7_ARATH)%3B contains Interpro domain(s) IPR004265 Plant disease resistance response protein	AT2G21100	Disease resistance-responsive (dirigent-like protein) family protein [Source:TAIR_LOCUS;Acc:AT2G21100]
Solyc02g062010.1	2.92	1.12e-06	7.58e-05	Unknown Protein (AHRD V1)
Solyc06g083370.2	2.92	0.00163	0.0186		AT3G07210	unknown protein; Has 97 Blast hits to 85 proteins in 31 species: Archae - 0; Bacteria - 14; Metazoa - 7; Fungi - 19; Plants - 37; Viruses - 0; Other Eukaryotes - 20 (source: NCBI BLink). [Source:TAIR_LOCUS;Acc:AT3G07210]
Solyc02g072440.2	2.91	1.32e-05	0.000519	Receptor like kinase%2C RLK
Solyc02g080960.1	2.91	4.13e-05	0.0013	TO62-3 (Fragment) (AHRD V1 ***- Q3LVL2_TAROF)%3B contains Interpro domain(s) IPR010471 Protein of unknown function DUF1068	AT4G04360	Protein of unknown function (DUF1068) [Source:TAIR_LOCUS;Acc:AT4G04360]
Solyc05g012680.2	2.91	1.51e-05	0.000586		AT2G03350	Protein of unknown function, DUF538 [Source:TAIR_LOCUS;Acc:AT2G03350]
Solyc07g052400.2	2.91	2.41e-05	0.000857	Glutamate-gated kainate-type ion channel receptor subunit GluR5 (AHRD V1 **** B9GU66_POPTR)%3B contains Interpro domain(s) IPR017103 Ionotropic glutamate-like receptor%2C plant	AT1G05200	glutamate receptor 3.4 [Source:TAIR_LOCUS;Acc:AT1G05200]
Solyc08g067050.2	2.91	1.24e-06	8.18e-05	Arginine N-methyltransferase family protein (AHRD V1 ***- D7KE86_ARALY)%3B contains Interpro domain(s) IPR010456 Ribosomal L11 methyltransferase	AT1G04870	protein arginine methyltransferase 10 [Source:TAIR_LOCUS;Acc:AT1G04870]
Solyc11g069590.1	2.91	1.94e-06	0.000114	Receptor-like protein kinase At5g59670 (AHRD V1 *-*- RLK7_ARATH)%3B contains Interpro domain(s) IPR002290 Serine/threonine protein kinase	AT2G28250	Protein kinase superfamily protein [Source:TAIR_LOCUS;Acc:AT2G28250]
Solyc03g121610.2	2.9	3.05e-06	0.000165	Receptor-like kinase (AHRD V1 **** A7VM33_MARPO)%3B contains Interpro domain(s) IPR002290 Serine/threonine protein kinase	AT1G24030	Protein kinase superfamily protein [Source:TAIR_LOCUS;Acc:AT1G24030]
Solyc06g074110.2	2.9	0.000124	0.00295	Uncharacterized basic helix-loop-helix protein At1g64625 (AHRD V1 *--- Y1462_ARATH)%3B contains Interpro domain(s) IPR001092 Basic helix-loop-helix dimerisation region bHLH	AT2G27230	transcription factor-related [Source:TAIR_LOCUS;Acc:AT2G27230]
Solyc10g078700.1	2.9	3.43e-05	0.00112	Squamosa promoter-binding protein (AHRD V1 ***- B8Y9B1_PONTR)%3B contains Interpro domain(s) IPR004333 Transcription factor%2C SBP-box	AT2G42200	squamosa promoter binding protein-like 9 [Source:TAIR_LOCUS;Acc:AT2G42200]
Solyc02g085470.2	2.89	3.21e-08	4.19e-06	Transcription initiation factor IIB (AHRD V1 *-*- B5XD83_SALSA)%3B contains Interpro domain(s) IPR000812 Transcription factor TFIIB related	AT4G36650	plant-specific TFIIB-related protein [Source:TAIR_LOCUS;Acc:AT4G36650]
Solyc06g051660.1	2.89	9.92e-08	1.04e-05	ELF4-like protein (AHRD V1 ***- C6ZKH9_IPONI)%3B contains Interpro domain(s) IPR009741 Protein of unknown function DUF1313	AT2G40080	Protein of unknown function (DUF1313) [Source:TAIR_LOCUS;Acc:AT2G40080]
Solyc02g064720.2	2.88	5e-05	0.00151	Phototropic-responsive NPH3 family protein (AHRD V1 **-- D7MMM6_ARALY)%3B contains Interpro domain(s) IPR004249 NPH3	AT3G49970	Phototropic-responsive NPH3 family protein [Source:TAIR_LOCUS;Acc:AT3G49970]
Solyc09g084440.2	2.88	0.00466	0.0386	Proteinase inhibitor I (AHRD V1 ***- Q3S484_SOLTU)%3B contains Interpro domain(s) IPR000864 Proteinase inhibitor I13%2C potato inhibitor I
Solyc10g081010.1	2.88	0.00133	0.0161	Hydroxyproline-rich glycoprotein-like (AHRD V1 ***- Q5JLQ2_ORYSJ)	AT3G10810	zinc finger (C3HC4-type RING finger) family protein [Source:TAIR_LOCUS;Acc:AT3G10810]
Solyc04g014830.1	2.87	0.000213	0.00434	GRAS family transcription factor (AHRD V1 **-* B9IH45_POPTR)%3B contains Interpro domain(s) IPR005202 GRAS transcription factor	AT4G17230	SCARECROW-like 13 [Source:TAIR_LOCUS;Acc:AT4G17230]
Solyc04g054800.2	2.87	0.000497	0.00795	Unknown Protein (AHRD V1)%3B contains Interpro domain(s) IPR010369 Protein of unknown function DUF966	AT5G10150	Domain of unknown function (DUF966) [Source:TAIR_LOCUS;Acc:AT5G10150]
Solyc08g068100.2	2.87	3.35e-09	6.1e-07	Bzip-like transcription factor-like (AHRD V1 **-- Q7X997_ORYSJ)%3B contains Interpro domain(s) IPR006867 Protein of unknown function DUF632	AT5G25590	Protein of unknown function (DUF630 and DUF632) [Source:TAIR_LOCUS;Acc:AT5G25590]
Solyc08g068150.2	2.87	8.06e-09	1.29e-06	BURP domain-containing protein (AHRD V1 **-- B2ZPK7_SOLLC)%3B contains Interpro domain(s) IPR004873 BURP	AT5G25610	BURP domain-containing protein [Source:TAIR_LOCUS;Acc:AT5G25610]
Solyc03g019790.2	2.86	0.00015	0.00338	Alpha-galactosidase (AHRD V1 **** Q9SP05_SOLLC)%3B contains Interpro domain(s) IPR013785 Aldolase-type TIM barrel	AT5G08370	alpha-galactosidase 2 [Source:TAIR_LOCUS;Acc:AT5G08370]
Solyc07g056140.2	2.86	6.32e-08	7.36e-06	Glucose-1-phosphate adenylyltransferase (AHRD V1 **** D5L5Q9_SOLLC)%3B contains Interpro domain(s) IPR011831 Glucose-1-phosphate adenylyltransferase	AT5G48300	ADP glucose pyrophosphorylase 1 [Source:TAIR_LOCUS;Acc:AT5G48300]
Solyc01g010770.2	2.85	0.000119	0.00287	Spfh domain / band 7 family protein (AHRD V1 **-- B4AS86_FRANO)%3B contains Interpro domain(s) IPR001107 Band 7 protein
Solyc09g014740.2	2.85	0.00588	0.0444	Receptor-like protein kinase At3g21340 (AHRD V1 *-** RLK6_ARATH)%3B contains Interpro domain(s) IPR002290 Serine/threonine protein kinase
Solyc10g078160.1	2.85	8.43e-07	5.97e-05	Hydroxyproline-rich glycoprotein-like (AHRD V1 ***- Q5JLQ2_ORYSJ)	AT3G10810	zinc finger (C3HC4-type RING finger) family protein [Source:TAIR_LOCUS;Acc:AT3G10810]
Solyc03g120320.1	2.84	0.00332	0.0308	Kelch-like protein (AHRD V1 *-*- C4Q722_SCHMA)%3B contains Interpro domain(s) IPR015915 Kelch-type beta propeller	AT1G15670	Galactose oxidase/kelch repeat superfamily protein [Source:TAIR_LOCUS;Acc:AT1G15670]
Solyc05g005550.2	2.84	8.88e-06	0.000388	BURP domain-containing protein (Fragment) (AHRD V1 *--- C1PI44_ARATH)%3B contains Interpro domain(s) IPR004873 BURP	AT1G23760	BURP domain-containing protein [Source:TAIR_LOCUS;Acc:AT1G23760]
Solyc01g105050.2	2.83	0.00532	0.0418	Chlorophyll a-b binding protein%2C chloroplastic (AHRD V1 **** CB12_PETHY)%3B contains Interpro domain(s) IPR001344 Chlorophyll A-B binding protein	AT1G15820	light harvesting complex photosystem II subunit 6 [Source:TAIR_LOCUS;Acc:AT1G15820]
Solyc02g080610.2	2.83	0.00594	0.0447	Ankyrin repeat domain-containing protein 13C-A (AHRD V1 **** C0H9Z7_SALSA)%3B contains Interpro domain(s) IPR002110 Ankyrin	AT1G11740	ankyrin repeat family protein [Source:TAIR_LOCUS;Acc:AT1G11740]
Solyc05g007120.2	2.83	4.71e-05	0.00144	Receptor like kinase%2C RLK	AT1G14390	Leucine-rich repeat protein kinase family protein [Source:TAIR_LOCUS;Acc:AT1G14390]
Solyc07g065540.1	2.83	0.00296	0.0283	Fasciclin-like arabinogalactan protein 10 (AHRD V1 ***- A9XTL5_GOSHI)%3B contains Interpro domain(s) IPR000782 FAS1 domain	AT5G55730	FASCICLIN-like arabinogalactan 1 [Source:TAIR_LOCUS;Acc:AT5G55730]
Solyc08g076790.2	2.83	1.55e-06	9.73e-05	Cinnamoyl-CoA reductase-like protein (AHRD V1 ***- Q9M0B3_ARATH)%3B contains Interpro domain(s) IPR016040 NAD(P)-binding domain	AT2G23910	NAD(P)-binding Rossmann-fold superfamily protein [Source:TAIR_LOCUS;Acc:AT2G23910]
Solyc01g080200.2	2.82	1.57e-05	0.000602	At2g23590-like protein (Fragment) (AHRD V1 *-*- B2CXK6_CARAS)	AT3G23590	REF4-related 1 [Source:TAIR_LOCUS;Acc:AT3G23590]
Solyc08g079430.2	2.82	2.13e-10	5.92e-08	Primary amine oxidase (AHRD V1 ***- B9RBR2_RICCO)%3B contains Interpro domain(s) IPR000269 Copper amine oxidase	AT4G12270	Copper amine oxidase family protein [Source:TAIR_LOCUS;Acc:AT4G12270]
Solyc03g114210.2	2.81	0.000589	0.00893	Protein kinase (AHRD V1 **** Q9FGB1_ARATH)%3B contains Interpro domain(s) IPR015783 ATMRK serine/threonine protein kinase-like	AT5G50000	Protein kinase superfamily protein [Source:TAIR_LOCUS;Acc:AT5G50000]
Solyc03g115120.1	2.81	5.52e-05	0.00161	Chaperone protein dnaJ (AHRD V1 ***- A8BQ93_GIALA)%3B contains Interpro domain(s) IPR015609 Molecular chaperone%2C heat shock protein%2C Hsp40%2C DnaJ	AT1G74250	DNAJ heat shock N-terminal domain-containing protein [Source:TAIR_LOCUS;Acc:AT1G74250]
Solyc06g064530.1	2.81	0.000456	0.00747	Unknown Protein (AHRD V1)
Solyc08g005430.2	2.81	2.78e-07	2.43e-05	Growth-regulating factor 4 (AHRD V1 **-- Q6ZIK5_ORYSJ)%3B contains Interpro domain(s) IPR014977 WRC
Solyc03g007920.2	2.8	3.12e-07	2.66e-05	Glutamine cyclotransferase-like (AHRD V1 **** Q2V9A5_SOLTU)%3B contains Interpro domain(s) IPR007788 Glutamine cyclotransferase	AT4G25720	glutaminyl cyclase [Source:TAIR_LOCUS;Acc:AT4G25720]
Solyc03g097030.2	2.8	1.99e-05	0.000733	4-coumarate CoA ligase (AHRD V1 **** B6F2H0_IPOBA)%3B contains Interpro domain(s) IPR000873 AMP-dependent synthetase and ligase	AT1G65060	4-coumarate:CoA ligase 3 [Source:TAIR_LOCUS;Acc:AT1G65060]
Solyc06g008800.1	2.8	0.00189	0.0206	Cc-nbs-lrr%2C resistance protein
Solyc12g099160.1	2.8	5.87e-06	0.00028	Serine carboxypeptidase K10B2.2 (AHRD V1 ***- B6TSK4_MAIZE)%3B contains Interpro domain(s) IPR001563 Peptidase S10%2C serine carboxypeptidase	AT3G17180	serine carboxypeptidase-like 33 [Source:TAIR_LOCUS;Acc:AT3G17180]
Solyc03g019710.2	2.79	0.000116	0.00281	MADS-box transcription factor (AHRD V1 ***- Q5KT55_9ASPA)%3B contains Interpro domain(s) IPR002100 Transcription factor%2C MADS-box
Solyc07g043420.2	2.79	9.6e-05	0.00244	2-oxoglutarate-dependent dioxygenase (AHRD V1 **-* Q9ZSH4_SOLCH)%3B contains Interpro domain(s) IPR005123 Oxoglutarate and iron-dependent oxygenase	AT4G10490	2-oxoglutarate (2OG) and Fe(II)-dependent oxygenase superfamily protein [Source:TAIR_LOCUS;Acc:AT4G10490]
Solyc01g111740.2	2.78	0.000486	0.00785	Bzip-like transcription factor-like (AHRD V1 ***- Q7X997_ORYSJ)%3B contains Interpro domain(s) IPR006867 Protein of unknown function DUF632	AT1G20530	Protein of unknown function (DUF630 and DUF632) [Source:TAIR_LOCUS;Acc:AT1G20530]
Solyc03g080160.2	2.78	8.18e-06	0.000364	Nascent polypeptide-associated complex alpha subunit-like protein (AHRD V1 ***- B6SU89_MAIZE)%3B contains Interpro domain(s) IPR016641 Nascent polypeptide-associated complex%2C alpha subunit	AT3G49470	nascent polypeptide-associated complex subunit alpha-like protein 2 [Source:TAIR_LOCUS;Acc:AT3G49470]
Solyc04g015630.2	2.78	0.00419	0.0359	Nbs-lrr%2C resistance protein
Solyc08g075150.2	2.78	0.00173	0.0193	Genomic DNA chromosome 5 TAC clone K9E15 (AHRD V1 *-*- Q9FH79_ARATH)	AT5G45310	unknown protein; LOCATED IN: endomembrane system; EXPRESSED IN: stem, inflorescence meristem, root, leaf; EXPRESSED DURING: LP.04 four leaves visible; Has 30201 Blast hits to 17322 proteins in 780 species: Archae - 12; Bacteria - 1396; Metazoa - 173 /.../ngi - 3422; Plants - 5037; Viruses - 0; Other Eukaryotes - 2996 (source: NCBI BLink). [Source:TAIR_LOCUS;Acc:AT5G45310]
Solyc09g010480.1	2.78	0.000243	0.00473	Thioredoxin-related (AHRD V1 **-- B6SR54_MAIZE)	AT1G07795	unknown protein; BEST Arabidopsis thaliana protein match is: unknown protein (TAIR:AT2G28725.1); Has 38 Blast hits to 38 proteins in 11 species: Archae - 0; Bacteria - 0; Metazoa - 0; Fungi - 0; Plants - 38; Viruses - 0; Other Eukaryotes - 0 (source /.../ BLink). [Source:TAIR_LOCUS;Acc:AT1G07795]
Solyc11g020680.1	2.78	0.00118	0.0147	Unknown Protein (AHRD V1)
Solyc07g005300.1	2.77	0.00467	0.0386	Unknown Protein (AHRD V1)
Solyc04g081700.2	2.76	0.000102	0.00255	Unknown Protein (AHRD V1)
Solyc07g054670.2	2.76	0.000201	0.00416	NADH dehydrogenase like protein (AHRD V1 **** O65414_ARATH)%3B contains Interpro domain(s) IPR013027 FAD-dependent pyridine nucleotide-disulphide oxidoreductase	AT2G20800	NAD(P)H dehydrogenase B4 [Source:TAIR_LOCUS;Acc:AT2G20800]
Solyc11g011210.1	2.76	2.57e-07	2.29e-05	Gibberellin regulated protein (AHRD V1 **-- A2Q374_MEDTR)%3B contains Interpro domain(s) IPR003854 Gibberellin regulated protein	AT3G02885	GAST1 protein homolog 5 [Source:TAIR_LOCUS;Acc:AT3G02885]
Solyc05g006550.2	2.75	0.0047	0.0387	Microtubule-associated protein TORTIFOLIA1 (AHRD V1 *--- B6SS76_MAIZE)%3B contains Interpro domain(s) IPR011989 Armadillo-like helical	AT1G27210	ARM repeat superfamily protein [Source:TAIR_LOCUS;Acc:AT1G27210]
Solyc09g009990.2	2.75	9.37e-07	6.49e-05	Transposon protein Mutator sub-class (AHRD V1 ***- B6TYN1_MAIZE)	AT3G52610	unknown protein; Has 68 Blast hits to 67 proteins in 21 species: Archae - 0; Bacteria - 11; Metazoa - 0; Fungi - 0; Plants - 55; Viruses - 0; Other Eukaryotes - 2 (source: NCBI BLink). [Source:TAIR_LOCUS;Acc:AT3G52610]
Solyc10g054440.1	2.75	7.17e-05	0.00194	Arginine decarboxylase (AHRD V1 **** Q5F307_SOLLC)%3B contains Interpro domain(s) IPR002985 Arginine decarboxylase	AT2G16500	arginine decarboxylase 1 [Source:TAIR_LOCUS;Acc:AT2G16500]
Solyc12g038520.1	2.75	2.06e-05	0.000754	Squamosa promoter binding protein 3 (AHRD V1 *-*- Q1MU26_PHYPA)%3B contains Interpro domain(s) IPR004333 Transcription factor%2C SBP-box	AT1G20980	squamosa promoter binding protein-like 14 [Source:TAIR_LOCUS;Acc:AT1G20980]
Solyc04g010200.1	2.74	5.55e-05	0.00162	ABC transporter G family member 6 (AHRD V1 ***- AB6G_ARATH)%3B contains Interpro domain(s) IPR013525 ABC-2 type transporter	AT2G39350	ABC-2 type transporter family protein [Source:TAIR_LOCUS;Acc:AT2G39350]
Solyc04g077780.2	2.74	2.27e-05	0.000817	LIM domain protein (AHRD V1 **-- Q306K1_BRANA)%3B contains Interpro domain(s) IPR001781 Zinc finger%2C LIM-type	AT1G10200	GATA type zinc finger transcription factor family protein [Source:TAIR_LOCUS;Acc:AT1G10200]
Solyc05g026240.1	2.74	8.43e-05	0.00221	LRR receptor-like serine/threonine-protein kinase%2C RLP	AT2G19780	Leucine-rich repeat (LRR) family protein [Source:TAIR_LOCUS;Acc:AT2G19780]
Solyc06g082010.2	2.73	1.27e-05	0.000504	Zinc finger CCCH domain-containing protein 66 (AHRD V1 ***- C3H66_ARATH)%3B contains Interpro domain(s) IPR002110 Ankyrin	AT5G58620	zinc finger (CCCH-type) family protein [Source:TAIR_LOCUS;Acc:AT5G58620]
Solyc02g082760.2	2.72	3.78e-10	9.15e-08	Catalase (AHRD V1 **** O24511_TOBAC)%3B contains Interpro domain(s) IPR018028 Catalase related subgroup	AT4G35090	catalase 2 [Source:TAIR_LOCUS;Acc:AT4G35090]
Solyc03g077910.2	2.72	1.74e-06	0.000106	Beta-1%2C3-galactosyl-O-glycosyl-glycoprotein beta-1%2C6-N-acetylglucosaminyltransferase 7 (AHRD V1 *--* GCNT7_HUMAN)%3B contains Interpro domain(s) IPR003406 Glycosyl transferase%2C family 14	AT5G15050	Core-2/I-branching beta-1,6-N-acetylglucosaminyltransferase family protein [Source:TAIR_LOCUS;Acc:AT5G15050]
Solyc08g079870.1	2.72	0.00379	0.0337	Subtilisin-like protease (AHRD V1 **-- Q9LWA3_SOLLC)%3B contains Interpro domain(s) IPR015500 Peptidase S8%2C subtilisin-related IPR000209 Peptidase S8 and S53%2C subtilisin%2C kexin%2C sedolisin
Solyc10g009290.1	2.72	0.00417	0.0359	BHLH transcription factor (AHRD V1 *-** Q401N4_9LILI)%3B contains Interpro domain(s) IPR011598 Helix-loop-helix DNA-binding	AT4G00870	basic helix-loop-helix (bHLH) DNA-binding superfamily protein [Source:TAIR_LOCUS;Acc:AT4G00870]
Solyc02g081150.1	2.71	6.87e-05	0.00188	Unknown Protein (AHRD V1)	AT4G22190	unknown protein; Has 283 Blast hits to 154 proteins in 44 species: Archae - 0; Bacteria - 2; Metazoa - 24; Fungi - 12; Plants - 48; Viruses - 0; Other Eukaryotes - 197 (source: NCBI BLink). [Source:TAIR_LOCUS;Acc:AT4G22190]
Solyc03g113350.2	2.71	0.000324	0.00583	CHY zinc finger containing protein (AHRD V1 *-*- C5P643_COCP7)%3B contains Interpro domain(s) IPR008913 Zinc finger%2C CHY-type	AT1G18910	zinc ion binding;zinc ion binding [Source:TAIR_LOCUS;Acc:AT1G18910]
Solyc01g095330.2	2.7	6.48e-05	0.00181	Unknown Protein (AHRD V1)
Solyc01g098860.2	2.7	1.07e-05	0.000448	Uncharacterized GPI-anchored protein At3g06035 (AHRD V1 ***- UGPI4_ARATH)	AT1G54860	Glycoprotein membrane precursor GPI-anchored [Source:TAIR_LOCUS;Acc:AT1G54860]
Solyc02g081120.2	2.7	0.000732	0.0105	Knotted-1-like homeobox protein H1 (AHRD V1 ***- Q8GUS6_TOBAC)%3B contains Interpro domain(s) IPR005541 KNOX2	AT1G62360	KNOX/ELK homeobox transcription factor [Source:TAIR_LOCUS;Acc:AT1G62360]
Solyc08g016310.2	2.7	0.0048	0.0393	LRR receptor-like serine/threonine-protein kinase%2C RLP	AT1G07390	receptor like protein 1 [Source:TAIR_LOCUS;Acc:AT1G07390]
Solyc08g067530.1	2.7	0.00643	0.0471	Non-specific lipid-transfer protein (AHRD V1 ***- Q850K5_VITVI)%3B contains Interpro domain(s) IPR013770 Plant lipid transfer protein and hydrophobic protein%2C helical	AT5G59310	lipid transfer protein 4 [Source:TAIR_LOCUS;Acc:AT5G59310]
Solyc08g081040.2	2.7	0.000241	0.00471	Genomic DNA chromosome 5 TAC clone K1O13 (AHRD V1 *-*- Q9FHD6_ARATH)%3B contains Interpro domain(s) IPR007175 RNAse P%2C Rpr2/Rpp21 subunit	AT5G41270	CONTAINS InterPro DOMAIN/s: RNAse P, Rpr2/Rpp21 subunit (InterPro:IPR007175); Has 35333 Blast hits to 34131 proteins in 2444 species: Archae - 798; Bacteria - 22429; Metazoa - 974; Fungi - 991; Plants - 531; Viruses - 0; Other Eukaryotes - 9610 (sou /.../CBI BLink). [Source:TAIR_LOCUS;Acc:AT5G41270]
Solyc03g005760.1	2.69	0.0029	0.0279	Chlorophyll a-b binding protein 3C-like (AHRD V1 **** Q2XTE0_SOLTU)%3B contains Interpro domain(s) IPR001344 Chlorophyll A-B binding protein	AT1G29910	chlorophyll A/B binding protein 3 [Source:TAIR_LOCUS;Acc:AT1G29910]
Solyc03g044050.1	2.69	3.36e-05	0.0011	Unknown Protein (AHRD V1)%3B contains Interpro domain(s) IPR016027 Nucleic acid-binding%2C OB-fold-like
Solyc04g077450.2	2.69	3.67e-11	1.29e-08	AGAP001695-PA (Fragment) (AHRD V1 ***- Q380L4_ANOGA)	AT3G12210	DNA binding [Source:TAIR_LOCUS;Acc:AT3G12210]
Solyc06g008450.2	2.69	0.000448	0.00738	Cc-nbs-lrr%2C resistance protein
Solyc11g020670.1	2.69	1.05e-05	0.000444	TCP family transcription factor (AHRD V1 *-** A6MCZ2_9ORYZ)%3B contains Interpro domain(s) IPR005333 Transcription factor%2C TCP	AT1G72010	TCP family transcription factor [Source:TAIR_LOCUS;Acc:AT1G72010]
Solyc02g062710.1	2.68	1.51e-05	0.000586	Hydroxycinnamoyl transferase (AHRD V1 **-* Q05HB0_COFAR)%3B contains Interpro domain(s) IPR003480 Transferase	AT3G50270	HXXXD-type acyl-transferase family protein [Source:TAIR_LOCUS;Acc:AT3G50270]
Solyc03g118970.2	2.68	8.5e-06	0.000373	Multidrug resistance protein mdtK (AHRD V1 ***- MDTK_CITK8)%3B contains Interpro domain(s) IPR015521 MATE family transporter related protein	AT2G34360	MATE efflux family protein [Source:TAIR_LOCUS;Acc:AT2G34360]
Solyc07g043610.2	2.68	2.58e-08	3.44e-06	Auxin response factor 6 (AHRD V1 ***- C7FFK5_SOLLC)%3B contains Interpro domain(s) IPR011525 Aux/IAA-ARF-dimerisation
Solyc10g047250.1	2.68	4.71e-08	5.8e-06	Unknown Protein (AHRD V1)
Solyc01g098340.2	2.67	8.02e-11	2.42e-08	DNAJ heat shock N-terminal domain-containing protein (Fragment) (AHRD V1 *-*- D7L312_ARALY)%3B contains Interpro domain(s) IPR015609 Molecular chaperone%2C heat shock protein%2C Hsp40%2C DnaJ	AT3G04960	Domain of unknown function (DUF3444) [Source:TAIR_LOCUS;Acc:AT3G04960]
Solyc02g079950.2	2.67	0.00123	0.0152	Oxygen-evolving enhancer protein 3 (AHRD V1 ***- Q7Y1T5_PEA)%3B contains Interpro domain(s) IPR008797 Photosystem II oxygen evolving complex protein PsbQ	AT4G05180	photosystem II subunit Q-2 [Source:TAIR_LOCUS;Acc:AT4G05180]
Solyc04g079680.2	2.67	0.000753	0.0107	Cytochrome P450	AT2G25160	cytochrome P450, family 82, subfamily F, polypeptide 1 [Source:TAIR_LOCUS;Acc:AT2G25160]
Solyc08g005960.1	2.67	0.00528	0.0416	Cortical cell-delineating protein (AHRD V1 *--- B6U436_MAIZE)%3B contains Interpro domain(s) IPR013770 Plant lipid transfer protein and hydrophobic protein%2C helical	AT2G45180	Bifunctional inhibitor/lipid-transfer protein/seed storage 2S albumin superfamily protein [Source:TAIR_LOCUS;Acc:AT2G45180]
Solyc02g014450.1	2.66	5.83e-05	0.00168	TBC1 domain family member 5 (AHRD V1 *-*- Q6PGX8_DANRE)%3B contains Interpro domain(s) IPR000195 RabGAP/TBC	AT2G19240	Ypt/Rab-GAP domain of gyp1p superfamily protein [Source:TAIR_LOCUS;Acc:AT2G19240]
Solyc02g079190.2	2.66	3.05e-05	0.00103	Auxin F-box protein 5 (AHRD V1 **-- D7MPH1_ARALY)%3B contains Interpro domain(s) IPR001810 Cyclin-like F-box	AT1G12820	auxin signaling F-box 3 [Source:TAIR_LOCUS;Acc:AT1G12820]
Solyc06g084310.2	2.66	3.33e-07	2.81e-05	Small nuclear ribonucleoprotein Sm D1 (AHRD V1 ***- B6TXH2_MAIZE)%3B contains Interpro domain(s) IPR006649 Like-Sm ribonucleoprotein%2C eukaryotic and archaea-type%2C core	AT3G07590	Small nuclear ribonucleoprotein family protein [Source:TAIR_LOCUS;Acc:AT3G07590]
Solyc08g013730.2	2.66	1.49e-11	5.87e-09	Aquaporin (AHRD V1 ***- B3GK86_ARATH)%3B contains Interpro domain(s) IPR000425 Major intrinsic protein	AT4G10380	NOD26-like intrinsic protein 5;1 [Source:TAIR_LOCUS;Acc:AT4G10380]
Solyc10g011660.2	2.66	0.000123	0.00294	GH3 family protein (AHRD V1 ***- B9GQG9_POPTR)%3B contains Interpro domain(s) IPR004993 GH3 auxin-responsive promoter	AT2G46370	Auxin-responsive GH3 family protein [Source:TAIR_LOCUS;Acc:AT2G46370]
Solyc10g084560.1	2.66	0.00577	0.0439	Subtilisin-like protease (AHRD V1 **-- O82777_SOLLC)%3B contains Interpro domain(s) IPR015500 Peptidase S8%2C subtilisin-related
Solyc03g113620.2	2.65	9.07e-05	0.00234	MYB transcription factor (AHRD V1 **** B2CZJ3_CAPAN)%3B contains Interpro domain(s) IPR006447 Myb-like DNA-binding region%2C SHAQKYF class	AT1G19000	Homeodomain-like superfamily protein [Source:TAIR_LOCUS;Acc:AT1G19000]
Solyc04g006970.2	2.65	8.63e-08	9.42e-06	Phosphoenolpyruvate carboxylase (AHRD V1 **** A6YM33_RICCO)%3B contains Interpro domain(s) IPR015813 Pyruvate/Phosphoenolpyruvate kinase%2C catalytic core	AT1G68750	phosphoenolpyruvate carboxylase 4 [Source:TAIR_LOCUS;Acc:AT1G68750]
Solyc06g050840.2	2.65	0.00102	0.0132	DNA binding protein (AHRD V1 ***- B4FLH1_MAIZE)	AT2G40435	BEST Arabidopsis thaliana protein match is: transcription regulators (TAIR:AT3G56220.1); Has 289 Blast hits to 289 proteins in 30 species: Archae - 0; Bacteria - 0; Metazoa - 0; Fungi - 0; Plants - 289; Viruses - 0; Other Eukaryotes - 0 (source: NCB /.../k). [Source:TAIR_LOCUS;Acc:AT2G40435]
Solyc01g109460.2	2.64	0.000626	0.00935	Solute carrier family 2%2C facilitated glucose transporter member 3 (AHRD V1 ***- GTR3_RAT)%3B contains Interpro domain(s) IPR003663 Sugar/inositol transporter	AT3G18830	polyol/monosaccharide transporter 5 [Source:TAIR_LOCUS;Acc:AT3G18830]
Solyc03g119460.2	2.64	9.17e-10	1.85e-07	Cleavage stimulation factor like protein (AHRD V1 ***- Q9M9G6_ARATH)	AT1G73840	hydroxyproline-rich glycoprotein family protein [Source:TAIR_LOCUS;Acc:AT1G73840]
Solyc04g011770.2	2.64	0.00088	0.012	Unknown Protein (AHRD V1)
Solyc06g053830.2	2.64	0.000199	0.00414	Auxin responsive protein (AHRD V1 ***- D9IQE6_CATRO)%3B contains Interpro domain(s) IPR003311 AUX/IAA protein	AT3G04730	indoleacetic acid-induced protein 16 [Source:TAIR_LOCUS;Acc:AT3G04730]
Solyc07g006110.2	2.63	0.00591	0.0445	Receptor like kinase%2C RLK	AT2G23950	Leucine-rich repeat protein kinase family protein [Source:TAIR_LOCUS;Acc:AT2G23950]
Solyc07g039510.2	2.63	4e-05	0.00127	Esterase/lipase/thioesterase (Fragment) (AHRD V1 **-- B3VW47_POPTN)%3B contains Interpro domain(s) IPR013744 Protein of unknown function DUF1749	AT1G29840	alpha/beta-Hydrolases superfamily protein [Source:TAIR_LOCUS;Acc:AT1G29840]
Solyc07g063180.2	2.63	0.000111	0.00272	Cytoplasmic dynein light chain (AHRD V1 *-*- D3BU56_POLPA)%3B contains Interpro domain(s) IPR001372 Dynein light chain%2C type 1 and 2
Solyc10g009080.2	2.63	5.32e-05	0.00157	Squamosa promoter binding-like protein (AHRD V1 ***- Q0PY35_SOLLC)%3B contains Interpro domain(s) IPR017238 Squamosa promoter-binding protein	AT1G53160	squamosa promoter binding protein-like 4 [Source:TAIR_LOCUS;Acc:AT1G53160]
Solyc01g090240.2	2.62	5.42e-05	0.00159	Protein kinase 5 (AHRD V1 ***- Q8W4K8_ARATH)%3B contains Interpro domain(s) IPR002290 Serine/threonine protein kinase	AT2G44830	Protein kinase superfamily protein [Source:TAIR_LOCUS;Acc:AT2G44830]
Solyc02g077310.2	2.62	1.36e-06	8.76e-05	D-tyrosyl-tRNA(Tyr) deacylase (AHRD V1 **** B9N9M7_POPTR)%3B contains Interpro domain(s) IPR003732 D-tyrosyl-tRNA(Tyr) deacylase	AT4G18460	D-Tyr-tRNA(Tyr) deacylase family protein [Source:TAIR_LOCUS;Acc:AT4G18460]
Solyc06g070970.2	2.62	0.0017	0.0192	Genomic DNA chromosome 5 TAC clone K19B1 (AHRD V1 ***- Q9FJJ1_ARATH)	AT5G62550	unknown protein; FUNCTIONS IN: molecular_function unknown; INVOLVED IN: biological_process unknown; LOCATED IN: plasma membrane; EXPRESSED IN: 17 plant structures; EXPRESSED DURING: 9 growth stages; Has 14949 Blast hits to 9947 proteins in 971 speci /.../chae - 43; Bacteria - 3248; Metazoa - 4424; Fungi - 1542; Plants - 562; Viruses - 55; Other Eukaryotes - 5075 (source: NCBI BLink). [Source:TAIR…
Solyc06g072690.1	2.62	5.08e-10	1.17e-07	Mitotic-spindle organizing protein associated with a ring of gamma-tubulin 1B (AHRD V1 ***- MZT1B_ARATH)
Solyc08g077410.2	2.62	0.000902	0.0122	Cytochrome c oxidase subunit 6b (AHRD V1 *-*- Q9FE02_ORYSJ)%3B contains Interpro domain(s) IPR003213 Cytochrome c oxidase%2C subunit VIb	AT1G32710	Cytochrome c oxidase, subunit Vib family protein [Source:TAIR_LOCUS;Acc:AT1G32710]
Solyc11g056680.1	2.62	0.000302	0.00552	LRR receptor-like serine/threonine-protein kinase%2C RLP	AT3G20820	Leucine-rich repeat (LRR) family protein [Source:TAIR_LOCUS;Acc:AT3G20820]
Solyc01g096450.2	2.61	4.37e-05	0.00136	Aspartic proteinase nepenthesin-1 (AHRD V1 **-- B6TDX6_MAIZE)%3B contains Interpro domain(s) IPR001461 Peptidase A1	AT3G54400	Eukaryotic aspartyl protease family protein [Source:TAIR_LOCUS;Acc:AT3G54400]
Solyc04g071970.2	2.61	1.18e-10	3.45e-08	Light stress-responsive one-helix protein-like (AHRD V1 ***- Q5ZC72_ORYSJ)	AT1G22790	unknown protein; FUNCTIONS IN: molecular_function unknown; INVOLVED IN: biological_process unknown; LOCATED IN: plasma membrane; EXPRESSED IN: 22 plant structures; EXPRESSED DURING: 13 growth stages; BEST Arabidopsis thaliana protein match is: unkno /.../tein (TAIR:AT1G34010.1); Has 67 Blast hits to 67 proteins in 12 species: Archae - 0; Bacteria - 0; Metazoa - 0; Fungi - 0; Plants - 67; Viruses …
Solyc05g047550.2	2.61	0.00122	0.0151	Receptor-like protein kinase (AHRD V1 ***- Q9FZP2_ARATH)%3B contains Interpro domain(s) IPR002290 Serine/threonine protein kinase
Solyc03g093360.2	2.6	5.38e-06	0.000261	Wound/stress protein (AHRD V1 **-- Q672Q3_SOLLC)%3B contains Interpro domain(s) IPR001024 Lipoxygenase%2C LH2	AT4G39730	Lipase/lipooxygenase, PLAT/LH2 family protein [Source:TAIR_LOCUS;Acc:AT4G39730]
Solyc08g066330.1	2.6	5.87e-06	0.00028	Cell division protein kinase 2 (AHRD V1 **** C1C4M4_RANCA)%3B contains Interpro domain(s) IPR002290 Serine/threonine protein kinase	AT3G48750	cell division control 2 [Source:TAIR_LOCUS;Acc:AT3G48750]
Solyc11g065810.1	2.6	8.21e-08	9.12e-06	Lrr%2C resistance protein fragment
Solyc01g079350.2	2.59	2.36e-08	3.19e-06	PAPA-1-like conserved region family protein expressed (AHRD V1 *-*- Q2QNL7_ORYSJ)%3B contains Interpro domain(s) IPR006880 PAPA-1-like conserved region	AT2G47350	HIT zinc finger ;PAPA-1-like conserved region [Source:TAIR_LOCUS;Acc:AT2G47350]
Solyc01g109790.2	2.59	0.00117	0.0147	Glucose-1-phosphate adenylyltransferase (AHRD V1 **** Q15I66_SOLLC)%3B contains Interpro domain(s) IPR011831 Glucose-1-phosphate adenylyltransferase IPR005836 ADP-glucose pyrophosphorylase%2C conserved site	AT2G21590	Glucose-1-phosphate adenylyltransferase family protein [Source:TAIR_LOCUS;Acc:AT2G21590]
Solyc02g091860.2	2.59	0.000101	0.00254	Receptor like kinase%2C RLK	AT5G65710	HAESA-like 2 [Source:TAIR_LOCUS;Acc:AT5G65710]
Solyc03g006990.1	2.59	1.24e-05	0.000497	Pentatricopeptide repeat-containing protein (AHRD V1 ***- D7MMG1_ARALY)%3B contains Interpro domain(s) IPR002885 Pentatricopeptide repeat	AT5G08510	Pentatricopeptide repeat (PPR) superfamily protein [Source:TAIR_LOCUS;Acc:AT5G08510]
Solyc05g009950.2	2.59	1.81e-05	0.00068	Cytochrome B561 family protein (AHRD V1 ***- D7KQT9_ARALY)%3B contains Interpro domain(s) IPR006593 Cytochrome b561/ferric reductase transmembrane	AT1G26100	Cytochrome b561/ferric reductase transmembrane protein family [Source:TAIR_LOCUS;Acc:AT1G26100]
Solyc06g082980.2	2.58	1.95e-08	2.75e-06	3-beta-hydroxysteroid-Delta8 Delta7-isomerase (AHRD V1 **-* C3KH60_ANOFI)%3B contains Interpro domain(s) IPR007905 Emopamil-binding	AT1G20050	C-8,7 sterol isomerase [Source:TAIR_LOCUS;Acc:AT1G20050]
Solyc09g007480.2	2.58	7.42e-07	5.33e-05	Unknown Protein (AHRD V1)
Solyc11g042710.1	2.58	0.00236	0.024	Short-chain dehydrogenase/reductase family protein (AHRD V1 ***- D7LGT5_ARALY)%3B contains Interpro domain(s) IPR002347 Glucose/ribitol dehydrogenase
Solyc01g086860.2	2.57	8.67e-07	6.1e-05	Unknown Protein (AHRD V1)	AT4G25315	Expressed protein [Source:TAIR_LOCUS;Acc:AT4G25315]
Solyc01g107270.2	2.57	0.000203	0.00418	Phosphoribosylformylglycinamidine synthase (AHRD V1 ***- A9Y5J1_ARATH)%3B contains Interpro domain(s) IPR010073 Phosphoribosylformylglycinamidine synthase%2C eukaryotes and proteobacteria	AT1G74260	purine biosynthesis 4 [Source:TAIR_LOCUS;Acc:AT1G74260]
Solyc02g087770.2	2.57	1.52e-08	2.29e-06	Aldose-1-epimerase-like protein (AHRD V1 **** O48971_TOBAC)%3B contains Interpro domain(s) IPR015443 Aldose-1-epimerase	AT3G01260	Galactose mutarotase-like superfamily protein [Source:TAIR_LOCUS;Acc:AT3G01260]
Solyc07g009380.2	2.57	0.00204	0.0218	Xyloglucan endotransglucosylase/hydrolase 2 (AHRD V1 **** Q8GTJ0_MALDO)%3B contains Interpro domain(s) IPR016455 Xyloglucan endotransglucosylase/hydrolase IPR008263 Glycoside hydrolase%2C family 16%2C active site
Solyc09g090900.2	2.57	3.83e-05	0.00122	3-isopropylmalate dehydratase large subunit 2 (AHRD V1 **** B6U6T6_MAIZE)%3B contains Interpro domain(s) IPR006251 Homoaconitase/3-isopropylmalate dehydratase%2C large subunit%2C subgroup	AT4G13430	isopropyl malate isomerase large subunit 1 [Source:TAIR_LOCUS;Acc:AT4G13430]
Solyc01g079580.2	2.56	0.000813	0.0113	DNAJ heat shock N-terminal domain-containing protein (AHRD V1 ***- D7LGN0_ARALY)%3B contains Interpro domain(s) IPR011990 Tetratricopeptide-like helical	AT1G02650	Tetratricopeptide repeat (TPR)-like superfamily protein [Source:TAIR_LOCUS;Acc:AT1G02650]
Solyc02g084440.2	2.56	0.000177	0.00381	Fructose-bisphosphate aldolase (AHRD V1 ***- Q9SXX4_NICPA)%3B contains Interpro domain(s) IPR000741 Fructose-bisphosphate aldolase%2C class-I
Solyc04g007780.2	2.56	0.000245	0.00474	Major latex-like protein (AHRD V1 **-- Q9AXU0_PRUPE)%3B contains Interpro domain(s) IPR000916 Bet v I allergen
Solyc06g061180.1	2.56	1.76e-09	3.34e-07	Abscisic acid receptor PYR1 (AHRD V1 **-- PYR1_ARATH)%3B contains Interpro domain(s) IPR019587 Polyketide cyclase/dehydrase	AT2G26040	PYR1-like 2 [Source:TAIR_LOCUS;Acc:AT2G26040]
Solyc06g062670.2	2.56	2.33e-06	0.000133	Zinc finger family protein (AHRD V1 *-*- D7M7Z8_ARALY)%3B contains Interpro domain(s) IPR007087 Zinc finger%2C C2H2-type	AT1G14580	C2H2-like zinc finger protein [Source:TAIR_LOCUS;Acc:AT1G14580]
Solyc08g081760.1	2.56	2.79e-06	0.000155		AT1G64140	BEST Arabidopsis thaliana protein match is: loricrin-related (TAIR:AT5G64550.1); Has 3596 Blast hits to 2004 proteins in 150 species: Archae - 0; Bacteria - 54; Metazoa - 1597; Fungi - 38; Plants - 513; Viruses - 9; Other Eukaryotes - 1385 (source: /.../Link). [Source:TAIR_LOCUS;Acc:AT1G64140]
Solyc05g005980.2	2.55	0.00334	0.0309	Solute carrier family 15 member 4 (AHRD V1 **-- S15A4_XENLA)%3B contains Interpro domain(s) IPR000109 TGF-beta receptor%2C type I/II extracellular region	AT5G11570	Major facilitator superfamily protein [Source:TAIR_LOCUS;Acc:AT5G11570]
Solyc07g053200.2	2.55	0.000799	0.0112	Universal stress protein (Usp) (AHRD V1 **-- A2Q2X4_MEDTR)%3B contains Interpro domain(s) IPR006016 UspA	AT5G54430	Adenine nucleotide alpha hydrolases-like superfamily protein [Source:TAIR_LOCUS;Acc:AT5G54430]
Solyc08g029090.2	2.55	0.000184	0.00391	B3 domain-containing protein At3g18960 (AHRD V1 *-*- Y3896_ARATH)%3B contains Interpro domain(s) IPR003340 Transcriptional factor B3	AT1G49475	AP2/B3-like transcriptional factor family protein [Source:TAIR_LOCUS;Acc:AT1G49475]
Solyc08g079420.2	2.55	0.000606	0.00914	Cytochrome P450
Solyc09g074410.2	2.55	7.55e-07	5.41e-05	Short-chain dehydrogenase/reductase family protein (AHRD V1 **-- D7LR91_ARALY)%3B contains Interpro domain(s) IPR002347 Glucose/ribitol dehydrogenase	AT4G03140	NAD(P)-binding Rossmann-fold superfamily protein [Source:TAIR_LOCUS;Acc:AT4G03140]
Solyc01g111270.2	2.54	2e-05	0.000736	Armadillo/beta-catenin repeat family protein (AHRD V1 ***- D7MDH4_ARALY)%3B contains Interpro domain(s) IPR011989 Armadillo-like helical	AT4G34940	armadillo repeat only 1 [Source:TAIR_LOCUS;Acc:AT4G34940]
Solyc02g030170.2	2.54	3.36e-06	0.000178	FAD linked oxidase domain protein (AHRD V1 **-- D1VPW7_9ACTO)%3B contains Interpro domain(s) IPR006094 FAD linked oxidase%2C N-terminal	AT3G19820	cell elongation protein / DWARF1 / DIMINUTO (DIM) [Source:TAIR_LOCUS;Acc:AT3G19820]
Solyc02g083190.1	2.54	0.00116	0.0146	F-box family protein (AHRD V1 ***- B9HR11_POPTR)%3B contains Interpro domain(s) IPR005174 Protein of unknown function DUF295
Solyc03g115650.2	2.54	1.47e-05	0.000574	Eukaryotic translation initiation factor 5A (AHRD V1 **** D6N3G5_GOSHI)%3B contains Interpro domain(s) IPR001884 Translation elongation factor%2C IF5A	AT1G13950	eukaryotic elongation factor 5A-1 [Source:TAIR_LOCUS;Acc:AT1G13950]
Solyc05g005960.2	2.54	9.52e-06	0.000408	Peptide transporter 1 (AHRD V1 **-* Q7XAC3_VICFA)%3B contains Interpro domain(s) IPR000109 TGF-beta receptor%2C type I/II extracellular region	AT5G11570	Major facilitator superfamily protein [Source:TAIR_LOCUS;Acc:AT5G11570]
Solyc05g007480.1	2.54	0.00031	0.00564	Phytochrome kinase substrate 1 (AHRD V1 ***- D7LQB9_ARALY)	AT1G14280	phytochrome kinase substrate 2 [Source:TAIR_LOCUS;Acc:AT1G14280]
Solyc09g009950.2	2.54	0.000264	0.00499	Pentatricopeptide repeat-containing protein (AHRD V1 ***- D7LAN3_ARALY)%3B contains Interpro domain(s) IPR002885 Pentatricopeptide repeat	AT3G11460	Pentatricopeptide repeat (PPR) superfamily protein [Source:TAIR_LOCUS;Acc:AT3G11460]
Solyc11g071970.1	2.54	0.00386	0.0341	Serine/threonine-protein kinase Nek2 (AHRD V1 *-*- NEK2_ORYSJ)%3B contains Interpro domain(s) IPR017442 Serine/threonine protein kinase-related	AT3G44200	NIMA (never in mitosis, gene A)-related 6 [Source:TAIR_LOCUS;Acc:AT3G44200]
Solyc01g098390.2	2.53	7.82e-06	0.000353	GID1-like gibberellin receptor (AHRD V1 **-- A7MAQ4_HORVU)%3B contains Interpro domain(s) IPR013094 Alpha/beta hydrolase fold-3	AT3G05120	alpha/beta-Hydrolases superfamily protein [Source:TAIR_LOCUS;Acc:AT3G05120]
Solyc08g013900.2	2.53	2.11e-06	0.000122	Nodule inception protein (Fragment) (AHRD V1 *-*- A9DME9_MEDTR)%3B contains Interpro domain(s) IPR003035 Plant regulator RWP-RK	AT2G43500	Plant regulator RWP-RK family protein [Source:TAIR_LOCUS;Acc:AT2G43500]
Solyc12g042300.1	2.53	0.00223	0.0231	Solute carrier family 15 member 4 (AHRD V1 **-- S15A4_BOVIN)%3B contains Interpro domain(s) IPR000109 TGF-beta receptor%2C type I/II extracellular region	AT1G62200	Major facilitator superfamily protein [Source:TAIR_LOCUS;Acc:AT1G62200]
Solyc01g086920.2	2.52	0.000871	0.0119	LRR receptor-like serine/threonine-protein kinase%2C RLP
Solyc05g012210.2	2.52	0.00296	0.0283	Ninja-family protein 1 (AHRD V1 *-*- NNJA1_WHEAT)%3B contains Interpro domain(s) IPR012463 Protein of unknown function DUF1675	AT1G13740	ABI five binding protein 2 [Source:TAIR_LOCUS;Acc:AT1G13740]
Solyc06g007510.2	2.52	7.41e-05	0.00199	Ubiquitin-conjugating enzyme E2 8 (AHRD V1 **** UBC8_ARATH)%3B contains Interpro domain(s) IPR000608 Ubiquitin-conjugating enzyme%2C E2	AT5G41700	ubiquitin conjugating enzyme 8 [Source:TAIR_LOCUS;Acc:AT5G41700]
Solyc06g053780.2	2.52	0.000165	0.00362		AT3G23090	TPX2 (targeting protein for Xklp2) protein family [Source:TAIR_LOCUS;Acc:AT3G23090]
Solyc08g066180.2	2.52	3.24e-05	0.00107	HMP-PP phosphatase (AHRD V1 *--- COF_CITK8)%3B contains Interpro domain(s) IPR013200 HAD superfamily hydrolase-like%2C type 3	AT2G25870	haloacid dehalogenase-like hydrolase family protein [Source:TAIR_LOCUS;Acc:AT2G25870]
Solyc09g011770.2	2.52	0.000385	0.00664	Zinc finger family protein (Fragment) (AHRD V1 *-*- D7M766_ARALY)%3B contains Interpro domain(s) IPR011016 Zinc finger%2C RING-CH-type	AT2G37950	RING/FYVE/PHD zinc finger superfamily protein [Source:TAIR_LOCUS;Acc:AT2G37950]
Solyc10g047360.1	2.52	1.08e-07	1.11e-05	Polyadenylate-binding protein family protein (AHRD V1 **** D7MT99_ARALY)%3B contains Interpro domain(s) IPR000504 RNA recognition motif%2C RNP-1
Solyc02g085950.2	2.51	0.00457	0.0381	Ribulose bisphosphate carboxylase small chain (AHRD V1 ***- A9YTZ7_SOLTU)%3B contains Interpro domain(s) IPR000894 Ribulose bisphosphate carboxylase%2C small chain	AT1G67090	ribulose bisphosphate carboxylase small chain 1A [Source:TAIR_LOCUS;Acc:AT1G67090]
Solyc02g086350.2	2.51	0.00498	0.0403	Protein PLASTID MOVEMENT IMPAIRED 2 (AHRD V1 ***- PMI2_ARATH)%3B contains Interpro domain(s) IPR008545 Protein of unknown function DUF827%2C plant	AT1G66840	Plant protein of unknown function (DUF827) [Source:TAIR_LOCUS;Acc:AT1G66840]
Solyc03g114020.2	2.51	0.000113	0.00275	Genomic DNA chromosome 5 P1 clone MQB2 (AHRD V1 **-- Q9FM06_ARATH)	AT5G50090	unknown protein; FUNCTIONS IN: molecular_function unknown; INVOLVED IN: N-terminal protein myristoylation; LOCATED IN: cellular_component unknown; BEST Arabidopsis thaliana protein match is: unknown protein (TAIR:AT5G62900.1); Has 1807 Blast hits to /.../proteins in 277 species: Archae - 0; Bacteria - 0; Metazoa - 736; Fungi - 347; Plants - 385; Viruses - 0; Other Eukaryotes - 339 (source: NCBI B…
Solyc03g122250.2	2.51	2.56e-07	2.29e-05	Transmembrane protein (AHRD V1 **-- C0NFK1_AJECG)%3B contains Interpro domain(s) IPR009637 Transmembrane receptor%2C eukaryota	AT1G72480	Lung seven transmembrane receptor family protein [Source:TAIR_LOCUS;Acc:AT1G72480]
Solyc04g075000.1	2.51	0.000648	0.00958	Serine/threonine protein kinase (AHRD V1 *-** C6ZRN1_SOYBN)%3B contains Interpro domain(s) IPR002290 Serine/threonine protein kinase	AT1G28390	Protein kinase superfamily protein [Source:TAIR_LOCUS;Acc:AT1G28390]
Solyc06g069120.2	2.51	3.72e-05	0.0012	Unknown Protein (AHRD V1)
Solyc08g076060.2	2.51	8.88e-07	6.2e-05	Serine/threonine kinase receptor (AHRD V1 **** Q7DMS5_BRANA)%3B contains Interpro domain(s) IPR002290 Serine/threonine protein kinase
Solyc01g103870.1	2.5	0.00239	0.0242	SRF-type transcription factor family protein (AHRD V1 ***- Q53J20_SOLLC)%3B contains Interpro domain(s) IPR002100 Transcription factor%2C MADS-box
Solyc06g007830.1	2.5	0.00165	0.0187	Auxin signaling F-box 1 (Fragment) (AHRD V1 **-- D3K013_ARATH)
Solyc01g109210.2	2.49	0.000472	0.00765	Unknown Protein (AHRD V1)
Solyc06g005560.2	2.49	0.00237	0.0241	Expansin-1 (AHRD V1 ***- Q6RX69_PETHY)%3B contains Interpro domain(s) IPR007112 Expansin 45%2C endoglucanase-like IPR007117 Pollen allergen/expansin%2C C-terminal	AT2G28950	expansin A6 [Source:TAIR_LOCUS;Acc:AT2G28950]
Solyc10g050440.1	2.49	0.00013	0.00305	Unknown Protein (AHRD V1)
Solyc11g020730.1	2.49	0.000882	0.012	Unknown Protein (AHRD V1)
Solyc03g026070.2	2.48	0.000994	0.013	Homeobox-leucine zipper protein ATHB-8 (AHRD V1 *-*- ATHB8_ARATH)%3B contains Interpro domain(s) IPR002913 Lipid-binding START	AT4G25530	FLOWERING WAGENINGEN [Source:TAIR_LOCUS;Acc:AT4G25530]
Solyc03g044330.1	2.48	9.69e-06	0.000413	Acetolactate synthase (AHRD V1 **** D7RPJ7_SOLTU)%3B contains Interpro domain(s) IPR012846 Acetolactate synthase%2C large subunit%2C biosynthetic	AT3G48560	chlorsulfuron/imidazolinone resistant 1 [Source:TAIR_LOCUS;Acc:AT3G48560]
Solyc04g053080.2	2.48	8.53e-07	6.02e-05	OTU domain-containing protein 6B (AHRD V1 ***- B6TYC6_MAIZE)%3B contains Interpro domain(s) IPR003323 Ovarian tumour%2C otubain	AT3G62940	Cysteine proteinases superfamily protein [Source:TAIR_LOCUS;Acc:AT3G62940]
Solyc06g006080.2	2.48	6.36e-06	0.000296	Phosphomethylpyrimidine synthase (AHRD V1 ***- C7MPZ7_SACVD)%3B contains Interpro domain(s) IPR002817 Thiamine biosynthesis protein ThiC	AT2G29630	thiaminC [Source:TAIR_LOCUS;Acc:AT2G29630]
Solyc08g079100.2	2.48	8.19e-06	0.000364	CRABS CLAW (Fragment) (AHRD V1 **-- Q5EMM8_GOSHI)%3B contains Interpro domain(s) IPR006780 YABBY protein
Solyc06g075580.2	2.47	0.000283	0.00528	Kinesin-5 (AHRD V1 *-*- D2V727_NAEGR)%3B contains Interpro domain(s) IPR001752 Kinesin%2C motor region	AT2G28620	P-loop containing nucleoside triphosphate hydrolases superfamily protein [Source:TAIR_LOCUS;Acc:AT2G28620]
Solyc09g013070.2	2.47	3.63e-06	0.00019	3-oxo-5-alpha-steroid 4-dehydrogenase family protein expressed (AHRD V1 ***- Q53NE6_ORYSJ)%3B contains Interpro domain(s) IPR001104 3-oxo-5-alpha-steroid 4-dehydrogenase%2C C-terminal
Solyc05g055940.2	2.46	1.86e-08	2.73e-06	Myb family transcription factor (AHRD V1 **-* D7M706_ARALY)%3B contains Interpro domain(s) IPR006447 Myb-like DNA-binding region%2C SHAQKYF class	AT3G04450	Homeodomain-like superfamily protein [Source:TAIR_LOCUS;Acc:AT3G04450]
Solyc09g092670.2	2.46	7.11e-05	0.00193	Cytochrome P450	AT4G13770	cytochrome P450, family 83, subfamily A, polypeptide 1 [Source:TAIR_LOCUS;Acc:AT4G13770]
Solyc10g084320.1	2.46	2.72e-05	0.000935	Subtilisin-like protease (AHRD V1 **-- O82777_SOLLC)%3B contains Interpro domain(s) IPR015500 Peptidase S8%2C subtilisin-related
Solyc10g085200.1	2.46	2.66e-07	2.36e-05	Acyl-CoA dehydrogenase (AHRD V1 ***- A3XH21_LEEBM)%3B contains Interpro domain(s) IPR009100 Acyl-CoA dehydrogenase/oxidase%2C middle and N-terminal	AT3G51840	acyl-CoA oxidase 4 [Source:TAIR_LOCUS;Acc:AT3G51840]
Solyc01g099200.2	2.45	0.000318	0.00576	Lipoxygenase (AHRD V1 **** Q43191_SOLTU)%3B contains Interpro domain(s) IPR001246 Lipoxygenase%2C plant	AT1G55020	lipoxygenase 1 [Source:TAIR_LOCUS;Acc:AT1G55020]
Solyc03g007280.2	2.45	3.95e-07	3.25e-05	Chaperone protein DnaJ (AHRD V1 *-*- A9A136_NITMS)%3B contains Interpro domain(s) IPR003095 Heat shock protein DnaJ	AT4G19570	Chaperone DnaJ-domain superfamily protein [Source:TAIR_LOCUS;Acc:AT4G19570]
Solyc09g010090.2	2.45	0.00142	0.0169	Beta-fructofuranosidase insoluble isoenzyme 2 (AHRD V1 **-- B6U1H5_MAIZE)%3B contains Interpro domain(s) IPR018053 Glycoside hydrolase%2C family 32%2C active site IPR013148 Glycosyl hydrolases family 32%2C N-terminal IPR001362 Glycoside hydrolase%2C family 32	AT2G36190	cell wall invertase 4 [Source:TAIR_LOCUS;Acc:AT2G36190]
Solyc09g064600.2	2.45	0.00019	0.00401	Lrr%2C resistance protein fragment
Solyc01g068460.2	2.44	1.06e-08	1.65e-06	Pathogen-induced calmodulin-binding protein (Fragment) (AHRD V1 *-*- Q8H6W8_PHAVU)%3B contains Interpro domain(s) IPR012417 Calmodulin-binding%2C plant	AT2G38800	Plant calmodulin-binding protein-related [Source:TAIR_LOCUS;Acc:AT2G38800]
Solyc01g109180.2	2.44	6.66e-05	0.00185	Long-chain-fatty-acid-CoA ligase (AHRD V1 ***- B2WS80_ARAHA)%3B contains Interpro domain(s) IPR000873 AMP-dependent synthetase and ligase	AT1G49430	long-chain acyl-CoA synthetase 2 [Source:TAIR_LOCUS;Acc:AT1G49430]
Solyc04g009420.2	2.44	5.36e-06	0.000261	Photosystem II oxygen evolving complex protein PsbP (AHRD V1 ***- Q11A16_TRIEI)%3B contains Interpro domain(s) IPR016123 Mog1/PsbP%2C alpha/beta/alpha sandwich	AT2G28605	Photosystem II reaction center PsbP family protein [Source:TAIR_LOCUS;Acc:AT2G28605]
Solyc05g054370.2	2.44	3.17e-10	7.85e-08	Acyl-CoA dehydrogenase (AHRD V1 *-** A3JBQ6_9ALTE)%3B contains Interpro domain(s) IPR009100 Acyl-CoA dehydrogenase/oxidase%2C middle and N-terminal	AT3G06810	acyl-CoA dehydrogenase-related [Source:TAIR_LOCUS;Acc:AT3G06810]
Solyc07g064170.2	2.44	0.000194	0.00408	Pectinesterase (AHRD V1 ***- B9RXQ4_RICCO)%3B contains Interpro domain(s) IPR018040 Pectinesterase%2C active site IPR000070 Pectinesterase%2C catalytic	AT1G11580	methylesterase PCR A [Source:TAIR_LOCUS;Acc:AT1G11580]
Solyc08g080140.2	2.44	1.91e-08	2.75e-06	dTDP-4-dehydrorhamnose reductase (AHRD V1 **-- B6STR1_MAIZE)%3B contains Interpro domain(s) IPR016040 NAD(P)-binding domain	AT1G63000	nucleotide-rhamnose synthase/epimerase-reductase [Source:TAIR_LOCUS;Acc:AT1G63000]
Solyc10g081860.1	2.44	0.000761	0.0108	Unknown Protein (AHRD V1)
Solyc12g057040.1	2.44	0.00023	0.00458	Cryptochrome 1b	AT4G08920	cryptochrome 1 [Source:TAIR_LOCUS;Acc:AT4G08920]
Solyc03g083530.2	2.43	1.51e-07	1.44e-05	40S ribosomal protein S13 (AHRD V1 ***- D7LRU2_ARALY)%3B contains Interpro domain(s) IPR000589 Ribosomal protein S15	AT3G60770	Ribosomal protein S13/S15 [Source:TAIR_LOCUS;Acc:AT3G60770]
Solyc06g071550.2	2.43	2.1e-06	0.000122	Anthranilate phosphoribosyltransferase (AHRD V1 **** A8IBN0_CHLRE)%3B contains Interpro domain(s) IPR005940 Anthranilate phosphoribosyl transferase	AT5G17990	tryptophan biosynthesis 1 [Source:TAIR_LOCUS;Acc:AT5G17990]
Solyc07g054400.1	2.43	1.53e-06	9.63e-05	Centromere protein S (AHRD V1 *-*- CENPS_HUMAN)%3B contains Interpro domain(s) IPR009072 Histone-fold	AT5G50930	Histone superfamily protein [Source:TAIR_LOCUS;Acc:AT5G50930]
Solyc08g066140.2	2.43	1.86e-06	0.000111	Polyribonucleotide nucleotidyltransferase (AHRD V1 *-*- D7DFL1_CHLTL)%3B contains Interpro domain(s) IPR012162 Polyribonucleotide nucleotidyltransferase	AT3G03710	polyribonucleotide nucleotidyltransferase, putative [Source:TAIR_LOCUS;Acc:AT3G03710]
Solyc09g059220.1	2.43	0.00248	0.0249	Unknown Protein (AHRD V1)	AT2G31490	unknown protein; Has 55 Blast hits to 55 proteins in 15 species: Archae - 0; Bacteria - 0; Metazoa - 0; Fungi - 0; Plants - 55; Viruses - 0; Other Eukaryotes - 0 (source: NCBI BLink). [Source:TAIR_LOCUS;Acc:AT2G31490]
Solyc10g011700.2	2.43	6.33e-06	0.000296	Unknown Protein (AHRD V1)
Solyc06g076850.2	2.42	0.000513	0.00809	Binding protein (AHRD V1 ***- D7LLC0_ARALY)%3B contains Interpro domain(s) IPR011990 Tetratricopeptide-like helical	AT1G07280	Tetratricopeptide repeat (TPR)-like superfamily protein [Source:TAIR_LOCUS;Acc:AT1G07280]
Solyc09g057790.2	2.42	6.26e-06	0.000295	SnRK1-interacting protein 1 (AHRD V1 ***- B6ST86_MAIZE)
Solyc10g047660.1	2.42	0.000608	0.00914	CHCH domain containing protein expressed (AHRD V1 ***- Q7XXS3_ORYSJ)
Solyc01g094700.2	2.41	0.0031	0.0293	Glycerol-3-phosphate acyltransferase 4 (AHRD V1 **** D7KQ54_ARALY)%3B contains Interpro domain(s) IPR002123 Phospholipid/glycerol acyltransferase	AT1G01610	glycerol-3-phosphate acyltransferase 4 [Source:TAIR_LOCUS;Acc:AT1G01610]
Solyc06g036060.2	2.41	4.17e-06	0.000214	Zinc finger family protein (AHRD V1 ***- D7MFZ1_ARALY)%3B contains Interpro domain(s) IPR007087 Zinc finger%2C C2H2-type	AT4G25610	C2H2-like zinc finger protein [Source:TAIR_LOCUS;Acc:AT4G25610]
Solyc07g008030.1	2.41	0.000324	0.00583	Glycosyl transferase family 17 protein (AHRD V1 ***- D7L020_ARALY)%3B contains Interpro domain(s) IPR006813 Glycosyl transferase%2C family 17	AT2G13290	beta-1,4-N-acetylglucosaminyltransferase family protein [Source:TAIR_LOCUS;Acc:AT2G13290]
Solyc06g074890.1	2.4	0.000125	0.00296	Trigger factor (AHRD V1 *-*- B4W095_9CYAN)%3B contains Interpro domain(s) IPR008881 Trigger factor%2C ribosome-binding%2C bacterial	AT2G30695	FUNCTIONS IN: molecular_function unknown; INVOLVED IN: protein folding, protein transport; LOCATED IN: chloroplast stroma, chloroplast; EXPRESSED IN: 23 plant structures; EXPRESSED DURING: 13 growth stages; CONTAINS InterPro DOMAIN/s: Trigger factor /.../some-binding, bacterial (InterPro:IPR008881); Has 253 Blast hits to 253 proteins in 72 species: Archae - 0; Bacteria - 138; Metazoa - 0; Fungi -…
Solyc01g094210.2	2.39	0.00205	0.0218	Carbonyl reductase 3 (AHRD V1 **** B6TRS7_MAIZE)%3B contains Interpro domain(s) IPR002347 Glucose/ribitol dehydrogenase	AT1G01800	NAD(P)-binding Rossmann-fold superfamily protein [Source:TAIR_LOCUS;Acc:AT1G01800]
Solyc03g115790.1	2.39	2.85e-05	0.000964	Pentatricopeptide repeat-containing protein (AHRD V1 ***- D7MMG1_ARALY)%3B contains Interpro domain(s) IPR002885 Pentatricopeptide repeat	AT1G06150	basic helix-loop-helix (bHLH) DNA-binding superfamily protein [Source:TAIR_LOCUS;Acc:AT1G06150]
Solyc04g054980.2	2.39	1.22e-07	1.21e-05	Lipoxygenase homology domain-containing protein 1 (AHRD V1 *--- LOXH1_MOUSE)%3B contains Interpro domain(s) IPR001024 Lipoxygenase%2C LH2	AT2G22170	Lipase/lipooxygenase, PLAT/LH2 family protein [Source:TAIR_LOCUS;Acc:AT2G22170]
Solyc05g007280.2	2.39	9.89e-06	0.000421	Protein Brevis radix-like 1 (AHRD V1 ***- BRXL1_ORYSJ)%3B contains Interpro domain(s) IPR013591 Disease resistance/zinc finger/chromosome condensation-like region
Solyc06g035620.2	2.39	0.0052	0.0412	Scarecrow-like 1 transcription factor (Fragment) (AHRD V1 **-* B1PPU0_PINPS)%3B contains Interpro domain(s) IPR005202 GRAS transcription factor
Solyc10g079970.1	2.39	1.26e-07	1.25e-05	Transmembrane protein 19 (AHRD V1 **-- A7E3R1_BOVIN)%3B contains Interpro domain(s) IPR002794 Protein of unknown function DUF92%2C transmembrane	AT5G19930	Protein of unknown function DUF92, transmembrane [Source:TAIR_LOCUS;Acc:AT5G19930]
Solyc01g079240.2	2.38	0.00221	0.023	Long-chain-fatty-acid--CoA ligase family protein (AHRD V1 **** D7LGL1_ARALY)%3B contains Interpro domain(s) IPR000873 AMP-dependent synthetase and ligase
Solyc02g071260.2	2.38	0.000764	0.0108	Phytochrome E	AT4G18130	phytochrome E [Source:TAIR_LOCUS;Acc:AT4G18130]
Solyc10g074510.1	2.38	0.00226	0.0234	SEC1 family transport protein SLY1 (AHRD V1 ***- B6K4E3_SCHJY)%3B contains Interpro domain(s) IPR001619 Sec1-like protein	AT2G17980	Sec1/munc18-like (SM) proteins superfamily [Source:TAIR_LOCUS;Acc:AT2G17980]
Solyc08g081380.2	2.37	1.18e-05	0.00048	At5g63850-like protein (Fragment) (AHRD V1 *-*- Q3YI76_ARALY)%3B contains Interpro domain(s) IPR000210 BTB/POZ-like	AT1G63850	BTB/POZ domain-containing protein [Source:TAIR_LOCUS;Acc:AT1G63850]
Solyc10g085390.1	2.37	3.51e-05	0.00114	D-alanine--D-alanine ligase family (AHRD V1 ***- D7L782_ARALY)%3B contains Interpro domain(s) IPR013817 Pre-ATP-grasp fold	AT3G08840	D-alanine--D-alanine ligase family [Source:TAIR_LOCUS;Acc:AT3G08840]
Solyc06g005900.2	2.36	7.44e-06	0.000337	Unknown Protein (AHRD V1)%3B contains Interpro domain(s) IPR007750 Protein of unknown function DUF674
Solyc01g088600.2	2.35	1.19e-05	0.000482	PDE320 (AHRD V1 ***- D7L613_ARALY)	AT2G44640	FUNCTIONS IN: molecular_function unknown; INVOLVED IN: biological_process unknown; LOCATED IN: mitochondrion, chloroplast, plasma membrane, plastid, chloroplast envelope; EXPRESSED IN: 23 plant structures; EXPRESSED DURING: 13 growth stages; CONTAIN /.../rPro DOMAIN/s: Protein of unknown function DUF3769 (InterPro:IPR022244); BEST Arabidopsis thaliana protein match is: pigment defective 320 (TAIR…
Solyc03g123830.2	2.35	0.000485	0.00783	Phosphoglycerate dehydrogenase (AHRD V1 **** D2D316_GOSHI)%3B contains Interpro domain(s) IPR015508 D-3-phosphogylcerate Dehydrogenase	AT1G17745	D-3-phosphoglycerate dehydrogenase [Source:TAIR_LOCUS;Acc:AT1G17745]
Solyc05g032690.2	2.35	0.00524	0.0414	3-hydroxyisobutyryl-CoA hydrolase (AHRD V1 ***- C1GV81_PARBA)%3B contains Interpro domain(s) IPR001753 Crotonase%2C core	AT2G30660	ATP-dependent caseinolytic (Clp) protease/crotonase family protein [Source:TAIR_LOCUS;Acc:AT2G30660]
Solyc06g073190.2	2.34	7.9e-05	0.0021	Fructokinase-like (AHRD V1 **-* Q307Z3_SOLTU)%3B contains Interpro domain(s) IPR002173 Carbohydrate/puine kinase%2C PfkB%2C conserved site	AT1G06020	pfkB-like carbohydrate kinase family protein [Source:TAIR_LOCUS;Acc:AT1G06020]
Solyc06g082910.2	2.34	0.000392	0.00672	Formin 3 (AHRD V1 *-*- D0QAN4_ARATH)%3B contains Interpro domain(s) IPR015425 Actin-binding FH2	AT3G25500	formin homology 1 [Source:TAIR_LOCUS;Acc:AT3G25500]
Solyc11g066890.1	2.34	3.53e-05	0.00114	Prephenate dehydratase (AHRD V1 ***- Q6JJ29_IPOTF)%3B contains Interpro domain(s) IPR001086 Prephenate dehydratase	AT1G08250	arogenate dehydratase 6 [Source:TAIR_LOCUS;Acc:AT1G08250]
Solyc01g096470.2	2.33	5.3e-06	0.00026	Transcription factor (AHRD V1 *--* D7LUT4_ARALY)	AT3G54390	sequence-specific DNA binding transcription factors [Source:TAIR_LOCUS;Acc:AT3G54390]
Solyc06g083580.2	2.33	0.000248	0.00477	Pectate lyase 1-27 (AHRD V1 **** B9TU35_9ROSI)%3B contains Interpro domain(s) IPR002022 Pectate lyase/Amb allergen	AT3G07010	Pectin lyase-like superfamily protein [Source:TAIR_LOCUS;Acc:AT3G07010]
Solyc10g079190.1	2.33	2.72e-07	2.4e-05	Pre-mRNA splicing factor (AHRD V1 *-*- C4QX20_PICPG)%3B contains Interpro domain(s) IPR000504 RNA recognition motif%2C RNP-1	AT5G04210	CCCH-type zinc fingerfamily protein with RNA-binding domain [Source:TAIR_LOCUS;Acc:AT5G04210]
Solyc10g080940.1	2.33	1.39e-05	0.000546	Tubulin beta chain (AHRD V1 ***- B9HNJ2_POPTR)%3B contains Interpro domain(s) IPR002453 Beta tubulin	AT5G12250	beta-6 tubulin [Source:TAIR_LOCUS;Acc:AT5G12250]
Solyc12g094500.1	2.32	3.72e-08	4.8e-06	Alcohol dehydrogenase 1 (AHRD V1 ***- B6TD57_MAIZE)%3B contains Interpro domain(s) IPR002085 Alcohol dehydrogenase superfamily%2C zinc-containing	AT5G42250	Zinc-binding alcohol dehydrogenase family protein [Source:TAIR_LOCUS;Acc:AT5G42250]
Solyc01g094620.2	2.31	4.91e-08	5.93e-06	Mediator of RNA polymerase II transcription subunit 12 (AHRD V1 *--- B2G3S6_ZYGRO)%3B contains Interpro domain(s) IPR019035 Mediator complex%2C subunit Med12	AT4G00450	RNA polymerase II transcription mediators [Source:TAIR_LOCUS;Acc:AT4G00450]
Solyc03g078400.2	2.31	8.26e-06	0.000366	Actin (AHRD V1 ***- Q7XZJ2_GOSHI)%3B contains Interpro domain(s) IPR004000 Actin/actin-like	AT5G09810	actin 7 [Source:TAIR_LOCUS;Acc:AT5G09810]
Solyc04g014900.2	2.31	0.00313	0.0296	Receptor like kinase%2C RLK
Solyc04g077970.2	2.31	3.31e-06	0.000177	Adenine phosphoribosyltransferase-like (AHRD V1 **** Q2V997_SOLTU)%3B contains Interpro domain(s) IPR005764 Adenine phosphoribosyl transferase	AT1G27450	adenine phosphoribosyl transferase 1 [Source:TAIR_LOCUS;Acc:AT1G27450]
Solyc05g050980.2	2.31	4.51e-06	0.000227	3-phosphoshikimate 1-carboxyvinyltransferase (AHRD V1 **** Q30CZ8_FAGSY)%3B contains Interpro domain(s) IPR001986 3-phosphoshikimate 1-carboxyvinyltransferase%2C core	AT1G48860	RNA 3'-terminal phosphate cyclase/enolpyruvate transferase, alpha/beta [Source:TAIR_LOCUS;Acc:AT1G48860]
Solyc06g063170.2	2.31	6.77e-05	0.00186	Glutamate-gated kainate-type ion channel receptor subunit GluR5 (AHRD V1 **** B9HB97_POPTR)%3B contains Interpro domain(s) IPR017103 Ionotropic glutamate-like receptor%2C plant	AT3G04110	glutamate receptor 1.1 [Source:TAIR_LOCUS;Acc:AT3G04110]
Solyc08g006500.2	2.31	0.000408	0.0069	Glutamate-gated kainate-type ion channel receptor subunit GluR5 (AHRD V1 **** B9HB97_POPTR)%3B contains Interpro domain(s) IPR017103 Ionotropic glutamate-like receptor%2C plant	AT2G24710	glutamate receptor 2.3 [Source:TAIR_LOCUS;Acc:AT2G24710]
Solyc04g082030.1	2.3	0.00047	0.00764	Ornithine decarboxylase (AHRD V1 **** Q9SXF3_TOBAC)%3B contains Interpro domain(s) IPR002433 Ornithine decarboxylase
Solyc09g007870.2	2.3	4.16e-09	7.05e-07	Manganese transporter mntH (AHRD V1 *--- D1CW90_9RHIZ)%3B contains Interpro domain(s) IPR017187 Ethylene-insensitive 2	AT5G03280	NRAMP metal ion transporter family protein [Source:TAIR_LOCUS;Acc:AT5G03280]
Solyc10g011880.1	2.3	0.00035	0.00617	RING finger protein (AHRD V1 *-*- C6EUD3_SOYBN)%3B contains Interpro domain(s) IPR018957 Zinc finger%2C C3HC4 RING-type	AT2G46160	RING/U-box superfamily protein [Source:TAIR_LOCUS;Acc:AT2G46160]
Solyc12g042250.1	2.3	0.00314	0.0296	Solute carrier family 15 member 4 (AHRD V1 **-- S15A4_RAT)%3B contains Interpro domain(s) IPR000109 TGF-beta receptor%2C type I/II extracellular region
Solyc01g090950.2	2.29	2.35e-06	0.000133	GRAS family transcription factor (AHRD V1 **-- B9GPD0_POPTR)%3B contains Interpro domain(s) IPR005202 GRAS transcription factor	AT2G45160	GRAS family transcription factor [Source:TAIR_LOCUS;Acc:AT2G45160]
Solyc06g073760.2	2.29	0.00414	0.0357	Beta-D-glucosidase (AHRD V1 **** O82074_TROMA)%3B contains Interpro domain(s) IPR001764 Glycoside hydrolase%2C family 3%2C N-terminal	AT5G20940	Glycosyl hydrolase family protein [Source:TAIR_LOCUS;Acc:AT5G20940]
Solyc08g006890.2	2.29	0.000168	0.00367	Tubulin alpha-3 chain (AHRD V1 ***- B6SPX4_MAIZE)%3B contains Interpro domain(s) IPR002452 Alpha tubulin	AT1G64740	alpha-1 tubulin [Source:TAIR_LOCUS;Acc:AT1G64740]
Solyc11g008260.1	2.29	0.00176	0.0195	Cysteine proteinase cathepsin F (AHRD V1 **-- D3TN89_GLOMM)%3B contains Interpro domain(s) IPR013128 Peptidase C1A%2C papain	AT3G54940	Papain family cysteine protease [Source:TAIR_LOCUS;Acc:AT3G54940]
Solyc11g010960.1	2.29	0.00254	0.0253	Alcohol dehydrogenase (AHRD V1 ***- ADH2_BACST)%3B contains Interpro domain(s) IPR002085 Alcohol dehydrogenase superfamily%2C zinc-containing	AT4G37980	elicitor-activated gene 3-1 [Source:TAIR_LOCUS;Acc:AT4G37980]
Solyc12g014250.1	2.29	7.25e-07	5.23e-05	Phosphoenolpyruvate carboxylase 1 (AHRD V1 ***- Q9SCB3_SOLLC)%3B contains Interpro domain(s) IPR015813 Pyruvate/Phosphoenolpyruvate kinase%2C catalytic core IPR001449 Phosphoenolpyruvate carboxylase	AT2G42600	phosphoenolpyruvate carboxylase 2 [Source:TAIR_LOCUS;Acc:AT2G42600]
Solyc12g055840.1	2.29	0.00242	0.0245	Glucan endo-1 3-beta-glucosidase 7 (AHRD V1 ***- B6T478_MAIZE)%3B contains Interpro domain(s) IPR000490 Glycoside hydrolase%2C family 17	AT1G32860	Glycosyl hydrolase superfamily protein [Source:TAIR_LOCUS;Acc:AT1G32860]
Solyc01g099770.2	2.28	5.06e-05	0.00152	Translationally-controlled tumor protein homolog (AHRD V1 ***- B5XDL0_SALSA)%3B contains Interpro domain(s) IPR001983 Translationally controlled tumour-associated TCTP	AT3G05540	Methionine sulfoxide reductase (MSS4-like) family protein [Source:TAIR_LOCUS;Acc:AT3G05540]
Solyc02g089960.2	2.28	0.000251	0.00481	Unknown Protein (AHRD V1)	AT2G23755	unknown protein; FUNCTIONS IN: molecular_function unknown; INVOLVED IN: biological_process unknown; LOCATED IN: endomembrane system; Has 35333 Blast hits to 34131 proteins in 2444 species: Archae - 798; Bacteria - 22429; Metazoa - 974; Fungi - 991; /.../ - 531; Viruses - 0; Other Eukaryotes - 9610 (source: NCBI BLink). [Source:TAIR_LOCUS;Acc:AT2G23755]
Solyc02g090900.2	2.28	3.28e-05	0.00108	Remorin (AHRD V1 ***- Q00M66_SOYBN)%3B contains Interpro domain(s) IPR005516 Remorin%2C C-terminal region	AT4G36970	Remorin family protein [Source:TAIR_LOCUS;Acc:AT4G36970]
Solyc05g009680.1	2.28	0.000228	0.00456	Aspartic proteinase nepenthesin I (AHRD V1 **-- A9ZMF9_NEPAL)%3B contains Interpro domain(s) IPR001461 Peptidase A1	AT1G25510	Eukaryotic aspartyl protease family protein [Source:TAIR_LOCUS;Acc:AT1G25510]
Solyc06g007840.2	2.28	0.00105	0.0135	Auxin signaling F-box 2 (Fragment) (AHRD V1 **-- D3K019_ARATH)
Solyc07g056340.2	2.28	8.66e-06	0.000379	RNA-binding protein (AHRD V1 *--* A8JCE7_CHLRE)%3B contains Interpro domain(s) IPR007201 RNA recognition motif 2	AT2G42890	MEI2-like 2 [Source:TAIR_LOCUS;Acc:AT2G42890]
Solyc07g066270.2	2.28	5.27e-10	1.17e-07	Glucosamine-6-phosphate deaminase (AHRD V1 ***- NAGB_ACHLI)%3B contains Interpro domain(s) IPR005900 6-phosphogluconolactonase
Solyc08g075920.2	2.28	2.6e-05	0.000909	Protein BREVIS RADIX (AHRD V1 ***- BRX_ARATH)%3B contains Interpro domain(s) IPR013591 Disease resistance/zinc finger/chromosome condensation-like region	AT1G31880	DZC (Disease resistance/zinc finger/chromosome condensation-like region) domain containing protein [Source:TAIR_LOCUS;Acc:AT1G31880]
Solyc11g012510.1	2.28	0.000502	0.00798	GRAS family transcription factor (AHRD V1 **-- B9IH45_POPTR)%3B contains Interpro domain(s) IPR005202 GRAS transcription factor	AT4G17230	SCARECROW-like 13 [Source:TAIR_LOCUS;Acc:AT4G17230]
Solyc12g087890.1	2.28	1.57e-05	0.000604	Transcription factor/ transcription regulator (AHRD V1 **** D7M240_ARALY)	AT5G50010	sequence-specific DNA binding transcription factors;transcription regulators [Source:TAIR_LOCUS;Acc:AT5G50010]
Solyc01g067300.2	2.27	0.00392	0.0345	UPF0497 membrane protein 13 (AHRD V1 ***- U497D_SOYBN)%3B contains Interpro domain(s) IPR006459 Uncharacterised protein family UPF0497%2C trans-membrane plant subgroup	AT3G06390	Uncharacterised protein family (UPF0497) [Source:TAIR_LOCUS;Acc:AT3G06390]
Solyc01g111830.2	2.27	1.19e-05	0.000483	24-sterol C-methyltransferase (AHRD V1 **** B0FDL7_GOSHI)%3B contains Interpro domain(s) IPR013705 Sterol methyltransferase C-terminal	AT1G20330	sterol methyltransferase 2 [Source:TAIR_LOCUS;Acc:AT1G20330]
Solyc07g016180.2	2.27	7.86e-06	0.000353	Auxin response factor 19 (AHRD V1 ***- D9IA29_SOLLC)%3B contains Interpro domain(s) IPR010525 Auxin response factor
Solyc08g013720.2	2.27	6.81e-06	0.000313	Genomic DNA chromosome 5 TAC clone K15C23 (AHRD V1 **-- Q9LU06_ARATH)	AT5G44590	S-adenosyl-L-methionine-dependent methyltransferases superfamily protein [Source:TAIR_LOCUS;Acc:AT5G44590]
Solyc08g081140.2	2.27	1.08e-06	7.41e-05	Myc-like anthocyanin regulatory protein (AHRD V1 ***- Q675M5_9ASTE)%3B contains Interpro domain(s) IPR001092 Basic helix-loop-helix dimerisation region bHLH	AT1G63650	basic helix-loop-helix (bHLH) DNA-binding superfamily protein [Source:TAIR_LOCUS;Acc:AT1G63650]
Solyc09g075030.2	2.27	4.47e-07	3.54e-05	Nucleolar protein (NOP16) involved in 60S ribosomal subunit biogenesis (ISS) (AHRD V1 *-*- Q01AF2_OSTTA)%3B contains Interpro domain(s) IPR019002 Ribosome biogenesis protein Nop16	AT1G02870	FUNCTIONS IN: molecular_function unknown; INVOLVED IN: biological_process unknown; EXPRESSED IN: 23 plant structures; EXPRESSED DURING: 13 growth stages; CONTAINS InterPro DOMAIN/s: Ribosome biogenesis protein Nop16 (InterPro:IPR019002); Has 104 Bla /.../s to 104 proteins in 57 species: Archae - 0; Bacteria - 0; Metazoa - 0; Fungi - 63; Plants - 35; Viruses - 0; Other Eukaryotes - 6 (source: NCBI…
Solyc02g092270.2	2.26	5.98e-05	0.00171	NADH dehydrogenase (AHRD V1 -**- NDUS4_RAT)%3B contains Interpro domain(s) IPR006885 ETC complex I subunit conserved region	AT5G67590	NADH-ubiquinone oxidoreductase-related [Source:TAIR_LOCUS;Acc:AT5G67590]
Solyc03g082870.2	2.26	5.1e-05	0.00153	WD-40 repeat family protein (AHRD V1 ***- D7MSZ0_ARALY)%3B contains Interpro domain(s) IPR020472 G-protein beta WD-40 repeat%2C region	AT5G24320	Transducin/WD40 repeat-like superfamily protein [Source:TAIR_LOCUS;Acc:AT5G24320]
Solyc03g114730.2	2.26	0.00236	0.0241		AT3G02250	O-fucosyltransferase family protein [Source:TAIR_LOCUS;Acc:AT3G02250]
Solyc01g087540.2	2.25	0.000253	0.00484		AT3G08030	Protein of unknown function, DUF642 [Source:TAIR_LOCUS;Acc:AT3G08030]
Solyc02g084210.1	2.25	0.00466	0.0385	GDP-mannose 4 6-dehydratase (AHRD V1 **** B7XH28_NICBE)%3B contains Interpro domain(s) IPR006368 GDP-mannose 4%2C6-dehydratase	AT3G51160	NAD(P)-binding Rossmann-fold superfamily protein [Source:TAIR_LOCUS;Acc:AT3G51160]
Solyc05g006650.2	2.25	0.00133	0.0161	Transcription factor (AHRD V1 **** D6MKM4_9ASPA)%3B contains Interpro domain(s) IPR011598 Helix-loop-helix DNA-binding	AT1G59640	BIG PETAL P [Source:TAIR_LOCUS;Acc:AT1G59640]
Solyc06g082880.1	2.25	0.0016	0.0184	Pentatricopeptide repeat-containing protein (AHRD V1 ***- D7KZF9_ARALY)%3B contains Interpro domain(s) IPR002885 Pentatricopeptide repeat	AT3G02330	Pentatricopeptide repeat (PPR) superfamily protein [Source:TAIR_LOCUS;Acc:AT3G02330]
Solyc10g086780.1	2.25	3.61e-06	0.000189	1-aminocyclopropane-1-carboxylate oxidase 1 (AHRD V1 **-- ACCO1_MALDO)%3B contains Interpro domain(s) IPR005123 Oxoglutarate and iron-dependent oxygenase	AT1G49390	2-oxoglutarate (2OG) and Fe(II)-dependent oxygenase superfamily protein [Source:TAIR_LOCUS;Acc:AT1G49390]
Solyc12g056660.1	2.25	3e-06	0.000163	Mitochondrial carrier C12B10.09 (AHRD V1 ***- B6TYC7_MAIZE)%3B contains Interpro domain(s) IPR002067 Mitochondrial carrier protein	AT1G34065	S-adenosylmethionine carrier 2 [Source:TAIR_LOCUS;Acc:AT1G34065]
Solyc01g090400.2	2.24	0.00178	0.0197	EF hand family protein (AHRD V1 ***- B6T381_MAIZE)	AT4G37445	BEST Arabidopsis thaliana protein match is: Calcium-binding EF hand family protein (TAIR:AT1G64850.1); Has 30201 Blast hits to 17322 proteins in 780 species: Archae - 12; Bacteria - 1396; Metazoa - 17338; Fungi - 3422; Plants - 5037; Viruses - 0; Ot /.../karyotes - 2996 (source: NCBI BLink). [Source:TAIR_LOCUS;Acc:AT4G37445]
Solyc01g097770.2	2.24	0.00503	0.0406	Serine/threonine protein kinase (AHRD V1 *-** D2V878_NAEGR)%3B contains Interpro domain(s) IPR002290 Serine/threonine protein kinase	AT5G58140	phototropin 2 [Source:TAIR_LOCUS;Acc:AT5G58140]
Solyc02g088190.2	2.24	3.1e-05	0.00104	MYB transcription factor (AHRD V1 *-** Q6R098_ARATH)%3B contains Interpro domain(s) IPR015495 Myb transcription factor	AT3G01140	myb domain protein 106 [Source:TAIR_LOCUS;Acc:AT3G01140]
Solyc04g074080.2	2.24	0.00049	0.00788	WW domain containing protein expressed (AHRD V1 *-*- Q2QVE4_ORYSJ)%3B contains Interpro domain(s) IPR001202 WW/Rsp5/WWP
Solyc02g085130.2	2.23	1.18e-05	0.00048	Tubby-like F-box protein 5 (AHRD V1 ***- TLP5_ORYSJ)%3B contains Interpro domain(s) IPR000007 Tubby%2C C-terminal	AT2G18280	tubby like protein 2 [Source:TAIR_LOCUS;Acc:AT2G18280]
Solyc02g089540.2	2.23	0.00381	0.0338	Tomato CONSTANS-like 1	AT3G02380	CONSTANS-like 2 [Source:TAIR_LOCUS;Acc:AT3G02380]
Solyc05g056140.2	2.23	0.00131	0.0159	Inter-alpha-trypsin inhibitor heavy chain H3 (AHRD V1 *--- ITIH3_MESAU)%3B contains Interpro domain(s) IPR002035 von Willebrand factor%2C type A	AT2G38970	Zinc finger (C3HC4-type RING finger) family protein [Source:TAIR_LOCUS;Acc:AT2G38970]
Solyc07g063480.2	2.23	2.49e-05	0.00088	Pto-like%2C Serine/threonine kinase protein%2C resistance protein	AT5G54380	protein kinase family protein [Source:TAIR_LOCUS;Acc:AT5G54380]
Solyc01g090880.2	2.22	9.94e-08	1.04e-05	Holliday junction resolvase (AHRD V1 ***- B6TEN1_MAIZE)%3B contains Interpro domain(s) IPR005227 Resolvase%2C holliday junction-type%2C YqgF-like	AT1G12244	Polynucleotidyl transferase, ribonuclease H-like superfamily protein [Source:TAIR_LOCUS;Acc:AT1G12244]
Solyc02g076730.2	2.22	0.00365	0.0327	Unknown Protein (AHRD V1)
Solyc02g079360.1	2.22	0.0018	0.0198	Octicosapeptide/Phox/Bem1p domain-containing protein (AHRD V1 *--- D7L8F8_ARALY)%3B contains Interpro domain(s) IPR000270 Octicosapeptide/Phox/Bem1p	AT4G05150	Octicosapeptide/Phox/Bem1p family protein [Source:TAIR_LOCUS;Acc:AT4G05150]
Solyc05g032680.2	2.22	0.000939	0.0125	Enoyl-CoA-hydratase (AHRD V1 ***- Q9SE41_AVIMR)	AT2G30660	ATP-dependent caseinolytic (Clp) protease/crotonase family protein [Source:TAIR_LOCUS;Acc:AT2G30660]
Solyc06g083230.2	2.22	1.81e-05	0.00068	GTP cyclohydrolase I (AHRD V1 **** Q8VYU3_SOLLC)%3B contains Interpro domain(s) IPR001474 GTP cyclohydrolase I	AT3G07270	GTP cyclohydrolase I [Source:TAIR_LOCUS;Acc:AT3G07270]
Solyc08g083320.2	2.22	1.34e-05	0.000528	Granule-bound starch synthase (AHRD V1 **** B0ZTE3_SOLTU)%3B contains Interpro domain(s) IPR011835 Glycogen/starch synthases%2C ADP-glucose type	AT1G32900	UDP-Glycosyltransferase superfamily protein [Source:TAIR_LOCUS;Acc:AT1G32900]
Solyc01g091170.2	2.21	0.000412	0.00696	Agmatinase (AHRD V1 ***- Q1IPT1_ACIBL)%3B contains Interpro domain(s) IPR016160 Aldehyde dehydrogenase%2C conserved site IPR006035 Ureohydrolase	AT4G08870	Arginase/deacetylase superfamily protein [Source:TAIR_LOCUS;Acc:AT4G08870]
Solyc02g081990.2	2.21	0.00177	0.0196	Pectinesterase (AHRD V1 ***- B9RPW2_RICCO)%3B contains Interpro domain(s) IPR000070 Pectinesterase%2C catalytic	AT3G10710	root hair specific 12 [Source:TAIR_LOCUS;Acc:AT3G10710]
Solyc02g093100.2	2.21	0.000235	0.00465	Receptor like kinase%2C RLK	AT3G50230	Leucine-rich repeat protein kinase family protein [Source:TAIR_LOCUS;Acc:AT3G50230]
Solyc05g051780.2	2.21	0.00111	0.0142	Gamma-glutamyltransferase-like protein (AHRD V1 **** Q9M0G0_ARATH)%3B contains Interpro domain(s) IPR000101 Gamma-glutamyltranspeptidase
Solyc06g035720.2	2.21	6.36e-05	0.00179	BCL-2 binding anthanogene-1 (AHRD V1 **** B4FV61_MAIZE)%3B contains Interpro domain(s) IPR003103 Apoptosis regulator Bcl-2 protein%2C BAG	AT5G07220	BCL-2-associated athanogene 3 [Source:TAIR_LOCUS;Acc:AT5G07220]
Solyc06g076040.2	2.21	8.65e-05	0.00225	U-box domain-containing protein (AHRD V1 **-- D7KBV1_ARALY)%3B contains Interpro domain(s) IPR011989 Armadillo-like helical	AT3G46510	plant U-box 13 [Source:TAIR_LOCUS;Acc:AT3G46510]
Solyc07g053580.1	2.21	3.45e-07	2.9e-05	FAM119A (AHRD V1 **-- B9EP45_SALSA)%3B contains Interpro domain(s) IPR019410 Methyltransferase-16%2C putative	AT5G44170	S-adenosyl-L-methionine-dependent methyltransferases superfamily protein [Source:TAIR_LOCUS;Acc:AT5G44170]
Solyc08g005800.2	2.21	0.0001	0.00253	Pectinacetylesterase like protein (Fragment) (AHRD V1 **-- Q56WP8_ARATH)%3B contains Interpro domain(s) IPR004963 Pectinacetylesterase	AT4G19420	Pectinacetylesterase family protein [Source:TAIR_LOCUS;Acc:AT4G19420]
Solyc10g079420.1	2.21	3.17e-05	0.00105	Calmodulin (AHRD V1 ***- B6TKX0_MAIZE)%3B contains Interpro domain(s) IPR011992 EF-Hand type	AT2G41410	Calcium-binding EF-hand family protein [Source:TAIR_LOCUS;Acc:AT2G41410]
Solyc03g111800.2	2.2	0.00694	0.0497	Receptor like kinase%2C RLK	AT2G31880	Leucine-rich repeat protein kinase family protein [Source:TAIR_LOCUS;Acc:AT2G31880]
Solyc04g076780.2	2.2	4.99e-05	0.00151	Oligopeptide transporter 4 (AHRD V1 **** B6U8Q5_MAIZE)%3B contains Interpro domain(s) IPR004648 Tetrapeptide transporter%2C OPT1/isp4	AT4G26590	oligopeptide transporter 5 [Source:TAIR_LOCUS;Acc:AT4G26590]
Solyc04g080030.2	2.2	0.000171	0.00371	PPPDE peptidase domain-containing protein 1 (AHRD V1 **-- PPDE1_XENLA)%3B contains Interpro domain(s) IPR008580 Protein of unknown function DUF862%2C eukaryotic	AT1G47740	PPPDE putative thiol peptidase family protein [Source:TAIR_LOCUS;Acc:AT1G47740]
Solyc09g075300.2	2.2	5.36e-07	4.13e-05	Epoxide hydrolase 2 (AHRD V1 **** D8L7V8_PRUPE)%3B contains Interpro domain(s) IPR000639 Epoxide hydrolase-like	AT4G02340	alpha/beta-Hydrolases superfamily protein [Source:TAIR_LOCUS;Acc:AT4G02340]
Solyc11g065610.1	2.2	1.13e-05	0.00047	Unknown Protein (AHRD V1)
Solyc04g039980.2	2.19	0.0048	0.0393	Lrr%2C resistance protein fragment
Solyc06g082950.2	2.19	0.00183	0.0201	Photosystem I reaction center subunit XI (AHRD V1 ***- B6SHL1_MAIZE)%3B contains Interpro domain(s) IPR003757 Photosystem I reaction centre%2C subunit XI PsaL	AT4G12800	photosystem I subunit l [Source:TAIR_LOCUS;Acc:AT4G12800]
Solyc11g066330.1	2.19	0.00452	0.0379	Nodulin family protein (AHRD V1 ***- D7LIF1_ARALY)%3B contains Interpro domain(s) IPR010658 Nodulin-like	AT2G28120	Major facilitator superfamily protein [Source:TAIR_LOCUS;Acc:AT2G28120]
Solyc01g010310.2	2.18	0.000468	0.00762	Glucan endo-1 3-beta-glucosidase 3 (AHRD V1 *-*- B6UAN6_MAIZE)%3B contains Interpro domain(s) IPR012946 X8	AT1G26450	Carbohydrate-binding X8 domain superfamily protein [Source:TAIR_LOCUS;Acc:AT1G26450]
Solyc03g071570.2	2.18	0.00221	0.023	Pectate lyase-like protein (AHRD V1 **** Q6U6I9_BRANA)%3B contains Interpro domain(s) IPR002022 Pectate lyase/Amb allergen	AT3G54920	Pectin lyase-like superfamily protein [Source:TAIR_LOCUS;Acc:AT3G54920]
Solyc03g082560.2	2.18	0.000418	0.00704	Aldo/keto reductase-like protein (AHRD V1 ***- Q56Y42_ARATH)%3B contains Interpro domain(s) IPR020471 Aldo/keto reductase subgroup	AT5G53580	NAD(P)-linked oxidoreductase superfamily protein [Source:TAIR_LOCUS;Acc:AT5G53580]
Solyc05g050610.1	2.18	0.00149	0.0175	Tetratricopeptide repeat-containing protein (AHRD V1 *-*- D7KQ88_ARALY)
Solyc09g064780.2	2.18	2.57e-07	2.29e-05	At2g23590-like protein (Fragment) (AHRD V1 *-*- B2CXK6_CARAS)	AT2G48110	reduced epidermal fluorescence 4 [Source:TAIR_LOCUS;Acc:AT2G48110]
Solyc02g090840.2	2.17	0.000182	0.00389		AT3G50350	Protein of unknown function (DUF1685) [Source:TAIR_LOCUS;Acc:AT3G50350]
Solyc05g013280.2	2.17	3.45e-05	0.00112	Cc-nbs-lrr%2C resistance protein with an R1 specific domain	AT1G50180	NB-ARC domain-containing disease resistance protein [Source:TAIR_LOCUS;Acc:AT1G50180]
Solyc07g054860.1	2.17	0.00288	0.0278	Aromatic amino acid decarboxylase (AHRD V1 **** D4NUX2_CIMRA)%3B contains Interpro domain(s) IPR010977 Aromatic-L-amino-acid decarboxylase
Solyc02g088220.2	2.16	0.000879	0.012	Xenotropic and polytropic retrovirus receptor (AHRD V1 **-* B2GU54_XENTR)%3B contains Interpro domain(s) IPR004342 EXS%2C C-terminal	AT1G14040	EXS (ERD1/XPR1/SYG1) family protein [Source:TAIR_LOCUS;Acc:AT1G14040]
Solyc03g083560.1	2.16	9.05e-05	0.00234	Expressed protein (Fragment) (AHRD V1 ***- B3VJP0_POPTN)%3B contains Interpro domain(s) IPR006766 Phosphate-induced protein 1 conserved region	AT5G51550	EXORDIUM like 3 [Source:TAIR_LOCUS;Acc:AT5G51550]
Solyc07g062530.2	2.16	7.87e-05	0.0021	Phosphoenolpyruvate carboxylase 2 (AHRD V1 ***- Q9SCB2_SOLLC)%3B contains Interpro domain(s) IPR015813 Pyruvate/Phosphoenolpyruvate kinase%2C catalytic core IPR001449 Phosphoenolpyruvate carboxylase	AT2G42600	phosphoenolpyruvate carboxylase 2 [Source:TAIR_LOCUS;Acc:AT2G42600]
Solyc08g005400.2	2.16	7.32e-05	0.00197	Cytosine-specific methyltransferase (AHRD V1 ***- B9S1U5_RICCO)%3B contains Interpro domain(s) IPR001525 C-5 cytosine-specific DNA methylase	AT4G19020	chromomethylase 2 [Source:TAIR_LOCUS;Acc:AT4G19020]
Solyc11g068960.1	2.16	7.07e-05	0.00192	Uncharacterized basic helix-loop-helix protein At1g64625 (AHRD V1 *--- Y1462_ARATH)%3B contains Interpro domain(s) IPR001092 Basic helix-loop-helix dimerisation region bHLH	AT2G27230	transcription factor-related [Source:TAIR_LOCUS;Acc:AT2G27230]
Solyc01g081410.2	2.15	0.00656	0.0479	Nodulin-like family protein expressed (AHRD V1 ***- Q2QYU1_ORYSJ)%3B contains Interpro domain(s) IPR010658 Nodulin-like
Solyc03g116670.2	2.15	5.04e-05	0.00151	TPR domain protein (AHRD V1 *-*- B6U810_MAIZE)%3B contains Interpro domain(s) IPR011990 Tetratricopeptide-like helical
Solyc07g039340.2	2.15	1.01e-05	0.000428	Receptor-like kinase (AHRD V1 *-** A7VM33_MARPO)%3B contains Interpro domain(s) IPR002290 Serine/threonine protein kinase	AT5G56890	Protein kinase superfamily protein [Source:TAIR_LOCUS;Acc:AT5G56890]
Solyc07g064890.1	2.15	1.17e-05	0.000477	Ethylene responsive transcription factor 3a (AHRD V1 **** C0J9I5_9ROSA)%3B contains Interpro domain(s) IPR001471 Pathogenesis-related transcriptional factor and ERF%2C DNA-binding	AT1G50640	ethylene responsive element binding factor 3 [Source:TAIR_LOCUS;Acc:AT1G50640]
Solyc08g066040.1	2.15	0.000132	0.00307	Oleosin (AHRD V1 ***- Q8LL70_THECC)%3B contains Interpro domain(s) IPR000136 Oleosin	AT2G25890	Oleosin family protein [Source:TAIR_LOCUS;Acc:AT2G25890]
Solyc01g066740.2	2.14	0.00552	0.0428	Transducin family protein (Fragment) (AHRD V1 *--- D7L607_ARALY)%3B contains Interpro domain(s) IPR017986 WD40 repeat%2C region	AT3G06880	Transducin/WD40 repeat-like superfamily protein [Source:TAIR_LOCUS;Acc:AT3G06880]
Solyc02g064730.2	2.14	0.000216	0.00437	Expressed protein having alternate splicing products (AHRD V1 *--- Q75KB8_ORYSJ)%3B contains Interpro domain(s) IPR015023 Protein of unknown function DUF1909	AT2G23090	Uncharacterised protein family SERF [Source:TAIR_LOCUS;Acc:AT2G23090]
Solyc02g065570.1	2.14	0.00143	0.017	DVL1 (AHRD V1 **-- Q6X5V0_ARATH)%3B contains Interpro domain(s) IPR012552 DVL	AT1G67265	ROTUNDIFOLIA like 21 [Source:TAIR_LOCUS;Acc:AT1G67265]
Solyc07g064580.2	2.14	7.81e-06	0.000353		AT1G50660	unknown protein; INVOLVED IN: biological_process unknown; LOCATED IN: chloroplast; EXPRESSED IN: 22 plant structures; EXPRESSED DURING: 13 growth stages; BEST Arabidopsis thaliana protein match is: unknown protein (TAIR:AT3G20350.1); Has 21445 Blast /.../to 15134 proteins in 1325 species: Archae - 461; Bacteria - 2309; Metazoa - 11052; Fungi - 1737; Plants - 1035; Viruses - 42; Other Eukaryotes -…
Solyc09g011550.2	2.14	0.0013	0.0158	Glutathione S-transferase-like protein (AHRD V1 **** A8DUB0_SOLLC)%3B contains Interpro domain(s) IPR004046 Glutathione S-transferase%2C C-terminal	AT2G29420	glutathione S-transferase tau 7 [Source:TAIR_LOCUS;Acc:AT2G29420]
Solyc10g061970.1	2.14	0.000489	0.00788	60S ribosomal protein L37a (AHRD V1 ***- Q5GMM4_CAPCH)%3B contains Interpro domain(s) IPR002674 Ribosomal protein L37ae	AT3G10950	Zinc-binding ribosomal protein family protein [Source:TAIR_LOCUS;Acc:AT3G10950]
Solyc10g084640.1	2.14	3.41e-05	0.00112	N-acetyltransferase (AHRD V1 ***- B6SUK9_MAIZE)%3B contains Interpro domain(s) IPR000182 GCN5-related N-acetyltransferase	AT2G39020	Acyl-CoA N-acyltransferases (NAT) superfamily protein [Source:TAIR_LOCUS;Acc:AT2G39020]
Solyc01g087820.2	2.13	0.000577	0.00882	Subtilisin-like protease (AHRD V1 **-- O82777_SOLLC)%3B contains Interpro domain(s) IPR015500 Peptidase S8%2C subtilisin-related IPR000209 Peptidase S8 and S53%2C subtilisin%2C kexin%2C sedolisin
Solyc01g096420.2	2.13	0.000431	0.00719	Predicted NADPH-dependent FMN reductase (AHRD V1 ***- Q0W0S0_UNCMA)%3B contains Interpro domain(s) IPR005025 NADPH-dependent FMN reductase	AT3G27890	NADPH:quinone oxidoreductase [Source:TAIR_LOCUS;Acc:AT3G27890]
Solyc03g094080.2	2.13	3.84e-06	0.000199	Polyadenylate-binding protein family protein (AHRD V1 **** D7MT99_ARALY)%3B contains Interpro domain(s) IPR000504 RNA recognition motif%2C RNP-1	AT5G51120	polyadenylate-binding protein 1 [Source:TAIR_LOCUS;Acc:AT5G51120]
Solyc03g118420.2	2.13	7.98e-05	0.00212	NF-X1 finger transcription factor (AHRD V1 **-- C5GCI1_AJEDR)%3B contains Interpro domain(s) IPR000967 Zinc finger%2C NF-X1-type	AT1G10170	NF-X-like 1 [Source:TAIR_LOCUS;Acc:AT1G10170]
Solyc04g007650.2	2.13	0.00261	0.0259	Phosphatidylinositol-4-phosphate 5-kinase family protein (AHRD V1 ***- D7L328_ARALY)%3B contains Interpro domain(s) IPR016034 Phosphatidylinositol-4-phosphate 5-kinase%2C core%2C subgroup	AT1G71010	FORMS APLOID AND BINUCLEATE CELLS 1C [Source:TAIR_LOCUS;Acc:AT1G71010]
Solyc03g119750.2	2.12	9.13e-06	0.000396	Family with sequence similarity 116 member B (Fragment) (AHRD V1 *--- A6X8I4_HUMAN)%3B contains Interpro domain(s) IPR012860 Protein of unknown function DUF1630	AT1G73930	unknown protein; CONTAINS InterPro DOMAIN/s: Protein of unknown function DUF1630 (InterPro:IPR012860); Has 290 Blast hits to 263 proteins in 104 species: Archae - 0; Bacteria - 0; Metazoa - 148; Fungi - 30; Plants - 49; Viruses - 0; Other Eukaryotes /.../(source: NCBI BLink). [Source:TAIR_LOCUS;Acc:AT1G73930]
Solyc04g011580.2	2.12	1.17e-05	0.000477	mRNA binding protein Pumilio 2 (AHRD V1 *-** C1GCQ9_PARBD)%3B contains Interpro domain(s) IPR011989 Armadillo-like helical	AT4G25880	pumilio 6 [Source:TAIR_LOCUS;Acc:AT4G25880]
Solyc09g075830.2	2.12	1.3e-06	8.49e-05	Time for coffee (AHRD V1 *--- D7L1P0_ARALY)	AT3G22380	time for coffee [Source:TAIR_LOCUS;Acc:AT3G22380]
Solyc10g083180.1	2.12	0.000375	0.00653	Xanthoxin dehydrogenase (AHRD V1 **-* ABA2_ARATH)%3B contains Interpro domain(s) IPR002347 Glucose/ribitol dehydrogenase
Solyc11g068550.1	2.12	3.35e-06	0.000178		AT3G44380	Late embryogenesis abundant (LEA) hydroxyproline-rich glycoprotein family [Source:TAIR_LOCUS;Acc:AT3G44380]
Solyc11g071320.1	2.12	9.14e-07	6.36e-05	50S ribosomal protein L27 (AHRD V1 ***- B6T4C5_MAIZE)%3B contains Interpro domain(s) IPR001684 Ribosomal protein L27	AT2G16930	Ribosomal protein L27 family protein [Source:TAIR_LOCUS;Acc:AT2G16930]
Solyc12g095780.1	2.12	2.69e-05	0.000927	Hydroxyproline-rich glycoprotein-like (AHRD V1 *--- Q6K6Z8_ORYSJ)	AT1G76660	FUNCTIONS IN: molecular_function unknown; INVOLVED IN: biological_process unknown; LOCATED IN: plasma membrane; EXPRESSED IN: 22 plant structures; EXPRESSED DURING: 13 growth stages; BEST Arabidopsis thaliana protein match is: hydroxyproline-rich gl /.../tein family protein (TAIR:AT5G52430.1); Has 353 Blast hits to 231 proteins in 60 species: Archae - 0; Bacteria - 6; Metazoa - 57; Fungi - 22; Pl…
Solyc01g111930.2	2.11	4.69e-05	0.00144	Rop guanine nucleotide exchange factor 1 (AHRD V1 **-* ROGF1_ARATH)%3B contains Interpro domain(s) IPR005512 Rop nucleotide exchanger%2C PRONE	AT4G38430	rho guanyl-nucleotide exchange factor 1 [Source:TAIR_LOCUS;Acc:AT4G38430]
Solyc06g062840.2	2.11	7.25e-06	0.000331	Threonine synthase (AHRD V1 **** Q2Q021_SOYBN)%3B contains Interpro domain(s) IPR004450 Threonine synthase	AT1G72810	Pyridoxal-5'-phosphate-dependent enzyme family protein [Source:TAIR_LOCUS;Acc:AT1G72810]
Solyc06g074190.2	2.11	0.00401	0.0349		AT5G22310	unknown protein; BEST Arabidopsis thaliana protein match is: unknown protein (TAIR:AT3G11590.1); Has 30201 Blast hits to 17322 proteins in 780 species: Archae - 12; Bacteria - 1396; Metazoa - 17338; Fungi - 3422; Plants - 5037; Viruses - 0; Other Eu /.../es - 2996 (source: NCBI BLink). [Source:TAIR_LOCUS;Acc:AT5G22310]
Solyc08g061610.2	2.11	1.05e-06	7.22e-05	Copper-exporting P-type ATPase A (AHRD V1 **** COPA_STAES)%3B contains Interpro domain(s) IPR006403 ATPase%2C P type%2C cation/copper-transporter	AT5G21930	P-type ATPase of Arabidopsis 2 [Source:TAIR_LOCUS;Acc:AT5G21930]
Solyc08g082190.2	2.11	0.00679	0.049	Unknown Protein (AHRD V1)
Solyc01g010520.2	2.1	0.00166	0.0189	Uncharacterized plant-specific domain TIGR01589 family protein (AHRD V1 ***- Q60CZ4_SOLDE)%3B contains Interpro domain(s) IPR006476 Conserved hypothetical protein CHP01589%2C plant	AT2G46420	Plant protein 1589 of unknown function [Source:TAIR_LOCUS;Acc:AT2G46420]
Solyc01g090180.2	2.1	0.0023	0.0237	Extradiol ring-cleavage dioxygenase class III protein subunit B (AHRD V1 ***- B8GF38_METPE)%3B contains Interpro domain(s) IPR014436 Extradiol aromatic ring-opening dioxygenase%2C DODA type	AT4G15093	catalytic LigB subunit of aromatic ring-opening dioxygenase family [Source:TAIR_LOCUS;Acc:AT4G15093]
Solyc02g031900.1	2.1	6.54e-07	4.86e-05	Kinase family protein (AHRD V1 ***- D7LHR9_ARALY)%3B contains Interpro domain(s) IPR001245 Tyrosine protein kinase
Solyc02g077560.2	2.1	7.54e-08	8.62e-06	Auxin response factor 3 (AHRD V1 **** Q2LAJ4_SOLLC)%3B contains Interpro domain(s) IPR010525 Auxin response factor	AT2G33860	Transcriptional factor B3 family protein / auxin-responsive factor AUX/IAA-related [Source:TAIR_LOCUS;Acc:AT2G33860]
Solyc04g009790.2	2.1	0.00529	0.0417	Multidrug resistance protein mdtK (AHRD V1 *-*- MDTK_ENT38)%3B contains Interpro domain(s) IPR015521 MATE family transporter related protein	AT2G34360	MATE efflux family protein [Source:TAIR_LOCUS;Acc:AT2G34360]
Solyc08g076970.2	2.1	0.00121	0.0151	Acetylornithine deacetylase or succinyl-diaminopimelate desuccinylase (AHRD V1 **-- D4MFM7_9ENTE)%3B contains Interpro domain(s) IPR011650 Peptidase M20%2C dimerisation	AT4G17830	Peptidase M20/M25/M40 family protein [Source:TAIR_LOCUS;Acc:AT4G17830]
Solyc12g005150.1	2.1	1.55e-05	0.000597	Pollen ole e 1 allergen and extensin family protein (AHRD V1 ***- D7MUX1_ARALY)%3B contains Interpro domain(s) IPR006041 Pollen Ole e 1 allergen and extensin	AT5G54855	Pollen Ole e 1 allergen and extensin family protein [Source:TAIR_LOCUS;Acc:AT5G54855]
Solyc12g100060.1	2.1	0.00109	0.0139	Zinc finger A20 and AN1 domain-containing stress-associated protein 6 (AHRD V1 ***- C1C2A2_9MAXI)%3B contains Interpro domain(s) IPR000058 Zinc finger%2C AN1-type
Solyc04g010250.2	2.09	0.00476	0.0391	Lipase-like protein (AHRD V1 **-- Q9M3D1_ARATH)%3B contains Interpro domain(s) IPR000073 Alpha/beta hydrolase fold-1	AT2G39400	alpha/beta-Hydrolases superfamily protein [Source:TAIR_LOCUS;Acc:AT2G39400]
Solyc04g072810.2	2.09	8.67e-08	9.42e-06	CRAL/TRIO domain containing protein expressed (AHRD V1 **-- Q75GU9_ORYSJ)%3B contains Interpro domain(s) IPR001251 Cellular retinaldehyde-binding/triple function%2C C-terminal	AT1G22180	Sec14p-like phosphatidylinositol transfer family protein [Source:TAIR_LOCUS;Acc:AT1G22180]
Solyc07g063740.2	2.09	0.000146	0.00334	Ferredoxin-like (AHRD V1 ***- Q6EP30_ORYSJ)
Solyc01g090270.2	2.08	0.000151	0.00338	Bzip-like transcription factor-like (AHRD V1 *-*- Q7X997_ORYSJ)%3B contains Interpro domain(s) IPR006867 Protein of unknown function DUF632	AT1G02110	Protein of unknown function (DUF630 and DUF632) [Source:TAIR_LOCUS;Acc:AT1G02110]
Solyc02g084770.2	2.08	2.82e-06	0.000156	Mitochondrial carrier protein expressed (AHRD V1 ***- Q6AVS9_ORYSJ)%3B contains Interpro domain(s) IPR001993 Mitochondrial substrate carrier	AT5G66380	folate transporter 1 [Source:TAIR_LOCUS;Acc:AT5G66380]
Solyc02g092980.2	2.08	7.37e-08	8.49e-06	Cyclin D-like protein (AHRD V1 ***- Q5U8T4_TOBAC)%3B contains Interpro domain(s) IPR006671 Cyclin%2C N-terminal	AT3G50070	CYCLIN D3;3 [Source:TAIR_LOCUS;Acc:AT3G50070]
Solyc06g052060.2	2.08	2.29e-05	0.000821	Unknown Protein (AHRD V1)
Solyc06g076610.2	2.08	0.000555	0.00856	Zinc finger family protein (Fragment) (AHRD V1 *--- D7M766_ARALY)%3B contains Interpro domain(s) IPR011016 Zinc finger%2C RING-CH-type	AT5G59000	RING/FYVE/PHD zinc finger superfamily protein [Source:TAIR_LOCUS;Acc:AT5G59000]
Solyc07g065840.2	2.08	0.000101	0.00254	Heat shock protein 90 (AHRD V1 ***- Q14TB1_TOBAC)%3B contains Interpro domain(s) IPR003594 ATP-binding region%2C ATPase-like IPR001404 Heat shock protein Hsp90	AT5G56000	HEAT SHOCK PROTEIN 81.4 [Source:TAIR_LOCUS;Acc:AT5G56000]
Solyc08g081210.2	2.08	3.85e-06	0.000199	Protein serine/threonine kinase (AHRD V1 *-** D3BP85_POLPA)%3B contains Interpro domain(s) IPR002290 Serine/threonine protein kinase	AT1G63700	Protein kinase superfamily protein [Source:TAIR_LOCUS;Acc:AT1G63700]
Solyc10g006260.2	2.08	0.000241	0.00471	Suppressor of white-apricot (AHRD V1 *--- B3P9D6_DROER)%3B contains Interpro domain(s) IPR000061 SWAP/Surp	AT5G55100	SWAP (Suppressor-of-White-APricot)/surp domain-containing protein [Source:TAIR_LOCUS;Acc:AT5G55100]
Solyc12g014610.1	2.08	0.000385	0.00664	WRKY transcription factor 78 (AHRD V1 ***- Q5HZ67_ORYSA)%3B contains Interpro domain(s) IPR003657 DNA-binding WRKY	AT4G26640	WRKY family transcription factor family protein [Source:TAIR_LOCUS;Acc:AT4G26640]
Solyc06g053670.1	2.07	6.69e-05	0.00185	Enoyl-CoA hydratase/isomerase family protein (AHRD V1 **** D7MH17_ARALY)%3B contains Interpro domain(s) IPR001753 Crotonase%2C core	AT4G14430	indole-3-butyric acid response 10 [Source:TAIR_LOCUS;Acc:AT4G14430]
Solyc06g076290.1	2.07	0.000268	0.00506	GRAS family transcription factor (AHRD V1 **-- B9HPF3_POPTR)%3B contains Interpro domain(s) IPR005202 GRAS transcription factor
Solyc06g082590.1	2.07	0.00147	0.0173	Ethylene responsive transcription factor 1b (AHRD V1 *-*- C0J9I8_9ROSA)%3B contains Interpro domain(s) IPR001471 Pathogenesis-related transcriptional factor and ERF%2C DNA-binding IPR017392 Pathogenesis-related genes transcriptional activator PTI6	AT2G46310	cytokinin response factor 5 [Source:TAIR_LOCUS;Acc:AT2G46310]
Solyc07g064280.2	2.07	2.13e-06	0.000123	Tryptophan synthase beta chain 1 (AHRD V1 **** Q0WUI8_ARATH)%3B contains Interpro domain(s) IPR006654 Tryptophan synthase%2C beta chain	AT4G27070	tryptophan synthase beta-subunit 2 [Source:TAIR_LOCUS;Acc:AT4G27070]
Solyc08g013820.2	2.07	6.28e-06	0.000295	F-box family protein (AHRD V1 ***- D7M2J7_ARALY)%3B contains Interpro domain(s) IPR001810 Cyclin-like F-box	AT4G03630	RNI-like superfamily protein [Source:TAIR_LOCUS;Acc:AT4G03630]
Solyc01g097860.2	2.06	5.23e-05	0.00156	Membrane protein (AHRD V1 *-*- A8JG04_CHLRE)%3B contains Interpro domain(s) IPR010903 Protein of unknown function DUF1517	AT1G54520	unknown protein; FUNCTIONS IN: molecular_function unknown; INVOLVED IN: biological_process unknown; LOCATED IN: chloroplast; EXPRESSED IN: 24 plant structures; EXPRESSED DURING: 15 growth stages; CONTAINS InterPro DOMAIN/s: Protein of unknown functi /.../1517 (InterPro:IPR010903); Has 276 Blast hits to 275 proteins in 83 species: Archae - 0; Bacteria - 108; Metazoa - 6; Fungi - 0; Plants - 113; V…
Solyc02g069670.2	2.06	0.00504	0.0406	Alpha-glucosidase 1 (AHRD V1 **** O22444_ARATH)%3B contains Interpro domain(s) IPR000322 Glycoside hydrolase%2C family 31
Solyc02g089880.2	2.06	0.00279	0.0271	Glycosyltransferase family GT8 protein (AHRD V1 ***- D0ECQ6_POPDE)%3B contains Interpro domain(s) IPR002495 Glycosyl transferase%2C family 8	AT3G50760	galacturonosyltransferase-like 2 [Source:TAIR_LOCUS;Acc:AT3G50760]
Solyc07g032710.2	2.06	0.00507	0.0407	Genomic DNA chromosome 3 P1 clone MSD24 (AHRD V1 *-*- Q9LJ43_ARATH)	AT3G24630	unknown protein; Has 5348 Blast hits to 3182 proteins in 353 species: Archae - 0; Bacteria - 481; Metazoa - 1959; Fungi - 405; Plants - 180; Viruses - 10; Other Eukaryotes - 2313 (source: NCBI BLink). [Source:TAIR_LOCUS;Acc:AT3G24630]
Solyc09g011650.2	2.06	2.83e-05	0.00096	Glutathione S-transferase (AHRD V1 **** D8UY87_GLYSO)%3B contains Interpro domain(s) IPR017933 Glutathione S-transferase/chloride channel%2C C-terminal	AT3G09270	glutathione S-transferase TAU 8 [Source:TAIR_LOCUS;Acc:AT3G09270]
Solyc03g065250.2	2.05	0.000316	0.00572	CER1 (AHRD V1 **-- B6TFH3_MAIZE)%3B contains Interpro domain(s) IPR006694 Fatty acid hydroxylase	AT1G02205	Fatty acid hydroxylase superfamily [Source:TAIR_LOCUS;Acc:AT1G02205]
Solyc05g012640.2	2.05	1.98e-05	0.000729	T7.1 protein (AHRD V1 *-*- Q9FZE6_ARATH)%3B contains Interpro domain(s) IPR008581 Protein of unknown function DUF863%2C plant	AT1G13940	Plant protein of unknown function (DUF863) [Source:TAIR_LOCUS;Acc:AT1G13940]
Solyc07g062950.2	2.05	5.55e-05	0.00162	BHLH transcription factor (AHRD V1 *-*- Q9XIN0_ARATH)	AT5G53900	Serine/threonine-protein kinase WNK (With No Lysine)-related [Source:TAIR_LOCUS;Acc:AT5G53900]
Solyc08g082430.2	2.05	7.03e-07	5.11e-05	Nucleoside diphosphate kinase (AHRD V1 ***- D5ILC3_SOLTU)%3B contains Interpro domain(s) IPR001564 Nucleoside diphosphate kinase%2C core	AT4G11010	nucleoside diphosphate kinase 3 [Source:TAIR_LOCUS;Acc:AT4G11010]
Solyc09g097840.1	2.05	0.000112	0.00274	Pentatricopeptide repeat-containing protein (AHRD V1 ***- D7LXU6_ARALY)%3B contains Interpro domain(s) IPR002885 Pentatricopeptide repeat	AT5G18390	Pentatricopeptide repeat (PPR) superfamily protein [Source:TAIR_LOCUS;Acc:AT5G18390]
Solyc01g100970.2	2.04	8.13e-05	0.00215	Pyrrolidone-carboxylate peptidase (AHRD V1 **** B6SP89_MAIZE)%3B contains Interpro domain(s) IPR000816 Peptidase C15%2C pyroglutamyl peptidase I	AT1G56700	Peptidase C15, pyroglutamyl peptidase I-like [Source:TAIR_LOCUS;Acc:AT1G56700]
Solyc02g090070.2	2.04	7.85e-05	0.0021	Phototropic-responsive NPH3 family protein (AHRD V1 **-- D7MMF7_ARALY)%3B contains Interpro domain(s) IPR004249 NPH3	AT3G50840	Phototropic-responsive NPH3 family protein [Source:TAIR_LOCUS;Acc:AT3G50840]
Solyc06g005570.2	2.04	5.5e-05	0.00161	Genomic DNA chromosome 5 TAC clone K22G18 (AHRD V1 *--- Q9FH52_ARATH)%3B contains Interpro domain(s) IPR013989 Development and cell death domain
Solyc06g076680.2	2.04	5.4e-05	0.00159	Acyl-coenzyme A thioesterase 13 (AHRD V1 **** ACO13_MOUSE)%3B contains Interpro domain(s) IPR003736 Phenylacetic acid degradation-related protein	AT2G29590	Thioesterase superfamily protein [Source:TAIR_LOCUS;Acc:AT2G29590]
Solyc07g039380.2	2.04	0.000608	0.00914	Unknown Protein (AHRD V1)	AT4G26130	unknown protein; FUNCTIONS IN: molecular_function unknown; INVOLVED IN: biological_process unknown; LOCATED IN: endomembrane system; EXPRESSED IN: 23 plant structures; EXPRESSED DURING: 13 growth stages; BEST Arabidopsis thaliana protein match is: u /.../ protein (TAIR:AT5G56980.1); Has 121 Blast hits to 116 proteins in 19 species: Archae - 0; Bacteria - 0; Metazoa - 4; Fungi - 0; Plants - 113; V…
Solyc09g055910.2	2.04	5.34e-08	6.34e-06	D-amino acid dehydrogenase small subunit (AHRD V1 ***- DADA_NEIMF)%3B contains Interpro domain(s) IPR006076 FAD dependent oxidoreductase	AT5G48440	FAD-dependent oxidoreductase family protein [Source:TAIR_LOCUS;Acc:AT5G48440]
Solyc01g106430.2	2.03	2.85e-06	0.000157	Inorganic pyrophosphatase family protein (AHRD V1 **** D7M262_ARALY)%3B contains Interpro domain(s) IPR008162 Inorganic pyrophosphatase	AT5G09650	pyrophosphorylase 6 [Source:TAIR_LOCUS;Acc:AT5G09650]
Solyc03g120450.2	2.03	2.77e-05	0.000946	Aminotransferase (AHRD V1 ***- Q39Q29_GEOMG)%3B contains Interpro domain(s) IPR004839 Aminotransferase%2C class I and II	AT1G80360	Pyridoxal phosphate (PLP)-dependent transferases superfamily protein [Source:TAIR_LOCUS;Acc:AT1G80360]
Solyc04g082050.2	2.03	0.000447	0.00738	Cellular retinaldehyde-binding/triple function C-terminal (AHRD V1 **-- B6SN40_MAIZE)%3B contains Interpro domain(s) IPR001251 Cellular retinaldehyde-binding/triple function%2C C-terminal
Solyc07g017960.2	2.03	3.29e-05	0.00108	Unknown Protein (AHRD V1)
Solyc09g010630.2	2.03	0.00043	0.00717	heat shock protein (AHRD V1 ***- B2D2G5_CAPSN)%3B contains Interpro domain(s) IPR013126 Heat shock protein 70	AT1G56410	heat shock protein 70 (Hsp 70) family protein [Source:TAIR_LOCUS;Acc:AT1G56410]
Solyc09g083130.2	2.03	0.00462	0.0384	Peptidase S9 prolyl oligopeptidase active site domain protein (AHRD V1 *-*- D1C565_SPHTD)%3B contains Interpro domain(s) IPR001375 Peptidase S9%2C prolyl oligopeptidase active site region	AT4G14570	acylaminoacyl-peptidase-related [Source:TAIR_LOCUS;Acc:AT4G14570]
Solyc01g099980.2	2.02	0.000383	0.00662	Glycine-rich protein (AHRD V1 *--- D7M9Z2_ARALY)%3B contains Interpro domain(s) IPR009836 Protein of unknown function DUF1399	AT1G56230	Protein of unknown function (DUF1399) [Source:TAIR_LOCUS;Acc:AT1G56230]
Solyc03g065340.2	2.02	6.56e-05	0.00183	Phosphorylase (AHRD V1 **** B9SJB6_RICCO)%3B contains Interpro domain(s) IPR011833 Glycogen/starch/alpha-glucan phosphorylase	AT3G29320	Glycosyl transferase, family 35 [Source:TAIR_LOCUS;Acc:AT3G29320]
Solyc08g083130.2	2.02	0.00298	0.0284	Homeobox leucine zipper protein (AHRD V1 *-*- B8YIB0_MIRJA)%3B contains Interpro domain(s) IPR001356 Homeobox
Solyc09g009770.2	2.02	6.82e-06	0.000313	Calmodulin binding protein (AHRD V1 **** B6SL12_MAIZE)	AT3G52870	IQ calmodulin-binding motif family protein [Source:TAIR_LOCUS;Acc:AT3G52870]
Solyc10g076450.1	2.02	0.00155	0.018	Ethylene-overproduction protein 1 (AHRD V1 **-- D7LTY2_ARALY)%3B contains Interpro domain(s) IPR011990 Tetratricopeptide-like helical	AT3G51770	tetratricopeptide repeat (TPR)-containing protein [Source:TAIR_LOCUS;Acc:AT3G51770]
Solyc01g081120.2	2.01	6.81e-06	0.000313	F16G16.3 protein (Fragment) (AHRD V1 ***- Q9SS56_ARATH)	AT1G65032	unknown protein; FUNCTIONS IN: molecular_function unknown; INVOLVED IN: biological_process unknown; LOCATED IN: cellular_component unknown; Has 30201 Blast hits to 17322 proteins in 780 species: Archae - 12; Bacteria - 1396; Metazoa - 17338; Fungi - /.../ Plants - 5037; Viruses - 0; Other Eukaryotes - 2996 (source: NCBI BLink). [Source:TAIR_LOCUS;Acc:AT1G65032]
Solyc01g111170.2	2.01	6.08e-06	0.000288	Peptidyl-prolyl cis-trans isomerase (AHRD V1 ***- Q9XF12_SOLTU)%3B contains Interpro domain(s) IPR002130 Peptidyl-prolyl cis-trans isomerase%2C cyclophilin-type	AT2G21130	Cyclophilin-like peptidyl-prolyl cis-trans isomerase family protein [Source:TAIR_LOCUS;Acc:AT2G21130]
Solyc03g112580.2	2.01	0.004	0.0349	Receptor like kinase%2C RLK
Solyc03g114500.2	2.01	0.000148	0.00335	Enolase (AHRD V1 ***- A9P745_HELAN)%3B contains Interpro domain(s) IPR000941 Enolase	AT1G74030	enolase 1 [Source:TAIR_LOCUS;Acc:AT1G74030]
Solyc03g119050.2	2.01	2.5e-05	0.000881	Myb (AHRD V1 *-*- Q948S5_TOBAC)%3B contains Interpro domain(s) IPR015495 Myb transcription factor	AT3G18100	myb domain protein 4r1 [Source:TAIR_LOCUS;Acc:AT3G18100]
Solyc06g008220.2	2.01	3.16e-07	2.68e-05	DAG protein (AHRD V1 **-- B6TEQ2_MAIZE)	AT1G32580	plastid developmental protein DAG, putative [Source:TAIR_LOCUS;Acc:AT1G32580]
Solyc06g054010.2	2.01	0.000587	0.00891	Inositol 1 4 5-trisphosphate 5-phosphatase (AHRD V1 **** Q712G2_ARATH)%3B contains Interpro domain(s) IPR000300 Inositol polyphosphate related phosphatase	AT1G05470	DNAse I-like superfamily protein [Source:TAIR_LOCUS;Acc:AT1G05470]
Solyc08g014000.2	2.01	0.00107	0.0138	Lipoxygenase (AHRD V1 **** Q43190_SOLTU)%3B contains Interpro domain(s) IPR001246 Lipoxygenase%2C plant	AT1G55020	lipoxygenase 1 [Source:TAIR_LOCUS;Acc:AT1G55020]
Solyc08g065970.2	2.01	0.000326	0.00585	RNA polymerase sigma-70 factor (AHRD V1 **** D7LJA3_ARALY)%3B contains Interpro domain(s) IPR013325 RNA polymerase sigma factor%2C region 2	AT3G53920	RNApolymerase sigma-subunit C [Source:TAIR_LOCUS;Acc:AT3G53920]
Solyc08g075420.2	2.01	0.00158	0.0182	Uncharacterized zinc finger CCHC domain-containing protein At4g19190 (AHRD V1 *--- Y4919_ARATH)%3B contains Interpro domain(s) IPR019339 CBF1-interacting co-repressor CIR%2C N-terminal	AT4G19190	zinc knuckle (CCHC-type) family protein [Source:TAIR_LOCUS;Acc:AT4G19190]
Solyc10g083730.1	2.01	0.000798	0.0112	F-box protein PP2-B1 (AHRD V1 *-*- PP2B1_ARATH)%3B contains Interpro domain(s) IPR001810 Cyclin-like F-box	AT3G53000	phloem protein 2-A15 [Source:TAIR_LOCUS;Acc:AT3G53000]
Solyc12g088720.1	2.01	3.5e-05	0.00114	Polyadenylate-binding protein 2 (AHRD V1 ***- B6U4M0_MAIZE)%3B contains Interpro domain(s) IPR006515 Polyadenylate binding protein%2C human types 1%2C 2%2C 3%2C 4	AT2G23350	poly(A) binding protein 4 [Source:TAIR_LOCUS;Acc:AT2G23350]
Solyc04g081490.2	2	0.000145	0.00332	Tubulin beta-1 chain (AHRD V1 ***- D7KT68_ARALY)%3B contains Interpro domain(s) IPR002453 Beta tubulin	AT1G20010	tubulin beta-5 chain [Source:TAIR_LOCUS;Acc:AT1G20010]
Solyc06g071290.2	2	0.00549	0.0426	Betaine aldehyde dehydrogenase (AHRD V1 **** D2DEK8_LYCBA)%3B contains Interpro domain(s) IPR015590 Aldehyde dehydrogenase	AT1G74920	aldehyde dehydrogenase 10A8 [Source:TAIR_LOCUS;Acc:AT1G74920]
Solyc07g065140.2	2	6.19e-07	4.65e-05	Beta-1 2-xylosyltransferase (AHRD V1 **** Q2UVB5_SOLTU)	AT5G55500	beta-1,2-xylosyltransferase [Source:TAIR_LOCUS;Acc:AT5G55500]
Solyc01g008550.2	1.99	0.00179	0.0198	Cinnamoyl CoA reductase-like protein (AHRD V1 ***- B9HNY0_POPTR)%3B contains Interpro domain(s) IPR016040 NAD(P)-binding domain	AT1G51410	NAD(P)-binding Rossmann-fold superfamily protein [Source:TAIR_LOCUS;Acc:AT1G51410]
Solyc01g095600.2	1.99	0.00493	0.04	Pentatricopeptide repeat-containing protein (AHRD V1 ***- D7L041_ARALY)%3B contains Interpro domain(s) IPR002885 Pentatricopeptide repeat	AT3G18840	Tetratricopeptide repeat (TPR)-like superfamily protein [Source:TAIR_LOCUS;Acc:AT3G18840]
Solyc01g109200.2	1.99	0.00541	0.0422	RING finger protein (AHRD V1 *-*- C6EUD3_SOYBN)%3B contains Interpro domain(s) IPR018957 Zinc finger%2C C3HC4 RING-type	AT3G18930	RING/U-box superfamily protein [Source:TAIR_LOCUS;Acc:AT3G18930]
Solyc05g005560.2	1.99	0.00165	0.0188	BURP domain-containing protein (Fragment) (AHRD V1 *--- C1PI44_ARATH)%3B contains Interpro domain(s) IPR004873 BURP	AT1G23760	BURP domain-containing protein [Source:TAIR_LOCUS;Acc:AT1G23760]
Solyc09g008240.2	1.99	9.26e-05	0.00238	Uncharacterized ABC transporter ATP-binding protein/permease C9B6.09c (AHRD V1 *--* YNT9_SCHPO)%3B contains Interpro domain(s) IPR003439 ABC transporter-like	AT2G36910	ATP binding cassette subfamily B1 [Source:TAIR_LOCUS;Acc:AT2G36910]
Solyc11g020610.1	1.99	2.49e-05	0.00088	Neutral invertase like protein (AHRD V1 ***- Q67XD9_ARATH)%3B contains Interpro domain(s) IPR006937 Plant neutral invertase	AT1G22650	Plant neutral invertase family protein [Source:TAIR_LOCUS;Acc:AT1G22650]
Solyc02g069290.2	1.98	0.000906	0.0122	Transducin-like (AHRD V1 **-- Q6H6D6_ORYSJ)%3B contains Interpro domain(s) IPR011989 Armadillo-like helical
Solyc02g092670.1	1.98	0.0004	0.00679	Subtilisin-like protease (AHRD V1 ***- A9XG40_TOBAC)%3B contains Interpro domain(s) IPR015500 Peptidase S8%2C subtilisin-related	AT5G67360	Subtilase family protein [Source:TAIR_LOCUS;Acc:AT5G67360]
Solyc07g047950.1	1.98	0.00016	0.00354	GRAS family transcription factor (AHRD V1 **-* B9IAQ7_POPTR)%3B contains Interpro domain(s) IPR005202 GRAS transcription factor	AT2G04890	SCARECROW-like 21 [Source:TAIR_LOCUS;Acc:AT2G04890]
Solyc01g102810.2	1.97	0.000756	0.0108	DNA polymerase III gamma and tau subunit (AHRD V1 *-*- B5IJD5_9CHRO)%3B contains Interpro domain(s) IPR012763 DNA polymerase III%2C subunit gamma/ tau	AT1G14460	AAA-type ATPase family protein [Source:TAIR_LOCUS;Acc:AT1G14460]
Solyc01g104910.2	1.97	0.000159	0.00352		AT5G09670	loricrin-related [Source:TAIR_LOCUS;Acc:AT5G09670]
Solyc02g083110.1	1.97	4.04e-07	3.28e-05	UNE1-like protein (AHRD V1 ***- B2ZAS0_9ROSI)%3B contains Interpro domain(s) IPR006943 Protein of unknown function DUF641%2C plant	AT5G58960	Plant protein of unknown function (DUF641) [Source:TAIR_LOCUS;Acc:AT5G58960]
Solyc03g093590.1	1.97	0.000554	0.00856	Unknown Protein (AHRD V1)
Solyc03g115980.1	1.97	0.000147	0.00335	Geranylgeranyl reductase (AHRD V1 ***- Q1ZYL0_OLEEU)%3B contains Interpro domain(s) IPR011774 Geranylgeranyl reductase%2C plants and cyanobacteria	AT1G74470	Pyridine nucleotide-disulphide oxidoreductase family protein [Source:TAIR_LOCUS;Acc:AT1G74470]
Solyc04g016510.2	1.97	6.08e-06	0.000288	Guanine nucleotide-binding protein subunit beta-4 (AHRD V1 *--* GBB4_HUMAN)%3B contains Interpro domain(s) IPR020472 G-protein beta WD-40 repeat%2C region	AT2G05720	Transducin/WD40 repeat-like superfamily protein [Source:TAIR_LOCUS;Acc:AT2G05720]
Solyc04g081550.2	1.97	1.31e-06	8.49e-05	Thaumatin-like protein (AHRD V1 **-- Q9ZQY9_ARATH)%3B contains Interpro domain(s) IPR001938 Thaumatin%2C pathogenesis-related	AT1G20030	Pathogenesis-related thaumatin superfamily protein [Source:TAIR_LOCUS;Acc:AT1G20030]
Solyc05g010770.2	1.97	0.000327	0.00585	Unknown Protein (AHRD V1)
Solyc07g062680.1	1.97	0.000394	0.00674	Transcription factor CYCLOIDEA (Fragment) (AHRD V1 *--* CYCLD_ANTML)%3B contains Interpro domain(s) IPR017887 Transcription factor TCP subgroup	AT3G15030	TCP family transcription factor 4 [Source:TAIR_LOCUS;Acc:AT3G15030]
Solyc08g041710.2	1.97	0.000579	0.00884	Unknown Protein (AHRD V1)	AT2G25270	unknown protein; LOCATED IN: plasma membrane; EXPRESSED IN: 18 plant structures; EXPRESSED DURING: 13 growth stages; BEST Arabidopsis thaliana protein match is: unknown protein (TAIR:AT2G12400.1); Has 35333 Blast hits to 34131 proteins in 2444 speci /.../chae - 798; Bacteria - 22429; Metazoa - 974; Fungi - 991; Plants - 531; Viruses - 0; Other Eukaryotes - 9610 (source: NCBI BLink). [Source:TAIR_…
Solyc09g065560.2	1.97	0.00168	0.019	Sulfate transporter (AHRD V1 **** D7LTZ8_ARALY)%3B contains Interpro domain(s) IPR001902 Sulphate anion transporter	AT3G51895	sulfate transporter 3;1 [Source:TAIR_LOCUS;Acc:AT3G51895]
Solyc10g085460.1	1.97	4.38e-06	0.000223	Cc-nbs-lrr%2C resistance protein
Solyc04g077160.1	1.96	0.00122	0.0151	Unknown Protein (AHRD V1)
Solyc06g073640.2	1.96	0.00073	0.0105	MYB transcription factor (AHRD V1 **-* Q9FR97_ARATH)%3B contains Interpro domain(s) IPR015495 Myb transcription factor	AT2G26950	myb domain protein 104 [Source:TAIR_LOCUS;Acc:AT2G26950]
Solyc06g074720.2	1.96	0.00011	0.00271	MKI67 FHA domain-interacting nucleolar phosphoprotein-like (AHRD V1 **-- B6THB2_MAIZE)%3B contains Interpro domain(s) IPR012677 Nucleotide-binding%2C alpha-beta plait	AT5G04600	RNA-binding (RRM/RBD/RNP motifs) family protein [Source:TAIR_LOCUS;Acc:AT5G04600]
Solyc07g041970.2	1.96	1.03e-05	0.000435	Subtilisin-like protease (AHRD V1 **-- B6SZ82_MAIZE)%3B contains Interpro domain(s) IPR015500 Peptidase S8%2C subtilisin-related	AT2G05920	Subtilase family protein [Source:TAIR_LOCUS;Acc:AT2G05920]
Solyc07g045250.1	1.96	2.8e-07	2.44e-05	Unknown Protein (AHRD V1)
Solyc11g070100.1	1.96	4.53e-07	3.57e-05	Early flowering 3 (AHRD V1 ***- Q6UEI3_MESCR)	AT2G25930	hydroxyproline-rich glycoprotein family protein [Source:TAIR_LOCUS;Acc:AT2G25930]
Solyc06g067970.1	1.95	1.51e-05	0.000586		AT1G15430	Protein of unknown function (DUF1644) [Source:TAIR_LOCUS;Acc:AT1G15430]
Solyc08g081950.2	1.95	3.02e-05	0.00102	Ubiquitin-conjugating enzyme E2 10 (AHRD V1 **** UBC10_ARATH)%3B contains Interpro domain(s) IPR000608 Ubiquitin-conjugating enzyme%2C E2	AT5G41700	ubiquitin conjugating enzyme 8 [Source:TAIR_LOCUS;Acc:AT5G41700]
Solyc09g008460.2	1.95	0.000471	0.00764	Ras-related protein Rab-18 (AHRD V1 ***- B6TSE5_MAIZE)%3B contains Interpro domain(s) IPR015598 Rab18	AT3G09910	RAB GTPase homolog C2B [Source:TAIR_LOCUS;Acc:AT3G09910]
Solyc09g011340.2	1.95	4.97e-06	0.000246		AT2G37860	Protein of unknown function (DUF3411) [Source:TAIR_LOCUS;Acc:AT2G37860]
Solyc10g081480.1	1.95	8.09e-05	0.00215	Genomic DNA chromosome 5 P1 clone MPA22 (AHRD V1 ***- Q9FGI8_ARATH)	AT5G37480	unknown protein; Has 30201 Blast hits to 17322 proteins in 780 species: Archae - 12; Bacteria - 1396; Metazoa - 17338; Fungi - 3422; Plants - 5037; Viruses - 0; Other Eukaryotes - 2996 (source: NCBI BLink). [Source:TAIR_LOCUS;Acc:AT5G37480]
Solyc11g068830.1	1.95	4e-06	0.000206	Orotidine 5%26apos-phosphate decarboxylase (Orotate phosphoribosyltransferase) (AHRD V1 **** C4QAV6_SCHMA)%3B contains Interpro domain(s) IPR001754 Orotidine 5'-phosphate decarboxylase%2C core	AT3G54470	uridine 5'-monophosphate synthase / UMP synthase (PYRE-F) (UMPS) [Source:TAIR_LOCUS;Acc:AT3G54470]
Solyc12g019980.1	1.95	2.06e-05	0.000754	Cig3 (AHRD V1 ***- Q8W417_TOBAC)
Solyc12g094480.1	1.95	0.000105	0.0026	Unknown Protein (AHRD V1)	AT1G20430	unknown protein; Has 29 Blast hits to 29 proteins in 10 species: Archae - 0; Bacteria - 0; Metazoa - 0; Fungi - 0; Plants - 29; Viruses - 0; Other Eukaryotes - 0 (source: NCBI BLink). [Source:TAIR_LOCUS;Acc:AT1G20430]
Solyc01g100340.2	1.94	0.000427	0.00714	Pentatricopeptide repeat-containing protein (AHRD V1 ***- D7KIZ3_ARALY)%3B contains Interpro domain(s) IPR002885 Pentatricopeptide repeat	AT1G09190	Tetratricopeptide repeat (TPR)-like superfamily protein [Source:TAIR_LOCUS;Acc:AT1G09190]
Solyc02g071880.2	1.94	0.000516	0.00813	Receptor like kinase%2C RLK	AT1G29750	receptor-like kinase in flowers 1 [Source:TAIR_LOCUS;Acc:AT1G29750]
Solyc03g080060.1	1.94	5.4e-05	0.00159	Receptor-like kinase (AHRD V1 **** A7VM32_MARPO)%3B contains Interpro domain(s) IPR001220 Legume lectin%2C beta chain	AT3G54080	Concanavalin A-like lectin family protein [Source:TAIR_LOCUS;Acc:AT3G54080]
Solyc04g077860.2	1.94	0.000274	0.00515	Hydrolase alpha/beta fold family protein expressed (AHRD V1 **** Q10J20_ORYSJ)%3B contains Interpro domain(s) IPR000073 Alpha/beta hydrolase fold-1	AT3G03990	alpha/beta-Hydrolases superfamily protein [Source:TAIR_LOCUS;Acc:AT3G03990]
Solyc05g054760.2	1.94	0.000196	0.00409	Dehydroascorbate reductase (Fragment) (AHRD V1 ***- Q1G0W3_SOLLC)%3B contains Interpro domain(s) IPR017933 Glutathione S-transferase/chloride channel%2C C-terminal	AT1G19550	Glutathione S-transferase family protein [Source:TAIR_LOCUS;Acc:AT1G19550]
Solyc09g074460.1	1.94	0.000179	0.00383	RING finger protein 44 (AHRD V1 *--- RNF44_RAT)%3B contains Interpro domain(s) IPR018957 Zinc finger%2C C3HC4 RING-type	AT5G64920	COP1-interacting protein 8 [Source:TAIR_LOCUS;Acc:AT5G64920]
Solyc10g054420.1	1.94	0.0024	0.0243	Photosystem II oxygen evolving complex protein PsbP (AHRD V1 ***- A0YXJ6_LYNSP)%3B contains Interpro domain(s) IPR002683 Photosystem II oxygen evolving complex protein PsbP	AT2G39470	PsbP-like protein 2 [Source:TAIR_LOCUS;Acc:AT2G39470]
Solyc10g086220.1	1.94	0.00464	0.0385	Flavin oxidoreductase/NADH oxidase (AHRD V1 **-- A0YMI2_LYNSP)%3B contains Interpro domain(s) IPR001155 NADH:flavin oxidoreductase/NADH oxidase%2C N-terminal	AT1G09400	FMN-linked oxidoreductases superfamily protein [Source:TAIR_LOCUS;Acc:AT1G09400]
Solyc03g096900.2	1.93	0.000525	0.00825	GTP pyrophosphokinase (AHRD V1 *--- A4AJW6_9ACTN)%3B contains Interpro domain(s) IPR007685 RelA/SpoT
Solyc05g005930.1	1.93	0.00112	0.0142	UDP-glucosyltransferase (AHRD V1 **-- B3VI56_STERE)%3B contains Interpro domain(s) IPR002213 UDP-glucuronosyl/UDP-glucosyltransferase
Solyc07g005390.2	1.93	0.000587	0.00891	Aldehyde dehydrogenase (AHRD V1 **** A7GLM2_BACCN)%3B contains Interpro domain(s) IPR015590 Aldehyde dehydrogenase	AT2G24270	aldehyde dehydrogenase 11A3 [Source:TAIR_LOCUS;Acc:AT2G24270]
Solyc07g041280.2	1.93	0.00222	0.0231	Nitrilase 2 (AHRD V1 **-* D3BLP1_POLPA)%3B contains Interpro domain(s) IPR003010 Nitrilase/cyanide hydratase and apolipoprotein N-acyltransferase
Solyc08g076480.2	1.93	6.43e-05	0.0018	Plastid lipid-associated protein 3%2C chloroplastic (AHRD V1 **-- PAP3_BRACM)%3B contains Interpro domain(s) IPR006843 PAP fibrillin	AT2G35490	Plastid-lipid associated protein PAP / fibrillin family protein [Source:TAIR_LOCUS;Acc:AT2G35490]
Solyc12g044720.1	1.93	2.49e-05	0.00088	60S ribosomal protein L28 (AHRD V1 ***- B3TLS3_ELAGV)%3B contains Interpro domain(s) IPR002672 Ribosomal protein L28e	AT2G19730	Ribosomal L28e protein family [Source:TAIR_LOCUS;Acc:AT2G19730]
Solyc01g008080.2	1.92	4.16e-05	0.0013	Ribosomal protein S27 (AHRD V1 ***- Q3HVK9_SOLTU)%3B contains Interpro domain(s) IPR000592 Ribosomal protein S27e	AT2G45710	Zinc-binding ribosomal protein family protein [Source:TAIR_LOCUS;Acc:AT2G45710]
Solyc01g080540.2	1.92	0.000261	0.00497	Histidine-containing phosphotransfer protein (AHRD V1 **** Q94KS0_CATRO)%3B contains Interpro domain(s) IPR008207 Signal transduction histidine kinase%2C phosphotransfer (Hpt) region	AT3G21510	histidine-containing phosphotransmitter 1 [Source:TAIR_LOCUS;Acc:AT3G21510]
Solyc01g081230.2	1.92	0.00398	0.0347	Unknown Protein (AHRD V1)	AT5G17590	Putative membrane lipoprotein [Source:TAIR_LOCUS;Acc:AT5G17590]
Solyc03g121440.2	1.92	0.000216	0.00437	Receptor-like protein kinase At3g21340 (AHRD V1 *-*- RLK6_ARATH)%3B contains Interpro domain(s) IPR002290 Serine/threonine protein kinase
Solyc04g007400.2	1.92	0.00113	0.0143	Tropinone reductase II (AHRD V1 **-- Q6KF78_SOLTU)%3B contains Interpro domain(s) IPR002347 Glucose/ribitol dehydrogenase	AT1G07440	NAD(P)-binding Rossmann-fold superfamily protein [Source:TAIR_LOCUS;Acc:AT1G07440]
Solyc09g063150.2	1.92	0.00269	0.0264	Glutathione S-transferase (AHRD V1 **** Q8H9E5_CUCMA)%3B contains Interpro domain(s) IPR017933 Glutathione S-transferase/chloride channel%2C C-terminal
Solyc09g082980.2	1.92	0.000888	0.012	Plant-specific domain TIGR01615 family protein (AHRD V1 ***- B6TMA8_MAIZE)%3B contains Interpro domain(s) IPR006502 Protein of unknown function DUF506%2C plant	AT3G22970	Protein of unknown function (DUF506) [Source:TAIR_LOCUS;Acc:AT3G22970]
Solyc02g030230.2	1.91	3.91e-05	0.00124	UDP-glucose 4-epimerase (AHRD V1 **** B1XPB1_SYNP2)%3B contains Interpro domain(s) IPR005886 UDP-glucose 4-epimerase	AT1G30620	NAD(P)-binding Rossmann-fold superfamily protein [Source:TAIR_LOCUS;Acc:AT1G30620]
Solyc03g044200.2	1.91	0.000127	0.00302	Alcohol dehydrogenase (AHRD V1 **** Q43169_SOLTU)%3B contains Interpro domain(s) IPR002085 Alcohol dehydrogenase superfamily%2C zinc-containing
Solyc03g113190.1	1.91	0.000416	0.007	Phosphoribosylanthranilate transferase (Fragment) (AHRD V1 *--- Q43085_PEA)%3B contains Interpro domain(s) IPR013583 Phosphoribosyltransferase C-terminal%2C plant	AT1G74720	C2 calcium/lipid-binding plant phosphoribosyltransferase family protein [Source:TAIR_LOCUS;Acc:AT1G74720]
Solyc03g116020.2	1.91	6.65e-06	0.000308	DNA-directed RNA polymerase (AHRD V1 *--- B9RC12_RICCO)	AT5G62440	Protein of unknown function (DUF3223) [Source:TAIR_LOCUS;Acc:AT5G62440]
Solyc03g120820.2	1.91	1.91e-05	0.000709	Cytochrome c oxidase assembly protein COX19 (AHRD V1 ***- B6SM12_MAIZE)%3B contains Interpro domain(s) IPR010625 CHCH	AT1G66590	cytochrome c oxidase 19-1 [Source:TAIR_LOCUS;Acc:AT1G66590]
Solyc07g005570.2	1.91	0.000506	0.00802	APO protein 2%2C chloroplastic (AHRD V1 ***- APO2_ARATH)%3B contains Interpro domain(s) IPR008512 Protein of unknown function DUF794%2C plant	AT5G57930	Arabidopsis thaliana protein of unknown function (DUF794) [Source:TAIR_LOCUS;Acc:AT5G57930]
Solyc07g007050.1	1.91	0.00555	0.0429	Unknown Protein (AHRD V1)	AT2G46490	unknown protein; BEST Arabidopsis thaliana protein match is: unknown protein (TAIR:AT5G35110.1); Has 34 Blast hits to 34 proteins in 7 species: Archae - 0; Bacteria - 0; Metazoa - 1; Fungi - 0; Plants - 33; Viruses - 0; Other Eukaryotes - 0 (source: /.../BLink). [Source:TAIR_LOCUS;Acc:AT2G46490]
Solyc08g074390.2	1.91	0.00312	0.0294	Glucan endo-1 3-beta-glucosidase 6 (AHRD V1 ***- B6TW83_MAIZE)%3B contains Interpro domain(s) IPR013781 Glycoside hydrolase%2C subgroup%2C catalytic core	AT4G31140	O-Glycosyl hydrolases family 17 protein [Source:TAIR_LOCUS;Acc:AT4G31140]
Solyc09g007150.2	1.91	0.000499	0.00796	Glutathione S-transferase (AHRD V1 **** Q76KW1_PEA)%3B contains Interpro domain(s) IPR004045 Glutathione S-transferase%2C N-terminal	AT5G02780	glutathione transferase lambda 1 [Source:TAIR_LOCUS;Acc:AT5G02780]
Solyc02g084430.2	1.9	0.000378	0.00657	COL domain class transcription factor (AHRD V1 ***- D9ZIX1_MALDO)
Solyc02g094390.2	1.9	6.29e-05	0.00177	Palmitoyltransferase-like protein (AHRD V1 *-** C6YXK4_ORYSJ)%3B contains Interpro domain(s) IPR001594 Zinc finger%2C DHHC-type	AT3G26935	DHHC-type zinc finger family protein [Source:TAIR_LOCUS;Acc:AT3G26935]
Solyc04g040190.1	1.9	0.000112	0.00274	Lycopene beta-cyclase 1	AT3G10230	lycopene cyclase [Source:TAIR_LOCUS;Acc:AT3G10230]
Solyc06g074530.1	1.9	0.00396	0.0346	Prephenate dehydratase (AHRD V1 **** Q6JJ29_IPOTF)%3B contains Interpro domain(s) IPR001086 Prephenate dehydratase	AT1G08250	arogenate dehydratase 6 [Source:TAIR_LOCUS;Acc:AT1G08250]
Solyc10g045190.1	1.9	1.09e-06	7.48e-05	Protein RDM1 (AHRD V1 ***- RDM1_ARATH)%3B contains Interpro domain(s) IPR015270 Protein of unknown function DUF1950	AT3G22680	RNA-DIRECTED DNA METHYLATION 1 [Source:TAIR_LOCUS;Acc:AT3G22680]
Solyc01g102300.2	1.89	0.000131	0.00307	BHLH transcription factor (AHRD V1 *-** B6TXR4_MAIZE)%3B contains Interpro domain(s) IPR011598 Helix-loop-helix DNA-binding	AT1G09530	phytochrome interacting factor 3 [Source:TAIR_LOCUS;Acc:AT1G09530]
Solyc02g036280.2	1.89	0.000728	0.0105	Lrr%2C resistance protein fragment
Solyc03g117560.2	1.89	0.000561	0.00863	Blue copper-like protein (AHRD V1 **-- B8Y8A0_GOSHI)%3B contains Interpro domain(s) IPR003245 Plastocyanin-like	AT3G01070	early nodulin-like protein 16 [Source:TAIR_LOCUS;Acc:AT3G01070]
Solyc05g007910.2	1.89	1.41e-07	1.38e-05	50S ribosomal protein L18 (AHRD V1 ***- B6WB57_9FIRM)%3B contains Interpro domain(s) IPR005484 Ribosomal protein L18/L5	AT1G14205	Ribosomal L18p/L5e family protein [Source:TAIR_LOCUS;Acc:AT1G14205]
Solyc06g069860.2	1.89	0.000156	0.00347	60S ribosomal protein L34 (AHRD V1 ***- B6UH15_MAIZE)%3B contains Interpro domain(s) IPR008195 Ribosomal protein L34e	AT1G26880	Ribosomal protein L34e superfamily protein [Source:TAIR_LOCUS;Acc:AT1G26880]
Solyc07g006630.2	1.89	0.00419	0.0359	CONSTANS-like protein (AHRD V1 ***- B2MW87_SOLLC)%3B contains Interpro domain(s) IPR010402 CCT domain	AT5G57660	CONSTANS-like 5 [Source:TAIR_LOCUS;Acc:AT5G57660]
Solyc07g053180.2	1.89	7.64e-05	0.00204	Lrr%2C resistance protein fragment	AT4G03260	Outer arm dynein light chain 1 protein [Source:TAIR_LOCUS;Acc:AT4G03260]
Solyc08g081200.2	1.89	1.3e-06	8.49e-05	Short-chain dehydrogenase/reductase family protein (AHRD V1 ***- D7LZK0_ARALY)%3B contains Interpro domain(s) IPR002347 Glucose/ribitol dehydrogenase	AT4G11410	NAD(P)-binding Rossmann-fold superfamily protein [Source:TAIR_LOCUS;Acc:AT4G11410]
Solyc01g097140.2	1.88	3.09e-05	0.00104	Dual-specificity tyrosine-phosphatase CDC25 (AHRD V1 **** Q10SX6_ORYSJ)%3B contains Interpro domain(s) IPR001763 Rhodanese-like	AT5G03455	Rhodanese/Cell cycle control phosphatase superfamily protein [Source:TAIR_LOCUS;Acc:AT5G03455]
Solyc02g067080.2	1.88	5.98e-05	0.00171	UDP-D-glucose dehydrogenase (AHRD V1 ***- D2WK25_GOSHI)%3B contains Interpro domain(s) IPR014028 UDP-glucose/GDP-mannose dehydrogenase%2C dimerisation and substrate-binding	AT3G01010	UDP-glucose/GDP-mannose dehydrogenase family protein [Source:TAIR_LOCUS;Acc:AT3G01010]
Solyc04g076740.2	1.88	1.85e-07	1.73e-05	Tic20-like protein (AHRD V1 ***- Q2V9A0_SOLTU)%3B contains Interpro domain(s) IPR005691 Chloroplast protein import component Tic20	AT1G04940	translocon at the inner envelope membrane of chloroplasts 20 [Source:TAIR_LOCUS;Acc:AT1G04940]
Solyc05g054230.2	1.88	0.000429	0.00717	Nudix hydrolase 2 (AHRD V1 **-- B6U183_MAIZE)%3B contains Interpro domain(s) IPR000086 NUDIX hydrolase domain	AT5G47650	nudix hydrolase homolog 2 [Source:TAIR_LOCUS;Acc:AT5G47650]
Solyc06g051410.2	1.88	0.000129	0.00305	N-(5%26apos-phosphoribosyl)anthranilate isomerase (AHRD V1 **** B9SQM9_RICCO)%3B contains Interpro domain(s) IPR011060 Ribulose-phosphate binding barrel	AT1G07780	phosphoribosylanthranilate isomerase 1 [Source:TAIR_LOCUS;Acc:AT1G07780]
Solyc03g082590.2	1.87	1.79e-06	0.000108	TBC1 domain family member 15 (AHRD V1 *--- Q6P4X9_XENTR)%3B contains Interpro domain(s) IPR000195 RabGAP/TBC	AT3G49350	Ypt/Rab-GAP domain of gyp1p superfamily protein [Source:TAIR_LOCUS;Acc:AT3G49350]
Solyc06g053810.2	1.87	0.00279	0.0271	At1g04280-like protein (Fragment) (AHRD V1 *-*- B0FVI9_ARALY)	AT1G04280	P-loop containing nucleoside triphosphate hydrolases superfamily protein [Source:TAIR_LOCUS;Acc:AT1G04280]
Solyc08g029160.1	1.87	0.000395	0.00674	Membrane-associated progesterone receptor component 2 (AHRD V1 **-- B6K303_SCHJY)%3B contains Interpro domain(s) IPR001199 Cytochrome b5	AT2G24940	membrane-associated progesterone binding protein 2 [Source:TAIR_LOCUS;Acc:AT2G24940]
Solyc08g076960.1	1.87	0.0046	0.0382	Abscisic acid receptor PYR1 (AHRD V1 **-- PYR1_ARATH)%3B contains Interpro domain(s) IPR019587 Polyketide cyclase/dehydrase	AT4G17870	Polyketide cyclase/dehydrase and lipid transport superfamily protein [Source:TAIR_LOCUS;Acc:AT4G17870]
Solyc09g013120.2	1.87	2.34e-05	0.000836	E3 ubiquitin-protein ligase Hakai (AHRD V1 *--- C0H8T4_SALSA)%3B contains Interpro domain(s) IPR007087 Zinc finger%2C C2H2-type	AT5G01160	RING/U-box superfamily protein [Source:TAIR_LOCUS;Acc:AT5G01160]
Solyc01g096570.2	1.86	1.57e-05	0.000602	Exonuclease family protein expressed (AHRD V1 **-- Q2R3D7_ORYSJ)%3B contains Interpro domain(s) IPR006055 Exonuclease
Solyc03g063680.1	1.86	0.00494	0.0401	Zinc finger CCCH domain-containing protein 30 (AHRD V1 ***- C3H30_ARATH)%3B contains Interpro domain(s) IPR002110 Ankyrin	AT5G12850	CCCH-type zinc finger protein with ARM repeat domain [Source:TAIR_LOCUS;Acc:AT5G12850]
Solyc03g115640.2	1.86	5.81e-06	0.000279
Solyc04g009740.2	1.86	4.26e-05	0.00133	Exocyst complex protein EXO70 (AHRD V1 *--- EXO70_YARLI)%3B contains Interpro domain(s) IPR004140 Exo70 exocyst complex subunit	AT5G03540	exocyst subunit exo70 family protein A1 [Source:TAIR_LOCUS;Acc:AT5G03540]
Solyc05g010320.2	1.86	0.00249	0.0249	Chalcone--flavonone isomerase (AHRD V1 ***- D7LV11_ARALY)%3B contains Interpro domain(s) IPR003466 Chalcone isomerase%2C subgroup	AT3G55120	Chalcone-flavanone isomerase family protein [Source:TAIR_LOCUS;Acc:AT3G55120]
Solyc05g014260.2	1.86	0.000178	0.00382	Response regulator 11 (AHRD V1 *-*- Q0WRT0_ARATH)%3B contains Interpro domain(s) IPR017053 Response regulator%2C plant B-type	AT1G67710	response regulator 11 [Source:TAIR_LOCUS;Acc:AT1G67710]
Solyc06g073320.2	1.86	0.000346	0.0061	GDP-L-galactose phosphorylase 1	AT4G26850	mannose-1-phosphate guanylyltransferase (GDP)s;GDP-galactose:mannose-1-phosphate guanylyltransferases;GDP-galactose:glucose-1-phosphate guanylyltransferases;GDP-galactose:myoinositol-1-phosphate guanylyltransferases;glucose-1-phosphate guanylyltransferase [Source:TAIR_LOCUS;Acc:AT4G26850]
Solyc07g008900.2	1.86	1.1e-05	0.000462	Subtilisin-like serine protease (AHRD V1 **-* Q948Q4_ARATH)%3B contains Interpro domain(s) IPR015500 Peptidase S8%2C subtilisin-related	AT2G19170	subtilisin-like serine protease 3 [Source:TAIR_LOCUS;Acc:AT2G19170]
Solyc09g014520.2	1.86	0.00481	0.0393	Chlorophyll a-b binding protein 6A%2C chloroplastic (AHRD V1 **** CB11_SOLLC)%3B contains Interpro domain(s) IPR001344 Chlorophyll A-B binding protein	AT2G40100	light harvesting complex photosystem II [Source:TAIR_LOCUS;Acc:AT2G40100]
Solyc10g078920.1	1.86	0.00672	0.0487	Thioredoxin-like 5 (AHRD V1 ***- A6N1I7_ORYSI)%3B contains Interpro domain(s) IPR013766 Thioredoxin domain	AT5G06690	WCRKC thioredoxin 1 [Source:TAIR_LOCUS;Acc:AT5G06690]
Solyc12g098510.1	1.86	2.52e-05	0.000886	Rapid alkalinization factor 1 (AHRD V1 **-- Q6TF29_SOLCH)%3B contains Interpro domain(s) IPR008801 Rapid ALkalinization Factor	AT3G23805	ralf-like 24 [Source:TAIR_LOCUS;Acc:AT3G23805]
Solyc01g068480.2	1.85	9.17e-06	0.000397	Embryo defective 2765 (Fragment) (AHRD V1 *-*- D3U0D1_9MAGN)	AT2G38770	P-loop containing nucleoside triphosphate hydrolases superfamily protein [Source:TAIR_LOCUS;Acc:AT2G38770]
Solyc01g079340.2	1.85	3.58e-07	2.99e-05	Receptor-like kinase (AHRD V1 *-*- A7VM33_MARPO)%3B contains Interpro domain(s) IPR002290 Serine/threonine protein kinase	AT4G02010	Protein kinase superfamily protein [Source:TAIR_LOCUS;Acc:AT4G02010]
Solyc07g007870.2	1.85	0.000789	0.0111	NADH flavin oxidoreductase/12-oxophytodienoate reductase (AHRD V1 **-* Q2U7C4_ASPOR)%3B contains Interpro domain(s) IPR001155 NADH:flavin oxidoreductase/NADH oxidase%2C N-terminal	AT2G06050	oxophytodienoate-reductase 3 [Source:TAIR_LOCUS;Acc:AT2G06050]
Solyc10g081110.1	1.85	0.000677	0.00994	RING finger family protein (AHRD V1 ***- D6RU92_SILLA)%3B contains Interpro domain(s) IPR018957 Zinc finger%2C C3HC4 RING-type	AT4G11680	Zinc finger, C3HC4 type (RING finger) family protein [Source:TAIR_LOCUS;Acc:AT4G11680]
Solyc10g084310.1	1.85	5.58e-05	0.00162	30S ribosomal protein S12 (AHRD V1 ***- RS12_MYCPU)%3B contains Interpro domain(s) IPR005680 Ribosomal protein S23%2C eukaryotic/archaeal	AT3G09680	Ribosomal protein S12/S23 family protein [Source:TAIR_LOCUS;Acc:AT3G09680]
Solyc11g020280.1	1.85	0.000247	0.00475	Receptor like kinase%2C RLK	AT1G72180	Leucine-rich receptor-like protein kinase family protein [Source:TAIR_LOCUS;Acc:AT1G72180]
Solyc02g037530.2	1.84	0.00026	0.00495	Auxin response factor 8 (AHRD V1 **** A7L5C4_SOLLC)%3B contains Interpro domain(s) IPR010525 Auxin response factor	AT5G37020	auxin response factor 8 [Source:TAIR_LOCUS;Acc:AT5G37020]
Solyc04g011560.2	1.84	0.000273	0.00515	Heterogeneous nuclear ribonucleoprotein A3-like protein 2 (AHRD V1 *--- B6TV58_MAIZE)%3B contains Interpro domain(s) IPR000504 RNA recognition motif%2C RNP-1	AT2G19380	RNA recognition motif (RRM)-containing protein [Source:TAIR_LOCUS;Acc:AT2G19380]
Solyc04g045600.2	1.84	0.000352	0.00619	Serine/threonine kinase (AHRD V1 **** Q32SF8_HORVD)%3B contains Interpro domain(s) IPR002290 Serine/threonine protein kinase	AT2G25220	Protein kinase superfamily protein [Source:TAIR_LOCUS;Acc:AT2G25220]
Solyc07g054850.2	1.84	0.00537	0.042	Uncharacterized GPI-anchored protein At4g28100 (AHRD V1 ***- UGPI7_ARATH)	AT4G28100	unknown protein; FUNCTIONS IN: molecular_function unknown; INVOLVED IN: biological_process unknown; LOCATED IN: anchored to plasma membrane, anchored to membrane; EXPRESSED IN: 23 plant structures; EXPRESSED DURING: 14 growth stages; BEST Arabidopsi /.../iana protein match is: unknown protein (TAIR:AT3G18050.1); Has 30201 Blast hits to 17322 proteins in 780 species: Archae - 12; Bacteria - 1396; …
Solyc08g016720.1	1.84	0.00464	0.0385	9-cis-epoxycarotenoid dioxygenase 5 (AHRD V1 **** A0SE34_9ROSI)%3B contains Interpro domain(s) IPR004294 Carotenoid oxygenase	AT1G30100	nine-cis-epoxycarotenoid dioxygenase 5 [Source:TAIR_LOCUS;Acc:AT1G30100]
Solyc09g064660.2	1.84	1.21e-05	0.000488	Small nuclear ribonucleoprotein Sm D1 (AHRD V1 ***- B6TXH2_MAIZE)%3B contains Interpro domain(s) IPR006649 Like-Sm ribonucleoprotein%2C eukaryotic and archaea-type%2C core	AT3G07590	Small nuclear ribonucleoprotein family protein [Source:TAIR_LOCUS;Acc:AT3G07590]
Solyc02g077850.2	1.83	7e-05	0.00191	LRR receptor-like serine/threonine-protein kinase%2C RLP	AT1G28340	receptor like protein 4 [Source:TAIR_LOCUS;Acc:AT1G28340]
Solyc03g007740.2	1.83	0.00029	0.00536	Reticulon family protein (AHRD V1 ***- B2WS91_9BRAS)%3B contains Interpro domain(s) IPR003388 Reticulon
Solyc04g008290.2	1.83	0.00611	0.0455	Microtubule-associated protein MAP65-1a (AHRD V1 **** C0JA45_ORYPU)%3B contains Interpro domain(s) IPR007145 MAP65/ASE1	AT1G14690	microtubule-associated protein 65-7 [Source:TAIR_LOCUS;Acc:AT1G14690]
Solyc06g069770.2	1.83	1.84e-05	0.000688	DNA-directed RNA polymerase (AHRD V1 *--- B9GKP9_POPTR)	AT5G62440	Protein of unknown function (DUF3223) [Source:TAIR_LOCUS;Acc:AT5G62440]
Solyc07g055030.1	1.83	2.83e-07	2.44e-05	Genomic DNA chromosome 5 TAC clone K23L20 (AHRD V1 ***- Q9FIZ2_ARATH)%3B contains Interpro domain(s) IPR013219 Ribosomal protein S27/S33%2C mitochondrial	AT5G44710	CONTAINS InterPro DOMAIN/s: Ribosomal protein S27/S33, mitochondrial (InterPro:IPR013219); Has 101 Blast hits to 101 proteins in 55 species: Archae - 0; Bacteria - 0; Metazoa - 8; Fungi - 59; Plants - 26; Viruses - 0; Other Eukaryotes - 8 (source: N /.../ink). [Source:TAIR_LOCUS;Acc:AT5G44710]
Solyc08g083110.2	1.83	0.000892	0.0121	Cystathionine gamma-lyase (AHRD V1 ***- D2LF58_RHOVA)%3B contains Interpro domain(s) IPR000277 Cys/Met metabolism%2C pyridoxal phosphate-dependent enzyme	AT1G64660	methionine gamma-lyase [Source:TAIR_LOCUS;Acc:AT1G64660]
Solyc09g010840.1	1.83	0.000101	0.00254	Myb family transcription factor (AHRD V1 **-* D1LXI9_9ROSI)%3B contains Interpro domain(s) IPR015495 Myb transcription factor
Solyc10g055670.1	1.83	3.93e-05	0.00125	V-type ATP synthase beta chain (AHRD V1 ***- VATB_PYRHO)%3B contains Interpro domain(s) IPR005723 ATPase%2C V1 complex%2C subunit B	AT1G20260	ATPase, V1 complex, subunit B protein [Source:TAIR_LOCUS;Acc:AT1G20260]
Solyc12g042500.1	1.83	0.000381	0.0066	Gibberellin-regulated family protein (AHRD V1 **-- D7MT35_ARALY)%3B contains Interpro domain(s) IPR003854 Gibberellin regulated protein	AT2G14900	Gibberellin-regulated family protein [Source:TAIR_LOCUS;Acc:AT2G14900]
Solyc01g107610.2	1.82	1.87e-06	0.000111	PRKR interacting protein 1 (AHRD V1 *-*- B6TNU4_MAIZE)%3B contains Interpro domain(s) IPR009548 Protein of unknown function DUF1168	AT2G15270	unknown protein; CONTAINS InterPro DOMAIN/s: Protein of unknown function DUF1168 (InterPro:IPR009548); Has 1930 Blast hits to 1364 proteins in 219 species: Archae - 0; Bacteria - 44; Metazoa - 762; Fungi - 280; Plants - 96; Viruses - 3; Other Eukary /.../ 745 (source: NCBI BLink). [Source:TAIR_LOCUS;Acc:AT2G15270]
Solyc02g087610.1	1.82	0.00012	0.00289	Pentatricopeptide repeat-containing protein (AHRD V1 ***- D7LM18_ARALY)%3B contains Interpro domain(s) IPR002885 Pentatricopeptide repeat	AT3G28640	Tetratricopeptide repeat (TPR)-like superfamily protein [Source:TAIR_LOCUS;Acc:AT3G28640]
Solyc03g007660.2	1.82	0.00012	0.00288	NADH dehydrogenase (AHRD V1 ***- D3BQF3_POLPA)%3B contains Interpro domain(s) IPR006806 ETC complex I subunit	AT4G28005	BEST Arabidopsis thaliana protein match is: NADH-ubiquinone oxidoreductase-related (TAIR:AT5G52840.1); Has 37 Blast hits to 37 proteins in 15 species: Archae - 0; Bacteria - 0; Metazoa - 2; Fungi - 0; Plants - 33; Viruses - 0; Other Eukaryotes - 2 ( /.../: NCBI BLink). [Source:TAIR_LOCUS;Acc:AT4G28005]
Solyc03g120620.2	1.82	0.000126	0.00298	Homeobox-leucine zipper protein ATHB-15 (AHRD V1 *-*- ATB15_ARATH)%3B contains Interpro domain(s) IPR002913 Lipid-binding START	AT1G79840	HD-ZIP IV family of homeobox-leucine zipper protein with lipid-binding START domain [Source:TAIR_LOCUS;Acc:AT1G79840]
Solyc05g041530.2	1.82	0.00108	0.0138	Dienelactone hydrolase domain protein (AHRD V1 *--- C3HWX7_BACTU)	AT5G25770	alpha/beta-Hydrolases superfamily protein [Source:TAIR_LOCUS;Acc:AT5G25770]
Solyc06g072160.2	1.82	0.00342	0.0313	Alcohol dehydrogenase 1 (AHRD V1 **** B6T5H2_MAIZE)%3B contains Interpro domain(s) IPR002085 Alcohol dehydrogenase superfamily%2C zinc-containing	AT5G24760	GroES-like zinc-binding dehydrogenase family protein [Source:TAIR_LOCUS;Acc:AT5G24760]
Solyc08g005010.2	1.82	0.000691	0.0101	Unknown Protein (AHRD V1)	AT2G35260	unknown protein; FUNCTIONS IN: molecular_function unknown; INVOLVED IN: biological_process unknown; LOCATED IN: chloroplast; EXPRESSED IN: 21 plant structures; EXPRESSED DURING: 13 growth stages; BEST Arabidopsis thaliana protein match is: unknown p /.../ (TAIR:AT4G17840.1); Has 42 Blast hits to 42 proteins in 14 species: Archae - 0; Bacteria - 0; Metazoa - 0; Fungi - 0; Plants - 42; Viruses - 0;…
Solyc10g044900.1	1.82	0.00233	0.0238	CASTOR protein (Fragment) (AHRD V1 ***- Q1A3R7_SOYBN)	AT5G49960	unknown protein; CONTAINS InterPro DOMAIN/s: Protein of unknown function DUF1012 (InterPro:IPR010420); BEST Arabidopsis thaliana protein match is: Protein of unknown function (DUF1012) (TAIR:AT5G02940.1); Has 1807 Blast hits to 1807 proteins in 277 /.../s: Archae - 0; Bacteria - 0; Metazoa - 736; Fungi - 347; Plants - 385; Viruses - 0; Other Eukaryotes - 339 (source: NCBI BLink). [Source:TAIR_LOC…
Solyc11g005620.1	1.82	0.000142	0.00327	Acetylglutamate kinase-like protein (AHRD V1 ***- Q949B4_ORYSA)%3B contains Interpro domain(s) IPR011148 N-acetylglutamate kinase	AT3G57560	N-acetyl-l-glutamate kinase [Source:TAIR_LOCUS;Acc:AT3G57560]
Solyc02g065770.2	1.81	0.00215	0.0226	COBRA-like protein 4 (AHRD V1 ***- B6SST3_MAIZE)%3B contains Interpro domain(s) IPR017391 COBRA-like	AT3G02210	COBRA-like protein 1 precursor [Source:TAIR_LOCUS;Acc:AT3G02210]
Solyc02g078860.2	1.81	7.56e-05	0.00203	3%26apos(2%26apos) 5%26apos-bisphosphate nucleotidase (AHRD V1 **** Q0WTT5_ARATH)%3B contains Interpro domain(s) IPR006239 3(2)%2C5 -bisphosphate nucleotidase HAL2
Solyc05g016030.2	1.81	1.21e-06	8.02e-05	Palmitoyltransferase erf2 (AHRD V1 *-*- C1GFP3_PARBD)%3B contains Interpro domain(s) IPR001594 Zinc finger%2C DHHC-type	AT3G22180	DHHC-type zinc finger family protein [Source:TAIR_LOCUS;Acc:AT3G22180]
Solyc06g082620.1	1.81	3.85e-05	0.00123	RNA-binding protein PNO1-like protein (AHRD V1 **** D0MTT7_PHYIN)%3B contains Interpro domain(s) IPR018111 K Homology%2C type 1%2C subgroup	AT3G13230	RNA-binding KH domain-containing protein [Source:TAIR_LOCUS;Acc:AT3G13230]
Solyc07g008100.2	1.81	0.000653	0.00966	Genomic DNA chromosome 3 P1 clone MUJ8 (AHRD V1 *-*- Q9LRN2_ARATH)	AT3G24150	unknown protein; BEST Arabidopsis thaliana protein match is: unknown protein (TAIR:AT4G32295.1); Has 50 Blast hits to 50 proteins in 12 species: Archae - 0; Bacteria - 0; Metazoa - 7; Fungi - 0; Plants - 41; Viruses - 0; Other Eukaryotes - 2 (source /.../ BLink). [Source:TAIR_LOCUS;Acc:AT3G24150]
Solyc08g082480.2	1.81	0.000507	0.00803	Phosphatidylinositol 3-and 4-kinase family (Fragment) (AHRD V1 *--* A6N0X2_ORYSI)%3B contains Interpro domain(s) IPR000403 Phosphatidylinositol 3- and 4-kinase%2C catalytic	AT1G64460	Protein kinase superfamily protein [Source:TAIR_LOCUS;Acc:AT1G64460]
Solyc08g083280.2	1.81	0.00452	0.0379	Alcohol dehydrogenase 2 (AHRD V1 **** B6TDN5_MAIZE)%3B contains Interpro domain(s) IPR002085 Alcohol dehydrogenase superfamily%2C zinc-containing	AT1G32780	GroES-like zinc-binding dehydrogenase family protein [Source:TAIR_LOCUS;Acc:AT1G32780]
Solyc11g027880.1	1.81	0.000692	0.0101	Phosphatidylinositol transfer protein SFH5 (AHRD V1 *--- SFH5_YARLI)%3B contains Interpro domain(s) IPR001251 Cellular retinaldehyde-binding/triple function%2C C-terminal	AT1G72160	Sec14p-like phosphatidylinositol transfer family protein [Source:TAIR_LOCUS;Acc:AT1G72160]
Solyc11g069190.1	1.81	0.000891	0.0121	Auxin response factor 4 (AHRD V1 **** Q2LAI9_SOLLC)%3B contains Interpro domain(s) IPR011525 Aux/IAA-ARF-dimerisation IPR003340 Transcriptional factor B3	AT5G60450	auxin response factor 4 [Source:TAIR_LOCUS;Acc:AT5G60450]
Solyc01g104470.2	1.8	0.000174	0.00376	mRNA turnover protein 4 homolog (AHRD V1 **-- B5X718_SALSA)	AT1G25260	Ribosomal protein L10 family protein [Source:TAIR_LOCUS;Acc:AT1G25260]
Solyc06g053190.2	1.8	7.43e-06	0.000337	GTPase activating-like protein (AHRD V1 **-- Q9SG14_ARATH)%3B contains Interpro domain(s) IPR000195 RabGAP/TBC	AT3G49350	Ypt/Rab-GAP domain of gyp1p superfamily protein [Source:TAIR_LOCUS;Acc:AT3G49350]
Solyc09g089560.2	1.8	2.61e-05	0.000911	Ubiquitin carboxyl-terminal hydrolase family protein expressed (AHRD V1 *--- Q2R2A3_ORYSJ)%3B contains Interpro domain(s) IPR002083 MATH	AT1G04300	TRAF-like superfamily protein [Source:TAIR_LOCUS;Acc:AT1G04300]
Solyc11g009080.1	1.8	9.08e-05	0.00234	Phospho-2-dehydro-3-deoxyheptonate aldolase 1 (AHRD V1 ***- B6TUB8_MAIZE)%3B contains Interpro domain(s) IPR002480 DAHP synthetase%2C class II	AT4G39980	3-deoxy-D-arabino-heptulosonate 7-phosphate synthase 1 [Source:TAIR_LOCUS;Acc:AT4G39980]
Solyc01g088060.2	1.79	0.000145	0.00331	Nbs-lrr%2C resistance protein
Solyc01g088820.2	1.79	0.00277	0.0271	Transcription factor (AHRD V1 **-- D7LLP9_ARALY)%3B contains Interpro domain(s) IPR006578 MADF domain	AT2G44730	Alcohol dehydrogenase transcription factor Myb/SANT-like family protein [Source:TAIR_LOCUS;Acc:AT2G44730]
Solyc01g104630.2	1.79	0.000126	0.00299	Pentatricopeptide repeat-containing protein (AHRD V1 ***- D7L9C2_ARALY)%3B contains Interpro domain(s) IPR002885 Pentatricopeptide repeat	AT2G06000	Pentatricopeptide repeat (PPR) superfamily protein [Source:TAIR_LOCUS;Acc:AT2G06000]
Solyc01g107870.2	1.79	0.00015	0.00338	Poly(A) RNA binding protein (AHRD V1 **** B2CJ74_9HYPO)%3B contains Interpro domain(s) IPR006515 Polyadenylate binding protein%2C human types 1%2C 2%2C 3%2C 4	AT1G49760	poly(A) binding protein 8 [Source:TAIR_LOCUS;Acc:AT1G49760]
Solyc04g078390.1	1.79	0.00207	0.022	F-box protein (AHRD V1 *-*- A3RJX0_GOSHI)%3B contains Interpro domain(s) IPR001810 Cyclin-like F-box	AT4G24210	F-box family protein [Source:TAIR_LOCUS;Acc:AT4G24210]
Solyc05g023900.1	1.79	0.000322	0.0058	Pentatricopeptide repeat-containing protein (AHRD V1 ***- D7M582_ARALY)%3B contains Interpro domain(s) IPR002885 Pentatricopeptide repeat	AT5G13230	Tetratricopeptide repeat (TPR)-like superfamily protein [Source:TAIR_LOCUS;Acc:AT5G13230]
Solyc06g071500.2	1.79	0.00289	0.0278	Boron transporter (AHRD V1 **-* A5JUZ5_9ROSI)%3B contains Interpro domain(s) IPR003020 Bicarbonate transporter%2C eukaryotic
Solyc12g008580.1	1.79	0.00439	0.0371	Glucan endo-1 3-beta-glucosidase 4 (AHRD V1 ***- B6TCY1_MAIZE)%3B contains Interpro domain(s) IPR000490 Glycoside hydrolase%2C family 17	AT5G56590	O-Glycosyl hydrolases family 17 protein [Source:TAIR_LOCUS;Acc:AT5G56590]
Solyc01g088130.2	1.78	2.75e-05	0.000941	CST complex subunit STN1 (AHRD V1 ***- STN1_ARATH)%3B contains Interpro domain(s) IPR012340 Nucleic acid-binding%2C OB-fold	AT1G07130	Nucleic acid-binding, OB-fold-like protein [Source:TAIR_LOCUS;Acc:AT1G07130]
Solyc01g099970.2	1.78	2.81e-06	0.000156	F-box/LRR-repeat protein 14 (AHRD V1 *-*- B5X325_SALSA)%3B contains Interpro domain(s) IPR006553 Leucine-rich repeat%2C cysteine-containing subtype	AT5G27920	F-box family protein [Source:TAIR_LOCUS;Acc:AT5G27920]
Solyc01g104720.2	1.78	0.00353	0.0321	Unknown Protein (AHRD V1)
Solyc02g084420.2	1.78	0.00191	0.0208	Zinc finger protein CONSTANS-LIKE 2 (AHRD V1 **-- COL2_ARATH)%3B contains Interpro domain(s) IPR000315 Zinc finger%2C B-box	AT4G10240	B-box zinc finger family protein [Source:TAIR_LOCUS;Acc:AT4G10240]
Solyc02g090020.2	1.78	0.00448	0.0377	Stress regulated protein isoform 2 (AHRD V1 **-- Q2KP23_9SOLN)	AT5G27290	unknown protein; LOCATED IN: chloroplast; EXPRESSED IN: 22 plant structures; EXPRESSED DURING: 13 growth stages; BEST Arabidopsis thaliana protein match is: unknown protein (TAIR:AT1G54680.3); Has 30201 Blast hits to 17322 proteins in 780 species: A /.../- 12; Bacteria - 1396; Metazoa - 17338; Fungi - 3422; Plants - 5037; Viruses - 0; Other Eukaryotes - 2996 (source: NCBI BLink). [Source:TAIR_LOC…
Solyc03g062900.2	1.78	0.00578	0.0439	Unknown Protein (AHRD V1)	AT3G59670	unknown protein; BEST Arabidopsis thaliana protein match is: unknown protein (TAIR:AT4G37440.2); Has 77 Blast hits to 77 proteins in 14 species: Archae - 0; Bacteria - 0; Metazoa - 0; Fungi - 0; Plants - 73; Viruses - 0; Other Eukaryotes - 4 (source /.../ BLink). [Source:TAIR_LOCUS;Acc:AT3G59670]
Solyc03g095690.2	1.78	0.000104	0.00259	Chromodomain-helicase-DNA-binding protein 3 (AHRD V1 *--- CHD3_DROME)%3B contains Interpro domain(s) IPR001650 DNA/RNA helicase%2C C-terminal	AT2G40770	zinc ion binding;DNA binding;helicases;ATP binding;nucleic acid binding [Source:TAIR_LOCUS;Acc:AT2G40770]
Solyc03g117980.2	1.78	0.00578	0.0439	Respiratory burst oxidase-like protein (AHRD V1 **** C1IHQ9_9ROSI)%3B contains Interpro domain(s) IPR013121 Ferric reductase%2C NAD binding	AT4G25090	Riboflavin synthase-like superfamily protein [Source:TAIR_LOCUS;Acc:AT4G25090]
Solyc04g071800.2	1.78	0.00151	0.0176	Cytochrome P450
Solyc05g056460.2	1.78	0.000118	0.00286	Unknown Protein (AHRD V1)	AT5G13340	unknown protein; FUNCTIONS IN: molecular_function unknown; INVOLVED IN: biological_process unknown; LOCATED IN: chloroplast; BEST Arabidopsis thaliana protein match is: unknown protein (TAIR:AT1G10890.1); Has 1807 Blast hits to 1807 proteins in 277 /.../s: Archae - 0; Bacteria - 0; Metazoa - 736; Fungi - 347; Plants - 385; Viruses - 0; Other Eukaryotes - 339 (source: NCBI BLink). [Source:TAIR_LOC…
Solyc10g006490.2	1.78	6.03e-05	0.00172	Trafficking protein particle complex subunit 3 (AHRD V1 ***- B6T6G9_MAIZE)%3B contains Interpro domain(s) IPR016721 TRAPP I complex%2C Bet3	AT5G54750	Transport protein particle (TRAPP) component [Source:TAIR_LOCUS;Acc:AT5G54750]
Solyc10g083830.1	1.78	0.00157	0.0181	Glutamine synthetase I (AHRD V1 ***- Q9SC91_MEDTR)%3B contains Interpro domain(s) IPR008146 Glutamine synthetase%2C catalytic region	AT3G53180	glutamate-ammonia ligases;catalytics;glutamate-ammonia ligases [Source:TAIR_LOCUS;Acc:AT3G53180]
Solyc11g005680.1	1.78	0.000135	0.00312	40S ribosomal protein S18 (AHRD V1 ***- B4G286_MAIZE)%3B contains Interpro domain(s) IPR001892 Ribosomal protein S13	AT1G22780	Ribosomal protein S13/S18 family [Source:TAIR_LOCUS;Acc:AT1G22780]
Solyc03g112590.2	1.77	0.00191	0.0207	Cell division protease ftsH homolog (AHRD V1 *--- FTSH_ODOSI)%3B contains Interpro domain(s) IPR005938 ATPase%2C AAA-type%2C CDC48	AT5G03340	ATPase, AAA-type, CDC48 protein [Source:TAIR_LOCUS;Acc:AT5G03340]
Solyc04g015600.2	1.77	0.00257	0.0255	Receptor like kinase%2C RLK	AT2G41820	Leucine-rich repeat protein kinase family protein [Source:TAIR_LOCUS;Acc:AT2G41820]
Solyc08g061980.2	1.77	0.00204	0.0218	Mechanosensitive ion channel family (AHRD V1 *-*- B6QJY9_PENMQ)%3B contains Interpro domain(s) IPR010920 Like-Sm ribonucleoprotein-related%2C core	AT5G12080	mechanosensitive channel of small conductance-like 10 [Source:TAIR_LOCUS;Acc:AT5G12080]
Solyc09g010140.1	1.77	0.00155	0.018	Arabidopsis thaliana genomic DNA chromosome 5 P1 clone MOK16 (AHRD V1 *--- Q9LYW2_ARATH)%3B contains Interpro domain(s) IPR007608 Protein of unknown function DUF584	AT3G15040	Protein of unknown function, DUF584 [Source:TAIR_LOCUS;Acc:AT3G15040]
Solyc02g093500.2	1.76	0.000542	0.00844	GDSL esterase/lipase At5g14450 (AHRD V1 ***- GDL76_ARATH)%3B contains Interpro domain(s) IPR001087 Lipase%2C GDSL	AT5G14450	GDSL-like Lipase/Acylhydrolase superfamily protein [Source:TAIR_LOCUS;Acc:AT5G14450]
Solyc03g058950.2	1.76	0.00695	0.0498	Inositol hexakisphosphate and diphosphoinositol-pentakisphosphate kinase 2 (AHRD V1 **-- VIP2_MOUSE)%3B contains Interpro domain(s) IPR000560 Histidine acid phosphatase	AT3G01310	Phosphoglycerate mutase-like family protein [Source:TAIR_LOCUS;Acc:AT3G01310]
Solyc03g123630.2	1.76	0.000239	0.00469	Pectinesterase (AHRD V1 ***- Q564D7_SOLLC)%3B contains Interpro domain(s) IPR000070 Pectinesterase%2C catalytic	AT1G53830	pectin methylesterase 2 [Source:TAIR_LOCUS;Acc:AT1G53830]
Solyc04g008460.2	1.76	0.000198	0.00413	Ribosomal protein L15 (AHRD V1 ***- B9GPA1_POPTR)%3B contains Interpro domain(s) IPR000439 Ribosomal protein L15e	AT4G16720	Ribosomal protein L23/L15e family protein [Source:TAIR_LOCUS;Acc:AT4G16720]
Solyc07g014650.2	1.76	0.000144	0.00331	ADP-ribosylation factor (AHRD V1 ***- B6TBI1_MAIZE)%3B contains Interpro domain(s) IPR006688 ADP-ribosylation factor	AT2G18390	ADP-ribosylation factor family protein [Source:TAIR_LOCUS;Acc:AT2G18390]
Solyc08g005490.2	1.76	1.16e-05	0.000476	Dehydration-responsive protein-like (AHRD V1 **-- Q5VRG9_ORYSJ)%3B contains Interpro domain(s) IPR004159 Protein of unknown function DUF248%2C methyltransferase putative	AT1G31850	S-adenosyl-L-methionine-dependent methyltransferases superfamily protein [Source:TAIR_LOCUS;Acc:AT1G31850]
Solyc12g042440.1	1.76	4.6e-06	0.000231	FRIGIDA (AHRD V1 *-*- Q52S96_ARATH)%3B contains Interpro domain(s) IPR012474 Frigida-like	AT4G00650	FRIGIDA-like protein [Source:TAIR_LOCUS;Acc:AT4G00650]
Solyc01g094480.2	1.75	7.91e-06	0.000355	Pre-mRNA-splicing factor prp46 (AHRD V1 **-- B6K7I2_SCHJY)%3B contains Interpro domain(s) IPR020472 G-protein beta WD-40 repeat%2C region	AT3G16650	Transducin/WD40 repeat-like superfamily protein [Source:TAIR_LOCUS;Acc:AT3G16650]
Solyc01g105710.2	1.75	0.000154	0.00342	Peptidyl-prolyl cis-trans isomerase (AHRD V1 **-- A6RSK7_BOTFB)%3B contains Interpro domain(s) IPR001179 Peptidyl-prolyl cis-trans isomerase%2C FKBP-type	AT5G64350	FK506-binding protein 12 [Source:TAIR_LOCUS;Acc:AT5G64350]
Solyc02g085340.1	1.75	0.000478	0.00773	GRAS family transcription factor (AHRD V1 **-* B9MXP6_POPTR)%3B contains Interpro domain(s) IPR005202 GRAS transcription factor	AT3G50650	GRAS family transcription factor [Source:TAIR_LOCUS;Acc:AT3G50650]
Solyc05g010610.2	1.75	0.000584	0.00889	Transcription factor (AHRD V1 *-** D6MKM4_9ASPA)%3B contains Interpro domain(s) IPR011598 Helix-loop-helix DNA-binding	AT1G26260	cryptochrome-interacting basic-helix-loop-helix 5 [Source:TAIR_LOCUS;Acc:AT1G26260]
Solyc06g072470.2	1.75	1.86e-05	0.000692	50S ribosomal protein L29 (AHRD V1 ***- B6TS58_MAIZE)%3B contains Interpro domain(s) IPR001854 Ribosomal protein L29	AT5G65220	Ribosomal L29 family protein [Source:TAIR_LOCUS;Acc:AT5G65220]
Solyc07g066220.2	1.75	0.00015	0.00338	WRKY transcription factor 35 (AHRD V1 ***- Q7XAA6_ORYSJ)%3B contains Interpro domain(s) IPR003657 DNA-binding WRKY	AT4G26440	WRKY DNA-binding protein 34 [Source:TAIR_LOCUS;Acc:AT4G26440]
Solyc08g005220.2	1.75	0.000634	0.00943	Plastid lipid-associated protein 3%2C chloroplastic (AHRD V1 **-- PAP3_BRACM)%3B contains Interpro domain(s) IPR006843 PAP fibrillin	AT2G35490	Plastid-lipid associated protein PAP / fibrillin family protein [Source:TAIR_LOCUS;Acc:AT2G35490]
Solyc10g074470.1	1.75	0.00347	0.0316	Bzip transcription factor-like (AHRD V1 *-*- Q8RU34_ORYSJ)%3B contains Interpro domain(s) IPR006867 Protein of unknown function DUF632	AT2G17110	Protein of unknown function (DUF630 and DUF632) [Source:TAIR_LOCUS;Acc:AT2G17110]
Solyc10g079370.1	1.75	0.00073	0.0105	Transcription initiation factor IIB-2 (AHRD V1 ***- D7L8X6_ARALY)%3B contains Interpro domain(s) IPR000812 Transcription factor TFIIB related	AT3G57370	Cyclin family protein [Source:TAIR_LOCUS;Acc:AT3G57370]
Solyc10g085150.1	1.75	0.000433	0.00721	Undecaprenyl pyrophosphate synthase (AHRD V1 ***- D8G636_9CYAN)%3B contains Interpro domain(s) IPR001441 Di-trans-poly-cis-decaprenylcistransferase-like	AT2G23400	Undecaprenyl pyrophosphate synthetase family protein [Source:TAIR_LOCUS;Acc:AT2G23400]
Solyc02g014360.2	1.74	0.000103	0.00256	Pentatricopeptide repeat-containing protein (AHRD V1 ***- D7L3A6_ARALY)%3B contains Interpro domain(s) IPR002885 Pentatricopeptide repeat	AT4G14850	Pentatricopeptide repeat (PPR) superfamily protein [Source:TAIR_LOCUS;Acc:AT4G14850]
Solyc02g067470.2	1.74	8.56e-05	0.00224	SPFH domain / Band 7 family protein (AHRD V1 **-- Q6L4B0_SOLDE)%3B contains Interpro domain(s) IPR001107 Band 7 protein	AT3G01290	SPFH/Band 7/PHB domain-containing membrane-associated protein family [Source:TAIR_LOCUS;Acc:AT3G01290]
Solyc03g034460.2	1.74	0.00461	0.0384	E3 ubiquitin-protein ligase sina (AHRD V1 *-*- B0WR23_CULQU)%3B contains Interpro domain(s) IPR004162 Seven in absentia protein	AT1G66610	TRAF-like superfamily protein [Source:TAIR_LOCUS;Acc:AT1G66610]
Solyc03g114510.2	1.74	9.02e-05	0.00234	Cupin RmlC-type (AHRD V1 **-- Q2HVC5_MEDTR)%3B contains Interpro domain(s) IPR012864 Protein of unknown function DUF1637	AT1G18490	Protein of unknown function (DUF1637) [Source:TAIR_LOCUS;Acc:AT1G18490]
Solyc04g015280.2	1.74	0.00063	0.00937	Zinc finger RING-type (AHRD V1 **-- A2Q5E8_MEDTR)%3B contains Interpro domain(s) IPR018957 Zinc finger%2C C3HC4 RING-type
Solyc04g080550.2	1.74	0.00114	0.0144	Phenylcoumaran benzylic ether reductase (AHRD V1 **** B6VRE8_TOBAC)%3B contains Interpro domain(s) IPR008030 NmrA-like
Solyc07g056490.2	1.74	6.56e-05	0.00183	Glutathione transferase (AHRD V1 **** O49821_CARPA)%3B contains Interpro domain(s) IPR004046 Glutathione S-transferase%2C C-terminal	AT1G53680	glutathione S-transferase TAU 28 [Source:TAIR_LOCUS;Acc:AT1G53680]
Solyc11g010270.1	1.74	2.96e-06	0.000162	Homeobox-leucine zipper protein (AHRD V1 *-*- Q9FXN8_ZINEL)%3B contains Interpro domain(s) IPR001356 Homeobox	AT2G22430	homeobox protein 6 [Source:TAIR_LOCUS;Acc:AT2G22430]
Solyc11g066670.1	1.74	0.00194	0.021	UDP-glucosyltransferase (AHRD V1 *-*- B8QI32_9MAGN)%3B contains Interpro domain(s) IPR002213 UDP-glucuronosyl/UDP-glucosyltransferase
Solyc01g095340.2	1.73	0.000288	0.00534	Unknown Protein (AHRD V1)
Solyc01g113620.1	1.73	0.000554	0.00856	NBS-LRR resistance protein (Fragment) (AHRD V1 *-*- C1K2I0_ROSHC)%3B contains Interpro domain(s) IPR002182 NB-ARC	AT5G36930	Disease resistance protein (TIR-NBS-LRR class) family [Source:TAIR_LOCUS;Acc:AT5G36930]
Solyc02g081070.2	1.73	6.13e-06	0.000289	Receptor like kinase%2C RLK	AT4G22130	STRUBBELIG-receptor family 8 [Source:TAIR_LOCUS;Acc:AT4G22130]
Solyc04g010310.2	1.73	1.74e-05	0.000661	Uncharacterized ABC transporter ATP-binding protein/permease C9B6.09c (AHRD V1 *-** YNT9_SCHPO)%3B contains Interpro domain(s) IPR003439 ABC transporter-like	AT2G39480	P-glycoprotein 6 [Source:TAIR_LOCUS;Acc:AT2G39480]
Solyc07g052480.2	1.73	0.00465	0.0385	Isocitrate lyase (AHRD V1 **** Q9FQD2_IPOBA)%3B contains Interpro domain(s) IPR006254 Isocitrate lyase	AT3G21720	isocitrate lyase [Source:TAIR_LOCUS;Acc:AT3G21720]
Solyc07g055050.2	1.73	0.00109	0.0139	ATP synthase I-like protein (AHRD V1 **-- A8HNA8_CHLRE)%3B contains Interpro domain(s) IPR008413 ATPase%2C F0 complex%2C subunit I%2C bacillus-type	AT2G31040	ATP synthase protein I -related [Source:TAIR_LOCUS;Acc:AT2G31040]
Solyc08g014340.2	1.73	5.24e-05	0.00156	Cysteine synthase (AHRD V1 **** Q9FS26_SOLTU)%3B contains Interpro domain(s) IPR005859 Cysteine synthase A	AT2G43750	O-acetylserine (thiol) lyase B [Source:TAIR_LOCUS;Acc:AT2G43750]
Solyc09g064270.2	1.73	0.000612	0.00918	Receptor-like kinase (AHRD V1 **** A7VM33_MARPO)%3B contains Interpro domain(s) IPR002290 Serine/threonine protein kinase	AT2G20300	Protein kinase superfamily protein [Source:TAIR_LOCUS;Acc:AT2G20300]
Solyc12g010060.1	1.73	0.000216	0.00437	Eukaryotic translation initiation factor 5A (AHRD V1 ***- Q207T7_GYMCO)%3B contains Interpro domain(s) IPR019769 Translation elongation factor%2C IF5A%2C hypusine site
Solyc12g056100.1	1.73	0.00108	0.0138	Ubiquitin-conjugating enzyme E2 8 (AHRD V1 ***- UBC8_ARATH)%3B contains Interpro domain(s) IPR000608 Ubiquitin-conjugating enzyme%2C E2	AT5G41700	ubiquitin conjugating enzyme 8 [Source:TAIR_LOCUS;Acc:AT5G41700]
Solyc12g100320.1	1.73	5.8e-06	0.000279	Unknown Protein (AHRD V1)	AT3G63390	unknown protein; Has 30201 Blast hits to 17322 proteins in 780 species: Archae - 12; Bacteria - 1396; Metazoa - 17338; Fungi - 3422; Plants - 5037; Viruses - 0; Other Eukaryotes - 2996 (source: NCBI BLink). [Source:TAIR_LOCUS;Acc:AT3G63390]
Solyc01g108930.2	1.72	0.00276	0.027	B3 domain-containing protein Os03g0622200 (AHRD V1 ***- Y3222_ORYSJ)%3B contains Interpro domain(s) IPR003340 Transcriptional factor B3
Solyc05g015500.2	1.72	0.000141	0.00325	Zinc finger Ran-binding domain-containing protein 2 (AHRD V1 *-** ZRAB2_RAT)%3B contains Interpro domain(s) IPR001876 Zinc finger%2C RanBP2-type	AT1G67325	Ran BP2/NZF zinc finger-like superfamily protein [Source:TAIR_LOCUS;Acc:AT1G67325]
Solyc06g063240.2	1.72	5.05e-05	0.00152		AT1G51630	O-fucosyltransferase family protein [Source:TAIR_LOCUS;Acc:AT1G51630]
Solyc06g065100.2	1.72	0.0022	0.0229	Myb-like transcription factor 1 (AHRD V1 **** Q8H271_GOSHI)%3B contains Interpro domain(s) IPR015495 Myb transcription factor	AT1G22640	myb domain protein 3 [Source:TAIR_LOCUS;Acc:AT1G22640]
Solyc06g082810.2	1.72	0.00255	0.0254	Oligoribonuclease (AHRD V1 ***- B6U6N3_MAIZE)%3B contains Interpro domain(s) IPR006055 Exonuclease	AT2G26970	Polynucleotidyl transferase, ribonuclease H-like superfamily protein [Source:TAIR_LOCUS;Acc:AT2G26970]
Solyc07g064150.2	1.72	0.00539	0.0422	Translation initiation factor SUI1 (AHRD V1 **** A4QR10_MAGGR)%3B contains Interpro domain(s) IPR005874 Eukaryotic translation initiation factor SUI1
Solyc07g065640.2	1.72	2.41e-05	0.000857	RPM1 interacting protein 4 transcript 2 (AHRD V1 *-*- D2J0U4_9ASTR)%3B contains Interpro domain(s) IPR008700 Defence response%2C Rin4	AT5G55850	RPM1-interacting protein 4 (RIN4) family protein [Source:TAIR_LOCUS;Acc:AT5G55850]
Solyc09g061340.1	1.72	0.000335	0.00598	Pentatricopeptide repeat-containing protein (AHRD V1 ***- D7L041_ARALY)%3B contains Interpro domain(s) IPR002885 Pentatricopeptide repeat
Solyc09g098130.1	1.72	0.00197	0.0213	Cc-nbs-lrr%2C resistance protein
Solyc12g005010.1	1.72	0.000283	0.00528		AT1G50660	unknown protein; INVOLVED IN: biological_process unknown; LOCATED IN: chloroplast; EXPRESSED IN: 22 plant structures; EXPRESSED DURING: 13 growth stages; BEST Arabidopsis thaliana protein match is: unknown protein (TAIR:AT3G20350.1); Has 21445 Blast /.../to 15134 proteins in 1325 species: Archae - 461; Bacteria - 2309; Metazoa - 11052; Fungi - 1737; Plants - 1035; Viruses - 42; Other Eukaryotes -…
Solyc02g084230.1	1.71	0.000108	0.00267	GAGA-binding transcriptional activator (AHRD V1 ***- A1E2T9_MEDTR)%3B contains Interpro domain(s) IPR010409 GAGA binding-like
Solyc06g082990.2	1.71	0.000387	0.00665	Group II intron splicing factor CRS1-like (AHRD V1 *--- Q5JK62_ORYSJ)%3B contains Interpro domain(s) IPR001890 RNA-binding%2C CRM domain	AT3G25440	RNA-binding CRS1 / YhbY (CRM) domain protein [Source:TAIR_LOCUS;Acc:AT3G25440]
Solyc07g041490.1	1.71	0.000199	0.00414	Stress responsive alpha-beta barrel domain protein (AHRD V1 *-*- C7QRA6_CYAP0)%3B contains Interpro domain(s) IPR013097 Stress responsive alpha-beta barrel	AT1G51360	dimeric A/B barrel domainS-protein 1 [Source:TAIR_LOCUS;Acc:AT1G51360]
Solyc08g078080.2	1.71	0.00343	0.0314	Pentatricopeptide repeat-containing protein (AHRD V1 ***- D7M3D7_ARALY)%3B contains Interpro domain(s) IPR002885 Pentatricopeptide repeat	AT4G16835	Tetratricopeptide repeat (TPR)-like superfamily protein [Source:TAIR_LOCUS;Acc:AT4G16835]
Solyc10g050850.1	1.71	0.000321	0.0058	Galactose-1-phosphate uridylyltransferase (AHRD V1 **** A5C6V7_VITVI)%3B contains Interpro domain(s) IPR001937 Galactose-1-phosphate uridyl transferase%2C class I	AT5G18200	UTP:galactose-1-phosphate uridylyltransferases;ribose-5-phosphate adenylyltransferases [Source:TAIR_LOCUS;Acc:AT5G18200]
Solyc01g095480.2	1.7	2.63e-05	0.000914	Ribonuclease PH (AHRD V1 ***- RNPH_STRGG)%3B contains Interpro domain(s) IPR001247 Exoribonuclease%2C phosphorolytic domain 1	AT3G61620	3'-5'-exoribonuclease family protein [Source:TAIR_LOCUS;Acc:AT3G61620]
Solyc03g083100.2	1.7	0.00146	0.0173	Calmodulin-binding protein family-like (AHRD V1 **-* Q6YXT2_ORYSJ)%3B contains Interpro domain(s) IPR000048 IQ calmodulin-binding region	AT3G49260	IQ-domain 21 [Source:TAIR_LOCUS;Acc:AT3G49260]
Solyc03g112270.2	1.7	0.000178	0.00382	Lrr%2C resistance protein fragment	AT3G11330	plant intracellular ras group-related LRR 9 [Source:TAIR_LOCUS;Acc:AT3G11330]
Solyc06g065900.2	1.7	0.000817	0.0113	Serine-rich protein (AHRD V1 ***- Q8L8M8_ARATH)	AT5G11090	serine-rich protein-related [Source:TAIR_LOCUS;Acc:AT5G11090]
Solyc08g008220.2	1.7	0.00168	0.019	Ubiquitin-conjugating enzyme E2 10 (AHRD V1 ***- UBC10_ARATH)%3B contains Interpro domain(s) IPR000608 Ubiquitin-conjugating enzyme%2C E2	AT4G27960	ubiquitin conjugating enzyme 9 [Source:TAIR_LOCUS;Acc:AT4G27960]
Solyc01g109370.2	1.69	0.00262	0.0259	1-acylglycerol-3-phosphate acyltransferase (AHRD V1 **** A2TF19_BRAJU)%3B contains Interpro domain(s) IPR002123 Phospholipid/glycerol acyltransferase	AT3G18850	lysophosphatidyl acyltransferase 5 [Source:TAIR_LOCUS;Acc:AT3G18850]
Solyc01g109570.2	1.69	0.0005	0.00796	Glucan endo-1 3-beta-glucosidase 7 (AHRD V1 ***- B6T289_MAIZE)%3B contains Interpro domain(s) IPR013781 Glycoside hydrolase%2C subgroup%2C catalytic core IPR000490 Glycoside hydrolase%2C family 17	AT2G16230	O-Glycosyl hydrolases family 17 protein [Source:TAIR_LOCUS;Acc:AT2G16230]
Solyc02g068360.2	1.69	3.17e-05	0.00105	Tafazzin (AHRD V1 ***- C1BN32_9MAXI)%3B contains Interpro domain(s) IPR000872 Tafazzin	AT1G78690	Phospholipid/glycerol acyltransferase family protein [Source:TAIR_LOCUS;Acc:AT1G78690]
Solyc02g087000.2	1.69	0.00207	0.0219	Potassium transporter (AHRD V1 **** D2JYH2_GOSHI)%3B contains Interpro domain(s) IPR018519 Potassium uptake protein%2C kup IPR003855 K+ potassium transporter	AT1G70300	K+ uptake permease 6 [Source:TAIR_LOCUS;Acc:AT1G70300]
Solyc03g019880.2	1.69	0.00028	0.00525	UPF0426 protein At1g28150%2C chloroplastic (AHRD V1 ***- Y1815_ARATH)	AT1G28150	unknown protein; FUNCTIONS IN: molecular_function unknown; INVOLVED IN: biological_process unknown; LOCATED IN: plastoglobule; EXPRESSED IN: 22 plant structures; EXPRESSED DURING: 13 growth stages; Has 96 Blast hits to 96 proteins in 44 species: Arc /.../0; Bacteria - 56; Metazoa - 0; Fungi - 0; Plants - 40; Viruses - 0; Other Eukaryotes - 0 (source: NCBI BLink). [Source:TAIR_LOCUS;Acc:AT1G28150]
Solyc03g097360.2	1.69	0.000161	0.00354	BolA-like (AHRD V1 ***- Q67VQ4_ORYSJ)%3B contains Interpro domain(s) IPR002634 BolA-like protein	AT5G17560	BolA-like family protein [Source:TAIR_LOCUS;Acc:AT5G17560]
Solyc04g025670.2	1.69	2.65e-05	0.000919		AT1G24050	RNA-processing, Lsm domain [Source:TAIR_LOCUS;Acc:AT1G24050]
Solyc06g053220.2	1.69	0.00388	0.0343	Homeobox leucine zipper protein (AHRD V1 ***- B8YIB0_MIRJA)%3B contains Interpro domain(s) IPR001356 Homeobox
Solyc07g041340.1	1.69	0.000308	0.00561	ELF4-like protein (AHRD V1 ***- C6ZKI7_SOLTU)%3B contains Interpro domain(s) IPR009741 Protein of unknown function DUF1313	AT1G17455	ELF4-like 4 [Source:TAIR_LOCUS;Acc:AT1G17455]
Solyc01g081510.2	1.68	0.000283	0.00528	3-hydroxyisobutyrate dehydrogenase (AHRD V1 ***- D8MAS0_BLAHO)%3B contains Interpro domain(s) IPR015815 3-hydroxyacid dehydrogenase/reductase	AT1G71170	6-phosphogluconate dehydrogenase family protein [Source:TAIR_LOCUS;Acc:AT1G71170]
Solyc04g071750.2	1.68	0.000445	0.00736	Tubby-like F-box protein 5 (AHRD V1 ***- TLP5_ORYSJ)%3B contains Interpro domain(s) IPR000007 Tubby%2C C-terminal	AT2G18280	tubby like protein 2 [Source:TAIR_LOCUS;Acc:AT2G18280]
Solyc05g006880.1	1.68	5.81e-05	0.00168	Unknown Protein (AHRD V1)
Solyc06g064460.2	1.68	0.00021	0.00429	Ribosomal protein L7a (AHRD V1 ***- A8J567_CHLRE)%3B contains Interpro domain(s) IPR001921 Ribosomal protein L7A	AT2G47610	Ribosomal protein L7Ae/L30e/S12e/Gadd45 family protein [Source:TAIR_LOCUS;Acc:AT2G47610]
Solyc07g053690.2	1.68	0.000148	0.00335	OB-fold nucleic acid binding domain containing protein (AHRD V1 ***- B6SHT0_MAIZE)%3B contains Interpro domain(s) IPR012340 Nucleic acid-binding%2C OB-fold	AT1G03810	Nucleic acid-binding, OB-fold-like protein [Source:TAIR_LOCUS;Acc:AT1G03810]
Solyc12g014020.1	1.68	0.000564	0.00868	SOSS complex subunit B1 (AHRD V1 ***- D3PI38_9MAXI)%3B contains Interpro domain(s) IPR012340 Nucleic acid-binding%2C OB-fold	AT5G63690	Nucleic acid-binding, OB-fold-like protein [Source:TAIR_LOCUS;Acc:AT5G63690]
Solyc01g005270.2	1.67	0.00106	0.0136	SEC14 cytosolic factor family protein (AHRD V1 **-- D7M8H6_ARALY)%3B contains Interpro domain(s) IPR001251 Cellular retinaldehyde-binding/triple function%2C C-terminal	AT1G14820	Sec14p-like phosphatidylinositol transfer family protein [Source:TAIR_LOCUS;Acc:AT1G14820]
Solyc01g096290.2	1.67	0.000536	0.00838	Ubiquitin (AHRD V1 ***- C0SFI2_PARBP)%3B contains Interpro domain(s) IPR019956 Ubiquitin subgroup	AT2G36170	Ubiquitin supergroup;Ribosomal protein L40e [Source:TAIR_LOCUS;Acc:AT2G36170]
Solyc02g078390.2	1.67	0.000422	0.00707	MutS2 protein (AHRD V1 ***- B0JH18_MICAN)%3B contains Interpro domain(s) IPR005747 DNA mismatch repair protein MutS%2C type 2	AT1G65070	DNA mismatch repair protein MutS, type 2 [Source:TAIR_LOCUS;Acc:AT1G65070]
Solyc05g007590.2	1.67	0.00136	0.0163	Isopenicillin N epimerase-like (AHRD V1 ***- Q5JNT6_ORYSJ)%3B contains Interpro domain(s) IPR015424 Pyridoxal phosphate-dependent transferase%2C major region	AT5G26600	Pyridoxal phosphate (PLP)-dependent transferases superfamily protein [Source:TAIR_LOCUS;Acc:AT5G26600]
Solyc05g016240.2	1.67	2.88e-05	0.000971	Genomic DNA chromosome 3 P1 clone MMP21 (AHRD V1 **-- Q9LHJ0_ARATH)	AT3G22270	Topoisomerase II-associated protein PAT1 [Source:TAIR_LOCUS;Acc:AT3G22270]
Solyc05g055160.2	1.67	0.000576	0.00881	DNAJ chaperone (AHRD V1 ***- B0W7V8_CULQU)%3B contains Interpro domain(s) IPR003095 Heat shock protein DnaJ	AT3G44110	DNAJ homologue 3 [Source:TAIR_LOCUS;Acc:AT3G44110]
Solyc06g062950.1	1.67	0.00202	0.0216	Subtilisin-like protease (AHRD V1 **-- A9XG40_TOBAC)%3B contains Interpro domain(s) IPR015500 Peptidase S8%2C subtilisin-related	AT3G14067	Subtilase family protein [Source:TAIR_LOCUS;Acc:AT3G14067]
Solyc07g053220.1	1.67	0.000262	0.00497	Receptor-like protein kinase (AHRD V1 ***- Q9LLN5_ORYSA)%3B contains Interpro domain(s) IPR002290 Serine/threonine protein kinase	AT2G19130	S-locus lectin protein kinase family protein [Source:TAIR_LOCUS;Acc:AT2G19130]
Solyc08g021920.2	1.67	6.71e-05	0.00185	DnaJ homolog subfamily C member 13 (AHRD V1 **-- DJC13_HUMAN)	AT2G26890	DNAJ heat shock N-terminal domain-containing protein [Source:TAIR_LOCUS;Acc:AT2G26890]
Solyc12g008370.1	1.67	0.00174	0.0194	Pre-mRNA-processing protein 45 (AHRD V1 **-- D6RKF6_COPC7)%3B contains Interpro domain(s) IPR017862 SKI-interacting protein%2C SKIP	AT1G77180	chromatin protein family [Source:TAIR_LOCUS;Acc:AT1G77180]
Solyc12g096190.1	1.67	6.03e-05	0.00172	Tryptophan synthase beta chain (AHRD V1 ***- Q9FFW8_ARATH)%3B contains Interpro domain(s) IPR006316 Tryptophan synthase%2C beta chain-like	AT5G38530	tryptophan synthase beta type 2 [Source:TAIR_LOCUS;Acc:AT5G38530]
Solyc12g096390.1	1.67	0.000448	0.00738	Protein C2orf79 homolog (AHRD V1 *--- D3PGK2_9MAXI)%3B contains Interpro domain(s) IPR017867 Protein-tyrosine phosphatase%2C low molecular weight	AT5G10700	Peptidyl-tRNA hydrolase II (PTH2) family protein [Source:TAIR_LOCUS;Acc:AT5G10700]
Solyc02g086740.1	1.66	0.000878	0.012	50S ribosomal protein L12-C (AHRD V1 ***- Q8LBJ7_ARATH)%3B contains Interpro domain(s) IPR015608 Ribosomal protein L12%2C chloroplast	AT3G27830	ribosomal protein L12-A [Source:TAIR_LOCUS;Acc:AT3G27830]
Solyc04g080290.2	1.66	0.00288	0.0278	CRAL/TRIO domain containing protein expressed (AHRD V1 **-- Q75GU9_ORYSJ)%3B contains Interpro domain(s) IPR001251 Cellular retinaldehyde-binding/triple function%2C C-terminal	AT1G75170	Sec14p-like phosphatidylinositol transfer family protein [Source:TAIR_LOCUS;Acc:AT1G75170]
Solyc06g064630.2	1.66	0.000838	0.0116	Ribosomal protein L15 (AHRD V1 ***- B9GPA1_POPTR)%3B contains Interpro domain(s) IPR000439 Ribosomal protein L15e	AT4G16720	Ribosomal protein L23/L15e family protein [Source:TAIR_LOCUS;Acc:AT4G16720]
Solyc10g083280.1	1.66	0.000815	0.0113	30S ribosomal protein S11 (AHRD V1 ***- RS11_CAUSK)%3B contains Interpro domain(s) IPR018102 Ribosomal S11%2C conserved site	AT2G36160	Ribosomal protein S11 family protein [Source:TAIR_LOCUS;Acc:AT2G36160]
Solyc12g099630.1	1.66	0.00453	0.0379	Mitochondrial carrier protein-like (AHRD V1 ***- Q9LIF7_ARATH)%3B contains Interpro domain(s) IPR002067 Mitochondrial carrier protein	AT3G21390	Mitochondrial substrate carrier family protein [Source:TAIR_LOCUS;Acc:AT3G21390]
Solyc01g008130.2	1.65	0.000465	0.0076	DEP domain-containing protein 1B (AHRD V1 *--- DEP1B_HUMAN)%3B contains Interpro domain(s) IPR006869 Protein of unknown function DUF547	AT3G11920	glutaredoxin-related [Source:TAIR_LOCUS;Acc:AT3G11920]
Solyc02g088170.1	1.65	0.000405	0.00686	Pentatricopeptide repeat-containing protein (AHRD V1 ***- D7M7B4_ARALY)%3B contains Interpro domain(s) IPR002885 Pentatricopeptide repeat	AT5G15300	Pentatricopeptide repeat (PPR) superfamily protein [Source:TAIR_LOCUS;Acc:AT5G15300]
Solyc02g092390.2	1.65	1.83e-05	0.000686	Unknown Protein (AHRD V1)	AT3G49890	unknown protein; Has 27 Blast hits to 27 proteins in 13 species: Archae - 0; Bacteria - 0; Metazoa - 3; Fungi - 0; Plants - 21; Viruses - 0; Other Eukaryotes - 3 (source: NCBI BLink). [Source:TAIR_LOCUS;Acc:AT3G49890]
Solyc10g083760.1	1.65	0.000175	0.00376	Threonine dehydratase biosynthetic (AHRD V1 ***- D9SD66_9PROT)%3B contains Interpro domain(s) IPR000634 Serine/threonine dehydratase%2C pyridoxal-phosphate-binding site IPR005787 Threonine dehydratase I	AT3G10050	L-O-methylthreonine resistant 1 [Source:TAIR_LOCUS;Acc:AT3G10050]
Solyc01g066770.2	1.64	0.000133	0.0031	Chaperone protein dnaJ 49 (AHRD V1 ***- B6TUY9_MAIZE)%3B contains Interpro domain(s) IPR003095 Heat shock protein DnaJ	AT5G49060	Heat shock protein DnaJ, N-terminal with domain of unknown function (DUF1977) [Source:TAIR_LOCUS;Acc:AT5G49060]
Solyc01g095020.2	1.64	9.58e-05	0.00244	cDNA clone J023132J12 full insert sequence (AHRD V1 ***- B7EL27_ORYSJ)	AT4G01290	unknown protein; FUNCTIONS IN: molecular_function unknown; INVOLVED IN: biological_process unknown; LOCATED IN: cellular_component unknown; EXPRESSED IN: 24 plant structures; EXPRESSED DURING: 15 growth stages; Has 1744 Blast hits to 1308 proteins i /.../species: Archae - 0; Bacteria - 241; Metazoa - 793; Fungi - 253; Plants - 108; Viruses - 0; Other Eukaryotes - 349 (source: NCBI BLink). [Source…
Solyc02g079650.2	1.64	0.00277	0.0271	Receptor protein kinase (AHRD V1 ***- Q40096_IPOTF)%3B contains Interpro domain(s) IPR002290 Serine/threonine protein kinase
Solyc02g083320.2	1.64	0.000684	0.01	RNA-binding protein (AHRD V1 *--* B6JZH8_SCHJY)%3B contains Interpro domain(s) IPR012677 Nucleotide-binding%2C alpha-beta plait	AT4G35785	RNA-binding (RRM/RBD/RNP motifs) family protein [Source:TAIR_LOCUS;Acc:AT4G35785]
Solyc08g005450.1	1.64	0.000245	0.00474	CAX-interacting protein 4 (AHRD V1 *--- CXIP4_ARATH)%3B contains Interpro domain(s) IPR001878 Zinc finger%2C CCHC-type	AT2G28910	CAX interacting protein 4 [Source:TAIR_LOCUS;Acc:AT2G28910]
Solyc12g006320.1	1.64	0.000364	0.00637	ATP-dependent RNA helicase (AHRD V1 *-*- Q6L724_HORVU)%3B contains Interpro domain(s) IPR011545 DNA/RNA helicase%2C DEAD/DEAH box type%2C N-terminal	AT3G22310	putative mitochondrial RNA helicase 1 [Source:TAIR_LOCUS;Acc:AT3G22310]
Solyc12g035130.1	1.64	0.000338	0.00601	ATP dependent RNA helicase (AHRD V1 ***- B3LNW9_YEAS1)%3B contains Interpro domain(s) IPR011545 DNA/RNA helicase%2C DEAD/DEAH box type%2C N-terminal	AT3G01540	DEAD box RNA helicase 1 [Source:TAIR_LOCUS;Acc:AT3G01540]
Solyc12g055990.1	1.64	4.93e-06	0.000244	Abscisic acid receptor PYL9 (AHRD V1 **-- PYL9_ARATH)%3B contains Interpro domain(s) IPR019587 Polyketide cyclase/dehydrase
Solyc12g094490.1	1.64	0.000885	0.012	mRNA cleavage factor complex component Pcf11 (AHRD V1 *--- C5JVP7_AJEDS)%3B contains Interpro domain(s) IPR008942 ENTH/VHS	AT4G04885	PCF11P-similar protein 4 [Source:TAIR_LOCUS;Acc:AT4G04885]
Solyc01g099340.2	1.63	0.00551	0.0427	Zinc finger protein (AHRD V1 *--- Q764N7_MALDO)%3B contains Interpro domain(s) IPR007087 Zinc finger%2C C2H2-type	AT1G55110	indeterminate(ID)-domain 7 [Source:TAIR_LOCUS;Acc:AT1G55110]
Solyc02g081920.2	1.63	6.84e-05	0.00188	Plastid ribulose-1 5 bisphosphate carboxylase/oxygenase large subunit N-methyltransferase-related protein (Fragment) (AHRD V1 *-*- A7KWL3_ARALP)%3B contains Interpro domain(s) IPR001214 SET	AT4G20130	plastid transcriptionally active 14 [Source:TAIR_LOCUS;Acc:AT4G20130]
Solyc02g088340.2	1.63	0.000296	0.00544	WRKY transcription factor-c (AHRD V1 **** Q5DJV3_CAPAN)%3B contains Interpro domain(s) IPR003657 DNA-binding WRKY	AT3G01080	WRKY DNA-binding protein 58 [Source:TAIR_LOCUS;Acc:AT3G01080]
Solyc03g005010.2	1.63	9.57e-05	0.00244	Uncharacterized RNA methyltransferase (AHRD V1 ***- C3BFC5_9BACI)	AT3G27180	S-adenosyl-L-methionine-dependent methyltransferases superfamily protein [Source:TAIR_LOCUS;Acc:AT3G27180]
Solyc04g079970.2	1.63	0.0044	0.0372	Ubiquitin-conjugating enzyme E2 11 (AHRD V1 ***- UBC11_ARATH)%3B contains Interpro domain(s) IPR000608 Ubiquitin-conjugating enzyme%2C E2	AT2G18600	Ubiquitin-conjugating enzyme family protein [Source:TAIR_LOCUS;Acc:AT2G18600]
Solyc06g068390.1	1.63	0.00478	0.0392	Zinc finger family protein (AHRD V1 ***- D7M3K4_ARALY)%3B contains Interpro domain(s) IPR007087 Zinc finger%2C C2H2-type	AT1G80730	zinc-finger protein 1 [Source:TAIR_LOCUS;Acc:AT1G80730]
Solyc07g065670.1	1.63	0.00504	0.0406	Unknown Protein (AHRD V1)
Solyc08g067920.2	1.63	4.18e-05	0.00131	Nucleic acid binding protein (AHRD V1 *--- D7M9R5_ARALY)%3B contains Interpro domain(s) IPR019542 Enhancer of polycomb-like	AT4G32620	Enhancer of polycomb-like transcription factor protein [Source:TAIR_LOCUS;Acc:AT4G32620]
Solyc11g006460.1	1.63	0.000851	0.0117	DNAJ chaperone (AHRD V1 ***- B0W7V8_CULQU)%3B contains Interpro domain(s) IPR003095 Heat shock protein DnaJ	AT3G44110	DNAJ homologue 3 [Source:TAIR_LOCUS;Acc:AT3G44110]
Solyc12g049390.1	1.63	0.000283	0.00528	Transmembrane protein (AHRD V1 **-- C0NFK1_AJECG)%3B contains Interpro domain(s) IPR009637 Transmembrane receptor%2C eukaryota	AT1G72480	Lung seven transmembrane receptor family protein [Source:TAIR_LOCUS;Acc:AT1G72480]
Solyc02g014170.2	1.62	0.000181	0.00387	Baculoviral IAP repeat-containing 2 (AHRD V1 *--- Q6P6S1_RAT)%3B contains Interpro domain(s) IPR018957 Zinc finger%2C C3HC4 RING-type	AT5G23110	Zinc finger, C3HC4 type (RING finger) family protein [Source:TAIR_LOCUS;Acc:AT5G23110]
Solyc02g068560.2	1.62	2.9e-05	0.000978	Chromodomain helicase DNA binding protein 5 (AHRD V1 *--- A2A8L1_MOUSE)%3B contains Interpro domain(s) IPR000330 SNF2-related	AT5G44800	chromatin remodeling 4 [Source:TAIR_LOCUS;Acc:AT5G44800]
Solyc02g077760.1	1.62	8.32e-05	0.00219	Unknown Protein (AHRD V1)
Solyc02g088480.2	1.62	1.15e-05	0.000475	T7.1 protein (AHRD V1 *-*- Q9FZE6_ARATH)%3B contains Interpro domain(s) IPR008581 Protein of unknown function DUF863%2C plant
Solyc04g005500.2	1.62	5.99e-05	0.00171		AT1G13940	Plant protein of unknown function (DUF863) [Source:TAIR_LOCUS;Acc:AT1G13940]
Solyc04g081170.2	1.62	8.16e-06	0.000364	GAGA-binding transcriptional activator (AHRD V1 ***- A1E2T9_MEDTR)%3B contains Interpro domain(s) IPR010409 GAGA binding-like	AT5G42520	basic pentacysteine 6 [Source:TAIR_LOCUS;Acc:AT5G42520]
Solyc05g025810.2	1.62	0.00138	0.0165	Strictosidine synthase family protein (AHRD V1 **-- Q2SQU4_HAHCH)%3B contains Interpro domain(s) IPR004141 Strictosidine synthase	AT2G41290	strictosidine synthase-like 2 [Source:TAIR_LOCUS;Acc:AT2G41290]
Solyc06g065650.2	1.62	1.66e-05	0.000633	Protein TIFY 8 (AHRD V1 ***- TIF8_ARATH)%3B contains Interpro domain(s) IPR010399 Tify	AT4G32570	TIFY domain protein 8 [Source:TAIR_LOCUS;Acc:AT4G32570]
Solyc06g073110.2	1.62	0.00328	0.0305	Legume lectin beta domain (AHRD V1 *-*- A2Q3C0_MEDTR)%3B contains Interpro domain(s) IPR010341 Protein of unknown function DUF936%2C plant	AT1G08760	Plant protein of unknown function (DUF936) [Source:TAIR_LOCUS;Acc:AT1G08760]
Solyc09g082500.2	1.62	0.00243	0.0245	Tesmin/TSO1-like CXC domain containing protein expressed (AHRD V1 *--- Q10G99_ORYSJ)%3B contains Interpro domain(s) IPR005172 Tesmin/TSO1-like%2C CXC	AT3G22760	Tesmin/TSO1-like CXC domain-containing protein [Source:TAIR_LOCUS;Acc:AT3G22760]
Solyc09g091980.2	1.62	2.2e-05	0.000793	N-alpha-acetyltransferase 30%2C NatC catalytic subunit (AHRD V1 **** NAA30_DROME)%3B contains Interpro domain(s) IPR000182 GCN5-related N-acetyltransferase	AT2G38130	Acyl-CoA N-acyltransferases (NAT) superfamily protein [Source:TAIR_LOCUS;Acc:AT2G38130]
Solyc11g044230.1	1.62	0.00142	0.0169	UPF0727 protein C6orf115 homolog (AHRD V1 *-*- CF115_XENLA)	AT4G33640	unknown protein; Has 30201 Blast hits to 17322 proteins in 780 species: Archae - 12; Bacteria - 1396; Metazoa - 17338; Fungi - 3422; Plants - 5037; Viruses - 0; Other Eukaryotes - 2996 (source: NCBI BLink). [Source:TAIR_LOCUS;Acc:AT4G33640]
Solyc12g094540.1	1.62	0.00264	0.0261	3%26apos-5%26apos exonuclease (AHRD V1 ***- Q0HXZ2_SHESR)%3B contains Interpro domain(s) IPR002562 3'-5' exonuclease	AT2G36110	Polynucleotidyl transferase, ribonuclease H-like superfamily protein [Source:TAIR_LOCUS;Acc:AT2G36110]
Solyc01g058320.2	1.61	0.00212	0.0224	T6A9.7 protein (AHRD V1 *-*- Q9FZ23_ARATH)	AT1G02380	unknown protein; BEST Arabidopsis thaliana protein match is: unknown protein (TAIR:AT4G01960.1); Has 66 Blast hits to 66 proteins in 11 species: Archae - 0; Bacteria - 0; Metazoa - 0; Fungi - 0; Plants - 66; Viruses - 0; Other Eukaryotes - 0 (source /.../ BLink). [Source:TAIR_LOCUS;Acc:AT1G02380]
Solyc01g102330.2	1.61	0.00161	0.0185	Acetyl xylan esterase A (AHRD V1 **-- D0TLQ4_9BACE)%3B contains Interpro domain(s) IPR005181 Protein of unknown function DUF303%2C acetylesterase putative
Solyc01g112260.2	1.61	0.00388	0.0342	Unknown Protein (AHRD V1)	AT2G17300	unknown protein; FUNCTIONS IN: molecular_function unknown; INVOLVED IN: biological_process unknown; LOCATED IN: chloroplast; EXPRESSED IN: 20 plant structures; EXPRESSED DURING: 13 growth stages; BEST Arabidopsis thaliana protein match is: unknown p /.../ (TAIR:AT4G35320.1); Has 42 Blast hits to 42 proteins in 10 species: Archae - 0; Bacteria - 0; Metazoa - 0; Fungi - 0; Plants - 42; Viruses - 0;…
Solyc02g070540.2	1.61	0.000446	0.00736		AT1G29980	Protein of unknown function, DUF642 [Source:TAIR_LOCUS;Acc:AT1G29980]
Solyc02g092480.2	1.61	8.67e-05	0.00226	Phototropic-responsive NPH3 family protein (AHRD V1 **-- D7M5U6_ARALY)%3B contains Interpro domain(s) IPR004249 NPH3	AT2G23050	Phototropic-responsive NPH3 family protein [Source:TAIR_LOCUS;Acc:AT2G23050]
Solyc03g112560.2	1.61	0.000395	0.00674	Pentatricopeptide repeat-containing protein (AHRD V1 ***- D7M6Q4_ARALY)%3B contains Interpro domain(s) IPR002885 Pentatricopeptide repeat	AT1G80550	Pentatricopeptide repeat (PPR) superfamily protein [Source:TAIR_LOCUS;Acc:AT1G80550]
Solyc03g120010.2	1.61	0.000454	0.00745	Eukaryotic translation initiation factor 3 subunit 2 (AHRD V1 **-- B6SSB6_MAIZE)%3B contains Interpro domain(s) IPR017986 WD40 repeat%2C region	AT1G52730	Transducin/WD40 repeat-like superfamily protein [Source:TAIR_LOCUS;Acc:AT1G52730]
Solyc04g009820.2	1.61	0.00471	0.0388	Calcium-responsive transactivator (AHRD V1 *--- CREST_XENLA)%3B contains Interpro domain(s) IPR007726 SSXT
Solyc05g042030.2	1.61	0.00144	0.017	BAH-PHD domain-containing protein (Fragment) (AHRD V1 **-- A9S8N5_PHYPA)%3B contains Interpro domain(s) IPR001025 Bromo adjacent region
Solyc06g065020.2	1.61	0.000294	0.00541	Peptide transporter (AHRD V1 **-* A6YJX5_9MAGN)%3B contains Interpro domain(s) IPR000109 TGF-beta receptor%2C type I/II extracellular region	AT1G22540	Major facilitator superfamily protein [Source:TAIR_LOCUS;Acc:AT1G22540]
Solyc12g098940.1	1.61	0.000499	0.00796	Ubiquitin (AHRD V1 ***- D3PHG3_9MAXI)%3B contains Interpro domain(s) IPR019956 Ubiquitin subgroup	AT1G23410	Ribosomal protein S27a / Ubiquitin family protein [Source:TAIR_LOCUS;Acc:AT1G23410]
Solyc01g101240.2	1.6	0.00116	0.0147	Aspartic proteinase (AHRD V1 **** ASPRX_ORYSJ)%3B contains Interpro domain(s) IPR001461 Peptidase A1	AT1G69100	Eukaryotic aspartyl protease family protein [Source:TAIR_LOCUS;Acc:AT1G69100]
Solyc01g109600.2	1.6	0.00177	0.0196	Unknown Protein (AHRD V1)
Solyc02g021590.2	1.6	0.000498	0.00796	LRR receptor-like serine/threonine-protein kinase%2C RLP	AT4G18640	Leucine-rich repeat protein kinase family protein [Source:TAIR_LOCUS;Acc:AT4G18640]
Solyc02g094130.2	1.6	0.00045	0.0074	Genomic DNA chromosome 5 P1 clone MJC20 (AHRD V1 *--- Q9FHX9_ARATH)%3B contains Interpro domain(s) IPR013089 Kelch related	AT3G27090	DCD (Development and Cell Death) domain protein [Source:TAIR_LOCUS;Acc:AT3G27090]
Solyc03g007470.2	1.6	0.000474	0.00766	Ubiquitin-conjugating enzyme E2 10 (AHRD V1 **** UBC10_ARATH)%3B contains Interpro domain(s) IPR000608 Ubiquitin-conjugating enzyme%2C E2	AT3G08690	ubiquitin-conjugating enzyme 11 [Source:TAIR_LOCUS;Acc:AT3G08690]
Solyc03g117440.2	1.6	0.00067	0.00985	ATP dependent RNA helicase (AHRD V1 **** B3LNW9_YEAS1)%3B contains Interpro domain(s) IPR011545 DNA/RNA helicase%2C DEAD/DEAH box type%2C N-terminal	AT4G33370	DEA(D/H)-box RNA helicase family protein [Source:TAIR_LOCUS;Acc:AT4G33370]
Solyc06g011450.1	1.6	0.0016	0.0184	Phosphatidylinositol binding clathrin assembly protein (AHRD V1 *-** Q7ZVU6_DANRE)%3B contains Interpro domain(s) IPR011417 ANTH	AT2G25430	epsin N-terminal homology (ENTH) domain-containing protein / clathrin assembly protein-related [Source:TAIR_LOCUS;Acc:AT2G25430]
Solyc06g060120.2	1.6	0.000795	0.0112	SWI/SNF complex subunit SMARCC1 (AHRD V1 *--- SMRC1_MOUSE)%3B contains Interpro domain(s) IPR007526 SWIRM	AT1G21700	SWITCH/sucrose nonfermenting 3C [Source:TAIR_LOCUS;Acc:AT1G21700]
Solyc06g062830.2	1.6	0.00106	0.0137	Genomic DNA chromosome 5 P1 clone MHM17 (AHRD V1 ***- Q9LTR7_ARATH)	AT1G54217	Ribosomal protein L18ae family [Source:TAIR_LOCUS;Acc:AT1G54217]
Solyc08g075470.2	1.6	0.00364	0.0327	Nodulin-like protein (AHRD V1 ***- Q9FHJ9_ARATH)%3B contains Interpro domain(s) IPR000620 Protein of unknown function DUF6%2C transmembrane	AT3G45870	nodulin MtN21 /EamA-like transporter family protein [Source:TAIR_LOCUS;Acc:AT3G45870]
Solyc08g080690.2	1.6	0.000527	0.00828	Methyl binding domain protein (AHRD V1 *-*- B9I4C0_POPTR)%3B contains Interpro domain(s) IPR001739 Methyl-CpG DNA binding
Solyc09g064420.2	1.6	0.000834	0.0115	LOC100158433 protein (Fragment) (AHRD V1 *-*- B1WBD4_XENLA)	AT2G20310	RPM1 interacting protein 13 [Source:TAIR_LOCUS;Acc:AT2G20310]
Solyc10g051350.1	1.6	0.000123	0.00294	NADH-quinone oxidoreductase subunit I (AHRD V1 **** D5BPB0_PUNMI)%3B contains Interpro domain(s) IPR010226 NADH-quinone oxidoreductase%2C chain I	AT1G16700	Alpha-helical ferredoxin [Source:TAIR_LOCUS;Acc:AT1G16700]
Solyc11g006580.1	1.6	0.000228	0.00456	RNA pyrophosphohydrolase (AHRD V1 ***- C9CZW5_9RHOB)%3B contains Interpro domain(s) IPR000086 NUDIX hydrolase domain	AT3G10620	nudix hydrolase homolog 26 [Source:TAIR_LOCUS;Acc:AT3G10620]
Solyc11g010440.1	1.6	0.000171	0.00371	FIP1 (AHRD V1 **-- B6SNS7_MAIZE)%3B contains Interpro domain(s) IPR004182 GRAM	AT2G22475	GRAM domain family protein [Source:TAIR_LOCUS;Acc:AT2G22475]
Solyc01g109660.2	1.59	0.00393	0.0345	Glycine-rich RNA-binding protein (AHRD V1 *-** B2YKT9_TOBAC)%3B contains Interpro domain(s) IPR015465 RNA recognition motif%2C glycine rich protein	AT2G21660	cold, circadian rhythm, and rna binding 2 [Source:TAIR_LOCUS;Acc:AT2G21660]
Solyc02g069930.1	1.59	0.00325	0.0303	Lipase-like protein (AHRD V1 **-- Q9M3D1_ARATH)%3B contains Interpro domain(s) IPR000073 Alpha/beta hydrolase fold-1
Solyc06g051810.2	1.59	0.000174	0.00375	X1 (Fragment) (AHRD V1 **-- Q3T7E6_ZEAMM)%3B contains Interpro domain(s) IPR005380 Region of unknown function XS	AT3G12550	XH/XS domain-containing protein [Source:TAIR_LOCUS;Acc:AT3G12550]
Solyc07g027020.2	1.59	0.000351	0.00618	Receptor-like kinase (AHRD V1 *-*- A7VM65_9VIRI)%3B contains Interpro domain(s) IPR002290 Serine/threonine protein kinase	AT5G56790	Protein kinase superfamily protein [Source:TAIR_LOCUS;Acc:AT5G56790]
Solyc08g076720.2	1.59	0.00302	0.0288	Uncharacterized ABC transporter ATP-binding protein TM_0288 (AHRD V1 *--* Y288_THEMA)%3B contains Interpro domain(s) IPR003439 ABC transporter-like	AT1G10680	P-glycoprotein 10 [Source:TAIR_LOCUS;Acc:AT1G10680]
Solyc12g009250.1	1.59	0.00015	0.00338	chaperonin (AHRD V1 *-*- D1U6H2_9DELT)%3B contains Interpro domain(s) IPR001476 Chaperonin Cpn10	AT5G20720	chaperonin 20 [Source:TAIR_LOCUS;Acc:AT5G20720]
Solyc12g099970.1	1.59	0.0025	0.025	5-amp-activated protein kinase beta subunit (AHRD V1 **** Q17IU7_AEDAE)%3B contains Interpro domain(s) IPR006828 5-AMP-activated protein kinase%2C beta subunit%2C complex-interacting region	AT5G21170	5'-AMP-activated protein kinase beta-2 subunit protein [Source:TAIR_LOCUS;Acc:AT5G21170]
Solyc01g081440.2	1.58	2.37e-05	0.000845	Unknown Protein (AHRD V1)%3B contains Interpro domain(s) IPR010410 Protein of unknown function DUF1005	AT5G17640	Protein of unknown function (DUF1005) [Source:TAIR_LOCUS;Acc:AT5G17640]
Solyc02g030080.2	1.58	5.23e-05	0.00156	WD-40 repeat protein (AHRD V1 *-*- B4D682_9BACT)%3B contains Interpro domain(s) IPR017986 WD40 repeat%2C region	AT5G11240	transducin family protein / WD-40 repeat family protein [Source:TAIR_LOCUS;Acc:AT5G11240]
Solyc02g070340.2	1.58	6.88e-05	0.00188	40S ribosomal protein S4-like protein (AHRD V1 ***- Q2XPX5_SOLTU)%3B contains Interpro domain(s) IPR000876 Ribosomal protein S4e	AT2G17360	Ribosomal protein S4 (RPS4A) family protein [Source:TAIR_LOCUS;Acc:AT2G17360]
Solyc02g071210.2	1.58	0.000806	0.0112	Cold acclimation protein COR413-like (AHRD V1 *-*- A6YDU6_LOLTE)%3B contains Interpro domain(s) IPR008892 Cold acclimation WCOR413	AT1G29390	cold regulated 314 thylakoid membrane 2 [Source:TAIR_LOCUS;Acc:AT1G29390]
Solyc03g007180.1	1.58	0.00481	0.0393	Unknown Protein (AHRD V1)
Solyc03g121720.2	1.58	0.00113	0.0143	2-hydroxy-3-oxopropionate reductase (AHRD V1 **-* B6T4X5_MAIZE)%3B contains Interpro domain(s) IPR015815 3-hydroxyacid dehydrogenase/reductase	AT1G17650	glyoxylate reductase 2 [Source:TAIR_LOCUS;Acc:AT1G17650]
Solyc07g053610.2	1.58	0.000162	0.00357	Homeobox protein (AHRD V1 *--- D6BV21_ORYSJ)%3B contains Interpro domain(s) IPR018500 DDT subgroup	AT5G44180	Homeodomain-like transcriptional regulator [Source:TAIR_LOCUS;Acc:AT5G44180]
Solyc07g066370.2	1.58	3.74e-05	0.0012	Unknown Protein (AHRD V1)	AT1G79070	SNARE-associated protein-related [Source:TAIR_LOCUS;Acc:AT1G79070]
Solyc08g061590.2	1.58	0.000131	0.00306	Pentatricopeptide repeat-containing protein (AHRD V1 ***- D7LN61_ARALY)%3B contains Interpro domain(s) IPR002885 Pentatricopeptide repeat	AT1G62350	Pentatricopeptide repeat (PPR) superfamily protein [Source:TAIR_LOCUS;Acc:AT1G62350]
Solyc01g009170.2	1.57	0.000546	0.00847	Ethylene insensitive 3 class transcription factor (AHRD V1 **** D5L146_MALDO)%3B contains Interpro domain(s) IPR006957 Ethylene insensitive 3	AT2G27050	ETHYLENE-INSENSITIVE3-like 1 [Source:TAIR_LOCUS;Acc:AT2G27050]
Solyc01g021670.2	1.57	0.000292	0.00539	POT family domain containing protein expressed (AHRD V1 ***- D8L9H8_WHEAT)%3B contains Interpro domain(s) IPR007493 Protein of unknown function DUF538	AT5G19860	Protein of unknown function, DUF538 [Source:TAIR_LOCUS;Acc:AT5G19860]
Solyc01g096520.2	1.57	0.000265	0.00502	Peptidyl-prolyl cis-trans isomerase (AHRD V1 ***- B9GX77_POPTR)%3B contains Interpro domain(s) IPR002130 Peptidyl-prolyl cis-trans isomerase%2C cyclophilin-type	AT2G38730	Cyclophilin-like peptidyl-prolyl cis-trans isomerase family protein [Source:TAIR_LOCUS;Acc:AT2G38730]
Solyc01g112320.2	1.57	0.000172	0.00372	Protein FAR1-RELATED SEQUENCE 5 (AHRD V1 ***- FRS5_ARATH)%3B contains Interpro domain(s) IPR004330 Transcription factor%2C FAR1-related	AT4G38180	FAR1-related sequence 5 [Source:TAIR_LOCUS;Acc:AT4G38180]
Solyc02g079960.2	1.57	0.00162	0.0185	Thioredoxin h (AHRD V1 ***- Q9XF70_HEVBR)%3B contains Interpro domain(s) IPR015467 Thioredoxin%2C core	AT1G11530	C-terminal cysteine residue is changed to a serine 1 [Source:TAIR_LOCUS;Acc:AT1G11530]
Solyc02g083980.2	1.57	0.0069	0.0495	Endoglucanase 1 (AHRD V1 ***- B6U0J0_MAIZE)%3B contains Interpro domain(s) IPR001701 Glycoside hydrolase%2C family 9
Solyc02g087600.2	1.57	0.000372	0.0065	DTW domain-containing protein (AHRD V1 ***- D7LHB1_ARALY)%3B contains Interpro domain(s) IPR005636 DTW	AT2G41750	DTW domain-containing protein [Source:TAIR_LOCUS;Acc:AT2G41750]
Solyc05g051770.2	1.57	1.19e-05	0.000483	Homology to unknown gene (AHRD V1 *-*- Q01BD4_OSTTA)	AT5G09995	unknown protein; BEST Arabidopsis thaliana protein match is: unknown protein (TAIR:AT1G08530.1); Has 35333 Blast hits to 34131 proteins in 2444 species: Archae - 798; Bacteria - 22429; Metazoa - 974; Fungi - 991; Plants - 531; Viruses - 0; Other Euk /.../s - 9610 (source: NCBI BLink). [Source:TAIR_LOCUS;Acc:AT5G09995]
Solyc08g063000.2	1.57	0.00425	0.0364	Nucleosome assembly protein 1-like protein 2 (AHRD V1 ***- Q70Z18_TOBAC)%3B contains Interpro domain(s) IPR002164 Nucleosome assembly protein (NAP)	AT3G13782	nucleosome assembly protein1;4 [Source:TAIR_LOCUS;Acc:AT3G13782]
Solyc09g090070.1	1.57	0.0023	0.0237	Inorganic phosphate transporter (AHRD V1 **** O22548_SOLLC)%3B contains Interpro domain(s) IPR004738 Phosphate permease	AT2G38940	phosphate transporter 1;4 [Source:TAIR_LOCUS;Acc:AT2G38940]
Solyc01g067800.2	1.56	6.38e-05	0.00179	E3 ubiquitin-protein ligase MARCH1 (AHRD V1 *--* MARH1_MOUSE)%3B contains Interpro domain(s) IPR011016 Zinc finger%2C RING-CH-type	AT3G06330	RING/U-box superfamily protein [Source:TAIR_LOCUS;Acc:AT3G06330]
Solyc01g090500.2	1.56	0.000904	0.0122	Unknown Protein (AHRD V1)	AT3G60480	unknown protein; Has 17 Blast hits to 17 proteins in 8 species: Archae - 0; Bacteria - 0; Metazoa - 0; Fungi - 0; Plants - 17; Viruses - 0; Other Eukaryotes - 0 (source: NCBI BLink). [Source:TAIR_LOCUS;Acc:AT3G60480]
Solyc02g084720.2	1.56	0.00237	0.0241	Beta-galactosidase (AHRD V1 ***- Q9LLS9_SOLLC)%3B contains Interpro domain(s) IPR019801 Glycoside hydrolase%2C family 35%2C conserved site IPR001944 Glycoside hydrolase%2C family 35 IPR000922 D-galactoside/L-rhamnose binding SUEL lectin	AT4G36360	beta-galactosidase 3 [Source:TAIR_LOCUS;Acc:AT4G36360]
Solyc02g087930.2	1.56	0.000959	0.0126	60S ribosomal protein L34 (AHRD V1 ***- B6T098_MAIZE)%3B contains Interpro domain(s) IPR008195 Ribosomal protein L34e
Solyc05g018700.2	1.56	0.00269	0.0264	Protein disulfide isomerase (AHRD V1 **** Q6IV17_IPOBA)%3B contains Interpro domain(s) IPR013766 Thioredoxin domain
Solyc06g005450.1	1.56	0.00316	0.0297	NAD-specific glutamate dehydrogenase (AHRD V1 *-*- DHE2_ACHKL)
Solyc06g007470.2	1.56	0.000745	0.0107	40S ribosomal protein S26 (AHRD V1 ***- B6TXN6_MAIZE)%3B contains Interpro domain(s) IPR000892 Ribosomal protein S26e	AT2G40510	Ribosomal protein S26e family protein [Source:TAIR_LOCUS;Acc:AT2G40510]
Solyc07g061940.2	1.56	0.00179	0.0198	Acetolactate synthase (AHRD V1 **** D7RPJ7_SOLTU)%3B contains Interpro domain(s) IPR012001 Thiamine pyrophosphate enzyme%2C N-terminal TPP binding region	AT3G48560	chlorsulfuron/imidazolinone resistant 1 [Source:TAIR_LOCUS;Acc:AT3G48560]
Solyc01g057210.2	1.55	3.09e-06	0.000167	Pyruvate dehydrogenase kinase (AHRD V1 **** Q700B0_CICAR)%3B contains Interpro domain(s) IPR018955 Branched-chain alpha-ketoacid dehydrogenase kinase/Pyruvate dehydrogenase kinase%2C mitochondrial	AT3G06483	pyruvate dehydrogenase kinase [Source:TAIR_LOCUS;Acc:AT3G06483]
Solyc01g112280.2	1.55	5.35e-05	0.00158	Succinyl-diaminopimelate desuccinylase (AHRD V1 **-- DAPE_MAGSA)%3B contains Interpro domain(s) IPR010159 N-acyl-L-amino-acid amidohydrolase	AT4G38220	Peptidase M20/M25/M40 family protein [Source:TAIR_LOCUS;Acc:AT4G38220]
Solyc02g067890.2	1.55	0.000282	0.00527	Dehydration-responsive protein-like (AHRD V1 **-- Q653G1_ORYSJ)%3B contains Interpro domain(s) IPR004159 Protein of unknown function DUF248%2C methyltransferase putative	AT5G14430	S-adenosyl-L-methionine-dependent methyltransferases superfamily protein [Source:TAIR_LOCUS;Acc:AT5G14430]
Solyc05g013240.2	1.55	0.000968	0.0127	Unknown Protein (AHRD V1)
Solyc05g052170.2	1.55	0.000344	0.00608	Acetyltransferase GNAT family protein (AHRD V1 ***- B6STV5_MAIZE)	AT4G19985	Acyl-CoA N-acyltransferases (NAT) superfamily protein [Source:TAIR_LOCUS;Acc:AT4G19985]
Solyc07g021550.2	1.55	0.000153	0.00342	Transcripteion factor (Fragment) (AHRD V1 ***- O04239_VICFA)	AT4G26170	FUNCTIONS IN: molecular_function unknown; INVOLVED IN: biological_process unknown; LOCATED IN: chloroplast; EXPRESSED IN: 7 plant structures; EXPRESSED DURING: F mature embryo stage, petal differentiation and expansion stage, E expanded cotyledon st /.../ bilateral stage; BEST Arabidopsis thaliana protein match is: effector of transcription2 (TAIR:AT5G56780.1); Has 75 Blast hits to 42 proteins in…
Solyc07g053280.2	1.55	0.00049	0.00788	Ketol-acid reductoisomerase (AHRD V1 ***- D6QSY0_CATRO)%3B contains Interpro domain(s) IPR016206 Ketol-acid reductoisomerase%2C plant	AT3G58610	ketol-acid reductoisomerase [Source:TAIR_LOCUS;Acc:AT3G58610]
Solyc07g065280.2	1.55	0.000595	0.00901		AT4G16450	unknown protein; FUNCTIONS IN: molecular_function unknown; INVOLVED IN: photorespiration; LOCATED IN: mitochondrion, mitochondrial membrane, mitochondrial respiratory chain complex I, respiratory chain complex I, membrane; EXPRESSED IN: 25 plant str /.../s; EXPRESSED DURING: 15 growth stages; Has 30201 Blast hits to 17322 proteins in 780 species: Archae - 12; Bacteria - 1396; Metazoa - 17338; Fun…
Solyc08g067260.2	1.55	0.00136	0.0164	Fatty acid elongase 3-ketoacyl-CoA synthase (AHRD V1 **** Q6DUV6_BRANA)%3B contains Interpro domain(s) IPR012392 Very-long-chain 3-ketoacyl-CoA synthase	AT2G26250	3-ketoacyl-CoA synthase 10 [Source:TAIR_LOCUS;Acc:AT2G26250]
Solyc09g092010.1	1.55	0.00345	0.0316	Unknown Protein (AHRD V1)	AT2G32800	protein kinase family protein [Source:TAIR_LOCUS;Acc:AT2G32800]
Solyc02g080640.2	1.54	0.00625	0.0463	Phosphoadenosine phosphosulfate reductase (AHRD V1 *-** B7I7M3_ACIB5)%3B contains Interpro domain(s) IPR013766 Thioredoxin domain	AT1G62180	5'adenylylphosphosulfate reductase 2 [Source:TAIR_LOCUS;Acc:AT1G62180]
Solyc02g082000.2	1.54	0.000778	0.011	30S ribosomal protein S19 (AHRD V1 *-*- RS19_BRAHW)%3B contains Interpro domain(s) IPR005713 Ribosomal protein S15%2C eukaryotic/archaeal	AT1G04270	cytosolic ribosomal protein S15 [Source:TAIR_LOCUS;Acc:AT1G04270]
Solyc02g092260.2	1.54	6.97e-05	0.0019	Amino-acid N-acetyltransferase (AHRD V1 ***- B4WYV1_9GAMM)%3B contains Interpro domain(s) IPR010167 Amino-acid N-acetyltransferase (ArgA)	AT2G22910	N-acetyl-l-glutamate synthase 1 [Source:TAIR_LOCUS;Acc:AT2G22910]
Solyc03g118710.2	1.54	0.00314	0.0296	C2 domain-containing protein (AHRD V1 **-- D7L7Y3_ARALY)%3B contains Interpro domain(s) IPR018029 C2 membrane targeting protein	AT1G48590	Calcium-dependent lipid-binding (CaLB domain) family protein [Source:TAIR_LOCUS;Acc:AT1G48590]
Solyc03g119700.2	1.54	0.00392	0.0344	ATP-dependent Clp protease adaptor protein ClpS containing protein (AHRD V1 ***- B4FRY9_MAIZE)%3B contains Interpro domain(s) IPR003769 Adaptor protein ClpS%2C core	AT1G68660	Ribosomal protein L12/ ATP-dependent Clp protease adaptor protein ClpS family protein [Source:TAIR_LOCUS;Acc:AT1G68660]
Solyc03g123700.2	1.54	0.0013	0.0158	NUMOD3 motif family protein expressed (AHRD V1 *--- Q109Y3_ORYSJ)%3B contains Interpro domain(s) IPR003611 Intron-encoded nuclease 2	AT1G53800	unknown protein; BEST Arabidopsis thaliana protein match is: unknown protein (TAIR:AT1G53250.1); Has 1136 Blast hits to 882 proteins in 242 species: Archae - 2; Bacteria - 216; Metazoa - 257; Fungi - 77; Plants - 87; Viruses - 4; Other Eukaryotes - /.../ource: NCBI BLink). [Source:TAIR_LOCUS;Acc:AT1G53800]
Solyc04g009300.2	1.54	0.000208	0.00427	GTP-binding protein YqeH (AHRD V1 *--- D3FXI6_BACPE)%3B contains Interpro domain(s) IPR002917 GTP-binding protein%2C HSR1-related	AT3G57180	P-loop containing nucleoside triphosphate hydrolases superfamily protein [Source:TAIR_LOCUS;Acc:AT3G57180]
Solyc06g007980.2	1.54	8.25e-05	0.00218	Sterol 3-beta-glucosyltransferase (AHRD V1 ***- B6U4Q7_MAIZE)%3B contains Interpro domain(s) IPR004276 Glycosyl transferase%2C family 28	AT3G07020	UDP-Glycosyltransferase superfamily protein [Source:TAIR_LOCUS;Acc:AT3G07020]
Solyc06g009400.2	1.54	0.00187	0.0204	Nitrogen regulatory protein P-II (AHRD V1 *-*- Q8DLA5_THEEB)%3B contains Interpro domain(s) IPR017918 Nitrogen regulatory protein PII%2C conserved site IPR002187 Nitrogen regulatory protein PII	AT4G01900	GLNB1 homolog [Source:TAIR_LOCUS;Acc:AT4G01900]
Solyc07g026960.2	1.54	0.00013	0.00305	Xaa-Pro dipeptidase (AHRD V1 ***- B6TL64_MAIZE)%3B contains Interpro domain(s) IPR000994 Peptidase M24%2C structural domain	AT4G29490	Metallopeptidase M24 family protein [Source:TAIR_LOCUS;Acc:AT4G29490]
Solyc09g008920.2	1.54	8.26e-05	0.00218	Geranylgeranyl pyrophosphate synthase (AHRD V1 ***- Q0WUL9_ARATH)%3B contains Interpro domain(s) IPR000092 Polyprenyl synthetase	AT4G38460	geranylgeranyl reductase [Source:TAIR_LOCUS;Acc:AT4G38460]
Solyc10g047960.1	1.54	5.52e-05	0.00161	Unknown Protein (AHRD V1)
Solyc10g083870.1	1.54	9.99e-05	0.00253	Ankyrin repeat domain 1 (AHRD V1 **-- B5DG59_SALSA)%3B contains Interpro domain(s) IPR002110 Ankyrin	AT3G09890	Ankyrin repeat family protein [Source:TAIR_LOCUS;Acc:AT3G09890]
Solyc01g096430.2	1.53	6.69e-05	0.00185	Predicted NADPH-dependent FMN reductase (AHRD V1 ***- Q0W0S0_UNCMA)%3B contains Interpro domain(s) IPR005025 NADPH-dependent FMN reductase	AT3G27890	NADPH:quinone oxidoreductase [Source:TAIR_LOCUS;Acc:AT3G27890]
Solyc01g104890.2	1.53	0.000598	0.00904	Unknown Protein (AHRD V1)
Solyc02g090760.2	1.53	0.000172	0.00372		AT3G50370	unknown protein; FUNCTIONS IN: molecular_function unknown; INVOLVED IN: biological_process unknown; LOCATED IN: cellular_component unknown; EXPRESSED IN: 26 plant structures; EXPRESSED DURING: 15 growth stages; Has 27734 Blast hits to 16708 proteins /.../59 species: Archae - 81; Bacteria - 3434; Metazoa - 10876; Fungi - 2514; Plants - 987; Viruses - 212; Other Eukaryotes - 9630 (source: NCBI BLin…
Solyc03g033950.2	1.53	0.000798	0.0112	Pre-mRNA-splicing factor CWC26 (AHRD V1 *--- A8P4C7_COPC7)%3B contains Interpro domain(s) IPR018609 Protein of unknown function DUF2050%2C pre-mRNA-splicing factor	AT1G31870	unknown protein; FUNCTIONS IN: molecular_function unknown; INVOLVED IN: biological_process unknown; LOCATED IN: cytosol, nucleus; EXPRESSED IN: 25 plant structures; EXPRESSED DURING: 15 growth stages; CONTAINS InterPro DOMAIN/s: Protein of unknown f /.../n DUF2050, pre-mRNA-splicing factor (InterPro:IPR018609); Has 13303 Blast hits to 9618 proteins in 489 species: Archae - 8; Bacteria - 444; Meta…
Solyc04g008020.2	1.53	0.000194	0.00408	RING finger family protein (AHRD V1 ***- D6RU92_SILLA)%3B contains Interpro domain(s) IPR018957 Zinc finger%2C C3HC4 RING-type	AT1G68070	Zinc finger, C3HC4 type (RING finger) family protein [Source:TAIR_LOCUS;Acc:AT1G68070]
Solyc04g071310.2	1.53	2.17e-05	0.000784	CDK-activating kinase assembly factor MAT1 family protein expressed (AHRD V1 ***- Q2R4I6_ORYSJ)%3B contains Interpro domain(s) IPR004575 Cdk-activating kinase assembly factor (MAT1)	AT4G30820	cyclin-dependent kinase-activating kinase assembly factor-related / CDK-activating kinase assembly factor-related [Source:TAIR_LOCUS;Acc:AT4G30820]
Solyc09g074230.2	1.53	0.00529	0.0417	Glucose transporter 8 (AHRD V1 **** Q2KKJ3_SOLIN)%3B contains Interpro domain(s) IPR003663 Sugar/inositol transporter	AT2G48020	Major facilitator superfamily protein [Source:TAIR_LOCUS;Acc:AT2G48020]
Solyc11g028100.1	1.53	0.00041	0.00692	Elongation factor 1-gamma (AHRD V1 ***- B7SDI2_ORYSJ)%3B contains Interpro domain(s) IPR001662 Translation elongation factor EF1B%2C gamma chain%2C conserved	AT1G09640	Translation elongation factor EF1B, gamma chain [Source:TAIR_LOCUS;Acc:AT1G09640]
Solyc01g109510.2	1.52	0.000443	0.00735	Subunit of the SWI/SNF chromatin remodeling complex (AHRD V1 *-*- C4QY27_PICPG)%3B contains Interpro domain(s) IPR007526 SWIRM	AT4G34430	DNA-binding family protein [Source:TAIR_LOCUS;Acc:AT4G34430]
Solyc02g067200.2	1.52	0.00109	0.0139	Pentatricopeptide repeat-containing protein (AHRD V1 ***- D7M7B2_ARALY)%3B contains Interpro domain(s) IPR002885 Pentatricopeptide repeat	AT5G15280	Pentatricopeptide repeat (PPR) superfamily protein [Source:TAIR_LOCUS;Acc:AT5G15280]
Solyc03g120880.2	1.52	0.000325	0.00584	Nucleoporin NUP53 (AHRD V1 *--- C3KIJ6_ANOFI)%3B contains Interpro domain(s) IPR007846 MPPN	AT3G16310	mitotic phosphoprotein N' end (MPPN) family protein [Source:TAIR_LOCUS;Acc:AT3G16310]
Solyc04g051780.2	1.52	0.000498	0.00796	Programmed cell death protein 2 (AHRD V1 *-*- C1BKK3_OSMMO)%3B contains Interpro domain(s) IPR007320 Programmed cell death protein 2%2C C-terminal	AT5G64830	programmed cell death 2 C-terminal domain-containing protein [Source:TAIR_LOCUS;Acc:AT5G64830]
Solyc05g049880.2	1.52	0.000683	0.01	Unknown Protein (AHRD V1)	AT1G01730	unknown protein; FUNCTIONS IN: molecular_function unknown; INVOLVED IN: biological_process unknown; LOCATED IN: chloroplast; EXPRESSED IN: 23 plant structures; EXPRESSED DURING: 13 growth stages; Has 42 Blast hits to 42 proteins in 17 species: Archa /.../ Bacteria - 2; Metazoa - 5; Fungi - 1; Plants - 34; Viruses - 0; Other Eukaryotes - 0 (source: NCBI BLink). [Source:TAIR_LOCUS;Acc:AT1G01730]
Solyc07g055170.1	1.52	0.00239	0.0242	DNA repair protein XRCC3 (AHRD V1 *-*- D0NM20_PHYIN)%3B contains Interpro domain(s) IPR013632 Rad51%2C C-terminal	AT5G57450	homolog of X-ray repair cross complementing 3 (XRCC3) [Source:TAIR_LOCUS;Acc:AT5G57450]
Solyc10g085820.1	1.52	0.000541	0.00843	DnaJ-like subfamily C member 28 conserved domain protein (AHRD V1 **-- D7CKU0_SYNLT)%3B contains Interpro domain(s) IPR018961 DnaJ homologue%2C subfamily C%2C member 28
Solyc01g098250.2	1.51	5.3e-05	0.00157	Chaperone protein dnaJ 49 (AHRD V1 *-*- DNJ49_ARATH)%3B contains Interpro domain(s) IPR003095 Heat shock protein DnaJ	AT3G04960	Domain of unknown function (DUF3444) [Source:TAIR_LOCUS;Acc:AT3G04960]
Solyc02g094320.2	1.51	2.08e-05	0.000756	Actin (AHRD V1 ***- Q16P63_AEDAE)%3B contains Interpro domain(s) IPR004000 Actin/actin-like	AT3G27000	actin related protein 2 [Source:TAIR_LOCUS;Acc:AT3G27000]
Solyc03g019650.2	1.51	0.000756	0.0108	Nodulin-like protein (AHRD V1 *-*- B6U8U8_MAIZE)%3B contains Interpro domain(s) IPR010658 Nodulin-like	AT5G50520	Major facilitator superfamily protein [Source:TAIR_LOCUS;Acc:AT5G50520]
Solyc04g014390.2	1.51	0.00402	0.035	Mitochondrial ribosomal protein L43 (AHRD V1 ***- B6T6X8_MAIZE)%3B contains Interpro domain(s) IPR007741 Ribosomal protein/NADH dehydrogenase domain	AT3G59650	mitochondrial ribosomal protein L51/S25/CI-B8 family protein [Source:TAIR_LOCUS;Acc:AT3G59650]
Solyc09g018550.1	1.51	0.00478	0.0392	Unknown Protein (AHRD V1)
Solyc11g013020.1	1.51	0.0006	0.00907	Unknown Protein (AHRD V1)	AT4G08240	unknown protein; Has 33 Blast hits to 33 proteins in 12 species: Archae - 0; Bacteria - 0; Metazoa - 0; Fungi - 0; Plants - 33; Viruses - 0; Other Eukaryotes - 0 (source: NCBI BLink). [Source:TAIR_LOCUS;Acc:AT4G08240]
Solyc11g068430.1	1.51	0.00689	0.0495	Ferredoxin (AHRD V1 ***- Q9AUE1_IMPBA)%3B contains Interpro domain(s) IPR010241 Ferredoxin [2Fe-2S]%2C plant	AT2G27510	ferredoxin 3 [Source:TAIR_LOCUS;Acc:AT2G27510]
Solyc01g096700.2	1.5	0.000211	0.00431	Chaperone protein dnaJ 1 (AHRD V1 *-*- DNAJ1_THET8)%3B contains Interpro domain(s) IPR015609 Molecular chaperone%2C heat shock protein%2C Hsp40%2C DnaJ	AT3G11450	DnaJ domain ;Myb-like DNA-binding domain [Source:TAIR_LOCUS;Acc:AT3G11450]
Solyc02g021100.2	1.5	2.11e-05	0.000767	Methyl-CpG binding domain protein 4 (AHRD V1 *-*- Q3ZBC7_BOVIN)%3B contains Interpro domain(s) IPR003265 HhH-GPD domain	AT3G07930	DNA glycosylase superfamily protein [Source:TAIR_LOCUS;Acc:AT3G07930]
Solyc02g077450.2	1.5	0.000738	0.0106	One zinc finger protein (AHRD V1 **-- Q75PR0_PHYPA)	AT1G28520	vascular plant one zinc finger protein [Source:TAIR_LOCUS;Acc:AT1G28520]
Solyc03g025730.2	1.5	0.000131	0.00306	Tubulin beta chain (AHRD V1 ***- B9HP96_POPTR)%3B contains Interpro domain(s) IPR002453 Beta tubulin	AT5G23860	tubulin beta 8 [Source:TAIR_LOCUS;Acc:AT5G23860]
Solyc03g113460.1	1.5	0.00549	0.0426	Alcohol dehydrogenase (Fragment) (AHRD V1 ***- Q6R4Y6_ZEALU)%3B contains Interpro domain(s) IPR002347 Glucose/ribitol dehydrogenase
Solyc06g060400.2	1.5	0.000976	0.0128	Ribosomal protein L15 (AHRD V1 ***- B9GPA1_POPTR)%3B contains Interpro domain(s) IPR000439 Ribosomal protein L15e	AT4G16720	Ribosomal protein L23/L15e family protein [Source:TAIR_LOCUS;Acc:AT4G16720]
Solyc06g072570.2	1.5	0.000242	0.00471	Ubiquitin-conjugating enzyme E2 1 (AHRD V1 **** UBC1_SCHPO)%3B contains Interpro domain(s) IPR015940 Ubiquitin-associated/translation elongation factor EF1B%2C N-terminal%2C eukaryote IPR000608 Ubiquitin-conjugating enzyme%2C E2	AT5G50870	ubiquitin-conjugating enzyme 27 [Source:TAIR_LOCUS;Acc:AT5G50870]
Solyc06g076440.1	1.5	0.000262	0.00497	Zinc-transporter-like protein (AHRD V1 **** B2BY01_9BRAS)%3B contains Interpro domain(s) IPR002524 Cation efflux protein	AT2G29410	metal tolerance protein B1 [Source:TAIR_LOCUS;Acc:AT2G29410]
Solyc09g014170.2	1.5	0.00018	0.00385	ARID/BRIGHT DNA-binding domain-containing protein/ELM2 domain-containing protein/Myb-like DNA-binding domain-containing protein (AHRD V1 *--- Q1PEA0_ARATH)%3B contains Interpro domain(s) IPR000949 ELM2
Solyc11g006390.1	1.5	0.000448	0.00738	Unknown Protein (AHRD V1)	AT3G10650	BEST Arabidopsis thaliana protein match is: nucleoporin-related (TAIR:AT5G20200.1); Has 61042 Blast hits to 31782 proteins in 2093 species: Archae - 202; Bacteria - 16480; Metazoa - 16017; Fungi - 12552; Plants - 1653; Viruses - 629; Other Eukaryote /.../509 (source: NCBI BLink). [Source:TAIR_LOCUS;Acc:AT3G10650]
Solyc01g008180.2	1.49	0.00236	0.0241	DNA-binding protein (Fragment) (AHRD V1 *--* Q42051_ARATH)%3B contains Interpro domain(s) IPR005516 Remorin%2C C-terminal region	AT2G02170	Remorin family protein [Source:TAIR_LOCUS;Acc:AT2G02170]
Solyc01g010580.2	1.49	0.00141	0.0168	Ribosomal protein (AHRD V1 ***- B3TM27_ELAGV)%3B contains Interpro domain(s) IPR002942 RNA-binding S4 IPR018079 Ribosomal protein S4%2C conserved site IPR001912 Ribosomal protein S4	AT5G15200	Ribosomal protein S4 [Source:TAIR_LOCUS;Acc:AT5G15200]
Solyc03g025450.2	1.49	0.00032	0.00579	Receptor-like protein kinase (AHRD V1 *-*- Q9FZP2_ARATH)%3B contains Interpro domain(s) IPR002290 Serine/threonine protein kinase	AT3G49060	U-box domain-containing protein kinase family protein [Source:TAIR_LOCUS;Acc:AT3G49060]
Solyc05g013660.2	1.49	0.00555	0.0429	Lysine ketoglutarate reductase trans-splicing related 1 (AHRD V1 ***- B6TJT7_MAIZE)%3B contains Interpro domain(s) IPR007877 Protein of unknown function DUF707	AT1G24570	Protein of unknown function (DUF707) [Source:TAIR_LOCUS;Acc:AT1G24570]
Solyc05g018340.2	1.49	0.00011	0.00272	cDNA clone 001-201-C05 full insert sequence (AHRD V1 **-- B7EY91_ORYSJ)%3B contains Interpro domain(s) IPR001876 Zinc finger%2C RanBP2-type	AT4G28990	RNA-binding protein-related [Source:TAIR_LOCUS;Acc:AT4G28990]
Solyc06g053230.2	1.49	0.000291	0.00539	Unknown Protein (AHRD V1)
Solyc06g068210.1	1.49	0.00202	0.0216	Protein FAR1-RELATED SEQUENCE 8 (AHRD V1 ***- FRS8_ARATH)%3B contains Interpro domain(s) IPR004330 Transcription factor%2C FAR1-related	AT1G80010	FAR1-related sequence 8 [Source:TAIR_LOCUS;Acc:AT1G80010]
Solyc09g008940.2	1.49	0.00667	0.0484	AT-hook motif nuclear localized protein 1 (AHRD V1 *-*- Q8VYJ2_ARATH)%3B contains Interpro domain(s) IPR005175 Protein of unknown function DUF296
Solyc09g074930.2	1.49	0.000308	0.00561	REF-like stress related protein 1 (AHRD V1 *--- Q6XNP4_HEVBR)%3B contains Interpro domain(s) IPR008802 Rubber elongation factor	AT2G47780	Rubber elongation factor protein (REF) [Source:TAIR_LOCUS;Acc:AT2G47780]
Solyc12g027580.1	1.49	0.00288	0.0278	Exportin 4 (AHRD V1 ***- Q0VG75_HUMAN)	AT3G04490	unknown protein; BEST Arabidopsis thaliana protein match is: unknown protein (TAIR:AT4G38092.1); Has 75 Blast hits to 64 proteins in 20 species: Archae - 0; Bacteria - 0; Metazoa - 36; Fungi - 0; Plants - 22; Viruses - 0; Other Eukaryotes - 17 (sour /.../BI BLink). [Source:TAIR_LOCUS;Acc:AT3G04490]
Solyc12g099270.1	1.49	0.00474	0.039	4Fe-4S ferredoxin iron-sulfur binding (AHRD V1 ***- A2Q2W7_MEDTR)%3B contains Interpro domain(s) IPR001450 4Fe-4S ferredoxin%2C iron-sulphur binding%2C subgroup
Solyc12g099400.1	1.49	0.000238	0.00468	Unknown Protein (AHRD V1)	AT4G16060	unknown protein; FUNCTIONS IN: molecular_function unknown; INVOLVED IN: biological_process unknown; LOCATED IN: chloroplast, chloroplast stroma; EXPRESSED IN: 22 plant structures; EXPRESSED DURING: 13 growth stages; Has 42 Blast hits to 42 proteins /.../species: Archae - 0; Bacteria - 2; Metazoa - 0; Fungi - 0; Plants - 33; Viruses - 0; Other Eukaryotes - 7 (source: NCBI BLink). [Source:TAIR_LOCU…
Solyc01g007060.2	1.48	0.000404	0.00685	At5g63850 (Fragment) (AHRD V1 *-*- Q3YIL4_ARATH)	AT3G05675	BTB/POZ domain-containing protein [Source:TAIR_LOCUS;Acc:AT3G05675]
Solyc01g065710.2	1.48	0.000467	0.00761	Unknown Protein (AHRD V1)	AT1G56260	unknown protein; Has 32 Blast hits to 32 proteins in 16 species: Archae - 0; Bacteria - 0; Metazoa - 2; Fungi - 0; Plants - 28; Viruses - 0; Other Eukaryotes - 2 (source: NCBI BLink). [Source:TAIR_LOCUS;Acc:AT1G56260]
Solyc02g076720.2	1.48	0.000521	0.00819	Phosphoribosylformylglycinamidine synthase (AHRD V1 **** A9Y5J1_ARATH)%3B contains Interpro domain(s) IPR010073 Phosphoribosylformylglycinamidine synthase%2C eukaryotes and proteobacteria	AT1G74260	purine biosynthesis 4 [Source:TAIR_LOCUS;Acc:AT1G74260]
Solyc02g082270.2	1.48	0.00395	0.0346	RNA-binding protein 68390-68829 (AHRD V1 *--* Q9C805_ARATH)%3B contains Interpro domain(s) IPR000504 RNA recognition motif%2C RNP-1	AT2G46780	RNA-binding (RRM/RBD/RNP motifs) family protein [Source:TAIR_LOCUS;Acc:AT2G46780]
Solyc04g072780.2	1.48	0.00245	0.0247	Genomic DNA chromosome 5 TAC clone K14A3 (AHRD V1 *--- Q9FGQ9_ARATH)%3B contains Interpro domain(s) IPR007650 Protein of unknown function DUF581	AT4G39795	Protein of unknown function (DUF581) [Source:TAIR_LOCUS;Acc:AT4G39795]
Solyc05g008760.2	1.48	0.00519	0.0412	Amino acid permease (AHRD V1 ***- B6SYL4_MAIZE)%3B contains Interpro domain(s) IPR002293 Amino acid/polyamine transporter I	AT2G01170	bidirectional amino acid transporter 1 [Source:TAIR_LOCUS;Acc:AT2G01170]
Solyc10g085490.1	1.48	0.000849	0.0117	F-box protein PP2-B1 (AHRD V1 *-*- PP2B1_ARATH)%3B contains Interpro domain(s) IPR001810 Cyclin-like F-box	AT3G53000	phloem protein 2-A15 [Source:TAIR_LOCUS;Acc:AT3G53000]
Solyc01g097320.2	1.47	0.000224	0.0045	Mediator of RNA polymerase II transcription subunit 14 (Predicted) (AHRD V1 *-*- B4USR1_OTOGA)%3B contains Interpro domain(s) IPR013947 Mediator complex%2C subunit Med14	AT3G04740	RNA polymerase II transcription mediators [Source:TAIR_LOCUS;Acc:AT3G04740]
Solyc02g062370.2	1.47	0.0002	0.00414	Zinc finger CCCH domain-containing protein 19 (AHRD V1 *-*- C3H19_ARATH)%3B contains Interpro domain(s) IPR003169 GYF	AT2G18090	PHD finger family protein / SWIB complex BAF60b domain-containing protein / GYF domain-containing protein [Source:TAIR_LOCUS;Acc:AT2G18090]
Solyc02g094120.2	1.47	0.000444	0.00736	Sulfite oxidase (AHRD V1 **** A5H1Q7_SOLLC)%3B contains Interpro domain(s) IPR000572 Oxidoreductase%2C molybdopterin binding	AT3G01910	sulfite oxidase [Source:TAIR_LOCUS;Acc:AT3G01910]
Solyc05g008230.2	1.47	0.00393	0.0345	U-box domain-containing protein 11 (AHRD V1 **-- PUB11_ARATH)%3B contains Interpro domain(s) IPR011989 Armadillo-like helical	AT1G23030	ARM repeat superfamily protein [Source:TAIR_LOCUS;Acc:AT1G23030]
Solyc05g050910.2	1.47	0.000165	0.00361	Flavin-monooxygenase (AHRD V1 **** C5H9Q5_BRARP)%3B contains Interpro domain(s) IPR000960 Flavin-containing monooxygenase FMO
Solyc05g054940.2	1.47	0.000193	0.00407	Nitrilase 1 like protein (AHRD V1 **** Q9LE50_ARATH)%3B contains Interpro domain(s) IPR003010 Nitrilase/cyanide hydratase and apolipoprotein N-acyltransferase	AT4G08790	Nitrilase/cyanide hydratase and apolipoprotein N-acyltransferase family protein [Source:TAIR_LOCUS;Acc:AT4G08790]
Solyc06g005110.2	1.47	0.00126	0.0155	Ribosomal protein S23 (AHRD V1 ***- A8IJQ4_CHLRE)%3B contains Interpro domain(s) IPR006032 Ribosomal protein S12/S23	AT3G09680	Ribosomal protein S12/S23 family protein [Source:TAIR_LOCUS;Acc:AT3G09680]
Solyc06g009350.2	1.47	0.00258	0.0256	Unknown Protein (AHRD V1)
Solyc06g034120.2	1.47	2.85e-05	0.000964	Alcohol dehydrogenase zinc-binding domain protein (AHRD V1 ***- A6X535_OCHA4)%3B contains Interpro domain(s) IPR002085 Alcohol dehydrogenase superfamily%2C zinc-containing	AT5G61510	GroES-like zinc-binding alcohol dehydrogenase family protein [Source:TAIR_LOCUS;Acc:AT5G61510]
Solyc08g080170.2	1.47	0.00121	0.015	Hydroxymethylglutaryl-CoA synthase (AHRD V1 **** A9ZMZ7_HEVBR)%3B contains Interpro domain(s) IPR010122 Hydroxymethylglutaryl-CoA synthase%2C eukaryotic	AT4G11820	hydroxymethylglutaryl-CoA synthase / HMG-CoA synthase / 3-hydroxy-3-methylglutaryl coenzyme A synthase [Source:TAIR_LOCUS;Acc:AT4G11820]
Solyc09g065510.2	1.47	0.000122	0.00292	C1orf52 homolog (AHRD V1 *-*- B5XC77_SALSA)	AT4G04614	unknown protein; Has 35333 Blast hits to 34131 proteins in 2444 species: Archae - 798; Bacteria - 22429; Metazoa - 974; Fungi - 991; Plants - 531; Viruses - 0; Other Eukaryotes - 9610 (source: NCBI BLink). [Source:TAIR_LOCUS;Acc:AT4G04614]
Solyc09g092450.2	1.47	0.00124	0.0154	Long-chain-fatty-acid CoA ligase (AHRD V1 ***- Q9LK39_ARATH)%3B contains Interpro domain(s) IPR000873 AMP-dependent synthetase and ligase	AT3G23790	AMP-dependent synthetase and ligase family protein [Source:TAIR_LOCUS;Acc:AT3G23790]
Solyc01g100350.2	1.46	0.0039	0.0343	ADP-ribosylation factor-like protein 3 (AHRD V1 **-- ARL3_CAEEL)%3B contains Interpro domain(s) IPR006687 GTP-binding protein SAR1
Solyc01g105970.2	1.46	0.00137	0.0165	Magnesium-dependent phosphatase-1 family protein expressed (AHRD V1 **** Q84R45_ORYSJ)%3B contains Interpro domain(s) IPR010036 Magnesium-dependent phosphatase-1	AT2G14110	Haloacid dehalogenase-like hydrolase (HAD) superfamily protein [Source:TAIR_LOCUS;Acc:AT2G14110]
Solyc02g090190.1	1.46	0.000725	0.0104	Molybdenum cofactor sulfurase (AHRD V1 *-*- C9SRE5_VERA1)%3B contains Interpro domain(s) IPR015424 Pyridoxal phosphate-dependent transferase%2C major region	AT2G23520	Pyridoxal phosphate (PLP)-dependent transferases superfamily protein [Source:TAIR_LOCUS;Acc:AT2G23520]
Solyc03g026340.2	1.46	0.00119	0.0149	Calcium dependent protein kinase 17 (AHRD V1 *-** D8RHF3_SELML)%3B contains Interpro domain(s) IPR002290 Serine/threonine protein kinase	AT1G12580	phosphoenolpyruvate carboxylase-related kinase 1 [Source:TAIR_LOCUS;Acc:AT1G12580]
Solyc03g032000.2	1.46	4.89e-05	0.00149	Thioredoxin reductase (AHRD V1 **** B9SRA3_RICCO)%3B contains Interpro domain(s) IPR005982 Thioredoxin reductase	AT2G17420	NADPH-dependent thioredoxin reductase A [Source:TAIR_LOCUS;Acc:AT2G17420]
Solyc05g005710.2	1.46	0.00166	0.0189	Spermidine synthase (AHRD V1 **** Q93X16_SOLTU)%3B contains Interpro domain(s) IPR001045 Spermine synthase	AT1G23820	spermidine synthase 1 [Source:TAIR_LOCUS;Acc:AT1G23820]
Solyc06g009970.2	1.46	0.00115	0.0145	Elongation factor 1-alpha (AHRD V1 ***- Q8H9C0_SOLTU)%3B contains Interpro domain(s) IPR004539 Translation elongation factor EF1A%2C eukaryotic and archaeal IPR000795 Protein synthesis factor%2C GTP-binding	AT1G07920	GTP binding Elongation factor Tu family protein [Source:TAIR_LOCUS;Acc:AT1G07920]
Solyc08g008180.1	1.46	0.000223	0.00449		AT1G64140	BEST Arabidopsis thaliana protein match is: loricrin-related (TAIR:AT5G64550.1); Has 3596 Blast hits to 2004 proteins in 150 species: Archae - 0; Bacteria - 54; Metazoa - 1597; Fungi - 38; Plants - 513; Viruses - 9; Other Eukaryotes - 1385 (source: /.../Link). [Source:TAIR_LOCUS;Acc:AT1G64140]
Solyc10g086120.1	1.46	4.64e-05	0.00142	UPF0497 membrane protein At2g28370 (AHRD V1 ***- U4977_ARATH)%3B contains Interpro domain(s) IPR006702 Uncharacterised protein family UPF0497%2C trans-membrane plant	AT2G37200	Uncharacterised protein family (UPF0497) [Source:TAIR_LOCUS;Acc:AT2G37200]
Solyc11g069080.1	1.46	0.00052	0.00818		AT3G45020	Ribosomal L18p/L5e family protein [Source:TAIR_LOCUS;Acc:AT3G45020]
Solyc01g098030.2	1.45	0.00013	0.00305	Contains similarity to RNA-binding protein from Arabidopsis thaliana gi|2129727 and contains RNA recognition PF|00076 domain (AHRD V1 *-*- Q8LA02_ARATH)	AT1G53645	hydroxyproline-rich glycoprotein family protein [Source:TAIR_LOCUS;Acc:AT1G53645]
Solyc01g109620.2	1.45	0.00053	0.0083	NADH-quinone oxidoreductase subunit I (AHRD V1 **** D5BPB0_PUNMI)%3B contains Interpro domain(s) IPR001450 4Fe-4S ferredoxin%2C iron-sulphur binding%2C subgroup	AT1G16700	Alpha-helical ferredoxin [Source:TAIR_LOCUS;Acc:AT1G16700]
Solyc02g031850.1	1.45	0.00125	0.0155	Kinase family protein (AHRD V1 ***- D7LHR9_ARALY)%3B contains Interpro domain(s) IPR001245 Tyrosine protein kinase
Solyc02g067420.2	1.45	0.000214	0.00435	Ubiquitin-conjugating enzyme E2 2 (AHRD V1 ***- UBC2_WHEAT)%3B contains Interpro domain(s) IPR000608 Ubiquitin-conjugating enzyme%2C E2	AT5G62540	ubiquitin-conjugating enzyme 3 [Source:TAIR_LOCUS;Acc:AT5G62540]
Solyc03g111270.2	1.45	0.00086	0.0118	DNA binding protein (AHRD V1 ***- B6T3K5_MAIZE)%3B contains Interpro domain(s) IPR018276 Ubiquitin ligase%2C Det1/DDB1-complexing	AT5G63460	SAP domain-containing protein [Source:TAIR_LOCUS;Acc:AT5G63460]
Solyc06g036430.2	1.45	0.00132	0.016	Reticulon family protein (AHRD V1 ***- B2WS91_9BRAS)%3B contains Interpro domain(s) IPR003388 Reticulon
Solyc07g005180.2	1.45	0.00197	0.0213	Unknown Protein (AHRD V1)%3B contains Interpro domain(s) IPR010471 Protein of unknown function DUF1068	AT2G24290	Protein of unknown function (DUF1068) [Source:TAIR_LOCUS;Acc:AT2G24290]
Solyc07g017780.2	1.45	0.00142	0.0169	H-ATPase (AHRD V1 **** Q8L6I3_ORYSJ)%3B contains Interpro domain(s) IPR006534 ATPase%2C P-type%2C plasma-membrane proton-efflux	AT2G18960	H(+)-ATPase 1 [Source:TAIR_LOCUS;Acc:AT2G18960]
Solyc02g063010.2	1.44	0.000107	0.00264	BES1/BZR1 homolog protein 2 (AHRD V1 **-- BEH2_ARATH)%3B contains Interpro domain(s) IPR008540 BZR1%2C transcriptional repressor	AT3G50750	BES1/BZR1 homolog 1 [Source:TAIR_LOCUS;Acc:AT3G50750]
Solyc02g068770.2	1.44	0.000228	0.00456	50S ribosomal protein L30 (AHRD V1 --*- C0B6M9_9FIRM)%3B contains Interpro domain(s) IPR005996 Ribosomal protein L30%2C bacterial-type	AT5G55140	ribosomal protein L30 family protein [Source:TAIR_LOCUS;Acc:AT5G55140]
Solyc03g044190.2	1.44	0.00142	0.0169	FAD-dependent oxidoreductase (AHRD V1 **-- A8ISJ7_CHLRE)%3B contains Interpro domain(s) IPR006076 FAD dependent oxidoreductase	AT5G67290	FAD-dependent oxidoreductase family protein [Source:TAIR_LOCUS;Acc:AT5G67290]
Solyc04g079720.2	1.44	0.000895	0.0121	Transferase family protein (AHRD V1 **-- D7KCY6_ARALY)%3B contains Interpro domain(s) IPR003480 Transferase	AT2G23510	spermidine disinapoyl acyltransferase [Source:TAIR_LOCUS;Acc:AT2G23510]
Solyc01g097890.2	1.43	0.00261	0.0259		AT3G04930	DNA-binding storekeeper protein-related transcriptional regulator [Source:TAIR_LOCUS;Acc:AT3G04930]
Solyc02g081880.2	1.43	0.00235	0.0239	Molybdenum cofactor sulfurase protein-like (AHRD V1 **-- Q653D7_ORYSJ)%3B contains Interpro domain(s) IPR005303 MOSC%2C N-terminal beta barrel	AT1G30910	Molybdenum cofactor sulfurase family protein [Source:TAIR_LOCUS;Acc:AT1G30910]
Solyc08g005310.2	1.43	0.00553	0.0428	Guanine nucleotide-binding protein alpha-1 subunit (AHRD V1 *-*- B6TWS6_MAIZE)%3B contains Interpro domain(s) IPR001019 Guanine nucleotide binding protein (G-protein)%2C alpha subunit	AT1G31930	extra-large GTP-binding protein 3 [Source:TAIR_LOCUS;Acc:AT1G31930]
Solyc11g068740.1	1.43	0.00131	0.016	Methyl binding domain protein (AHRD V1 ***- A9PAN4_POPTR)%3B contains Interpro domain(s) IPR001739 Methyl-CpG DNA binding	AT3G46580	methyl-CPG-binding domain protein 5 [Source:TAIR_LOCUS;Acc:AT3G46580]
Solyc12g011050.1	1.43	0.00131	0.0159	MKIAA4257 protein (Fragment) (AHRD V1 *--- Q571M7_MOUSE)%3B contains Interpro domain(s) IPR012921 Spen paralogue and orthologue C-terminal	AT4G12640	RNA recognition motif (RRM)-containing protein [Source:TAIR_LOCUS;Acc:AT4G12640]
Solyc00g050130.1	1.42	0.00305	0.0289	UDP-glucose glucosyltransferase (AHRD V1 **** D2KTV5_LOTJA)%3B contains Interpro domain(s) IPR002213 UDP-glucuronosyl/UDP-glucosyltransferase
Solyc01g089970.2	1.42	0.00352	0.032	Nucleoside diphosphate kinase (AHRD V1 ***- Q3Y5A4_SOLCH)%3B contains Interpro domain(s) IPR001564 Nucleoside diphosphate kinase%2C core	AT4G09320	Nucleoside diphosphate kinase family protein [Source:TAIR_LOCUS;Acc:AT4G09320]
Solyc01g111510.2	1.42	0.00219	0.0228	Ascorbate peroxidase (AHRD V1 **** Q8W4V7_CAPAN)%3B contains Interpro domain(s) IPR002207 Plant ascorbate peroxidase	AT4G35000	ascorbate peroxidase 3 [Source:TAIR_LOCUS;Acc:AT4G35000]
Solyc02g065110.2	1.42	0.00546	0.0425	Protein serine/threonine kinase (AHRD V1 *-*- D3BP85_POLPA)%3B contains Interpro domain(s) IPR002290 Serine/threonine protein kinase	AT5G66850	mitogen-activated protein kinase kinase kinase 5 [Source:TAIR_LOCUS;Acc:AT5G66850]
Solyc04g009510.2	1.42	0.00067	0.00985	CCR4-NOT transcription complex subunit 4 (AHRD V1 *--- Q498M7_RAT)%3B contains Interpro domain(s) IPR003954 RNA recognition%2C region 1
Solyc05g012300.1	1.42	0.00531	0.0417	WD-40 repeat family protein (AHRD V1 **-- D7MND7_ARALY)%3B contains Interpro domain(s) IPR017986 WD40 repeat%2C region	AT5G63010	Transducin/WD40 repeat-like superfamily protein [Source:TAIR_LOCUS;Acc:AT5G63010]
Solyc08g078230.2	1.42	0.000587	0.00891	Zinc ion binding protein (AHRD V1 **-- D7MH91_ARALY)%3B contains Interpro domain(s) IPR007527 Zinc finger%2C SWIM-type	AT4G13970	zinc ion binding [Source:TAIR_LOCUS;Acc:AT4G13970]
Solyc08g083330.2	1.42	0.00597	0.0448	Membrane related protein (AHRD V1 **-- Q6ZXK5_ORYSJ)%3B contains Interpro domain(s) IPR002913 Lipid-binding START	AT1G64720	Polyketide cyclase/dehydrase and lipid transport superfamily protein [Source:TAIR_LOCUS;Acc:AT1G64720]
Solyc10g078150.1	1.42	0.000659	0.00973	Nascent polypeptide-associated complex alpha subunit-like protein (AHRD V1 ***- B6T903_MAIZE)%3B contains Interpro domain(s) IPR016641 Nascent polypeptide-associated complex%2C alpha subunit	AT3G12390	Nascent polypeptide-associated complex (NAC), alpha subunit family protein [Source:TAIR_LOCUS;Acc:AT3G12390]
Solyc12g009500.1	1.42	0.00115	0.0145	UPF0405 protein C3orf75 homolog (AHRD V1 ***- CC075_RAT)%3B contains Interpro domain(s) IPR018627 Protein of unknown function DUF2348	AT4G10090	elongator protein 6 [Source:TAIR_LOCUS;Acc:AT4G10090]
Solyc00g009020.2	1.41	0.00124	0.0154	Mitochondrial ATP synthase (AHRD V1 ***- B6TLY8_MAIZE)	AT2G21870	copper ion binding;cobalt ion binding;zinc ion binding [Source:TAIR_LOCUS;Acc:AT2G21870]
Solyc02g068150.2	1.41	0.00119	0.0149	Nuclear transport factor 2 (AHRD V1 ***- B3TLR5_ELAGV)%3B contains Interpro domain(s) IPR018222 Nuclear transport factor 2%2C Eukaryote	AT1G27970	nuclear transport factor 2B [Source:TAIR_LOCUS;Acc:AT1G27970]
Solyc02g080370.2	1.41	0.000505	0.00801	Tobamovirus multiplication protein (Fragment) (AHRD V1 ***- B0ZZ80_ARAHY)%3B contains Interpro domain(s) IPR009457 Protein of unknown function DUF1084	AT4G21790	tobamovirus multiplication 1 [Source:TAIR_LOCUS;Acc:AT4G21790]
Solyc03g025390.2	1.41	0.000274	0.00516	Retinol dehydrogenase 12 (AHRD V1 **** B6TAL8_MAIZE)%3B contains Interpro domain(s) IPR002347 Glucose/ribitol dehydrogenase	AT4G23420	NAD(P)-binding Rossmann-fold superfamily protein [Source:TAIR_LOCUS;Acc:AT4G23420]
Solyc03g025690.2	1.41	0.00487	0.0397	Unknown Protein (AHRD V1)
Solyc03g112330.2	1.41	0.00286	0.0277	U-box domain-containing protein 33 (AHRD V1 ***- PUB33_ARATH)%3B contains Interpro domain(s) IPR006016 UspA	AT5G47740	Adenine nucleotide alpha hydrolases-like superfamily protein [Source:TAIR_LOCUS;Acc:AT5G47740]
Solyc04g005450.2	1.41	0.000137	0.00316	Purple acid phosphatase (AHRD V1 *-** B0WRM8_CULQU)%3B contains Interpro domain(s) IPR015914 Purple acid phosphatase%2C N-terminal	AT1G13900	Purple acid phosphatases superfamily protein [Source:TAIR_LOCUS;Acc:AT1G13900]
Solyc04g074480.2	1.41	0.000833	0.0115	3-deoxy-7-phosphoheptulonate synthase (Phospho-2-dehydro-3-deoxyheptonate aldolase) (DAHP synthetase class II) (AHRD V1 **** A4YX08_BRASO)%3B contains Interpro domain(s) IPR002480 DAHP synthetase%2C class II	AT1G22410	Class-II DAHP synthetase family protein [Source:TAIR_LOCUS;Acc:AT1G22410]
Solyc04g081440.2	1.41	0.000879	0.012	Neutral invertase like protein (AHRD V1 ***- Q67XD9_ARATH)%3B contains Interpro domain(s) IPR006937 Plant neutral invertase
Solyc06g030510.2	1.41	0.00249	0.025	HAT family dimerisation domain containing protein expressed (AHRD V1 ***- Q10BC8_ORYSJ)
Solyc06g068980.2	1.41	0.00346	0.0316	Serine/threonine-protein kinase B-raf (AHRD V1 *-** BRAF_HUMAN)%3B contains Interpro domain(s) IPR002290 Serine/threonine protein kinase	AT1G18160	Protein kinase superfamily protein [Source:TAIR_LOCUS;Acc:AT1G18160]
Solyc07g005530.2	1.41	0.000905	0.0122	Ubiquitin carboxyl-terminal hydrolase (AHRD V1 ***- D7MNY5_ARALY)%3B contains Interpro domain(s) IPR001394 Peptidase C19%2C ubiquitin carboxyl-terminal hydrolase 2	AT5G57990	ubiquitin-specific protease 23 [Source:TAIR_LOCUS;Acc:AT5G57990]
Solyc07g008530.1	1.41	0.000258	0.00492	Tyrosyl-tRNA synthetase (AHRD V1 ***- A4RSR2_OSTLU)%3B contains Interpro domain(s) IPR002307 Tyrosyl-tRNA synthetase%2C class Ib%2C bacterial/mitochondrial	AT3G02660	Tyrosyl-tRNA synthetase, class Ib, bacterial/mitochondrial [Source:TAIR_LOCUS;Acc:AT3G02660]
Solyc07g049690.2	1.41	0.00171	0.0192	Cytochrome P450	AT4G15440	hydroperoxide lyase 1 [Source:TAIR_LOCUS;Acc:AT4G15440]
Solyc09g082970.2	1.41	0.00078	0.011	Pyruvate kinase (AHRD V1 **** B9HKC4_POPTR)%3B contains Interpro domain(s) IPR001697 Pyruvate kinase	AT3G22960	Pyruvate kinase family protein [Source:TAIR_LOCUS;Acc:AT3G22960]
Solyc01g110530.2	1.4	0.000423	0.00708	Peptidyl-prolyl cis-trans isomerase C (AHRD V1 *--* PPIC_ECOLI)%3B contains Interpro domain(s) IPR000297 Peptidyl-prolyl cis-trans isomerase%2C PpiC-type	AT2G18040	peptidylprolyl cis/trans isomerase, NIMA-interacting 1 [Source:TAIR_LOCUS;Acc:AT2G18040]
Solyc02g070550.2	1.4	0.00133	0.0161	La-related protein 6 (AHRD V1 *--- LARP6_HUMAN)%3B contains Interpro domain(s) IPR006630 RNA-binding protein Lupus La	AT5G46250	RNA-binding protein [Source:TAIR_LOCUS;Acc:AT5G46250]
Solyc02g084340.1	1.4	0.00589	0.0444	Pre-mRNA-splicing factor CWC25-like protein (AHRD V1 *-*- D0MR21_PHYIN)%3B contains Interpro domain(s) IPR019339 CBF1-interacting co-repressor CIR%2C N-terminal	AT2G44195	CBF1-interacting co-repressor CIR, N-terminal;Pre-mRNA splicing factor [Source:TAIR_LOCUS;Acc:AT2G44195]
Solyc03g019760.2	1.4	0.00367	0.0329	ABC transporter G family member 11 (AHRD V1 ***- AB11G_ARATH)%3B contains Interpro domain(s) IPR013525 ABC-2 type transporter	AT1G17840	white-brown complex homolog protein 11 [Source:TAIR_LOCUS;Acc:AT1G17840]
Solyc03g123840.2	1.4	0.000404	0.00685	RNA binding protein with multiple splicing 2 (Fragment) (AHRD V1 *--- A5YBM9_HORSE)%3B contains Interpro domain(s) IPR012677 Nucleotide-binding%2C alpha-beta plait	AT3G21215	RNA-binding (RRM/RBD/RNP motifs) family protein [Source:TAIR_LOCUS;Acc:AT3G21215]
Solyc04g082470.1	1.4	0.000936	0.0125	WD repeat 2 (AHRD V1 **-- Q19N38_VITVI)%3B contains Interpro domain(s) IPR017986 WD40 repeat%2C region	AT1G12910	Transducin/WD40 repeat-like superfamily protein [Source:TAIR_LOCUS;Acc:AT1G12910]
Solyc06g073790.2	1.4	0.000905	0.0122	40S ribosomal protein S11 (AHRD V1 ***- D7MBM0_ARALY)%3B contains Interpro domain(s) IPR000266 Ribosomal protein S17	AT3G48930	Nucleic acid-binding, OB-fold-like protein [Source:TAIR_LOCUS;Acc:AT3G48930]
Solyc08g082570.2	1.4	0.00499	0.0403	CccP Conserved Cys-containing protein (IC) (AHRD V1 *-*- Q01E94_OSTTA)	AT5G42070	unknown protein; FUNCTIONS IN: molecular_function unknown; INVOLVED IN: biological_process unknown; LOCATED IN: chloroplast thylakoid membrane, chloroplast; EXPRESSED IN: 21 plant structures; EXPRESSED DURING: 13 growth stages; Has 30201 Blast hits /.../22 proteins in 780 species: Archae - 12; Bacteria - 1396; Metazoa - 17338; Fungi - 3422; Plants - 5037; Viruses - 0; Other Eukaryotes - 2996 (sou…
Solyc10g008740.2	1.4	0.00319	0.0299	Magnesium chelatase ATPase subunit I (AHRD V1 **** Q53RM0_ORYSJ)%3B contains Interpro domain(s) IPR011775 Magnesium chelatase%2C ATPase subunit I	AT4G18480	P-loop containing nucleoside triphosphate hydrolases superfamily protein [Source:TAIR_LOCUS;Acc:AT4G18480]
Solyc01g049650.2	1.39	0.00333	0.0309	Pyruvate kinase (AHRD V1 ***- B9SBM7_RICCO)%3B contains Interpro domain(s) IPR001697 Pyruvate kinase	AT4G26390	Pyruvate kinase family protein [Source:TAIR_LOCUS;Acc:AT4G26390]
Solyc01g107560.2	1.39	0.00572	0.0437	UDP-glucosyltransferase 1 (AHRD V1 **** C6ZRH7_CAPAN)%3B contains Interpro domain(s) IPR002213 UDP-glucuronosyl/UDP-glucosyltransferase	AT3G21560	UDP-Glycosyltransferase superfamily protein [Source:TAIR_LOCUS;Acc:AT3G21560]
Solyc02g070400.2	1.39	0.000936	0.0125	Beta-1 3-galactosyltransferase-like protein (AHRD V1 ***- D8RWA4_SELML)%3B contains Interpro domain(s) IPR002659 Glycosyl transferase%2C family 31	AT4G21060	Galactosyltransferase family protein [Source:TAIR_LOCUS;Acc:AT4G21060]
Solyc02g077750.2	1.39	0.000874	0.0119	Fiber protein Fb2 (AHRD V1 **-- B3TLS9_ELAGV)%3B contains Interpro domain(s) IPR008598 Drought induced 19
Solyc02g078590.1	1.39	0.00638	0.0469	Alpha-1 4-galactosyltransferase (AHRD V1 *-*- Q0R0H6_MOUSE)%3B contains Interpro domain(s) IPR007652 Alpha 1%2C4-glycosyltransferase conserved region	AT1G61050	alpha 1,4-glycosyltransferase family protein [Source:TAIR_LOCUS;Acc:AT1G61050]
Solyc02g093360.2	1.39	0.00396	0.0346	Ribosomal protein S6 kinase alpha-3 (AHRD V1 *-** KS6A3_HUMAN)%3B contains Interpro domain(s) IPR002290 Serine/threonine protein kinase	AT3G27580	Protein kinase superfamily protein [Source:TAIR_LOCUS;Acc:AT3G27580]
Solyc04g076390.2	1.39	0.000319	0.00576	Cysteinyl tRNA synthetase (AHRD V1 **** D0FY60_BETVU)%3B contains Interpro domain(s) IPR002308 Cysteinyl-tRNA synthetase%2C class Ia	AT2G31170	Cysteinyl-tRNA synthetase, class Ia family protein [Source:TAIR_LOCUS;Acc:AT2G31170]
Solyc05g043430.2	1.39	0.00179	0.0198	Carboxymethylenebutenolidase-like protein (AHRD V1 ***- Q8LQS5_ORYSJ)%3B contains Interpro domain(s) IPR002925 Dienelactone hydrolase	AT2G32520	alpha/beta-Hydrolases superfamily protein [Source:TAIR_LOCUS;Acc:AT2G32520]
Solyc05g050840.2	1.39	0.000712	0.0103	Unknown Protein (AHRD V1)
Solyc06g073950.2	1.39	0.00379	0.0337	DnaJ homolog subfamily C member 8 (AHRD V1 ***- C1BZG1_ESOLU)%3B contains Interpro domain(s) IPR001623 Heat shock protein DnaJ%2C N-terminal	AT5G22080	Chaperone DnaJ-domain superfamily protein [Source:TAIR_LOCUS;Acc:AT5G22080]
Solyc07g006780.2	1.39	0.000491	0.00789	Glycerol kinase (AHRD V1 ***- GLPK_PYRFU)%3B contains Interpro domain(s) IPR006003 Carbohydrate kinase%2C FGGY-related	AT4G30310	FGGY family of carbohydrate kinase [Source:TAIR_LOCUS;Acc:AT4G30310]
Solyc08g061220.2	1.39	0.00171	0.0192	G protein alpha subunit 3 (AHRD V1 ***- Q8VZX1_SOLTU)%3B contains Interpro domain(s) IPR002976 Plant G-protein%2C alpha subunit	AT2G26300	G protein alpha subunit 1 [Source:TAIR_LOCUS;Acc:AT2G26300]
Solyc09g075640.2	1.39	0.0047	0.0387	Protein FAR1-RELATED SEQUENCE 11 (AHRD V1 **-- FRS11_ARATH)%3B contains Interpro domain(s) IPR018289 MULE transposase%2C conserved domain
Solyc01g103210.2	1.38	0.00246	0.0247	Unknown Protein (AHRD V1)
Solyc01g103230.2	1.38	0.00222	0.0231	Non-lysosomal glucosylceramidase (AHRD V1 ***- B9SS77_RICCO)%3B contains Interpro domain(s) IPR014551 Beta-glucosidase%2C GBA2 type	AT5G49900	Beta-glucosidase, GBA2 type family protein [Source:TAIR_LOCUS;Acc:AT5G49900]
Solyc01g112200.2	1.38	0.00519	0.0412	Pentatricopeptide repeat-containing protein (AHRD V1 ***- D7L8S9_ARALY)%3B contains Interpro domain(s) IPR002885 Pentatricopeptide repeat	AT2G17210	Tetratricopeptide repeat (TPR)-like superfamily protein [Source:TAIR_LOCUS;Acc:AT2G17210]
Solyc02g084690.2	1.38	0.000312	0.00567	FG-GAP repeat-containing protein (AHRD V1 ***- D7LTM4_ARALY)%3B contains Interpro domain(s) IPR013517 FG-GAP	AT3G51050	FG-GAP repeat-containing protein [Source:TAIR_LOCUS;Acc:AT3G51050]
Solyc03g121330.2	1.38	0.00206	0.0219	60S ribosomal protein L28 (AHRD V1 ***- B3TLS3_ELAGV)%3B contains Interpro domain(s) IPR002672 Ribosomal protein L28e	AT2G19730	Ribosomal L28e protein family [Source:TAIR_LOCUS;Acc:AT2G19730]
Solyc04g051570.2	1.38	0.000551	0.00852	AT4G39450-like protein (Fragment) (AHRD V1 *--- D6PRI6_9BRAS)	AT4G39420	unknown protein; Has 46 Blast hits to 40 proteins in 10 species: Archae - 0; Bacteria - 0; Metazoa - 0; Fungi - 0; Plants - 44; Viruses - 0; Other Eukaryotes - 2 (source: NCBI BLink). [Source:TAIR_LOCUS;Acc:AT4G39420]
Solyc04g077670.2	1.38	0.0043	0.0366	Serine carboxypeptidase 1 (AHRD V1 ***- B6TC80_MAIZE)%3B contains Interpro domain(s) IPR001563 Peptidase S10%2C serine carboxypeptidase	AT1G33540	serine carboxypeptidase-like 18 [Source:TAIR_LOCUS;Acc:AT1G33540]
Solyc05g006320.2	1.38	0.000779	0.011	SAM domain family protein (AHRD V1 *--- B6TW56_MAIZE)%3B contains Interpro domain(s) IPR001660 Sterile alpha motif SAM	AT1G70180	Sterile alpha motif (SAM) domain-containing protein [Source:TAIR_LOCUS;Acc:AT1G70180]
Solyc05g013970.2	1.38	0.00104	0.0134	RNA-binding protein 39 (AHRD V1 *--- B5X2I3_SALSA)%3B contains Interpro domain(s) IPR012677 Nucleotide-binding%2C alpha-beta plait	AT1G13190	RNA-binding (RRM/RBD/RNP motifs) family protein [Source:TAIR_LOCUS;Acc:AT1G13190]
Solyc09g072650.2	1.38	0.000681	0.00998	Calmodulin-binding protein MPCBP (AHRD V1 **-* B6U2D5_MAIZE)%3B contains Interpro domain(s) IPR011990 Tetratricopeptide-like helical	AT4G28600	no pollen germination related 2 [Source:TAIR_LOCUS;Acc:AT4G28600]
Solyc09g082060.2	1.38	0.000232	0.0046	Cysteine synthase (AHRD V1 **** Q3LAG5_TOBAC)%3B contains Interpro domain(s) IPR005859 Cysteine synthase A	AT3G22460	O-acetylserine (thiol) lyase (OAS-TL) isoform A2 [Source:TAIR_LOCUS;Acc:AT3G22460]
Solyc10g083150.1	1.38	0.00232	0.0237	Retinoblastoma-binding protein 6 (Fragment) (AHRD V1 *--- C7TZR6_SCHJA)%3B contains Interpro domain(s) IPR014891 DWNN domain	AT4G17410	DWNN domain, a CCHC-type zinc finger [Source:TAIR_LOCUS;Acc:AT4G17410]
Solyc01g096870.2	1.37	0.00077	0.0109	Prolyl-tRNA synthetase (AHRD V1 **** Q7XZD2_RAPSA)%3B contains Interpro domain(s) IPR004499 Prolyl-tRNA synthetase%2C class IIa%2C prokaryotic-type	AT5G52520	Class II aaRS and biotin synthetases superfamily protein [Source:TAIR_LOCUS;Acc:AT5G52520]
Solyc03g114050.2	1.37	0.000467	0.00761	54S ribosomal protein L4 mitochondrial (AHRD V1 *-*- C8UZV4_EMENI)%3B contains Interpro domain(s) IPR010729 Ribosomal protein L47%2C mitochondrial	AT1G07830	ribosomal protein L29 family protein [Source:TAIR_LOCUS;Acc:AT1G07830]
Solyc04g076380.2	1.37	0.000342	0.00606	Cytochrome P450 NADPH-reductase (AHRD V1 **** B3RFK2_PETHY)%3B contains Interpro domain(s) IPR015702 NADPH Cytochrome P450 Reductase	AT4G24520	P450 reductase 1 [Source:TAIR_LOCUS;Acc:AT4G24520]
Solyc06g071350.2	1.37	0.000394	0.00674		AT3G48050	BAH domain ;TFIIS helical bundle-like domain [Source:TAIR_LOCUS;Acc:AT3G48050]
Solyc06g075180.1	1.37	0.00365	0.0327	Ribosomal protein L12 (AHRD V1 ***- A8J597_CHLRE)%3B contains Interpro domain(s) IPR000911 Ribosomal protein L11	AT2G37190	Ribosomal protein L11 family protein [Source:TAIR_LOCUS;Acc:AT2G37190]
Solyc06g075390.2	1.37	0.000507	0.00803	Exosome complex exonuclease RRP43 (AHRD V1 ***- B4FDY3_MAIZE)%3B contains Interpro domain(s) IPR003851 Zinc finger%2C Dof-type	AT1G60080	3'-5'-exoribonuclease family protein [Source:TAIR_LOCUS;Acc:AT1G60080]
Solyc07g056630.2	1.37	0.000302	0.00552	Protein sip5 (AHRD V1 *--- C8VM34_EMENI)%3B contains Interpro domain(s) IPR001841 Zinc finger%2C RING-type	AT1G17145	RING/U-box superfamily protein [Source:TAIR_LOCUS;Acc:AT1G17145]
Solyc08g067950.2	1.37	0.000812	0.0113	50S ribosomal protein L17 (AHRD V1 ***- Q8LC38_ARATH)%3B contains Interpro domain(s) IPR000456 Ribosomal protein L17	AT5G09770	Ribosomal protein L17 family protein [Source:TAIR_LOCUS;Acc:AT5G09770]
Solyc01g008790.2	1.36	0.00171	0.0192	Phosphoesterase family protein (AHRD V1 ***- D7LEV5_ARALY)%3B contains Interpro domain(s) IPR007312 Phosphoesterase	AT2G26870	non-specific phospholipase C2 [Source:TAIR_LOCUS;Acc:AT2G26870]
Solyc01g087250.2	1.36	0.00109	0.0139	Carotenoid cleavage dioxygenase 1A	AT3G63520	carotenoid cleavage dioxygenase 1 [Source:TAIR_LOCUS;Acc:AT3G63520]
Solyc01g091950.2	1.36	0.00181	0.0199	1-acylglycerophosphocholine O-acyltransferase 1 (AHRD V1 **** PCAT1_DROME)%3B contains Interpro domain(s) IPR002123 Phospholipid/glycerol acyltransferase	AT2G45670	calcineurin B subunit-related [Source:TAIR_LOCUS;Acc:AT2G45670]
Solyc01g110550.2	1.36	0.00127	0.0155	Ribosome-binding factor A (AHRD V1 **** B6TDG2_MAIZE)%3B contains Interpro domain(s) IPR000238 Ribosome-binding factor A	AT4G34730	ribosome-binding factor A family protein [Source:TAIR_LOCUS;Acc:AT4G34730]
Solyc02g068420.2	1.36	0.000629	0.00937	Glioma tumor suppressor candidate region gene 2 (AHRD V1 **-- Q6QLN3_RAT)%3B contains Interpro domain(s) IPR011211 Tumor suppressor protein Gltscr2	AT2G40430	CONTAINS InterPro DOMAIN/s: P60-like (InterPro:IPR011687), Tumour suppressor protein Gltscr2 (InterPro:IPR011211); Has 709 Blast hits to 643 proteins in 201 species: Archae - 0; Bacteria - 32; Metazoa - 224; Fungi - 154; Plants - 45; Viruses - 0; Ot /.../karyotes - 254 (source: NCBI BLink). [Source:TAIR_LOCUS;Acc:AT2G40430]
Solyc02g089390.1	1.36	0.00296	0.0283	Binding protein (AHRD V1 ***- D7M7F1_ARALY)	AT5G15680	ARM repeat superfamily protein [Source:TAIR_LOCUS;Acc:AT5G15680]
Solyc04g011420.2	1.36	0.000991	0.013	UPF0497 membrane protein 2 (AHRD V1 ***- U4972_POPTR)%3B contains Interpro domain(s) IPR006459 Uncharacterised protein family UPF0497%2C trans-membrane plant subgroup	AT3G55390	Uncharacterised protein family (UPF0497) [Source:TAIR_LOCUS;Acc:AT3G55390]
Solyc04g081210.2	1.36	0.00161	0.0184	Calmodulin binding protein IQ (AHRD V1 *--* A8CF59_BRACM)%3B contains Interpro domain(s) IPR000048 IQ calmodulin-binding region	AT1G19870	IQ-domain 32 [Source:TAIR_LOCUS;Acc:AT1G19870]
Solyc05g008440.1	1.36	0.00657	0.0479	Unknown Protein (AHRD V1)	AT2G01100	unknown protein; Has 19420 Blast hits to 10641 proteins in 779 species: Archae - 0; Bacteria - 1003; Metazoa - 10257; Fungi - 1826; Plants - 1570; Viruses - 56; Other Eukaryotes - 4708 (source: NCBI BLink). [Source:TAIR_LOCUS;Acc:AT2G01100]
Solyc06g084000.2	1.36	0.000624	0.00933	Heterogeneous nuclear ribonucleoprotein K (AHRD V1 *--- B5X1A5_SALSA)%3B contains Interpro domain(s) IPR018111 K Homology%2C type 1%2C subgroup
Solyc07g042730.2	1.36	0.00227	0.0235	RNA-binding region RNP-1 (RNA recognition motif) Pyridoxal-dependent decarboxylase (AHRD V1 *-*- A2Q361_MEDTR)	AT5G58130	RNA-binding (RRM/RBD/RNP motifs) family protein [Source:TAIR_LOCUS;Acc:AT5G58130]
Solyc08g067090.2	1.36	0.000139	0.00322	Peptidyl-prolyl cis-trans isomerase (AHRD V1 *-*- B9H8E5_POPTR)%3B contains Interpro domain(s) IPR002130 Peptidyl-prolyl cis-trans isomerase%2C cyclophilin-type	AT4G32420	Cyclophilin-like peptidyl-prolyl cis-trans isomerase family protein [Source:TAIR_LOCUS;Acc:AT4G32420]
Solyc08g077890.2	1.36	0.000392	0.00672	ATP-dependent Clp protease proteolytic subunit (AHRD V1 **** D7MC33_ARALY)%3B contains Interpro domain(s) IPR001907 Peptidase S14%2C ClpP	AT4G17040	CLP protease R subunit 4 [Source:TAIR_LOCUS;Acc:AT4G17040]
Solyc10g052510.1	1.36	0.00254	0.0253	Isoflavone reductase-like protein 5 (AHRD V1 ***- Q3KN68_VITVI)%3B contains Interpro domain(s) IPR008030 NmrA-like	AT4G39230	NmrA-like negative transcriptional regulator family protein [Source:TAIR_LOCUS;Acc:AT4G39230]
Solyc11g071660.1	1.36	0.00242	0.0245	NF-kappa-B-activating protein (AHRD V1 *--- NKAP_HUMAN)%3B contains Interpro domain(s) IPR009269 Protein of unknown function DUF926	AT4G02720	unknown protein; FUNCTIONS IN: molecular_function unknown; INVOLVED IN: biological_process unknown; EXPRESSED IN: 25 plant structures; EXPRESSED DURING: 14 growth stages; CONTAINS InterPro DOMAIN/s: Protein of unknown function DUF926 (InterPro:IPR00 /.../ Has 30201 Blast hits to 17322 proteins in 780 species: Archae - 12; Bacteria - 1396; Metazoa - 17338; Fungi - 3422; Plants - 5037; Viruses - 0;…
Solyc01g060180.2	1.35	0.00583	0.0441	AMP-dependent synthetase and ligase (AHRD V1 ***- A1U2F4_MARAV)%3B contains Interpro domain(s) IPR000873 AMP-dependent synthetase and ligase	AT3G16910	acyl-activating enzyme 7 [Source:TAIR_LOCUS;Acc:AT3G16910]
Solyc01g089980.2	1.35	0.000838	0.0116	Engulfment and cell motility protein (AHRD V1 ***- Q16Y60_AEDAE)%3B contains Interpro domain(s) IPR006816 Engulfment and cell motility%2C ELMO	AT2G44770	ELMO/CED-12 family protein [Source:TAIR_LOCUS;Acc:AT2G44770]
Solyc01g103540.2	1.35	0.0054	0.0422	YTH domain family 2 (Predicted) (AHRD V1 *-*- B2GUU1_RAT)%3B contains Interpro domain(s) IPR007275 YT521-B-like protein	AT1G09810	evolutionarily conserved C-terminal region 11 [Source:TAIR_LOCUS;Acc:AT1G09810]
Solyc02g082280.2	1.35	0.000998	0.013	Genomic DNA chromosome 5 TAC clone K2A18 (AHRD V1 **-- Q9FKY7_ARATH)%3B contains Interpro domain(s) IPR012880 Protein of unknown function DUF1683%2C C-terminal	AT5G65950	FUNCTIONS IN: molecular_function unknown; INVOLVED IN: biological_process unknown; LOCATED IN: cellular_component unknown; EXPRESSED IN: 25 plant structures; EXPRESSED DURING: 15 growth stages; CONTAINS InterPro DOMAIN/s: Protein of unknown function /.../83, C-terminal (InterPro:IPR012880), Foie gras liver health family 1 (InterPro:IPR021773); Has 30201 Blast hits to 17322 proteins in 780 species…
Solyc03g043950.2	1.35	0.00142	0.0169	Amino-acid N-acetyltransferase (AHRD V1 ***- D5W990_BURSC)%3B contains Interpro domain(s) IPR000182 GCN5-related N-acetyltransferase	AT2G22910	N-acetyl-l-glutamate synthase 1 [Source:TAIR_LOCUS;Acc:AT2G22910]
Solyc04g009550.2	1.35	0.000874	0.0119	FGFR1 oncogene partner (AHRD V1 *--- C1C1K3_9MAXI)%3B contains Interpro domain(s) IPR006594 LisH dimerisation motif	AT3G55000	tonneau family protein [Source:TAIR_LOCUS;Acc:AT3G55000]
Solyc04g056370.2	1.35	0.000111	0.00272	Pentatricopeptide repeat-containing protein At4g21190 (AHRD V1 *-*- PP332_ARATH)	AT1G04590	BEST Arabidopsis thaliana protein match is: Pentatricopeptide repeat (PPR) superfamily protein (TAIR:AT4G21190.1); Has 111 Blast hits to 111 proteins in 15 species: Archae - 0; Bacteria - 0; Metazoa - 0; Fungi - 0; Plants - 109; Viruses - 0; Other E /.../tes - 2 (source: NCBI BLink). [Source:TAIR_LOCUS;Acc:AT1G04590]
Solyc04g079270.2	1.35	0.00099	0.013	Sorting and assembly machinery component 50 homolog (AHRD V1 **-- B5X2H0_SALSA)%3B contains Interpro domain(s) IPR000184 Bacterial surface antigen (D15)	AT3G11070	Outer membrane OMP85 family protein [Source:TAIR_LOCUS;Acc:AT3G11070]
Solyc05g032850.2	1.35	0.000397	0.00677	YTH domain family 2 (Predicted) (AHRD V1 *-*- B2GUU1_RAT)%3B contains Interpro domain(s) IPR007275 YT521-B-like protein	AT5G58190	evolutionarily conserved C-terminal region 10 [Source:TAIR_LOCUS;Acc:AT5G58190]
Solyc07g039330.2	1.35	0.000907	0.0122	Histone-binding protein RBBP7 (AHRD V1 **-* B5X3G4_SALSA)%3B contains Interpro domain(s) IPR017986 WD40 repeat%2C region
Solyc10g047930.1	1.35	0.000624	0.00933	Peptide methionine sulfoxide reductase msrB (AHRD V1 **** B6T2C6_MAIZE)%3B contains Interpro domain(s) IPR002579 Methionine sulphoxide reductase B	AT4G04800	methionine sulfoxide reductase B3 [Source:TAIR_LOCUS;Acc:AT4G04800]
Solyc11g065940.1	1.35	0.000844	0.0116	Epsin 2-like protein (Fragment) (AHRD V1 *-*- D9HX40_LAGLG)%3B contains Interpro domain(s) IPR001026 Epsin%2C N-terminal	AT3G46540	ENTH/VHS family protein [Source:TAIR_LOCUS;Acc:AT3G46540]
Solyc03g031970.2	1.34	0.000156	0.00347	Auxin response factor 8-1 (AHRD V1 **** E0A8P3_SOLLC)%3B contains Interpro domain(s) IPR010525 Auxin response factor	AT5G37020	auxin response factor 8 [Source:TAIR_LOCUS;Acc:AT5G37020]
Solyc03g082600.2	1.34	0.00168	0.019	Cytochrome b5 (AHRD V1 **** A5Z1Y7_MALDO)%3B contains Interpro domain(s) IPR001199 Cytochrome b5	AT5G53560	cytochrome B5 isoform E [Source:TAIR_LOCUS;Acc:AT5G53560]
Solyc03g095760.2	1.34	0.000639	0.00948	Rhodanese domain protein (AHRD V1 *--- A1VNM1_POLNA)%3B contains Interpro domain(s) IPR001763 Rhodanese-like	AT2G40760	Rhodanese/Cell cycle control phosphatase superfamily protein [Source:TAIR_LOCUS;Acc:AT2G40760]
Solyc06g030530.2	1.34	0.00175	0.0195	Unknown Protein (AHRD V1)
Solyc08g066030.2	1.34	0.000201	0.00416	Unknown Protein (AHRD V1)	AT1G20890	unknown protein; FUNCTIONS IN: molecular_function unknown; INVOLVED IN: biological_process unknown; LOCATED IN: endomembrane system; EXPRESSED IN: 24 plant structures; EXPRESSED DURING: 14 growth stages; BEST Arabidopsis thaliana protein match is: u /.../ protein (TAIR:AT1G76480.2); Has 33 Blast hits to 33 proteins in 11 species: Archae - 0; Bacteria - 0; Metazoa - 2; Fungi - 0; Plants - 31; Viru…
Solyc09g011380.2	1.34	0.00477	0.0392	BEL1-like homeodomain protein 9 (AHRD V1 *--- BLH9_ARATH)%3B contains Interpro domain(s) IPR006563 POX	AT5G02030	POX (plant homeobox) family protein [Source:TAIR_LOCUS;Acc:AT5G02030]
Solyc04g050960.2	1.33	0.00427	0.0365	Chromatin remodeling complex subunit (AHRD V1 *--- B9N3S4_POPTR)%3B contains Interpro domain(s) IPR012287 Homeodomain-related
Solyc04g054700.2	1.33	0.00363	0.0326	General transcription factor IIH subunit 2 (AHRD V1 **** C1C2X0_9MAXI)%3B contains Interpro domain(s) IPR007198 Ssl1-like	AT1G05055	general transcription factor II H2 [Source:TAIR_LOCUS;Acc:AT1G05055]
Solyc06g053750.2	1.33	0.000833	0.0115	Ubiquitin carboxyl-terminal hydrolase family protein expressed (AHRD V1 *--- Q2R2A3_ORYSJ)%3B contains Interpro domain(s) IPR002083 MATH	AT1G04300	TRAF-like superfamily protein [Source:TAIR_LOCUS;Acc:AT1G04300]
Solyc07g005560.2	1.33	0.0032	0.03	Eukaryotic translation initiation factor 5A (AHRD V1 ***- D6N3G5_GOSHI)%3B contains Interpro domain(s) IPR019769 Translation elongation factor%2C IF5A%2C hypusine site
Solyc07g042980.2	1.33	0.000325	0.00583	Regulator of chromosome condensation (RCC1)-like protein (AHRD V1 **-- D0NEM9_PHYIN)%3B contains Interpro domain(s) IPR009091 Regulator of chromosome condensation/beta-lactamase-inhibitor protein II	AT5G60870	Regulator of chromosome condensation (RCC1) family protein [Source:TAIR_LOCUS;Acc:AT5G60870]
Solyc07g052640.2	1.33	0.00168	0.019	Glycosyltransferase-like protein (AHRD V1 **-- D8QTD2_SELML)%3B contains Interpro domain(s) IPR006740 Protein of unknown function DUF604	AT4G15240	Protein of unknown function (DUF604) [Source:TAIR_LOCUS;Acc:AT4G15240]
Solyc10g075020.1	1.33	0.00141	0.0168	Elongation factor P (AHRD V1 ***- B6UC94_MAIZE)%3B contains Interpro domain(s) IPR011768 Translation elongation factor P	AT3G08740	elongation factor P (EF-P) family protein [Source:TAIR_LOCUS;Acc:AT3G08740]
Solyc01g107990.2	1.32	0.00619	0.0459	MAPprotein kinase-like protein (AHRD V1 **-- Q9LT86_ARATH)%3B contains Interpro domain(s) IPR017946 PLC-like phosphodiesterase%2C TIM beta/alpha-barrel domain	AT1G49740	PLC-like phosphodiesterases superfamily protein [Source:TAIR_LOCUS;Acc:AT1G49740]
Solyc04g077870.2	1.32	0.00339	0.0312	Calcium-transporting ATPase 1 (AHRD V1 **** Q7XBH9_CERRI)%3B contains Interpro domain(s) IPR006408 ATPase%2C P-type%2C calcium-transporting%2C PMCA-type	AT1G27770	autoinhibited Ca2+-ATPase 1 [Source:TAIR_LOCUS;Acc:AT1G27770]
Solyc04g081850.2	1.32	0.00201	0.0216	UPF0436 protein C9orf6 homolog (AHRD V1 ***- CI006_XENLA)%3B contains Interpro domain(s) IPR011053 Single hybrid motif	AT1G75980	Single hybrid motif superfamily protein [Source:TAIR_LOCUS;Acc:AT1G75980]
Solyc05g006630.2	1.32	0.00419	0.0359	Tir-nbs-lrr%2C resistance protein
Solyc06g083760.2	1.32	0.00175	0.0195	Histone-lysine n-methyltransferase (AHRD V1 *-*- Q0IEE2_AEDAE)%3B contains Interpro domain(s) IPR001214 SET	AT1G04050	homolog of SU(var)3-9 1 [Source:TAIR_LOCUS;Acc:AT1G04050]
Solyc12g096540.1	1.32	0.00429	0.0366	40S ribosomal protein S10-like (AHRD V1 ***- Q2XPV4_SOLTU)%3B contains Interpro domain(s) IPR005326 Plectin/S10%2C N-terminal	AT4G25740	RNA binding Plectin/S10 domain-containing protein [Source:TAIR_LOCUS;Acc:AT4G25740]
Solyc01g010440.2	1.31	0.00383	0.0339	Unknown Protein (AHRD V1)	AT1G27090	glycine-rich protein [Source:TAIR_LOCUS;Acc:AT1G27090]
Solyc01g073900.2	1.31	0.000586	0.00891	RING finger protein 5 (AHRD V1 *-*- B6T0C5_MAIZE)%3B contains Interpro domain(s) IPR001841 Zinc finger%2C RING-type	AT2G44410	RING/U-box superfamily protein [Source:TAIR_LOCUS;Acc:AT2G44410]
Solyc01g104060.2	1.31	0.000349	0.00614	Aminomethyltransferase (AHRD V1 ***- B0JMM8_MICAN)%3B contains Interpro domain(s) IPR006222 Glycine cleavage T-protein%2C N-terminal	AT1G60990	Glycine cleavage T-protein family [Source:TAIR_LOCUS;Acc:AT1G60990]
Solyc01g105420.2	1.31	0.00235	0.0239	Phospho-2-dehydro-3-deoxyheptonate aldolase 2 (AHRD V1 ***- B6UAK5_MAIZE)%3B contains Interpro domain(s) IPR002480 DAHP synthetase%2C class II	AT4G33510	3-deoxy-d-arabino-heptulosonate 7-phosphate synthase [Source:TAIR_LOCUS;Acc:AT4G33510]
Solyc02g021640.2	1.31	0.00453	0.0379	Phototropic-responsive NPH3 family protein (AHRD V1 **-- D7KEU3_ARALY)%3B contains Interpro domain(s) IPR004249 NPH3	AT1G30440	Phototropic-responsive NPH3 family protein [Source:TAIR_LOCUS;Acc:AT1G30440]
Solyc04g080060.2	1.31	0.00268	0.0264	APO protein 4%2C mitochondrial (AHRD V1 ***- APO4_ARATH)%3B contains Interpro domain(s) IPR008512 Protein of unknown function DUF794%2C plant	AT3G21740	Arabidopsis thaliana protein of unknown function (DUF794) [Source:TAIR_LOCUS;Acc:AT3G21740]
Solyc08g008230.2	1.31	0.000414	0.00698	Arabinogalactan peptide 22 (AHRD V1 ***- AGP22_ARATH)%3B contains Interpro domain(s) IPR009424 Protein of unknown function DUF1070
Solyc09g065280.2	1.31	0.00185	0.0202	Pre-mRNA-splicing factor 18 (AHRD V1 ***- C1BJD5_OSMMO)%3B contains Interpro domain(s) IPR004098 Prp18	AT1G03140	splicing factor Prp18 family protein [Source:TAIR_LOCUS;Acc:AT1G03140]
Solyc12g098640.1	1.31	0.000944	0.0125	Cycloeucalenol cycloisomerase (AHRD V1 **-* B6TK44_MAIZE)	AT5G50375	cyclopropyl isomerase [Source:TAIR_LOCUS;Acc:AT5G50375]
Solyc01g094670.2	1.3	0.00329	0.0306	Aberrant root formation protein 4 (AHRD V1 ***- ALF4_ARATH)	AT5G11030	aberrant lateral root formation 4 [Source:TAIR_LOCUS;Acc:AT5G11030]
Solyc02g070630.2	1.3	0.00284	0.0276	60S ribosomal protein L18A (AHRD V1 *-*- B6T286_MAIZE)	AT1G53560	Ribosomal protein L18ae family [Source:TAIR_LOCUS;Acc:AT1G53560]
Solyc07g026770.2	1.3	0.00274	0.0269	Mitochondrial ATP synthase g subunit family protein (AHRD V1 ***- D7MFB8_ARALY)%3B contains Interpro domain(s) IPR006808 ATPase%2C F0 complex%2C subunit G%2C mitochondrial	AT2G19680	Mitochondrial ATP synthase subunit G protein [Source:TAIR_LOCUS;Acc:AT2G19680]
Solyc07g066450.2	1.3	0.000646	0.00956	Unknown Protein (AHRD V1)	AT3G12940	2-oxoglutarate (2OG) and Fe(II)-dependent oxygenase superfamily protein [Source:TAIR_LOCUS;Acc:AT3G12940]
Solyc10g006580.2	1.3	0.00328	0.0305	50S ribosomal protein L2 (AHRD V1 ***- RL2_EDWI9)%3B contains Interpro domain(s) IPR002171 Ribosomal protein L2	AT2G18020	Ribosomal protein L2 family [Source:TAIR_LOCUS;Acc:AT2G18020]
Solyc11g062130.1	1.3	0.00583	0.0441	Mitochondrial ADP/ATP carrier proteins (AHRD V1 ***- Q2UU95_ASPOR)%3B contains Interpro domain(s) IPR002113 Adenine nucleotide translocator 1	AT4G28390	ADP/ATP carrier 3 [Source:TAIR_LOCUS;Acc:AT4G28390]
Solyc12g098680.1	1.3	0.00171	0.0192	Eukaryotic translation initiation factor 3 subunit 3 (AHRD V1 ***- B6SHE0_MAIZE)%3B contains Interpro domain(s) IPR000555 Mov34/MPN/PAD-1	AT1G10840	translation initiation factor 3 subunit H1 [Source:TAIR_LOCUS;Acc:AT1G10840]
Solyc01g097870.2	1.29	0.00223	0.0231	40S ribosomal protein S24 (AHRD V1 ***- C6TAW2_SOYBN)%3B contains Interpro domain(s) IPR001976 Ribosomal protein S24e	AT3G04920	Ribosomal protein S24e family protein [Source:TAIR_LOCUS;Acc:AT3G04920]
Solyc03g082630.2	1.29	0.00627	0.0464	26S protease regulatory subunit 7 (AHRD V1 **-- PRS7_PRUPE)%3B contains Interpro domain(s) IPR003959 ATPase%2C AAA-type%2C core	AT4G27680	P-loop containing nucleoside triphosphate hydrolases superfamily protein [Source:TAIR_LOCUS;Acc:AT4G27680]
Solyc03g097900.2	1.29	0.00368	0.033	40S ribosomal protein S1 (AHRD V1 ***- RS3A_LENED)%3B contains Interpro domain(s) IPR001593 Ribosomal protein S3Ae	AT3G04840	Ribosomal protein S3Ae [Source:TAIR_LOCUS;Acc:AT3G04840]
Solyc04g049120.2	1.29	0.000398	0.00677	Nuclear receptor corepressor 2 (AHRD V1 *-*- Q19LF0_PIG)%3B contains Interpro domain(s) IPR014778 Myb%2C DNA-binding	AT3G52250	Duplicated homeodomain-like superfamily protein [Source:TAIR_LOCUS;Acc:AT3G52250]
Solyc04g072930.1	1.29	0.00224	0.0232	F-box family protein (AHRD V1 ***- D7KV76_ARALY)%3B contains Interpro domain(s) IPR001810 Cyclin-like F-box	AT1G22220	F-box family protein [Source:TAIR_LOCUS;Acc:AT1G22220]
Solyc05g053770.2	1.29	0.00199	0.0214	At5g48610-like protein (Fragment) (AHRD V1 *-*- Q6XWA2_ARATH)	AT5G43490	unknown protein; Has 1807 Blast hits to 1807 proteins in 277 species: Archae - 0; Bacteria - 0; Metazoa - 736; Fungi - 347; Plants - 385; Viruses - 0; Other Eukaryotes - 339 (source: NCBI BLink). [Source:TAIR_LOCUS;Acc:AT5G43490]
Solyc08g079610.2	1.29	0.00533	0.0418	General transcription factor IIH subunit 5 (AHRD V1 ***- C1BY42_ESOLU)%3B contains Interpro domain(s) IPR009400 Nucleotide excision repair%2C TFIIH%2C subunit TTDA	AT1G12400	Nucleotide excision repair, TFIIH, subunit TTDA [Source:TAIR_LOCUS;Acc:AT1G12400]
Solyc11g068490.1	1.29	0.00558	0.043	cDNA clone J013021P22 full insert sequence (AHRD V1 ***- B7EAV4_ORYSJ)	AT5G55125	Ribosomal protein L31 [Source:TAIR_LOCUS;Acc:AT5G55125]
Solyc12g056800.1	1.29	0.0029	0.0279	Oxidoreductase family protein (AHRD V1 ***- D7LXC3_ARALY)%3B contains Interpro domain(s) IPR016040 NAD(P)-binding domain	AT1G34200	Glyceraldehyde-3-phosphate dehydrogenase-like family protein [Source:TAIR_LOCUS;Acc:AT1G34200]
Solyc01g006870.2	1.28	0.00122	0.0151	cDNA clone J023119C16 full insert sequence (AHRD V1 *-*- B7F733_ORYSJ)	AT3G11720	Polyketide cyclase/dehydrase and lipid transport superfamily protein [Source:TAIR_LOCUS;Acc:AT3G11720]
Solyc01g095050.2	1.28	0.00509	0.0407	Negatively light-regulated protein (AHRD V1 ***- B4FAY8_MAIZE)%3B contains Interpro domain(s) IPR012482 Lg106-like	AT5G64130	cAMP-regulated phosphoprotein 19-related protein [Source:TAIR_LOCUS;Acc:AT5G64130]
Solyc03g025320.2	1.28	0.00176	0.0195	Hydroxycinnamoyl transferase (AHRD V1 **-* D2XJ64_9MAGN)%3B contains Interpro domain(s) IPR003480 Transferase	AT5G23940	HXXXD-type acyl-transferase family protein [Source:TAIR_LOCUS;Acc:AT5G23940]
Solyc10g006520.2	1.28	0.00155	0.018	Thioredoxin-like protein (AHRD V1 *-*- Q8YZA9_ANASP)%3B contains Interpro domain(s) IPR012335 Thioredoxin fold	AT5G06430	Thioredoxin superfamily protein [Source:TAIR_LOCUS;Acc:AT5G06430]
Solyc11g068540.1	1.28	0.00438	0.0371	N-carbamoylputrescine amidase (AHRD V1 **-- D3NU88_AZOS1)%3B contains Interpro domain(s) IPR003010 Nitrilase/cyanide hydratase and apolipoprotein N-acyltransferase IPR017755 N-carbamoylputrescine amidase	AT2G27450	nitrilase-like protein 1 [Source:TAIR_LOCUS;Acc:AT2G27450]
Solyc01g098040.2	1.27	0.00128	0.0157	Methyltransferase type 12 (AHRD V1 *-*- D5C2M0_NITHN)%3B contains Interpro domain(s) IPR013217 Methyltransferase type 12	AT3G05100	S-adenosyl-L-methionine-dependent methyltransferases superfamily protein [Source:TAIR_LOCUS;Acc:AT3G05100]
Solyc03g097010.2	1.27	0.00469	0.0387	NADH dehydrogenase (AHRD V1 *-*- D2VG69_NAEGR)%3B contains Interpro domain(s) IPR019401 Zinc finger%2C CHCC-type	AT3G03070	NADH-ubiquinone oxidoreductase-related [Source:TAIR_LOCUS;Acc:AT3G03070]
Solyc05g008010.2	1.27	0.00464	0.0385	60S ribosomal protein L31 (AHRD V1 ***- B6VC52_VERFO)%3B contains Interpro domain(s) IPR000054 Ribosomal protein L31e	AT2G19740	Ribosomal protein L31e family protein [Source:TAIR_LOCUS;Acc:AT2G19740]
Solyc06g068880.2	1.27	0.00231	0.0237	Serine carboxypeptidase 1 (AHRD V1 **** B6U0V5_MAIZE)%3B contains Interpro domain(s) IPR001563 Peptidase S10%2C serine carboxypeptidase
Solyc06g074310.2	1.27	0.00294	0.0282	Transmembrane 9 superfamily protein member 1 (AHRD V1 **** B6T9C2_MAIZE)%3B contains Interpro domain(s) IPR004240 Nonaspanin (TM9SF)	AT1G08350	Endomembrane protein 70 protein family [Source:TAIR_LOCUS;Acc:AT1G08350]
Solyc07g045170.2	1.27	0.00348	0.0317	184 (Fragment) (AHRD V1 *-*- O80379_DAUCA)	AT2G04235	unknown protein; FUNCTIONS IN: molecular_function unknown; INVOLVED IN: biological_process unknown; LOCATED IN: cellular_component unknown; EXPRESSED IN: cultured cell; Has 713 Blast hits to 345 proteins in 122 species: Archae - 2; Bacteria - 262; M /.../ - 138; Fungi - 55; Plants - 39; Viruses - 0; Other Eukaryotes - 217 (source: NCBI BLink). [Source:TAIR_LOCUS;Acc:AT2G04235]
Solyc07g063120.2	1.27	0.000614	0.00921	WD-40 repeat protein (AHRD V1 *--- B7KCU4_CYAP7)%3B contains Interpro domain(s) IPR020472 G-protein beta WD-40 repeat%2C region	AT1G53090	SPA1-related 4 [Source:TAIR_LOCUS;Acc:AT1G53090]
Solyc08g066730.2	1.27	0.00173	0.0193	Methyltransferase like 3 (AHRD V1 *-** Q28H22_XENTR)%3B contains Interpro domain(s) IPR007757 MT-A70	AT4G10760	mRNAadenosine methylase [Source:TAIR_LOCUS;Acc:AT4G10760]
Solyc08g082850.2	1.27	0.00196	0.0212	Uncharacterized ABC transporter ATP-binding protein C29A3.09c (AHRD V1 ***- YB89_SCHPO)%3B contains Interpro domain(s) IPR003439 ABC transporter-like	AT1G64550	general control non-repressible 3 [Source:TAIR_LOCUS;Acc:AT1G64550]
Solyc02g065680.2	1.26	0.0005	0.00796	Amino acid transporter (AHRD V1 ***- B9N1V7_POPTR)%3B contains Interpro domain(s) IPR013057 Amino acid transporter%2C transmembrane	AT3G30390	Transmembrane amino acid transporter family protein [Source:TAIR_LOCUS;Acc:AT3G30390]
Solyc02g070810.2	1.26	0.00505	0.0406	Nuclear pore membrane glycoprotein 210 (AHRD V1 ***- PO210_HUMAN)%3B contains Interpro domain(s) IPR008964 Invasin/intimin cell-adhesion	AT5G40480	embryo defective 3012 [Source:TAIR_LOCUS;Acc:AT5G40480]
Solyc03g005430.2	1.26	0.00239	0.0242	Ubiquitin carboxyl-terminal hydrolase family protein expressed (AHRD V1 *--- Q2R2A3_ORYSJ)%3B contains Interpro domain(s) IPR002083 MATH	AT1G04300	TRAF-like superfamily protein [Source:TAIR_LOCUS;Acc:AT1G04300]
Solyc03g083300.2	1.26	0.00109	0.0139	Mediator of RNA polymerase II transcription subunit 22 (AHRD V1 ***- C1BXD5_ESOLU)%3B contains Interpro domain(s) IPR009332 Mediator complex%2C subunit Med22	AT1G07950	Surfeit locus protein 5 subunit 22 of Mediator complex [Source:TAIR_LOCUS;Acc:AT1G07950]
Solyc03g115250.2	1.26	0.000785	0.0111	Genomic DNA chromosome 5 P1 clone MXM12 (AHRD V1 *-*- Q9SD86_ARATH)	AT5G07940	BEST Arabidopsis thaliana protein match is: dentin sialophosphoprotein-related (TAIR:AT5G07980.1); Has 1906 Blast hits to 1127 proteins in 203 species: Archae - 2; Bacteria - 210; Metazoa - 401; Fungi - 205; Plants - 136; Viruses - 0; Other Eukaryot /.../52 (source: NCBI BLink). [Source:TAIR_LOCUS;Acc:AT5G07940]
Solyc04g007180.1	1.26	0.00677	0.0489	Ethylene responsive transcription factor 2a (AHRD V1 *-*- C0J9I7_9ROSA)%3B contains Interpro domain(s) IPR001471 Pathogenesis-related transcriptional factor and ERF%2C DNA-binding	AT1G25470	AP2 domain-containing transcription factor family protein [Source:TAIR_LOCUS;Acc:AT1G25470]
Solyc06g059760.2	1.26	0.00275	0.0269	Transcriptional corepressor SEUSS (AHRD V1 **-- SEUSS_ARATH)	AT1G43850	SEUSS transcriptional co-regulator [Source:TAIR_LOCUS;Acc:AT1G43850]
Solyc07g040730.1	1.26	0.00528	0.0417	Unknown Protein (AHRD V1)	AT1G72720	Protein of unknown function (DUF3511) [Source:TAIR_LOCUS;Acc:AT1G72720]
Solyc08g005920.2	1.26	0.00381	0.0338	Unknown Protein (AHRD V1)	AT3G52860	unknown protein; Has 86 Blast hits to 86 proteins in 36 species: Archae - 0; Bacteria - 2; Metazoa - 41; Fungi - 13; Plants - 26; Viruses - 0; Other Eukaryotes - 4 (source: NCBI BLink). [Source:TAIR_LOCUS;Acc:AT3G52860]
Solyc08g075960.2	1.26	0.00628	0.0464	Mps one binder kinase activator-like 1A (AHRD V1 **** B6U9F2_MAIZE)%3B contains Interpro domain(s) IPR005301 Mob1/phocein	AT4G19045	Mob1/phocein family protein [Source:TAIR_LOCUS;Acc:AT4G19045]
Solyc10g018250.1	1.26	0.00256	0.0255	40S ribosomal protein S13 (AHRD V1 ***- D7LRU2_ARALY)%3B contains Interpro domain(s) IPR000589 Ribosomal protein S15
Solyc12g014530.1	1.26	0.00183	0.02	L-aspartate oxidase (AHRD V1 ***- D7M6M9_ARALY)%3B contains Interpro domain(s) IPR005288 L-aspartate oxidase	AT5G14760	L-aspartate oxidase [Source:TAIR_LOCUS;Acc:AT5G14760]
Solyc01g099160.2	1.25	0.00602	0.0451	Lipoxygenase (AHRD V1 **** Q9FT17_SOLLC)%3B contains Interpro domain(s) IPR001246 Lipoxygenase%2C plant	AT1G55020	lipoxygenase 1 [Source:TAIR_LOCUS;Acc:AT1G55020]
Solyc04g051850.2	1.25	0.00274	0.0268	Unknown Protein (AHRD V1)	AT1G30475	BEST Arabidopsis thaliana protein match is: embryo defective 1303 (TAIR:AT1G56200.1); Has 148 Blast hits to 148 proteins in 34 species: Archae - 0; Bacteria - 14; Metazoa - 63; Fungi - 0; Plants - 62; Viruses - 0; Other Eukaryotes - 9 (source: NCBI /.../. [Source:TAIR_LOCUS;Acc:AT1G30475]
Solyc06g066660.2	1.25	0.00487	0.0397	Ribosomal protein L37 (AHRD V1 ***- B9RQN1_RICCO)%3B contains Interpro domain(s) IPR001569 Ribosomal protein L37e	AT1G15250	Zinc-binding ribosomal protein family protein [Source:TAIR_LOCUS;Acc:AT1G15250]
Solyc12g010840.1	1.25	0.0056	0.0431	Ketol-acid reductoisomerase (AHRD V1 ***- D7LW57_ARALY)%3B contains Interpro domain(s) IPR016206 Ketol-acid reductoisomerase%2C plant	AT3G58610	ketol-acid reductoisomerase [Source:TAIR_LOCUS;Acc:AT3G58610]
Solyc12g095920.1	1.25	0.001	0.0131	BRCA1-A complex subunit MERIT40 (AHRD V1 ***- MRI40_XENTR)	AT4G32960	unknown protein; BEST Arabidopsis thaliana protein match is: unknown protein (TAIR:AT4G32970.1); Has 106 Blast hits to 106 proteins in 39 species: Archae - 0; Bacteria - 0; Metazoa - 62; Fungi - 0; Plants - 37; Viruses - 0; Other Eukaryotes - 7 (sou /.../CBI BLink). [Source:TAIR_LOCUS;Acc:AT4G32960]
Solyc01g005380.2	1.24	0.00122	0.0151	SET domain containing protein (AHRD V1 ***- B6U0H4_MAIZE)%3B contains Interpro domain(s) IPR001214 SET	AT1G24610	Rubisco methyltransferase family protein [Source:TAIR_LOCUS;Acc:AT1G24610]
Solyc01g007070.2	1.24	0.00091	0.0122	BEL1-like homeodomain protein 1 (AHRD V1 **-- BLH1_ARATH)%3B contains Interpro domain(s) IPR006563 POX	AT2G35940	BEL1-like homeodomain 1 [Source:TAIR_LOCUS;Acc:AT2G35940]
Solyc01g081010.2	1.24	0.00334	0.0309	Nucleolar GTP-binding protein (AHRD V1 **** A8I0Z4_CHLRE)%3B contains Interpro domain(s) IPR012973 NOG%2C C-terminal	AT1G10300	Nucleolar GTP-binding protein [Source:TAIR_LOCUS;Acc:AT1G10300]
Solyc02g065370.2	1.24	0.00621	0.046	Unknown Protein (AHRD V1)	AT4G37090	unknown protein; FUNCTIONS IN: molecular_function unknown; INVOLVED IN: biological_process unknown; LOCATED IN: cellular_component unknown; EXPRESSED IN: 23 plant structures; EXPRESSED DURING: 13 growth stages; Has 30201 Blast hits to 17322 proteins /.../0 species: Archae - 12; Bacteria - 1396; Metazoa - 17338; Fungi - 3422; Plants - 5037; Viruses - 0; Other Eukaryotes - 2996 (source: NCBI BLink)…
Solyc02g077160.2	1.24	0.00617	0.0458	Lipase-like protein (AHRD V1 ***- Q8LF19_ARATH)%3B contains Interpro domain(s) IPR002921 Lipase%2C class 3	AT4G18550	alpha/beta-Hydrolases superfamily protein [Source:TAIR_LOCUS;Acc:AT4G18550]
Solyc04g074980.2	1.24	0.00183	0.0201	Auxin F-box protein 5 (AHRD V1 **-- D7MPH1_ARALY)%3B contains Interpro domain(s) IPR006553 Leucine-rich repeat%2C cysteine-containing subtype	AT4G24390	RNI-like superfamily protein [Source:TAIR_LOCUS;Acc:AT4G24390]
Solyc05g013380.2	1.24	0.00271	0.0266	Alanine aminotransferase 2 (AHRD V1 **** A8IKE5_SOYBN)%3B contains Interpro domain(s) IPR004839 Aminotransferase%2C class I and II	AT1G23310	glutamate:glyoxylate aminotransferase [Source:TAIR_LOCUS;Acc:AT1G23310]
Solyc07g062140.2	1.24	0.00168	0.019	Alpha alpha-trehalose-phosphate synthase (AHRD V1 **** D0NRZ0_PHYIN)%3B contains Interpro domain(s) IPR012766 Alpha%2Calpha-trehalose-phosphate synthase	AT1G78580	trehalose-6-phosphate synthase [Source:TAIR_LOCUS;Acc:AT1G78580]
Solyc08g068300.2	1.24	0.00425	0.0364	Coiled-coil domain-containing protein 25 (AHRD V1 ***- B4G0U8_MAIZE)%3B contains Interpro domain(s) IPR008532 Protein of unknown function DUF814	AT5G11500	unknown protein; CONTAINS InterPro DOMAIN/s: Protein of unknown function DUF814 (InterPro:IPR008532); Has 1807 Blast hits to 1807 proteins in 277 species: Archae - 0; Bacteria - 0; Metazoa - 736; Fungi - 347; Plants - 385; Viruses - 0; Other Eukaryo /.../339 (source: NCBI BLink). [Source:TAIR_LOCUS;Acc:AT5G11500]
Solyc11g013130.1	1.24	0.00663	0.0483	Unknown Protein (AHRD V1)
Solyc12g017910.1	1.24	0.000342	0.00606	Potassium transporter (AHRD V1 **** Q1T722_PHRAU)%3B contains Interpro domain(s) IPR018519 Potassium uptake protein%2C kup IPR003855 K+ potassium transporter	AT3G02050	K+ uptake transporter 3 [Source:TAIR_LOCUS;Acc:AT3G02050]
Solyc01g066590.2	1.23	0.0022	0.0229	Dynein light chain 2 cytoplasmic (AHRD V1 ***- B5XH01_SALSA)%3B contains Interpro domain(s) IPR001372 Dynein light chain%2C type 1 and 2	AT4G15930	Dynein light chain type 1 family protein [Source:TAIR_LOCUS;Acc:AT4G15930]
Solyc02g077720.2	1.23	0.00487	0.0397	Unknown Protein (AHRD V1)
Solyc02g080940.2	1.23	0.00171	0.0192	Proline synthetase co-transcribed bacterial homolog protein (AHRD V1 **-- B5X4B5_SALSA)%3B contains Interpro domain(s) IPR011078 Predicted pyridoxal phosphate-dependent enzyme%2C YBL036C type	AT1G11930	Predicted pyridoxal phosphate-dependent enzyme, YBL036C type [Source:TAIR_LOCUS;Acc:AT1G11930]
Solyc06g008850.2	1.23	0.000927	0.0124	Genomic DNA chromosome 5 TAC clone K22G18 (AHRD V1 *--- Q9FH52_ARATH)%3B contains Interpro domain(s) IPR013989 Development and cell death domain	AT2G32910	DCD (Development and Cell Death) domain protein [Source:TAIR_LOCUS;Acc:AT2G32910]
Solyc06g050120.2	1.23	0.00674	0.0488	Ribosomal protein L7a (AHRD V1 ***- A8J567_CHLRE)%3B contains Interpro domain(s) IPR001921 Ribosomal protein L7A	AT2G47610	Ribosomal protein L7Ae/L30e/S12e/Gadd45 family protein [Source:TAIR_LOCUS;Acc:AT2G47610]
Solyc06g054510.2	1.23	0.00605	0.0452	Acyl carrier protein (AHRD V1 **** B3GQB9_9ERIC)%3B contains Interpro domain(s) IPR003231 Acyl carrier protein (ACP)	AT1G54580	acyl carrier protein 2 [Source:TAIR_LOCUS;Acc:AT1G54580]
Solyc06g071140.2	1.23	0.000307	0.0056	EARLY FLOWERING 5 (AHRD V1 *-*- Q6QTF1_ARATH)%3B contains Interpro domain(s) IPR019007 WW domain binding protein 11	AT5G62640	proline-rich family protein [Source:TAIR_LOCUS;Acc:AT5G62640]
Solyc06g082750.2	1.23	0.00286	0.0277	50S ribosomal protein L17 (AHRD V1 ***- B4FZB4_MAIZE)%3B contains Interpro domain(s) IPR000456 Ribosomal protein L17	AT3G54210	Ribosomal protein L17 family protein [Source:TAIR_LOCUS;Acc:AT3G54210]
Solyc08g006570.2	1.23	0.00347	0.0317	Unknown Protein (AHRD V1)
Solyc00g005050.2	1.22	0.00229	0.0236	Arabinogalactan protein (AHRD V1 ***- B6SST2_MAIZE)	AT5G11680	FUNCTIONS IN: molecular_function unknown; INVOLVED IN: biological_process unknown; LOCATED IN: cytosol, plasma membrane; EXPRESSED IN: 26 plant structures; EXPRESSED DURING: 15 growth stages; CONTAINS InterPro DOMAIN/s: WW-domain-binding protein (In /.../:IPR018826); Has 1807 Blast hits to 1807 proteins in 277 species: Archae - 0; Bacteria - 0; Metazoa - 736; Fungi - 347; Plants - 385; Viruses - …
Solyc01g080670.2	1.22	0.00348	0.0317	Squamosa promoter binding protein-like 1 (AHRD V1 *-*- Q56YT3_ARATH)%3B contains Interpro domain(s) IPR004333 Transcription factor%2C SBP-box	AT5G18830	squamosa promoter binding protein-like 7 [Source:TAIR_LOCUS;Acc:AT5G18830]
Solyc02g021140.2	1.22	0.000499	0.00796	Superoxide dismutase (AHRD V1 ***- B9S4J6_RICCO)%3B contains Interpro domain(s) IPR001189 Manganese/iron superoxide dismutase	AT5G23310	Fe superoxide dismutase 3 [Source:TAIR_LOCUS;Acc:AT5G23310]
Solyc02g032850.2	1.22	0.0012	0.0149	Phytoalexin deficient 4 (Fragment) (AHRD V1 ***- B2BDV5_ARALY)%3B contains Interpro domain(s) IPR002921 Lipase%2C class 3	AT3G52430	alpha/beta-Hydrolases superfamily protein [Source:TAIR_LOCUS;Acc:AT3G52430]
Solyc06g061000.2	1.22	0.00217	0.0228	Casein kinase II subunit beta-4 (AHRD V1 **** B6TGH2_MAIZE)%3B contains Interpro domain(s) IPR000704 Casein kinase II%2C regulatory subunit	AT4G17640	casein kinase II beta chain 2 [Source:TAIR_LOCUS;Acc:AT4G17640]
Solyc10g078960.1	1.22	0.00479	0.0392	60S ribosomal protein L21-like protein (AHRD V1 ***- Q3HVK5_SOLTU)%3B contains Interpro domain(s) IPR001147 Ribosomal protein L21e	AT1G09590	Translation protein SH3-like family protein [Source:TAIR_LOCUS;Acc:AT1G09590]
Solyc11g012280.1	1.22	0.0037	0.0331	Unknown Protein (AHRD V1)	AT5G20130	unknown protein; Has 30201 Blast hits to 17322 proteins in 780 species: Archae - 12; Bacteria - 1396; Metazoa - 17338; Fungi - 3422; Plants - 5037; Viruses - 0; Other Eukaryotes - 2996 (source: NCBI BLink). [Source:TAIR_LOCUS;Acc:AT5G20130]
Solyc12g005930.1	1.22	0.0035	0.0319	TBC1 domain family member 2 (AHRD V1 ***- Q5TBQ7_HUMAN)%3B contains Interpro domain(s) IPR000195 RabGAP/TBC	AT3G07890	Ypt/Rab-GAP domain of gyp1p superfamily protein [Source:TAIR_LOCUS;Acc:AT3G07890]
Solyc01g008950.2	1.21	0.00387	0.0342	Calmodulin 5/6/7/8-like protein (AHRD V1 ***- Q3HVL6_SOLTU)%3B contains Interpro domain(s) IPR011992 EF-Hand type
Solyc02g094420.2	1.21	0.00248	0.0249	Shikimate kinase (AHRD V1 ***- B9N0W2_POPTR)%3B contains Interpro domain(s) IPR000623 Shikimate kinase	AT3G26900	shikimate kinase like 1 [Source:TAIR_LOCUS;Acc:AT3G26900]
Solyc03g111850.2	1.21	0.000391	0.00671	Indole-3-glycerol phosphate synthase-like (AHRD V1 **** C8TFG9_ORYSI)%3B contains Interpro domain(s) IPR013798 Indole-3-glycerol phosphate synthase	AT2G04400	Aldolase-type TIM barrel family protein [Source:TAIR_LOCUS;Acc:AT2G04400]
Solyc06g076390.2	1.21	0.00115	0.0145	Transcription initiation factor IIA subunit 1 (AHRD V1 *-** TF2AA_DICDI)%3B contains Interpro domain(s) IPR004855 Transcription factor IIA%2C alpha/beta subunit	AT1G07470	Transcription factor IIA, alpha/beta subunit [Source:TAIR_LOCUS;Acc:AT1G07470]
Solyc06g083300.2	1.21	0.00545	0.0424	Ras GTPase-activating protein-binding protein 2 (AHRD V1 *--- B5X4A8_SALSA)%3B contains Interpro domain(s) IPR018222 Nuclear transport factor 2%2C Eukaryote	AT3G07250	nuclear transport factor 2 (NTF2) family protein / RNA recognition motif (RRM)-containing protein [Source:TAIR_LOCUS;Acc:AT3G07250]
Solyc09g008450.2	1.21	0.00149	0.0175	Ankyrin repeat domain protein (AHRD V1 **-- C0FAG4_9RICK)%3B contains Interpro domain(s) IPR002110 Ankyrin	AT3G09890	Ankyrin repeat family protein [Source:TAIR_LOCUS;Acc:AT3G09890]
Solyc09g074420.2	1.21	0.0064	0.047	Serine protease (AHRD V1 **** D8UJN6_VOLCA)%3B contains Interpro domain(s) IPR015724 Serine endopeptidase DegP2	AT2G47940	DEGP protease 2 [Source:TAIR_LOCUS;Acc:AT2G47940]
Solyc01g099900.2	1.2	0.00608	0.0453	Ribosomal protein L18 (AHRD V1 ***- C5X0Q5_SORBI)%3B contains Interpro domain(s) IPR000039 Ribosomal protein L18e	AT3G05590	ribosomal protein L18 [Source:TAIR_LOCUS;Acc:AT3G05590]
Solyc01g103430.2	1.2	0.00341	0.0312	Glycogen synthase kinase (AHRD V1 **** C7AE95_SOYBN)%3B contains Interpro domain(s) IPR002290 Serine/threonine protein kinase	AT1G09840	shaggy-like protein kinase 41 [Source:TAIR_LOCUS;Acc:AT1G09840]
Solyc03g006680.2	1.2	0.000235	0.00465	Universal stress protein (AHRD V1 **-- D6BRD7_9ROSI)%3B contains Interpro domain(s) IPR006016 UspA	AT1G11360	Adenine nucleotide alpha hydrolases-like superfamily protein [Source:TAIR_LOCUS;Acc:AT1G11360]
Solyc03g121010.2	1.2	0.00304	0.0289	Unknown Protein (AHRD V1)
Solyc04g076290.2	1.2	0.000758	0.0108		AT4G24530	O-fucosyltransferase family protein [Source:TAIR_LOCUS;Acc:AT4G24530]
Solyc06g059750.2	1.2	0.00394	0.0345	Transcriptional corepressor SEUSS (AHRD V1 *--- SEUSS_ARATH)	AT1G43850	SEUSS transcriptional co-regulator [Source:TAIR_LOCUS;Acc:AT1G43850]
Solyc08g083350.2	1.2	0.0033	0.0307	50S ribosomal protein L11 (AHRD V1 ***- B6U1J2_MAIZE)%3B contains Interpro domain(s) IPR006519 Ribosomal protein L11%2C bacterial-type	AT1G32990	plastid ribosomal protein l11 [Source:TAIR_LOCUS;Acc:AT1G32990]
Solyc12g009960.1	1.2	0.00509	0.0407	Eukaryotic translation initiation factor 4 (AHRD V1 *-*- D8TN78_VOLCA)%3B contains Interpro domain(s) IPR016021 MIF4-like%2C type 1/2/3	AT1G62410	MIF4G domain-containing protein [Source:TAIR_LOCUS;Acc:AT1G62410]
Solyc01g096530.2	1.19	0.00158	0.0182	Trafficking protein particle complex subunit 3 (AHRD V1 ***- B6U299_MAIZE)%3B contains Interpro domain(s) IPR016721 TRAPP I complex%2C Bet3	AT5G54750	Transport protein particle (TRAPP) component [Source:TAIR_LOCUS;Acc:AT5G54750]
Solyc02g088290.2	1.19	0.00177	0.0196	Guanine nucleotide exchange factor-like protein (AHRD V1 *--- Q9LZX8_ARATH)%3B contains Interpro domain(s) IPR000904 SEC7-like	AT5G39500	GNOM-like 1 [Source:TAIR_LOCUS;Acc:AT5G39500]
Solyc03g063060.2	1.19	0.00245	0.0247	Ycf20-like protein (AHRD V1 ***- YC20L_ARATH)%3B contains Interpro domain(s) IPR007572 Protein of unknown function DUF565	AT1G65420	Protein of unknown function (DUF565) [Source:TAIR_LOCUS;Acc:AT1G65420]
Solyc04g014560.2	1.19	0.00161	0.0185	Pre-mRNA-splicing factor 38B (AHRD V1 *-*- C0HBS4_SALSA)%3B contains Interpro domain(s) IPR005037 PRP38	AT5G37370	PRP38 family protein [Source:TAIR_LOCUS;Acc:AT5G37370]
Solyc04g014710.2	1.19	0.00463	0.0385	cDNA clone 002-156-B04 full insert sequence (AHRD V1 *-*- B7F1Y4_ORYSJ)	AT4G22320	unknown protein; BEST Arabidopsis thaliana protein match is: unknown protein (TAIR:AT5G55210.1); Has 8953 Blast hits to 5363 proteins in 542 species: Archae - 33; Bacteria - 806; Metazoa - 2454; Fungi - 831; Plants - 279; Viruses - 151; Other Eukary /.../ 4399 (source: NCBI BLink). [Source:TAIR_LOCUS;Acc:AT4G22320]
Solyc05g008200.2	1.19	0.00401	0.0349	Phosphatidylinositol-4-phosphate 5-kinase family protein (AHRD V1 *--- D7L328_ARALY)%3B contains Interpro domain(s) IPR016034 Phosphatidylinositol-4-phosphate 5-kinase%2C core%2C subgroup	AT1G71010	FORMS APLOID AND BINUCLEATE CELLS 1C [Source:TAIR_LOCUS;Acc:AT1G71010]
Solyc08g059660.1	1.19	0.00341	0.0313	Phosphatidylinositol binding clathrin assembly protein like (AHRD V1 *--* Q6AXI5_DANRE)%3B contains Interpro domain(s) IPR011417 ANTH	AT2G25430	epsin N-terminal homology (ENTH) domain-containing protein / clathrin assembly protein-related [Source:TAIR_LOCUS;Acc:AT2G25430]
Solyc09g005340.2	1.19	0.00323	0.0302	Symplekin (AHRD V1 ***- Q6P3Q8_XENTR)	AT5G01400	HEAT repeat-containing protein [Source:TAIR_LOCUS;Acc:AT5G01400]
Solyc12g035670.1	1.19	0.00266	0.0262	MCM3-associated protein (Fragment) (AHRD V1 *--- Q6DRP0_DANRE)%3B contains Interpro domain(s) IPR005062 SAC3/GANP/Nin1/mts3/eIF-3 p25	AT3G06290	SAC3/GANP/Nin1/mts3/eIF-3 p25 family [Source:TAIR_LOCUS;Acc:AT3G06290]
Solyc02g062570.2	1.18	0.00409	0.0354	Dolichyldiphosphatase 1 (AHRD V1 **-* C1C1U9_9MAXI)%3B contains Interpro domain(s) IPR000326 Phosphatidic acid phosphatase type 2/haloperoxidase	AT3G50920	Phosphatidic acid phosphatase (PAP2) family protein [Source:TAIR_LOCUS;Acc:AT3G50920]
Solyc03g019700.1	1.18	0.00582	0.0441		AT3G48660	Protein of unknown function (DUF 3339) [Source:TAIR_LOCUS;Acc:AT3G48660]
Solyc03g032120.2	1.18	0.00254	0.0253	Nucleoside-triphosphatase THEP1 (AHRD V1 ***- NTPTH_THEMA)%3B contains Interpro domain(s) IPR004948 Protein of unknown function DUF265	AT5G66005	Expressed protein [Source:TAIR_LOCUS;Acc:AT5G66005]
Solyc06g008600.2	1.18	0.00436	0.0369	Polycomb group ring finger 1 (AHRD V1 *--- B3DL44_XENTR)%3B contains Interpro domain(s) IPR018957 Zinc finger%2C C3HC4 RING-type	AT1G06770	DREB2A-interacting protein 1 [Source:TAIR_LOCUS;Acc:AT1G06770]
Solyc01g008960.2	1.17	0.00684	0.0493	Argonaute 4-like protein (AHRD V1 ***- D5FQ91_PELHO)%3B contains Interpro domain(s) IPR003165 Stem cell self-renewal protein Piwi	AT2G27040	Argonaute family protein [Source:TAIR_LOCUS;Acc:AT2G27040]
Solyc04g011550.2	1.17	0.00547	0.0426	Unknown Protein (AHRD V1)
Solyc06g053820.2	1.17	0.00434	0.0368	30S ribosomal protein S19 (AHRD V1 *-*- RS19_SHEAM)%3B contains Interpro domain(s) IPR005713 Ribosomal protein S15%2C eukaryotic/archaeal	AT1G04270	cytosolic ribosomal protein S15 [Source:TAIR_LOCUS;Acc:AT1G04270]
Solyc06g082100.2	1.17	0.002	0.0215	Related to ATP dependent RNA helicase (AHRD V1 **-* Q6MV07_NEUCR)%3B contains Interpro domain(s) IPR004179 Sec63 domain	AT1G20960	U5 small nuclear ribonucleoprotein helicase, putative [Source:TAIR_LOCUS;Acc:AT1G20960]
Solyc06g083890.2	1.17	0.00446	0.0376	Pre-mRNA-splicing factor SLU7-A (AHRD V1 ***- D7KSF4_ARALY)	AT1G65660	Pre-mRNA splicing Prp18-interacting factor [Source:TAIR_LOCUS;Acc:AT1G65660]
Solyc07g063010.2	1.17	0.00383	0.0339	Fatty acid oxidation complex subunit alpha (AHRD V1 **-- FADB_ACIBC)%3B contains Interpro domain(s) IPR006176 3-hydroxyacyl-CoA dehydrogenase%2C NAD binding	AT3G15290	3-hydroxyacyl-CoA dehydrogenase family protein [Source:TAIR_LOCUS;Acc:AT3G15290]
Solyc10g081090.1	1.17	0.00137	0.0165	Splicing factor 3B subunit 1 (AHRD V1 **-- B3RQX5_TRIAD)%3B contains Interpro domain(s) IPR016024 Armadillo-type fold	AT5G64270	splicing factor, putative [Source:TAIR_LOCUS;Acc:AT5G64270]
Solyc01g009450.2	1.16	0.00444	0.0375	Mitochondrial inner membrane protease ATP23 (AHRD V1 ***- D0NY32_PHYIN)%3B contains Interpro domain(s) IPR019165 Peptidase M76%2C ATP23	AT3G03420	Ku70-binding family protein [Source:TAIR_LOCUS;Acc:AT3G03420]
Solyc02g077440.2	1.16	0.00205	0.0218	Transcription elongation factor 1 homolog (AHRD V1 **** C1C367_9MAXI)%3B contains Interpro domain(s) IPR007808 Protein of unknown function DUF701%2C zinc-binding putative	AT5G46030	unknown protein; CONTAINS InterPro DOMAIN/s: Protein of unknown function DUF701, zinc-binding putative (InterPro:IPR007808); Has 30201 Blast hits to 17322 proteins in 780 species: Archae - 12; Bacteria - 1396; Metazoa - 17338; Fungi - 3422; Plants - /.../ Viruses - 0; Other Eukaryotes - 2996 (source: NCBI BLink). [Source:TAIR_LOCUS;Acc:AT5G46030]
Solyc03g113800.2	1.16	0.00428	0.0365	Betaine aldehyde dehydrogenase (AHRD V1 **** D2DEK8_LYCBA)%3B contains Interpro domain(s) IPR015590 Aldehyde dehydrogenase	AT1G74920	aldehyde dehydrogenase 10A8 [Source:TAIR_LOCUS;Acc:AT1G74920]
Solyc04g025990.2	1.16	0.00126	0.0155	Potassium transporter family protein (AHRD V1 **** D7KXB7_ARALY)%3B contains Interpro domain(s) IPR003855 K+ potassium transporter	AT1G60160	Potassium transporter family protein [Source:TAIR_LOCUS;Acc:AT1G60160]
Solyc06g007930.2	1.16	0.00456	0.0381	Cytochrome b5 (AHRD V1 **** B6TTI9_MAIZE)%3B contains Interpro domain(s) IPR001199 Cytochrome b5	AT2G32720	cytochrome B5 isoform B [Source:TAIR_LOCUS;Acc:AT2G32720]
Solyc10g006290.2	1.16	0.00631	0.0465	Endoribonuclease L-PSP family protein (AHRD V1 **-* D7LAZ0_ARALY)%3B contains Interpro domain(s) IPR019897 YjgF-like protein%2C conserved site
Solyc11g066280.1	1.16	0.00511	0.0408	U3 small nucleolar ribonucleoprotein protein imp4 (AHRD V1 **-- Q17BF6_AEDAE)%3B contains Interpro domain(s) IPR007109 Brix domain	AT4G01560	Ribosomal RNA processing Brix domain protein [Source:TAIR_LOCUS;Acc:AT4G01560]
Solyc01g103750.2	1.15	0.00156	0.0181	ATP phosphoribosyltransferase (AHRD V1 **** O46887_THLGO)%3B contains Interpro domain(s) IPR001348 Histidine biosynthesis HisG: ATP phosphoribosyltransferase	AT1G09795	ATP phosphoribosyl transferase 2 [Source:TAIR_LOCUS;Acc:AT1G09795]
Solyc09g074210.2	1.15	0.0028	0.0272	Endonuclease/exonuclease/phosphatase family protein (AHRD V1 ***- D7LHF0_ARALY)%3B contains Interpro domain(s) IPR005135 Endonuclease/exonuclease/phosphatase	AT2G48030	DNAse I-like superfamily protein [Source:TAIR_LOCUS;Acc:AT2G48030]
Solyc10g050170.1	1.15	0.00235	0.0239	RING-finger protein-like (AHRD V1 *-*- Q5QLR6_ORYSJ)%3B contains Interpro domain(s) IPR018957 Zinc finger%2C C3HC4 RING-type	AT2G15530	RING/U-box superfamily protein [Source:TAIR_LOCUS;Acc:AT2G15530]
Solyc10g086060.1	1.15	0.00433	0.0368	IQ-domain 10 (Fragment) (AHRD V1 *--- D7L3Y4_ARALY)%3B contains Interpro domain(s) IPR000048 IQ calmodulin-binding region	AT3G09710	IQ-domain 1 [Source:TAIR_LOCUS;Acc:AT3G09710]
Solyc01g087030.2	1.14	0.00515	0.0411	Makorin RING finger protein (AHRD V1 ***- Q7X7W8_PEA)%3B contains Interpro domain(s) IPR000571 Zinc finger%2C CCCH-type	AT3G08505	zinc finger (CCCH-type/C3HC4-type RING finger) family protein [Source:TAIR_LOCUS;Acc:AT3G08505]
Solyc02g089090.2	1.14	0.00138	0.0165	Pto-like%2C Serine/threonine kinase protein%2C resistance protein	AT5G38990	Malectin/receptor-like protein kinase family protein [Source:TAIR_LOCUS;Acc:AT5G38990]
Solyc03g005380.2	1.14	0.00552	0.0428	Protein transport protein SEC23 (AHRD V1 ***- Q9FG78_ARATH)%3B contains Interpro domain(s) IPR006896 Sec23/Sec24 trunk region	AT5G43670	Sec23/Sec24 protein transport family protein [Source:TAIR_LOCUS;Acc:AT5G43670]
Solyc03g025630.2	1.14	0.00181	0.0199	Tripeptidyl-peptidase 2 (AHRD V1 ***- TPP2_BOVIN)	AT4G20850	tripeptidyl peptidase ii [Source:TAIR_LOCUS;Acc:AT4G20850]
Solyc03g044270.2	1.14	0.000941	0.0125	tRNA-dihydrouridine synthase 1-like protein (AHRD V1 **** D3BAF6_POLPA)%3B contains Interpro domain(s) IPR001269 tRNA-dihydrouridine synthase	AT5G67220	FMN-linked oxidoreductases superfamily protein [Source:TAIR_LOCUS;Acc:AT5G67220]
Solyc04g056430.2	1.14	0.00214	0.0225	Unknown Protein (AHRD V1)	AT1G06010	unknown protein; Has 25 Blast hits to 25 proteins in 9 species: Archae - 0; Bacteria - 0; Metazoa - 0; Fungi - 0; Plants - 25; Viruses - 0; Other Eukaryotes - 0 (source: NCBI BLink). [Source:TAIR_LOCUS;Acc:AT1G06010]
Solyc07g006960.2	1.14	0.00268	0.0264	Actin associated protein (AHRD V1 *-*- B6SI05_MAIZE)	AT2G18910	hydroxyproline-rich glycoprotein family protein [Source:TAIR_LOCUS;Acc:AT2G18910]
Solyc07g018350.2	1.14	0.00204	0.0218	DNA mismatch repair protein muts (AHRD V1 *-*- Q16P35_AEDAE)%3B contains Interpro domain(s) IPR015536 DNA mismatch repair protein MutS-homolog MSH6	AT3G24495	MUTS homolog 7 [Source:TAIR_LOCUS;Acc:AT3G24495]
Solyc08g065890.2	1.14	0.00321	0.0301	Epsin (AHRD V1 *-*- D3BQV6_POLPA)%3B contains Interpro domain(s) IPR001026 Epsin%2C N-terminal	AT5G11710	ENTH/VHS family protein [Source:TAIR_LOCUS;Acc:AT5G11710]
Solyc12g100200.1	1.14	0.00287	0.0277	Protein YdiU (AHRD V1 ***- B5N5F2_SALET)%3B contains Interpro domain(s) IPR003846 Uncharacterised protein family UPF0061	AT5G13030	unknown protein; FUNCTIONS IN: molecular_function unknown; INVOLVED IN: biological_process unknown; LOCATED IN: chloroplast; EXPRESSED IN: 23 plant structures; EXPRESSED DURING: 13 growth stages; CONTAINS InterPro DOMAIN/s: Uncharacterised protein f /.../UPF0061 (InterPro:IPR003846); Has 5046 Blast hits to 4997 proteins in 1211 species: Archae - 8; Bacteria - 2327; Metazoa - 120; Fungi - 134; Pla…
Solyc01g087490.2	1.13	0.00361	0.0326	CONSTANS interacting protein 6 (Fragment) (AHRD V1 **-- Q2VY13_SOLLC)%3B contains Interpro domain(s) IPR004082 Protein of unknown function DUF1423%2C plant	AT3G63500	Protein of unknown function (DUF1423) [Source:TAIR_LOCUS;Acc:AT3G63500]
Solyc01g111600.2	1.13	0.00617	0.0458	Metal ion binding protein (AHRD V1 **-* D7MN12_ARALY)%3B contains Interpro domain(s) IPR006121 Heavy metal transport/detoxification protein	AT4G38580	farnesylated protein 6 [Source:TAIR_LOCUS;Acc:AT4G38580]
Solyc02g043830.2	1.13	0.00367	0.0329	Insulin-degrading enzyme (AHRD V1 **-- C9SP77_VERA1)	AT5G01440	BEST Arabidopsis thaliana protein match is: Insulinase (Peptidase family M16) family protein (TAIR:AT1G06900.1); Has 1807 Blast hits to 1807 proteins in 277 species: Archae - 0; Bacteria - 0; Metazoa - 736; Fungi - 347; Plants - 385; Viruses - 0; Ot /.../karyotes - 339 (source: NCBI BLink). [Source:TAIR_LOCUS;Acc:AT5G01440]
Solyc02g085040.2	1.13	0.00519	0.0412	2%2C3%2C4%2C5-tetrahydropyridine-2%2C6-dicarboxylate N-acetyltransferase (AHRD V1 *--- DAPH_CLOBH)%3B contains Interpro domain(s) IPR011004 Trimeric LpxA-like	AT5G66510	gamma carbonic anhydrase 3 [Source:TAIR_LOCUS;Acc:AT5G66510]
Solyc03g104810.2	1.13	0.00228	0.0235	WRKY transcription factor-c (AHRD V1 ***- Q5DJV3_CAPAN)%3B contains Interpro domain(s) IPR003657 DNA-binding WRKY	AT3G01080	WRKY DNA-binding protein 58 [Source:TAIR_LOCUS;Acc:AT3G01080]
Solyc06g073540.2	1.13	0.00636	0.0468	Argonaute 4-like protein (AHRD V1 ***- D5FQ91_PELHO)%3B contains Interpro domain(s) IPR003165 Stem cell self-renewal protein Piwi	AT2G27040	Argonaute family protein [Source:TAIR_LOCUS;Acc:AT2G27040]
Solyc07g025370.2	1.13	0.00184	0.0201	Cytochrome P450	AT1G75130	cytochrome P450, family 721, subfamily A, polypeptide 1 [Source:TAIR_LOCUS;Acc:AT1G75130]
Solyc03g093880.2	1.12	0.00453	0.0379	UPF0406 protein C16orf57 homolog (AHRD V1 *-*- CP057_MOUSE)%3B contains Interpro domain(s) IPR019146 Unidentified protein family UPF0406	AT5G51170	unknown protein; CONTAINS InterPro DOMAIN/s: Uncharacterised protein family UPF0406 (InterPro:IPR019146); Has 30201 Blast hits to 17322 proteins in 780 species: Archae - 12; Bacteria - 1396; Metazoa - 17338; Fungi - 3422; Plants - 5037; Viruses - 0; /.../ Eukaryotes - 2996 (source: NCBI BLink). [Source:TAIR_LOCUS;Acc:AT5G51170]
Solyc04g078120.2	1.12	0.00205	0.0218	Arginine N-methyltransferase 2 (AHRD V1 **** B6UHM3_MAIZE)%3B contains Interpro domain(s) IPR002110 Ankyrin	AT5G65860	ankyrin repeat family protein [Source:TAIR_LOCUS;Acc:AT5G65860]
Solyc09g082730.2	1.12	0.00287	0.0277	Aldo/keto reductase family protein (AHRD V1 **** D7KWQ6_ARALY)%3B contains Interpro domain(s) IPR001395 Aldo/keto reductase
Solyc01g111400.2	1.11	0.00536	0.042	Subtilisin-like protease (AHRD V1 **-- A9XG40_TOBAC)%3B contains Interpro domain(s) IPR015500 Peptidase S8%2C subtilisin-related	AT4G34980	subtilisin-like serine protease 2 [Source:TAIR_LOCUS;Acc:AT4G34980]
Solyc04g014680.2	1.11	0.00533	0.0418	Cysteine-type endopeptidase/ ubiquitin thiolesterase (AHRD V1 **-* B6TDL6_MAIZE)	AT4G22290	Ubiquitin-specific protease family C19-related protein [Source:TAIR_LOCUS;Acc:AT4G22290]
Solyc06g072040.1	1.11	0.00285	0.0277	Nuclear transcription factor Y subunit C-1 (AHRD V1 **** B6SWV5_MAIZE)%3B contains Interpro domain(s) IPR003958 Transcription factor CBF/NF-Y/archaeal histone	AT3G48590	nuclear factor Y, subunit C1 [Source:TAIR_LOCUS;Acc:AT3G48590]
Solyc09g009180.2	1.11	0.0043	0.0366	Chaperone protein dnaJ (AHRD V1 *-*- C8ZVX3_ENTGA)%3B contains Interpro domain(s) IPR003095 Heat shock protein DnaJ	AT1G79940	DnaJ / Sec63 Brl domains-containing protein [Source:TAIR_LOCUS;Acc:AT1G79940]
Solyc10g086420.1	1.11	0.00579	0.044	SLT1 protein (AHRD V1 **-- Q9FQY3_TOBAC)%3B contains Interpro domain(s) IPR008978 HSP20-like chaperone	AT2G37570	HSP20-like chaperones superfamily protein [Source:TAIR_LOCUS;Acc:AT2G37570]
Solyc12g094430.1	1.11	0.00657	0.0479	Glutathione S-transferase (AHRD V1 ***- C7F8A3_ARAHY)%3B contains Interpro domain(s) IPR004046 Glutathione S-transferase%2C C-terminal	AT2G30860	glutathione S-transferase PHI 9 [Source:TAIR_LOCUS;Acc:AT2G30860]
Solyc01g100500.2	1.1	0.00387	0.0342	Microfibrillar-associated protein 1 (AHRD V1 *-*- C1BVS1_9MAXI)%3B contains Interpro domain(s) IPR009730 Micro-fibrillar-associated 1%2C C-terminal	AT4G08580	microfibrillar-associated protein-related [Source:TAIR_LOCUS;Acc:AT4G08580]
Solyc02g090420.2	1.1	0.00378	0.0337	50S ribosomal protein L25 (AHRD V1 ***- Q0EYU4_9PROT)%3B contains Interpro domain(s) IPR011035 Ribosomal protein L25/Gln-tRNA synthetase%2C anti-codon-binding domain	AT5G66860	Ribosomal protein L25/Gln-tRNA synthetase, anti-codon-binding domain [Source:TAIR_LOCUS;Acc:AT5G66860]
Solyc04g016240.2	1.1	0.00362	0.0326	Nuclear pore complex protein Nup93-like protein (AHRD V1 *--- D0MQC8_PHYIN)%3B contains Interpro domain(s) IPR007231 Nucleoporin interacting component Nup93/Nic96	AT2G41620	Nucleoporin interacting component (Nup93/Nic96-like) family protein [Source:TAIR_LOCUS;Acc:AT2G41620]
Solyc06g068850.2	1.1	0.00213	0.0225	Genomic DNA chromosome 5 TAC clone K22G18 (AHRD V1 *--- Q9FH52_ARATH)%3B contains Interpro domain(s) IPR013989 Development and cell death domain	AT5G61910	DCD (Development and Cell Death) domain protein [Source:TAIR_LOCUS;Acc:AT5G61910]
Solyc09g065300.2	1.1	0.00155	0.018	Uncharacterized membrane protein (AHRD V1 *-*- Q0I8H8_SYNS3)	AT4G02725	unknown protein; FUNCTIONS IN: molecular_function unknown; INVOLVED IN: biological_process unknown; LOCATED IN: chloroplast, membrane; Has 35333 Blast hits to 34131 proteins in 2444 species: Archae - 798; Bacteria - 22429; Metazoa - 974; Fungi - 991 /.../ts - 531; Viruses - 0; Other Eukaryotes - 9610 (source: NCBI BLink). [Source:TAIR_LOCUS;Acc:AT4G02725]
Solyc02g088760.2	1.09	0.00608	0.0453	50S ribosomal protein L12-2 (AHRD V1 ***- B6SHT7_MAIZE)%3B contains Interpro domain(s) IPR015608 Ribosomal protein L12%2C chloroplast	AT4G36420	Ribosomal protein L12 family protein [Source:TAIR_LOCUS;Acc:AT4G36420]
Solyc09g018950.2	1.09	0.00237	0.0241	RPA-interacting protein A (AHRD V1 ***- C1BX62_ESOLU)	AT4G12760	unknown protein; Has 30201 Blast hits to 17322 proteins in 780 species: Archae - 12; Bacteria - 1396; Metazoa - 17338; Fungi - 3422; Plants - 5037; Viruses - 0; Other Eukaryotes - 2996 (source: NCBI BLink). [Source:TAIR_LOCUS;Acc:AT4G12760]
Solyc10g078300.1	1.09	0.00509	0.0407	Single-stranded nucleic acid binding R3H protein (Fragment) (AHRD V1 *-*- B3VWW5_POPTN)%3B contains Interpro domain(s) IPR001374 Single-stranded nucleic acid binding R3H	AT2G40960	Single-stranded nucleic acid binding R3H protein [Source:TAIR_LOCUS;Acc:AT2G40960]
Solyc01g110520.2	1.08	0.00597	0.0448	Glucosamine--fructose-6-phosphate aminotransferase (AHRD V1 *-*- GLMS_METKA)%3B contains Interpro domain(s) IPR005854 Amidophosphoribosyl transferase	AT2G16570	GLN phosphoribosyl pyrophosphate amidotransferase 1 [Source:TAIR_LOCUS;Acc:AT2G16570]
Solyc03g006920.2	1.08	0.00531	0.0417	Receptor kinase-like protein (AHRD V1 ***- Q9STJ8_ARATH)%3B contains Interpro domain(s) IPR002290 Serine/threonine protein kinase	AT4G25390	Protein kinase superfamily protein [Source:TAIR_LOCUS;Acc:AT4G25390]
Solyc03g033980.2	1.08	0.00642	0.0471	Tubby-like F-box protein 5 (AHRD V1 ***- TLP5_ORYSJ)%3B contains Interpro domain(s) IPR000007 Tubby%2C C-terminal	AT2G18280	tubby like protein 2 [Source:TAIR_LOCUS;Acc:AT2G18280]
Solyc03g114140.2	1.08	0.00679	0.049	Rna-dependent RNA polymerase (AHRD V1 ***- B9IEP4_POPTR)%3B contains Interpro domain(s) IPR007855 RNA-dependent RNA polymerase%2C eukaryotic-type	AT4G11130	RNA-dependent RNA polymerase 2 [Source:TAIR_LOCUS;Acc:AT4G11130]
Solyc06g066300.1	1.08	0.00428	0.0365	Diphthamide biosynthesis protein 1 (AHRD V1 ***- B6TW72_MAIZE)%3B contains Interpro domain(s) IPR016435 Diphthamide synthesis%2C DHP1	AT5G62030	diphthamide synthesis DPH2 family protein [Source:TAIR_LOCUS;Acc:AT5G62030]
Solyc08g077830.1	1.08	0.00577	0.0439	Deoxyhypusine hydroxylase (AHRD V1 **** D8THC0_VOLCA)%3B contains Interpro domain(s) IPR011989 Armadillo-like helical	AT3G62530	ARM repeat superfamily protein [Source:TAIR_LOCUS;Acc:AT3G62530]
Solyc08g078800.1	1.08	0.00692	0.0497	GRAS family transcription factor (AHRD V1 **-* B9GVG4_POPTR)%3B contains Interpro domain(s) IPR005202 GRAS transcription factor
Solyc08g081150.2	1.08	0.00694	0.0498	GMP synthase (AHRD V1 ***- D3KZU2_9BACT)%3B contains Interpro domain(s) IPR001674 GMP synthase%2C C-terminal	AT1G63660	GMP synthase (glutamine-hydrolyzing), putative / glutamine amidotransferase, putative [Source:TAIR_LOCUS;Acc:AT1G63660]
Solyc12g088340.1	1.08	0.00294	0.0282	WD repeat protein (AHRD V1 **-- B8MEA9_TALSN)%3B contains Interpro domain(s) IPR020472 G-protein beta WD-40 repeat%2C region	AT1G19750	Transducin/WD40 repeat-like superfamily protein [Source:TAIR_LOCUS;Acc:AT1G19750]
Solyc02g065700.2	1.07	0.00566	0.0433	Abhydrolase domain-containing protein FAM108B1 (AHRD V1 **-- C0HAS5_SALSA)	AT3G30380	alpha/beta-Hydrolases superfamily protein [Source:TAIR_LOCUS;Acc:AT3G30380]
Solyc10g047950.1	1.07	0.00319	0.0299	Inorganic pyrophosphatase family protein (AHRD V1 **** D7M262_ARALY)%3B contains Interpro domain(s) IPR008162 Inorganic pyrophosphatase	AT5G09650	pyrophosphorylase 6 [Source:TAIR_LOCUS;Acc:AT5G09650]
Solyc03g078350.2	1.06	0.00316	0.0298	UPF0235 protein C15orf40 homolog (AHRD V1 **-- CO040_RAT)%3B contains Interpro domain(s) IPR003746 Protein of unknown function DUF167	AT1G49170	Protein of unknown function (DUF167) [Source:TAIR_LOCUS;Acc:AT1G49170]
Solyc05g048810.2	1.06	0.00553	0.0428	tRNA-specific adenosine deaminase (AHRD V1 **** B0WPX1_CULQU)%3B contains Interpro domain(s) IPR002466 Adenosine deaminase/editase	AT1G01760	adenosine deaminases;RNA binding;RNA binding;adenosine deaminases [Source:TAIR_LOCUS;Acc:AT1G01760]
Solyc05g054320.2	1.06	0.00627	0.0464	Epoxide hydrolase (AHRD V1 **** Q41413_SOLTU)%3B contains Interpro domain(s) IPR000639 Epoxide hydrolase-like	AT4G15955	alpha/beta-Hydrolases superfamily protein [Source:TAIR_LOCUS;Acc:AT4G15955]
Solyc06g054590.2	1.06	0.00221	0.023		AT5G09270	unknown protein; Has 30201 Blast hits to 17322 proteins in 780 species: Archae - 12; Bacteria - 1396; Metazoa - 17338; Fungi - 3422; Plants - 5037; Viruses - 0; Other Eukaryotes - 2996 (source: NCBI BLink). [Source:TAIR_LOCUS;Acc:AT5G09270]
Solyc08g082410.2	1.06	0.00334	0.0309	Eukaryotic translation initiation factor 3 subunit 10-like (AHRD V1 *--- Q5SN81_ORYSJ)	AT5G53440	unknown protein; FUNCTIONS IN: molecular_function unknown; INVOLVED IN: biological_process unknown; LOCATED IN: cytosol; EXPRESSED IN: 25 plant structures; EXPRESSED DURING: 15 growth stages; Has 1807 Blast hits to 1807 proteins in 277 species: Arch /.../; Bacteria - 0; Metazoa - 736; Fungi - 347; Plants - 385; Viruses - 0; Other Eukaryotes - 339 (source: NCBI BLink). [Source:TAIR_LOCUS;Acc:AT5G5…
Solyc09g010420.2	1.06	0.00448	0.0377	Arginine biosynthesis bifunctional protein ArgJ (AHRD V1 ***- B4VHU0_9CYAN)%3B contains Interpro domain(s) IPR002813 Arginine biosynthesis protein ArgJ	AT2G37500	arginine biosynthesis protein ArgJ family [Source:TAIR_LOCUS;Acc:AT2G37500]
Solyc12g035250.1	1.06	0.00519	0.0412	Zinc finger CCCH domain-containing protein 41 (AHRD V1 **-- C3H41_ARATH)%3B contains Interpro domain(s) IPR000504 RNA recognition motif%2C RNP-1	AT3G27700	zinc finger (CCCH-type) family protein / RNA recognition motif (RRM)-containing protein [Source:TAIR_LOCUS;Acc:AT3G27700]
Solyc03g082580.2	1.05	0.00264	0.0261	Glucosamine-6-phosphate deaminase (AHRD V1 ***- NAGB_ACHLI)%3B contains Interpro domain(s) IPR005900 6-phosphogluconolactonase
Solyc05g006620.2	1.05	0.00331	0.0307	Tir-nbs-lrr%2C resistance protein	AT1G27170	transmembrane receptors;ATP binding [Source:TAIR_LOCUS;Acc:AT1G27170]
Solyc10g011670.2	1.05	0.00361	0.0325	Mitochondrial carrier-like protein (AHRD V1 ***- Q2PYY0_SOLTU)%3B contains Interpro domain(s) IPR002067 Mitochondrial carrier protein	AT4G01100	adenine nucleotide transporter 1 [Source:TAIR_LOCUS;Acc:AT4G01100]
Solyc12g042540.1	1.05	0.00402	0.035	Unknown Protein (AHRD V1)	AT1G16170	unknown protein; FUNCTIONS IN: molecular_function unknown; INVOLVED IN: biological_process unknown; LOCATED IN: cellular_component unknown; EXPRESSED IN: 24 plant structures; EXPRESSED DURING: 15 growth stages; BEST Arabidopsis thaliana protein matc /.../unknown protein (TAIR:AT1G79660.1); Has 55 Blast hits to 55 proteins in 13 species: Archae - 0; Bacteria - 0; Metazoa - 0; Fungi - 0; Plants - 5…
Solyc01g079710.2	1.04	0.00461	0.0384	Uncharacterized conserved protein (AHRD V1 **-- Q2U4H5_ASPOR)%3B contains Interpro domain(s) IPR003750 Protein of unknown function DUF171	AT5G19300	CONTAINS InterPro DOMAIN/s: Nucleic acid-binding, OB-fold-like (InterPro:IPR016027), Protein of unknown function DUF171 (InterPro:IPR003750); Has 3649 Blast hits to 1964 proteins in 291 species: Archae - 113; Bacteria - 121; Metazoa - 1082; Fungi - /.../lants - 227; Viruses - 4; Other Eukaryotes - 1703 (source: NCBI BLink). [Source:TAIR_LOCUS;Acc:AT5G19300]
Solyc04g011460.1	1.04	0.00498	0.0403	SLT1 protein (AHRD V1 **-- Q9FQY3_TOBAC)	AT3G12570	FYD [Source:TAIR_LOCUS;Acc:AT3G12570]
Solyc06g062500.2	1.04	0.0054	0.0422	60S ribosomal protein L28 (AHRD V1 ***- B3TLS3_ELAGV)%3B contains Interpro domain(s) IPR002672 Ribosomal protein L28e	AT2G19730	Ribosomal L28e protein family [Source:TAIR_LOCUS;Acc:AT2G19730]
Solyc06g073280.2	1.04	0.00612	0.0455	LL-diaminopimelate aminotransferase (AHRD V1 **** A8IW39_CHLRE)%3B contains Interpro domain(s) IPR019942 LL-diaminopimelate aminotransferase%2C plant-related	AT4G33680	Pyridoxal phosphate (PLP)-dependent transferases superfamily protein [Source:TAIR_LOCUS;Acc:AT4G33680]
Solyc03g111200.2	1.03	0.00544	0.0424	Adenylate kinase (AHRD V1 ***- D7MQ61_ARALY)%3B contains Interpro domain(s) IPR006259 Adenylate kinase%2C subfamily
Solyc04g056630.2	1.03	0.00676	0.0489	CBS domain containing protein-like (AHRD V1 ***- Q5JJJ9_ORYSJ)%3B contains Interpro domain(s) IPR000644 Cystathionine beta-synthase%2C core	AT1G65320	Cystathionine beta-synthase (CBS) family protein [Source:TAIR_LOCUS;Acc:AT1G65320]
Solyc06g068030.2	1.03	0.00608	0.0453	Trafficking protein particle complex subunit 2 (AHRD V1 ***- B0XGN5_CULQU)%3B contains Interpro domain(s) IPR006722 Sedlin	AT1G80500	SNARE-like superfamily protein [Source:TAIR_LOCUS;Acc:AT1G80500]
Solyc06g075620.2	1.03	0.00472	0.0389	60S ribosomal protein L35 (AHRD V1 ***- D7M7V2_ARALY)%3B contains Interpro domain(s) IPR001854 Ribosomal protein L29	AT2G39390	Ribosomal L29 family protein [Source:TAIR_LOCUS;Acc:AT2G39390]
Solyc07g064700.2	1.03	0.00399	0.0348	DNA-binding bromodomain-containing protein (AHRD V1 *-** D7KJ43_ARALY)%3B contains Interpro domain(s) IPR001487 Bromodomain	AT5G55040	DNA-binding bromodomain-containing protein [Source:TAIR_LOCUS;Acc:AT5G55040]
Solyc07g045390.1	1.02	0.00638	0.0469	50S ribosomal protein L18 (AHRD V1 ***- B6SMG7_MAIZE)%3B contains Interpro domain(s) IPR005484 Ribosomal protein L18/L5	AT5G27820	Ribosomal L18p/L5e family protein [Source:TAIR_LOCUS;Acc:AT5G27820]
Solyc09g018510.2	1.02	0.0067	0.0486	Phosphatidate cytidylyltransferase family protein expressed (AHRD V1 **-* Q2QYV3_ORYSJ)%3B contains Interpro domain(s) IPR000374 Phosphatidate cytidylyltransferase	AT5G58560	Phosphatidate cytidylyltransferase family protein [Source:TAIR_LOCUS;Acc:AT5G58560]
Solyc01g056570.2	1.01	0.00401	0.0349	Regulator of chromosome condensation (RCC1)-like protein (AHRD V1 *--- D0NM06_PHYIN)%3B contains Interpro domain(s) IPR009091 Regulator of chromosome condensation/beta-lactamase-inhibitor protein II	AT3G03790	ankyrin repeat family protein / regulator of chromosome condensation (RCC1) family protein [Source:TAIR_LOCUS;Acc:AT3G03790]
Solyc07g055250.2	1.01	0.00319	0.0299	Cell wall-associated hydrolase (AHRD V1 ---- Q04CK3_LACDB)%3B contains Interpro domain(s) IPR002482 Peptidoglycan-binding Lysin subgroup
Solyc09g059960.2	1.01	0.00521	0.0413	GPI transamidase component GPI16 (AHRD V1 **** C0SJI2_PARBP)%3B contains Interpro domain(s) IPR007245 Gpi16 subunit%2C GPI transamidase component	AT3G07140	GPI transamidase component Gpi16 subunit family protein [Source:TAIR_LOCUS;Acc:AT3G07140]
Solyc12g056110.1	1.01	0.00382	0.0339	V-type proton ATPase subunit E (AHRD V1 ***- D3PGM0_9MAXI)%3B contains Interpro domain(s) IPR002842 ATPase%2C V1/A1 complex%2C subunit E	AT1G64200	vacuolar H+-ATPase subunit E isoform 3 [Source:TAIR_LOCUS;Acc:AT1G64200]
Solyc02g084020.2	1	0.00599	0.0449	Small nuclear ribonucleoprotein Sm D3 (AHRD V1 ***- B6UDW2_MAIZE)%3B contains Interpro domain(s) IPR006649 Like-Sm ribonucleoprotein%2C eukaryotic and archaea-type%2C core	AT1G20580	Small nuclear ribonucleoprotein family protein [Source:TAIR_LOCUS;Acc:AT1G20580]
Solyc11g040110.1	1	0.0056	0.0431	SnRK1-interacting protein 1 (AHRD V1 ***- B6ST86_MAIZE)	AT5G47870	FUNCTIONS IN: molecular_function unknown; INVOLVED IN: biological_process unknown; LOCATED IN: chloroplast; EXPRESSED IN: 22 plant structures; EXPRESSED DURING: 13 growth stages; BEST Arabidopsis thaliana protein match is: cobalt ion binding (TAIR:A /.../10.1); Has 1807 Blast hits to 1807 proteins in 277 species: Archae - 0; Bacteria - 0; Metazoa - 736; Fungi - 347; Plants - 385; Viruses - 0; Oth…
Solyc02g084820.2	0.99	0.00309	0.0293	Glycosyl transferase group 1 (AHRD V1 *-** B5WGB2_9BURK)%3B contains Interpro domain(s) IPR001296 Glycosyl transferase%2C group 1	AT1G19710	UDP-Glycosyltransferase superfamily protein [Source:TAIR_LOCUS;Acc:AT1G19710]
Solyc03g095290.2	0.99	0.00294	0.0282	Hydrolase alpha/beta fold family protein (AHRD V1 ***- D7L9R5_ARALY)%3B contains Interpro domain(s) IPR000073 Alpha/beta hydrolase fold-1	AT3G10840	alpha/beta-Hydrolases superfamily protein [Source:TAIR_LOCUS;Acc:AT3G10840]
Solyc04g080360.2	0.98	0.00603	0.0451	Dehydration-responsive family protein (AHRD V1 **-- D7LF23_ARALY)%3B contains Interpro domain(s) IPR004159 Protein of unknown function DUF248%2C methyltransferase putative	AT1G19430	S-adenosyl-L-methionine-dependent methyltransferases superfamily protein [Source:TAIR_LOCUS;Acc:AT1G19430]
Solyc02g089600.2	0.97	0.00574	0.0438	Ribosomal RNA-processing protein 7 homolog A (AHRD V1 *-*- RRP7A_HUMAN)	AT5G38720	unknown protein; Has 13419 Blast hits to 9093 proteins in 698 species: Archae - 38; Bacteria - 1038; Metazoa - 4949; Fungi - 1086; Plants - 485; Viruses - 44; Other Eukaryotes - 5779 (source: NCBI BLink). [Source:TAIR_LOCUS;Acc:AT5G38720]
Solyc03g117090.2	0.97	0.00483	0.0394	Unknown Protein (AHRD V1)	AT1G80700	unknown protein; FUNCTIONS IN: molecular_function unknown; INVOLVED IN: biological_process unknown; LOCATED IN: mitochondrion; BEST Arabidopsis thaliana protein match is: unknown protein (TAIR:AT1G80980.1); Has 476 Blast hits to 340 proteins in 85 s /.../: Archae - 2; Bacteria - 44; Metazoa - 84; Fungi - 36; Plants - 40; Viruses - 0; Other Eukaryotes - 270 (source: NCBI BLink). [Source:TAIR_LOCUS…
Solyc11g007710.1	0.97	0.00585	0.0442	DUF455 domain-containing protein (AHRD V1 **-- C1G075_PARBD)%3B contains Interpro domain(s) IPR011197 Protein of unknown function UCP012318	AT5G04520	Protein of unknown function DUF455 [Source:TAIR_LOCUS;Acc:AT5G04520]
Solyc01g049960.2	0.94	0.00538	0.0421	Unknown Protein (AHRD V1)	AT4G26410	Uncharacterised conserved protein UCP022280 [Source:TAIR_LOCUS;Acc:AT4G26410]
Solyc01g103950.2	0.9	0.00566	0.0433	Thiamine-phosphate pyrophosphorylase/thiamine-phosphate pyrophosphorylase (AHRD V1 **-- A9NB66_COXBR)%3B contains Interpro domain(s) IPR004399 Phosphomethylpyrimidine kinase type-2	AT1G22940	thiamin biosynthesis protein, putative [Source:TAIR_LOCUS;Acc:AT1G22940]

## Sheet: Down-regulated
Additional File 5: B) List of the down-regulated genes between E115 and E1 fruit at the Breaker stage
Genes	logFC	PValue	FDR	Description	Ath_genes	Ath_description
Solyc06g009420.2	-10.5	6.66e-21	1.43e-17	Unknown Protein (AHRD V1)
Solyc02g021490.1	-9.7	3.05e-13	1.9e-10	Unknown Protein (AHRD V1)	AT1G29820	Magnesium transporter CorA-like family protein [Source:TAIR_LOCUS;Acc:AT1G29820]
Solyc10g079800.1	-9.3	1e-07	1.04e-05	Unknown Protein (AHRD V1)
Solyc02g021260.1	-9.29	9.28e-10	1.85e-07	B3 domain-containing protein LOC_Os12g40080 (AHRD V1 *-*- Y1208_ORYSJ)%3B contains Interpro domain(s) IPR003340 Transcriptional factor B3	AT1G49475	AP2/B3-like transcriptional factor family protein [Source:TAIR_LOCUS;Acc:AT1G49475]
Solyc06g062560.1	-9.2	0.00335	0.0309	Phosphatase (AHRD V1 ***- D2V497_NAEGR)%3B contains Interpro domain(s) IPR016965 Pyridoxal phosphate phosphatase%2C PHOSPHO2	AT1G17710	Pyridoxal phosphate phosphatase-related protein [Source:TAIR_LOCUS;Acc:AT1G17710]
Solyc05g007010.1	-9.08	1.76e-06	0.000107	Glyoxal oxidase (AHRD V1 ***- B6TJK4_MAIZE)%3B contains Interpro domain(s) IPR009880 Glyoxal oxidase%2C N-terminal	AT1G14430	glyoxal oxidase-related protein [Source:TAIR_LOCUS;Acc:AT1G14430]
Solyc06g062550.2	-9.07	0.000298	0.00547	Phosphatase (AHRD V1 ***- D2V497_NAEGR)%3B contains Interpro domain(s) IPR016965 Pyridoxal phosphate phosphatase%2C PHOSPHO2	AT1G17710	Pyridoxal phosphate phosphatase-related protein [Source:TAIR_LOCUS;Acc:AT1G17710]
Solyc00g044750.1	-9.01	1.92e-07	1.77e-05	U1 small nuclear ribonucleoprotein A (AHRD V1 *--- SNRPA_DROME)%3B contains Interpro domain(s) IPR012677 Nucleotide-binding%2C alpha-beta plait
Solyc06g059710.2	-8.86	0.000173	0.00373	Stearoyl-acyl carrier protein desaturase (AHRD V1 **** Q8LA10_ARATH)%3B contains Interpro domain(s) IPR005067 Fatty acid desaturase%2C type 2	AT1G43800	Plant stearoyl-acyl-carrier-protein desaturase family protein [Source:TAIR_LOCUS;Acc:AT1G43800]
Solyc02g062500.2	-8.82	4.95e-11	1.59e-08	2-oxoglutarate-dependent dioxygenase (AHRD V1 **** B9GL08_POPTR)%3B contains Interpro domain(s) IPR005123 Oxoglutarate and iron-dependent oxygenase	AT5G51310	2-oxoglutarate (2OG) and Fe(II)-dependent oxygenase superfamily protein [Source:TAIR_LOCUS;Acc:AT5G51310]
Solyc06g009490.2	-8.78	3.67e-12	1.65e-09	Pentatricopeptide repeat-containing protein At5g27110 (AHRD V1 ***- PP398_ARATH)
Solyc09g091520.1	-8.71	0.000245	0.00474	60S acidic ribosomal protein P0 (AHRD V1 ***- D7LEE5_ARALY)%3B contains Interpro domain(s) IPR001790 Ribosomal protein L10
Solyc02g014430.2	-8.61	3.28e-13	1.98e-10	Equilibrative nucleoside transporter (AHRD V1 **** B9H200_POPTR)%3B contains Interpro domain(s) IPR002259 Delayed-early response protein/equilibrative nucleoside transporter	AT3G09990	Nucleoside transporter family protein [Source:TAIR_LOCUS;Acc:AT3G09990]
Solyc06g008300.2	-8.46	1.53e-22	4.94e-19	LRR receptor-like serine/threonine-protein kinase%2C RLP
Solyc06g051140.2	-8.42	1.43e-07	1.38e-05	Ubiquitin-conjugating enzyme 22 (AHRD V1 ***- D7L888_ARALY)
Solyc01g015050.1	-8.36	5.47e-07	4.17e-05	Unknown Protein (AHRD V1)
Solyc06g033800.1	-8.34	8.42e-08	9.25e-06	cDNA clone J033046E14 full insert sequence (AHRD V1 **-- B7EM90_ORYSJ)%3B contains Interpro domain(s) IPR012677 Nucleotide-binding%2C alpha-beta plait
Solyc08g013750.2	-8.21	2.3e-22	6.36e-19	F-box family protein (AHRD V1 ***- D7M2J7_ARALY)%3B contains Interpro domain(s) IPR001810 Cyclin-like F-box
Solyc09g091530.1	-8.1	4.35e-05	0.00135	Salicylic acid carboxyl methyltransferase (AHRD V1 **** C3VIX6_9ASTR)%3B contains Interpro domain(s) IPR005299 SAM dependent carboxyl methyltransferase
Solyc07g065350.1	-8.08	3.9e-09	6.74e-07	Pectinesterase (AHRD V1 **** B9S9Q8_RICCO)%3B contains Interpro domain(s) IPR000070 Pectinesterase%2C catalytic	AT5G55590	Pectin lyase-like superfamily protein [Source:TAIR_LOCUS;Acc:AT5G55590]
Solyc09g091340.1	-8.08	0.00275	0.0269	Self-incompatibility protein-like protein (AHRD V1 ***- Q9LSN9_ARATH)%3B contains Interpro domain(s) IPR010264 Plant self-incompatibility S1
Solyc02g072350.1	-7.84	5.09e-08	6.07e-06	Subtilisin-like protease (AHRD V1 **-- Q9LWA3_SOLLC)%3B contains Interpro domain(s) IPR015500 Peptidase S8%2C subtilisin-related
Solyc03g044460.1	-7.83	0.000246	0.00475	BHLH transcription factor (AHRD V1 *-*- D3Y274_BRAOL)%3B contains Interpro domain(s) IPR001092 Basic helix-loop-helix dimerisation region bHLH	AT3G50330	basic helix-loop-helix (bHLH) DNA-binding superfamily protein [Source:TAIR_LOCUS;Acc:AT3G50330]
Solyc08g013950.1	-7.7	3.51e-14	2.61e-11	Unknown Protein (AHRD V1)
Solyc07g007070.1	-7.69	0.00084	0.0116	Unknown Protein (AHRD V1)
Solyc01g034060.1	-7.68	0.00107	0.0138	Unknown Protein (AHRD V1)
Solyc11g030390.1	-7.67	2.36e-48	4.57e-44	MADS box interactor-like (AHRD V1 *-*- Q6K819_ORYSJ)	AT1G44770	unknown protein; BEST Arabidopsis thaliana protein match is: unknown protein (TAIR:AT5G49710.3); Has 81 Blast hits to 81 proteins in 17 species: Archae - 0; Bacteria - 0; Metazoa - 0; Fungi - 0; Plants - 81; Viruses - 0; Other Eukaryotes - 0 (source /.../ BLink). [Source:TAIR_LOCUS;Acc:AT1G44770]
Solyc01g081250.2	-7.63	1.73e-09	3.32e-07	Glutathione-S-transferase (AHRD V1 ***- A3FMP5_SOLLC)%3B contains Interpro domain(s) IPR004046 Glutathione S-transferase%2C C-terminal
Solyc11g030380.1	-7.62	1.24e-31	8.01e-28	MADS box interactor-like (AHRD V1 *-*- Q6K819_ORYSJ)	AT1G44770	unknown protein; BEST Arabidopsis thaliana protein match is: unknown protein (TAIR:AT5G49710.3); Has 81 Blast hits to 81 proteins in 17 species: Archae - 0; Bacteria - 0; Metazoa - 0; Fungi - 0; Plants - 81; Viruses - 0; Other Eukaryotes - 0 (source /.../ BLink). [Source:TAIR_LOCUS;Acc:AT1G44770]
Solyc04g078440.2	-7.55	0.000616	0.00922	Acetyl xylan esterase A (AHRD V1 **-- D7J664_9BACE)%3B contains Interpro domain(s) IPR005181 Protein of unknown function DUF303%2C acetylesterase putative
Solyc11g017260.1	-7.48	3.57e-06	0.000187	Pol polyprotein (AHRD V1 *-*- POL_GALV)%3B contains Interpro domain(s) IPR001584 Integrase%2C catalytic core
Solyc01g056370.2	-7.47	1.86e-19	2.96e-16	Unknown Protein (AHRD V1)
Solyc06g050270.1	-7.45	5.88e-09	9.8e-07	CBL-interacting protein kinase 13 (AHRD V1 **** C4P7W2_VITVI)%3B contains Interpro domain(s) IPR002290 Serine/threonine protein kinase	AT5G01810	CBL-interacting protein kinase 15 [Source:TAIR_LOCUS;Acc:AT5G01810]
Solyc10g049720.1	-7.45	0.00179	0.0198	BHLH transcription factor (AHRD V1 *-** B6TXR4_MAIZE)%3B contains Interpro domain(s) IPR001092 Basic helix-loop-helix dimerisation region bHLH	AT2G14760	basic helix-loop-helix (bHLH) DNA-binding superfamily protein [Source:TAIR_LOCUS;Acc:AT2G14760]
Solyc11g030550.1	-7.38	2.35e-16	2.27e-13	Cyclin B2 (AHRD V1 *-*- Q9XGI1_SOLLC)%3B contains Interpro domain(s) IPR006671 Cyclin%2C N-terminal
Solyc06g063400.2	-7.31	0.000236	0.00465	Wound-induced basic protein (AHRD V1 ***- PR4_PHAVU)%3B contains Interpro domain(s) IPR012643 Wound-inducible basic	AT3G07230	wound-responsive protein-related [Source:TAIR_LOCUS;Acc:AT3G07230]
Solyc01g066630.1	-7.22	3.75e-05	0.0012	Unknown Protein (AHRD V1)
Solyc12g042980.1	-7.18	5.55e-06	0.000268	2-oxoglutarate-dependent dioxygenase (Fragment) (AHRD V1 ***- Q944Z0_ARAHA)%3B contains Interpro domain(s) IPR005123 Oxoglutarate and iron-dependent oxygenase	AT5G51310	2-oxoglutarate (2OG) and Fe(II)-dependent oxygenase superfamily protein [Source:TAIR_LOCUS;Acc:AT5G51310]
Solyc04g072280.2	-7.14	5.84e-05	0.00168	Laccase (AHRD V1 ***- Q38757_ACEPS)%3B contains Interpro domain(s) IPR017761 Laccase	AT5G48100	Laccase/Diphenol oxidase family protein [Source:TAIR_LOCUS;Acc:AT5G48100]
Solyc02g021210.1	-7.09	9.38e-08	1e-05	Unknown Protein (AHRD V1)
Solyc10g008670.2	-7.01	3.44e-09	6.14e-07	Malonyl CoA anthocyanin 5-O-glucoside-6%26apos%26apos%26apos-O-malonyltransferase (AHRD V1 **-- Q8W1X0_PERFR)%3B contains Interpro domain(s) IPR003480 Transferase	AT1G03495	HXXXD-type acyl-transferase family protein [Source:TAIR_LOCUS;Acc:AT1G03495]
Solyc02g030260.1	-6.95	0.000171	0.00372	Unknown Protein (AHRD V1)
Solyc01g015040.1	-6.91	0.000263	0.00499	Unknown Protein (AHRD V1)
Solyc02g005140.2	-6.86	1.06e-11	4.36e-09	Unknown Protein (AHRD V1)
Solyc09g082890.1	-6.69	0.00075	0.0107	Calcium-transporting ATPase 1 (AHRD V1 ***- Q7XBH9_CERRI)%3B contains Interpro domain(s) IPR001757 ATPase%2C P-type%2C K/Mg/Cd/Cu/Zn/Na/Ca/Na/H-transporter	AT3G22910	ATPase E1-E2 type family protein / haloacid dehalogenase-like hydrolase family protein [Source:TAIR_LOCUS;Acc:AT3G22910]
Solyc09g074500.1	-6.59	1.14e-05	0.000472	Unknown Protein (AHRD V1)
Solyc06g059720.2	-6.58	8.14e-08	9.09e-06	Stearoyl-acyl carrier protein desaturase (AHRD V1 **** Q8LA10_ARATH)%3B contains Interpro domain(s) IPR005067 Fatty acid desaturase%2C type 2	AT1G43800	Plant stearoyl-acyl-carrier-protein desaturase family protein [Source:TAIR_LOCUS;Acc:AT1G43800]
Solyc03g098010.2	-6.52	0.000243	0.00473	Acid phosphatase (AHRD V1 **** B9XQU4_9BACT)%3B contains Interpro domain(s) IPR004843 Metallophosphoesterase	AT3G17790	purple acid phosphatase 17 [Source:TAIR_LOCUS;Acc:AT3G17790]
Solyc05g025520.1	-6.51	0.00149	0.0175	Unknown Protein (AHRD V1)
Solyc02g087500.1	-6.38	0.00233	0.0239	ER glycerol-phosphate acyltransferase (AHRD V1 **** B9S2F2_RICCO)%3B contains Interpro domain(s) IPR002123 Phospholipid/glycerol acyltransferase
Solyc02g032170.2	-6.37	1.8e-07	1.7e-05	Unknown Protein (AHRD V1)
Solyc05g010010.1	-6.34	0.0036	0.0325	Plant-specific domain TIGR01570 family protein (AHRD V1 ***- B6U2A5_MAIZE)%3B contains Interpro domain(s) IPR006460 Protein of unknown function DUF617%2C plant	AT3G25640	Protein of unknown function, DUF617 [Source:TAIR_LOCUS;Acc:AT3G25640]
Solyc01g098670.1	-6.3	8.44e-10	1.72e-07	Kinesin 1-like (AHRD V1 ***- Q69UI4_ORYSJ)%3B contains Interpro domain(s) IPR001752 Kinesin%2C motor region	AT3G63480	ATP binding microtubule motor family protein [Source:TAIR_LOCUS;Acc:AT3G63480]
Solyc01g020330.2	-6.25	0.000708	0.0102	Unknown Protein (AHRD V1)
Solyc02g021480.2	-6.24	4.17e-18	5.04e-15	Unknown Protein (AHRD V1)	AT1G29820	Magnesium transporter CorA-like family protein [Source:TAIR_LOCUS;Acc:AT1G29820]
Solyc06g076170.2	-6.24	0.00158	0.0182	Glucan endo-1 3-beta-glucosidase (AHRD V1 ***- B6U1F1_MAIZE)%3B contains Interpro domain(s) IPR013781 Glycoside hydrolase%2C subgroup%2C catalytic core	AT3G46570	Glycosyl hydrolase superfamily protein [Source:TAIR_LOCUS;Acc:AT3G46570]
Solyc01g090890.2	-6.23	0.00364	0.0327	Xenotropic and polytropic retrovirus receptor (AHRD V1 **-- B2GU54_XENTR)%3B contains Interpro domain(s) IPR004331 SPX%2C N-terminal	AT2G45130	SPX domain gene 3 [Source:TAIR_LOCUS;Acc:AT2G45130]
Solyc07g065160.2	-6.2	0.00375	0.0335	Pirin (AHRD V1 ***- D7RJ70_CARPA)%3B contains Interpro domain(s) IPR012093 Pirin	AT1G50590	RmlC-like cupins superfamily protein [Source:TAIR_LOCUS;Acc:AT1G50590]
Solyc02g062730.2	-6.19	3.58e-12	1.65e-09	Unknown Protein (AHRD V1)
Solyc08g036660.2	-6.18	0.00195	0.0211	Protein TIFY 5A (AHRD V1 ***- TIF5A_ARATH)%3B contains Interpro domain(s) IPR018467 CCT domain-like	AT1G30135	jasmonate-zim-domain protein 8 [Source:TAIR_LOCUS;Acc:AT1G30135]
Solyc11g068380.1	-6.17	0.00287	0.0277	Unknown Protein (AHRD V1)	AT3G44450	unknown protein; BEST Arabidopsis thaliana protein match is: unknown protein (TAIR:AT3G52740.1); Has 63 Blast hits to 63 proteins in 12 species: Archae - 0; Bacteria - 0; Metazoa - 0; Fungi - 0; Plants - 63; Viruses - 0; Other Eukaryotes - 0 (source /.../ BLink). [Source:TAIR_LOCUS;Acc:AT3G44450]
Solyc10g078880.1	-6.09	2.13e-07	1.95e-05	DNA-directed RNA polymerase (AHRD V1 ***- B9SHS2_RICCO)%3B contains Interpro domain(s) IPR015712 DNA-directed RNA polymerase%2C subunit 2	AT5G45140	nuclear RNA polymerase C2 [Source:TAIR_LOCUS;Acc:AT5G45140]
Solyc01g081340.2	-6.08	4.79e-06	0.000239	Carboxyl methyltransferase 4 (AHRD V1 **** B0ZB58_HUMLU)%3B contains Interpro domain(s) IPR005299 SAM dependent carboxyl methyltransferase
Solyc12g011100.1	-6.06	0.000381	0.0066	Unknown Protein (AHRD V1)
Solyc06g054630.1	-6.03	0.00635	0.0468	Ethylene-responsive transcription factor 1 (AHRD V1 *-*- ERF1_ORYSJ)%3B contains Interpro domain(s) IPR001471 Pathogenesis-related transcriptional factor and ERF%2C DNA-binding	AT4G31060	Integrase-type DNA-binding superfamily protein [Source:TAIR_LOCUS;Acc:AT4G31060]
Solyc01g012580.1	-6.02	0.00286	0.0277	Endoribonuclease Dicer homolog 2b (AHRD V1 ***- DCL2B_ORYSJ)%3B contains Interpro domain(s) IPR000999 Ribonuclease III
Solyc01g007020.2	-6	0.000688	0.01	U-box domain-containing protein (AHRD V1 ***- D7LU64_ARALY)%3B contains Interpro domain(s) IPR003613 U box domain	AT2G35930	plant U-box 23 [Source:TAIR_LOCUS;Acc:AT2G35930]
Solyc10g076680.1	-6	0.00653	0.0477	1-aminocyclopropane-1-carboxylate oxidase (AHRD V1 **-- Q069K4_9SOLA)%3B contains Interpro domain(s) IPR005123 Oxoglutarate and iron-dependent oxygenase
Solyc06g005820.2	-5.98	4.08e-05	0.00128	Copper transporter (AHRD V1 **** A9PEN3_POPTR)%3B contains Interpro domain(s) IPR007274 Ctr copper transporter	AT2G26975	Ctr copper transporter family [Source:TAIR_LOCUS;Acc:AT2G26975]
Solyc09g074480.1	-5.87	2.7e-05	0.00093	Unknown Protein (AHRD V1)
Solyc03g005040.1	-5.86	0.00218	0.0228	Calmodulin-like protein (AHRD V1 ***- Q0VJ70_DATME)%3B contains Interpro domain(s) IPR011992 EF-Hand type	AT3G01830	Calcium-binding EF-hand family protein [Source:TAIR_LOCUS;Acc:AT3G01830]
Solyc04g071150.2	-5.86	3.58e-12	1.65e-09	Cytochrome P450	AT2G29090	cytochrome P450, family 707, subfamily A, polypeptide 2 [Source:TAIR_LOCUS;Acc:AT2G29090]
Solyc06g052090.1	-5.86	3.46e-09	6.14e-07	U1 small nuclear ribonucleoprotein A (AHRD V1 *--- SNRPA_DROME)%3B contains Interpro domain(s) IPR012677 Nucleotide-binding%2C alpha-beta plait
Solyc06g017860.1	-5.83	2.15e-08	2.96e-06	Serine carboxypeptidase (AHRD V1 **** Q2Z1Y2_PRUMU)%3B contains Interpro domain(s) IPR001563 Peptidase S10%2C serine carboxypeptidase	AT3G45010	serine carboxypeptidase-like 48 [Source:TAIR_LOCUS;Acc:AT3G45010]
Solyc03g005540.1	-5.73	9.72e-09	1.53e-06	Mutator-like transposase (AHRD V1 ***- Q9AYG3_ORYSJ)%3B contains Interpro domain(s) IPR018289 MULE transposase%2C conserved domain
Solyc08g074720.2	-5.69	1.44e-08	2.2e-06	Late embryogenesis abundant 3 family protein (AHRD V1 ***- D7KBC5_ARALY)%3B contains Interpro domain(s) IPR004926 Late embryogenesis abundant protein 3	AT4G15910	drought-induced 21 [Source:TAIR_LOCUS;Acc:AT4G15910]
Solyc09g090620.1	-5.69	0.000126	0.00299	CC-NBS-LRR class disease resistance protein (AHRD V1 ***- C6FF62_SOYBN)
Solyc06g062540.2	-5.67	4.93e-05	0.00149	Phosphatase (AHRD V1 ***- D2V497_NAEGR)%3B contains Interpro domain(s) IPR016965 Pyridoxal phosphate phosphatase%2C PHOSPHO2	AT1G17710	Pyridoxal phosphate phosphatase-related protein [Source:TAIR_LOCUS;Acc:AT1G17710]
Solyc03g096760.1	-5.63	8.27e-08	9.14e-06	Unknown Protein (AHRD V1)	AT3G49570	response to low sulfur 3 [Source:TAIR_LOCUS;Acc:AT3G49570]
Solyc12g005740.1	-5.62	0.00553	0.0428	Unknown Protein (AHRD V1)
Solyc04g082910.1	-5.61	1.3e-11	5.24e-09	Unknown Protein (AHRD V1)%3B contains Interpro domain(s) IPR003823 Protein of unknown function CP12	AT1G76560	CP12 domain-containing protein 3 [Source:TAIR_LOCUS;Acc:AT1G76560]
Solyc02g030300.2	-5.59	2.84e-26	1.37e-22	Serine/threonine-protein kinase receptor (AHRD V1 **** B6U2B7_MAIZE)%3B contains Interpro domain(s) IPR002290 Serine/threonine protein kinase	AT4G27290	S-locus lectin protein kinase family protein [Source:TAIR_LOCUS;Acc:AT4G27290]
Solyc12g042730.1	-5.52	6.71e-05	0.00185	Unknown Protein (AHRD V1)%3B contains Interpro domain(s) IPR008889 VQ	AT1G80450	VQ motif-containing protein [Source:TAIR_LOCUS;Acc:AT1G80450]
Solyc11g072840.1	-5.51	2.74e-08	3.62e-06	Histone H4 (AHRD V1 ***- B6T0P4_MAIZE)%3B contains Interpro domain(s) IPR001951 Histone H4
Solyc03g006120.2	-5.49	0.000255	0.00488	DOG1 alpha splice variant (Fragment) (AHRD V1 **-- A0SVJ8_ARATH)	AT4G18660	unknown protein; BEST Arabidopsis thaliana protein match is: unknown protein (TAIR:AT4G18690.1); Has 115 Blast hits to 115 proteins in 20 species: Archae - 0; Bacteria - 0; Metazoa - 0; Fungi - 0; Plants - 115; Viruses - 0; Other Eukaryotes - 0 (sou /.../CBI BLink). [Source:TAIR_LOCUS;Acc:AT4G18660]
Solyc06g007970.2	-5.43	3.17e-05	0.00105	Male sterility 5 family protein (Fragment) (AHRD V1 *--- B1Q393_BRAOT)%3B contains Interpro domain(s) IPR011990 Tetratricopeptide-like helical	AT5G48850	Tetratricopeptide repeat (TPR)-like superfamily protein [Source:TAIR_LOCUS;Acc:AT5G48850]
Solyc02g079080.1	-5.41	4.55e-05	0.00141	F-box family protein (AHRD V1 ***- B9GFH4_POPTR)%3B contains Interpro domain(s) IPR001810 Cyclin-like F-box	AT1G49610	F-box family protein [Source:TAIR_LOCUS;Acc:AT1G49610]
Solyc01g015070.2	-5.37	1.62e-06	0.000101	Unknown Protein (AHRD V1)
Solyc06g005280.1	-5.35	0.00446	0.0376	Exocyst complex protein EXO70 (AHRD V1 *--- EXO70_KLULA)%3B contains Interpro domain(s) IPR004140 Exo70 exocyst complex subunit	AT1G07725	exocyst subunit exo70 family protein H6 [Source:TAIR_LOCUS;Acc:AT1G07725]
Solyc09g008370.1	-5.34	3.97e-08	5.02e-06	Nodulin-like protein (Fragment) (AHRD V1 ***- O81121_ARATH)%3B contains Interpro domain(s) IPR010658 Nodulin-like
Solyc02g072340.1	-5.33	1.78e-06	0.000107	Subtilisin-like serine protease (AHRD V1 **-- Q9FIM6_ARATH)%3B contains Interpro domain(s) IPR015500 Peptidase S8%2C subtilisin-related
Solyc01g034160.1	-5.3	9.67e-06	0.000413	Pol polyprotein (AHRD V1 ***- Q94FM1_CITPA)%3B contains Interpro domain(s) IPR013103 Reverse transcriptase%2C RNA-dependent DNA polymerase
Solyc06g060710.2	-5.28	5.88e-06	0.00028	Glycogenin 2 (AHRD V1 *--- Q1ZYL7_HUMAN)%3B contains Interpro domain(s) IPR002495 Glycosyl transferase%2C family 8	AT2G35710	Nucleotide-diphospho-sugar transferases superfamily protein [Source:TAIR_LOCUS;Acc:AT2G35710]
Solyc07g043240.2	-5.28	0.00106	0.0137	Pectinesterase (AHRD V1 **** B9S4Z6_RICCO)%3B contains Interpro domain(s) IPR000070 Pectinesterase%2C catalytic	AT1G05310	Pectin lyase-like superfamily protein [Source:TAIR_LOCUS;Acc:AT1G05310]
[truncated: 1,012 more rows]
