# Supplementary material for: New insights in the control of antioxidants accumulation in tomato by transcriptomic analyses of genotypes exhibiting contrasting levels of fruit metabolites
Source: BMC Genomics. 2019 Jan 15;20:43. doi: 10.1186/s12864-019-5428-4 (PMC6332538; doi:10.1186/s12864-019-5428-4)
Supplement: Supplementary file 6 — Table showing the list of differentially expressed genes at the Mature Red stage. In a) List of the up-regulated genes between E115 and E1 fruit at the Mature Red stage and in b) List of the down-regulated genes between E115 and E1 fruit at the Mature Red stage. (XLSX 412 kb) [file 12864_2019_5428_MOESM6_ESM.xlsx]

## Sheet: Up-regulated
Additional File 6: A) List of the up-regulated genes between E115 and E1 fruit at the Mature Red stage
Genes	logFC	PValue	FDR	Description	Ath_genes	Ath_description
Solyc06g053900.2	11.76	8.85e-10	1.1e-07	Fatty acid elongase 3-ketoacyl-CoA synthase (AHRD V1 **** Q6DUV6_BRANA)%3B contains Interpro domain(s) IPR012392 Very-long-chain 3-ketoacyl-CoA synthase	AT3G10280	3-ketoacyl-CoA synthase 14 [Source:TAIR_LOCUS;Acc:AT3G10280]
Solyc07g052510.2	11.24	1.86e-05	0.000465	Peroxidase (AHRD V1 **** Q07446_SOLLC)%3B contains Interpro domain(s) IPR002016 Haem peroxidase%2C plant/fungal/bacterial	AT1G05260	Peroxidase superfamily protein [Source:TAIR_LOCUS;Acc:AT1G05260]
Solyc02g086180.2	11.17	1.58e-10	2.36e-08	Sterol C-5 desaturase (AHRD V1 **** D7FW86_ECTSI)%3B contains Interpro domain(s) IPR006694 Fatty acid hydroxylase	AT3G02580	sterol 1 [Source:TAIR_LOCUS;Acc:AT3G02580]
Solyc08g067320.1	10.97	3.27e-10	4.51e-08	Chlorophyll a/b binding protein (AHRD V1 ***- Q41422_SOLTU)%3B contains Interpro domain(s) IPR001344 Chlorophyll A-B binding protein	AT2G05070	photosystem II light harvesting complex gene 2.2 [Source:TAIR_LOCUS;Acc:AT2G05070]
Solyc07g042520.2	10.88	5.5e-05	0.00108	Sucrose synthase 4 (AHRD V1 **** Q7Y078_SOLTU)%3B contains Interpro domain(s) IPR012820 Sucrose synthase%2C plants and cyanobacteria IPR000368 Sucrose synthase	AT3G43190	sucrose synthase 4 [Source:TAIR_LOCUS;Acc:AT3G43190]
Solyc04g014510.2	10.63	1.13e-07	6.91e-06	Glutamine synthetase (AHRD V1 ***- Q5QJ64_9SOLA)%3B contains Interpro domain(s) IPR008146 Glutamine synthetase%2C catalytic region	AT1G66200	glutamine synthase clone F11 [Source:TAIR_LOCUS;Acc:AT1G66200]
Solyc02g021010.1	10.42	3.65e-22	4.4e-19	Unknown Protein (AHRD V1)
Solyc09g091890.2	10.34	6.68e-13	1.96e-10	Small ubiquitin-related modifier 1 (AHRD V1 ***- C1BFB9_ONCMY)%3B contains Interpro domain(s) IPR019955 Ubiquitin supergroup	AT2G32765	small ubiquitinrelated modifier 5 [Source:TAIR_LOCUS;Acc:AT2G32765]
Solyc06g024310.1	10.07	9.79e-10	1.2e-07	Abscisic acid insensitive 8 homologue (AHRD V1 **-- A5A6Q2_WHEAT)	AT2G41451	unknown protein; FUNCTIONS IN: molecular_function unknown; INVOLVED IN: biological_process unknown; LOCATED IN: endomembrane system; BEST Arabidopsis thaliana protein match is: unknown protein (TAIR:AT3G57200.1); Has 30201 Blast hits to 17322 protei /.../780 species: Archae - 12; Bacteria - 1396; Metazoa - 17338; Fungi - 3422; Plants - 5037; Viruses - 0; Other Eukaryotes - 2996 (source: NCBI BLin…
Solyc00g072400.2	10.06	0.000135	0.00222	Peroxidase 1 (AHRD V1 ***- A0SWU6_SESRO)%3B contains Interpro domain(s) IPR002016 Haem peroxidase%2C plant/fungal/bacterial	AT5G58390	Peroxidase superfamily protein [Source:TAIR_LOCUS;Acc:AT5G58390]
Solyc07g065110.1	10.03	6.99e-12	1.52e-09	Protease inhibitor/seed storage/lipid transfer protein family protein (AHRD V1 **-* D7MKH4_ARALY)%3B contains Interpro domain(s) IPR003612 Plant lipid transfer protein/seed storage/trypsin-alpha amylase inhibitor	AT5G55410	Bifunctional inhibitor/lipid-transfer protein/seed storage 2S albumin superfamily protein [Source:TAIR_LOCUS;Acc:AT5G55410]
Solyc09g091510.2	9.98	4.35e-19	3.23e-16	Chalcone synthase (AHRD V1 ***- Q56I79_9SOLN)%3B contains Interpro domain(s) IPR011141 Polyketide synthase%2C type III	AT5G13930	Chalcone and stilbene synthase family protein [Source:TAIR_LOCUS;Acc:AT5G13930]
Solyc03g116200.1	9.96	5.86e-09	5.5e-07	Chitin-binding lectin (AHRD V1 ***- B3XYC5_SOLLC)
Solyc07g007760.2	9.96	2.72e-27	6.58e-24	Defensin protein (AHRD V1 ***- B1N681_SOLPI)%3B contains Interpro domain(s) IPR008177 Gamma Purothionin	AT1G61070	low-molecular-weight cysteine-rich 66 [Source:TAIR_LOCUS;Acc:AT1G61070]
Solyc05g053550.2	9.79	3.44e-24	6.65e-21	Chalcone synthase (AHRD V1 ***- C5IWS6_NICAL)%3B contains Interpro domain(s) IPR011141 Polyketide synthase%2C type III	AT5G13930	Chalcone and stilbene synthase family protein [Source:TAIR_LOCUS;Acc:AT5G13930]
Solyc08g023660.2	9.64	5.29e-06	0.000164	Major latex-like protein (AHRD V1 **-- B5THI3_PANGI)%3B contains Interpro domain(s) IPR000916 Bet v I allergen
Solyc02g062190.1	9.61	4.38e-10	5.91e-08	Alliinase (Fragment) (AHRD V1 ***- D2CXF2_ALLSA)%3B contains Interpro domain(s) IPR006948 Allinase%2C C-terminal	AT1G34040	Pyridoxal phosphate (PLP)-dependent transferases superfamily protein [Source:TAIR_LOCUS;Acc:AT1G34040]
Solyc03g116820.2	9.6	1.98e-40	1.28e-36	Phox domain-containing protein (AHRD V1 ***- D7L4Y9_ARALY)	AT3G15920	Phox (PX) domain-containing protein [Source:TAIR_LOCUS;Acc:AT3G15920]
Solyc06g065970.1	9.33	1.01e-10	1.62e-08	Cortical cell-delineating protein (AHRD V1 **-- B6UGA2_MAIZE)%3B contains Interpro domain(s) IPR013770 Plant lipid transfer protein and hydrophobic protein%2C helical
Solyc10g085470.1	9.17	1.29e-17	7.82e-15	Unknown Protein (AHRD V1)
Solyc03g098780.1	9.16	1.29e-07	7.68e-06	Kunitz-type protease inhibitor (AHRD V1 **** Q3S488_SOLTU)%3B contains Interpro domain(s) IPR002160 Proteinase inhibitor I3%2C Kunitz legume
Solyc12g009930.1	9.13	8.85e-11	1.47e-08	UDP-glucuronosyltransferase 1-6 (AHRD V1 *-*- UD16_MOUSE)%3B contains Interpro domain(s) IPR002213 UDP-glucuronosyl/UDP-glucosyltransferase
Solyc05g013330.2	9.12	9.45e-52	1.83e-47	Unknown Protein (AHRD V1)
Solyc03g116190.1	9.11	2.46e-10	3.49e-08	Chitinase (AHRD V1 --*- P93327_MEDTR)%3B contains Interpro domain(s) IPR001002 Chitin-binding%2C type 1
Solyc00g323130.2	9.1	0.00279	0.0212	Major latex-like protein (AHRD V1 **-- B5THI3_PANGI)%3B contains Interpro domain(s) IPR000916 Bet v I allergen	AT1G14930	Polyketide cyclase/dehydrase and lipid transport superfamily protein [Source:TAIR_LOCUS;Acc:AT1G14930]
Solyc05g018770.1	9.08	5.51e-12	1.24e-09	Esterase/lipase/thioesterase (Fragment) (AHRD V1 *-*- B3VW40_POPTN)	AT1G29840	alpha/beta-Hydrolases superfamily protein [Source:TAIR_LOCUS;Acc:AT1G29840]
Solyc02g014240.2	9.07	4.01e-16	1.99e-13	NBS-LRR resistance protein (AHRD V1 ***- B6E013_SOLBU)
Solyc10g008120.2	9.03	1.76e-05	0.000445	O-methyltransferase 3 (AHRD V1 ***- B0ZB57_HUMLU)%3B contains Interpro domain(s) IPR016461 O-methyltransferase%2C COMT%2C eukaryota
Solyc12g014630.1	8.96	5.86e-14	2.14e-11	Cortical cell-delineating protein (AHRD V1 *--- B6U436_MAIZE)%3B contains Interpro domain(s) IPR013770 Plant lipid transfer protein and hydrophobic protein%2C helical	AT2G45180	Bifunctional inhibitor/lipid-transfer protein/seed storage 2S albumin superfamily protein [Source:TAIR_LOCUS;Acc:AT2G45180]
Solyc05g046010.2	8.94	0.00275	0.021	Peroxidase (AHRD V1 **** Q07446_SOLLC)%3B contains Interpro domain(s) IPR002016 Haem peroxidase%2C plant/fungal/bacterial	AT1G05260	Peroxidase superfamily protein [Source:TAIR_LOCUS;Acc:AT1G05260]
Solyc04g007760.2	8.91	0.000889	0.00919	Major latex-like protein (AHRD V1 **-- B5THI3_PANGI)%3B contains Interpro domain(s) IPR000916 Bet v I allergen
Solyc12g011280.1	8.91	2.29e-11	4.48e-09	Chlorophyll a-b binding protein 8%2C chloroplastic (AHRD V1 ***- CB13_SOLLC)%3B contains Interpro domain(s) IPR001344 Chlorophyll A-B binding protein	AT1G61520	photosystem I light harvesting complex gene 3 [Source:TAIR_LOCUS;Acc:AT1G61520]
Solyc03g093390.2	8.83	0.00156	0.0138	Expansin protein (AHRD V1 ***- Q14F61_WHEAT)%3B contains Interpro domain(s) IPR007117 Pollen allergen/expansin%2C C-terminal
Solyc04g007750.2	8.83	0.00342	0.0242	Major latex-like protein (AHRD V1 **-- B5THI3_PANGI)%3B contains Interpro domain(s) IPR000916 Bet v I allergen
Solyc02g089250.2	8.8	4.27e-10	5.82e-08	Pollen Ole e 1 allergen and extensin (AHRD V1 *-*- Q2HSE9_MEDTR)%3B contains Interpro domain(s) IPR006041 Pollen Ole e 1 allergen and extensin	AT5G15780	Pollen Ole e 1 allergen and extensin family protein [Source:TAIR_LOCUS;Acc:AT5G15780]
Solyc11g007620.1	8.77	1.93e-10	2.81e-08	F-box domain containing protein (AHRD V1 ***- B6TYF0_MAIZE)%3B contains Interpro domain(s) IPR001810 Cyclin-like F-box
Solyc12g041890.1	8.76	1.82e-07	1.04e-05	Non-structural maintenance of chromosome element 4 (AHRD V1 *--- B6K0D9_SCHJY)%3B contains Interpro domain(s) IPR014854 Nse4	AT1G51130	Nse4, component of Smc5/6 DNA repair complex [Source:TAIR_LOCUS;Acc:AT1G51130]
Solyc03g013340.2	8.75	4.85e-13	1.49e-10	Aquaporin Z transmembrane water channel (AHRD V1 **** A4SKG8_AERS4)%3B contains Interpro domain(s) IPR000425 Major intrinsic protein
Solyc01g109390.2	8.73	1.25e-06	5.08e-05	PVR3-like protein (AHRD V1 ***- B6TVY8_MAIZE)%3B contains Interpro domain(s) IPR013770 Plant lipid transfer protein and hydrophobic protein%2C helical
Solyc06g062380.2	8.72	4.96e-05	0.000989	Acid phosphatase (AHRD V1 **-- O49855_SOYBN)%3B contains Interpro domain(s) IPR010028 Acid phosphatase%2C plant	AT5G24770	vegetative storage protein 2 [Source:TAIR_LOCUS;Acc:AT5G24770]
Solyc00g138060.2	8.67	4.76e-09	4.65e-07	2-oxoglutarate-dependent dioxygenase (AHRD V1 **** B9GL08_POPTR)%3B contains Interpro domain(s) IPR005123 Oxoglutarate and iron-dependent oxygenase	AT5G51310	2-oxoglutarate (2OG) and Fe(II)-dependent oxygenase superfamily protein [Source:TAIR_LOCUS;Acc:AT5G51310]
Solyc01g010080.2	8.66	0.000404	0.0051	Potassium/sodium hyperpolarization-activated cyclic nucleotide-gated channel 4 (AHRD V1 **** HCN4_MOUSE)%3B contains Interpro domain(s) IPR000595 Cyclic nucleotide-binding	AT4G32650	potassium channel in Arabidopsis thaliana 3 [Source:TAIR_LOCUS;Acc:AT4G32650]
Solyc07g009030.2	8.65	0.00253	0.0197	Unknown Protein (AHRD V1)%3B contains Interpro domain(s) IPR008176 Gamma thionin
Solyc06g060570.2	8.61	4.14e-20	3.48e-17	Ovarian cancer-associated gene 2 protein homolog (AHRD V1 **-- B5X7T4_SALSA)%3B contains Interpro domain(s) IPR005645 Protein of unknown function DUF341
Solyc09g042670.2	8.61	1.86e-15	8.17e-13	Unknown Protein (AHRD V1)
Solyc07g009080.2	8.59	0.00164	0.0143	Unknown Protein (AHRD V1)%3B contains Interpro domain(s) IPR008176 Gamma thionin
Solyc02g087110.2	8.56	6.7e-19	4.79e-16	Alpha-dioxygenase (AHRD V1 **-- Q5GQ66_PEA)%3B contains Interpro domain(s) IPR002007 Haem peroxidase%2C animal	AT3G01420	Peroxidase superfamily protein [Source:TAIR_LOCUS;Acc:AT3G01420]
Solyc01g008710.2	8.54	2.33e-10	3.33e-08	Mannan endo-1 4-beta-mannosidase (AHRD V1 ***- D2S259_HALTV)%3B contains Interpro domain(s) IPR018087 Glycoside hydrolase%2C family 5%2C conserved site IPR013781 Glycoside hydrolase%2C subgroup%2C catalytic core	AT1G02310	Glycosyl hydrolase superfamily protein [Source:TAIR_LOCUS;Acc:AT1G02310]
Solyc04g076190.1	8.53	4.08e-06	0.000133	Aspartic proteinase nepenthesin-1 (AHRD V1 **-- B6TDX6_MAIZE)%3B contains Interpro domain(s) IPR001461 Peptidase A1	AT1G09750	Eukaryotic aspartyl protease family protein [Source:TAIR_LOCUS;Acc:AT1G09750]
Solyc01g056760.2	8.49	2.85e-12	7.25e-10	DNA-binding protein HEXBP (AHRD V1 *--* HEXP_LEIMA)%3B contains Interpro domain(s) IPR001878 Zinc finger%2C CCHC-type	AT3G43590	zinc knuckle (CCHC-type) family protein [Source:TAIR_LOCUS;Acc:AT3G43590]
Solyc12g062300.1	8.47	4.57e-05	0.000932	Unknown Protein (AHRD V1)%3B contains Interpro domain(s) IPR011527 ABC transporter%2C transmembrane region%2C type 1 IPR004878 Otopetrin
Solyc08g007430.1	8.44	3.13e-06	0.000107	Nitrate transporter (AHRD V1 **** Q852P5_TOBAC)%3B contains Interpro domain(s) IPR000109 TGF-beta receptor%2C type I/II extracellular region	AT1G12110	nitrate transporter 1.1 [Source:TAIR_LOCUS;Acc:AT1G12110]
Solyc07g009040.2	8.43	0.00104	0.0103	Unknown Protein (AHRD V1)%3B contains Interpro domain(s) IPR008176 Gamma thionin
Solyc11g022590.1	8.4	6.37e-14	2.28e-11	Kunitz trypsin inhibitor 4 (Fragment) (AHRD V1 **** C1J5E0_POPBA)%3B contains Interpro domain(s) IPR002160 Proteinase inhibitor I3%2C Kunitz legume	AT1G73260	kunitz trypsin inhibitor 1 [Source:TAIR_LOCUS;Acc:AT1G73260]
Solyc11g006230.1	8.38	1.33e-15	5.99e-13	Calcium-responsive transactivator (AHRD V1 *--- CREST_XENLA)%3B contains Interpro domain(s) IPR007726 SSXT	AT5G28640	SSXT family protein [Source:TAIR_LOCUS;Acc:AT5G28640]
Solyc11g045520.1	8.37	0.00101	0.0101	1-AMINOCYCLOPROPANE-1-CARBOXYLATE OXIDASE-like protein (AHRD V1 **-- Q94CL5_ARATH)%3B contains Interpro domain(s) IPR005123 Oxoglutarate and iron-dependent oxygenase	AT3G12900	2-oxoglutarate (2OG) and Fe(II)-dependent oxygenase superfamily protein [Source:TAIR_LOCUS;Acc:AT3G12900]
Solyc10g009150.2	8.35	2.47e-05	0.000582	Organ-specific protein S2 (AHRD V1 ***- OSS2_PEA)
Solyc02g083670.2	8.34	2.46e-12	6.33e-10	Histidine kinase (AHRD V1 ***- B5E8B3_GEOBB)%3B contains Interpro domain(s) IPR001789 Signal transduction response regulator%2C receiver region
Solyc01g006610.1	8.33	5.88e-05	0.00114	2-oxoglutarate-dependent dioxygenase (AHRD V1 **** B9GL08_POPTR)%3B contains Interpro domain(s) IPR005123 Oxoglutarate and iron-dependent oxygenase	AT5G51310	2-oxoglutarate (2OG) and Fe(II)-dependent oxygenase superfamily protein [Source:TAIR_LOCUS;Acc:AT5G51310]
Solyc03g031530.2	8.31	6.22e-07	2.83e-05		AT1G11540	Sulfite exporter TauE/SafE family protein [Source:TAIR_LOCUS;Acc:AT1G11540]
Solyc04g008230.2	8.29	2.69e-05	0.000623	Polygalacturonase (AHRD V1 ***- B6TYD6_MAIZE)%3B contains Interpro domain(s) IPR012334 Pectin lyase fold	AT1G48100	Pectin lyase-like superfamily protein [Source:TAIR_LOCUS;Acc:AT1G48100]
Solyc09g090550.2	8.29	5.57e-07	2.62e-05	Actin related protein 2/3 complex subunit 2 (AHRD V1 ***- D8RD91_SELML)%3B contains Interpro domain(s) IPR007188 Arp2/3 complex%2C 34kDa subunit p34-Arc	AT2G33385	actin-related protein C2B [Source:TAIR_LOCUS;Acc:AT2G33385]
Solyc08g079930.1	8.28	0.00595	0.0362	Subtilisin-like protease (AHRD V1 **-- Q9LWA4_SOLLC)%3B contains Interpro domain(s) IPR015500 Peptidase S8%2C subtilisin-related
Solyc06g066640.2	8.27	5.89e-12	1.29e-09	Photosystem I reaction center subunit VI-1%2C chloroplastic (AHRD V1 ***- PSAH1_ARATH)%3B contains Interpro domain(s) IPR004928 Photosystem I reaction centre subunit VI	AT1G52230	photosystem I subunit H2 [Source:TAIR_LOCUS;Acc:AT1G52230]
Solyc00g057880.2	8.26	2.79e-38	1.35e-34	Unknown Protein (AHRD V1)
Solyc12g082730.1	8.26	2.26e-09	2.43e-07	Kinesin-like calmodulin binding protein (AHRD V1 *-*- Q9FQL7_MAIZE)
Solyc01g006400.2	8.23	9.66e-12	2.01e-09	Cysteine-rich extensin-like protein-4 (AHRD V1 *-*- Q08197_TOBAC)
Solyc01g110570.2	8.21	2.83e-07	1.5e-05	Auxin-induced SAUR-like protein (AHRD V1 **-- Q8S349_CAPAN)%3B contains Interpro domain(s) IPR003676 Auxin responsive SAUR protein	AT2G16580	SAUR-like auxin-responsive protein family [Source:TAIR_LOCUS;Acc:AT2G16580]
Solyc12g044280.1	8.21	4.58e-10	6.07e-08	Photosystem I reaction center subunit VI%2C chloroplastic (AHRD V1 ***- PSAH_SPIOL)%3B contains Interpro domain(s) IPR004928 Photosystem I reaction centre subunit VI	AT1G52230	photosystem I subunit H2 [Source:TAIR_LOCUS;Acc:AT1G52230]
Solyc07g009100.2	8.2	0.00338	0.024	Unknown Protein (AHRD V1)
Solyc04g050170.2	8.18	1.56e-08	1.29e-06	Receptor like kinase%2C RLK	AT1G08590	Leucine-rich receptor-like protein kinase family protein [Source:TAIR_LOCUS;Acc:AT1G08590]
Solyc07g021170.1	8.18	9.45e-05	0.00168		AT5G13500	unknown protein; FUNCTIONS IN: molecular_function unknown; INVOLVED IN: biological_process unknown; LOCATED IN: endomembrane system; EXPRESSED IN: 22 plant structures; EXPRESSED DURING: 13 growth stages; BEST Arabidopsis thaliana protein match is: u /.../ protein (TAIR:AT5G25265.1); Has 1807 Blast hits to 1807 proteins in 277 species: Archae - 0; Bacteria - 0; Metazoa - 736; Fungi - 347; Plants -…
Solyc02g084780.2	8.17	0.00296	0.0221	Peroxidase (AHRD V1 ***- Q0ZA68_9ROSI)%3B contains Interpro domain(s) IPR002016 Haem peroxidase%2C plant/fungal/bacterial	AT2G18140	Peroxidase superfamily protein [Source:TAIR_LOCUS;Acc:AT2G18140]
Solyc10g049580.1	8.17	0.000434	0.00542	Unknown Protein (AHRD V1)
Solyc08g014280.2	8.15	0.00102	0.0101	Calmodulin-binding protein family-like (AHRD V1 *--* Q6YXT2_ORYSJ)%3B contains Interpro domain(s) IPR000048 IQ calmodulin-binding region	AT2G43680	IQ-domain 14 [Source:TAIR_LOCUS;Acc:AT2G43680]
Solyc02g080200.2	8.12	0.000819	0.00862	Pectinesterase (AHRD V1 ***- B9RXQ4_RICCO)%3B contains Interpro domain(s) IPR000070 Pectinesterase%2C catalytic	AT1G11580	methylesterase PCR A [Source:TAIR_LOCUS;Acc:AT1G11580]
Solyc09g084450.2	8.12	3.01e-05	0.000676	Chymotrypsin inhibitor-2 (AHRD V1 *-*- A8V3P8_HORVD)%3B contains Interpro domain(s) IPR000864 Proteinase inhibitor I13%2C potato inhibitor I
Solyc01g090610.2	8.09	0.00287	0.0216	2-oxoglutarate-dependent dioxygenase (AHRD V1 ***- B9GL06_POPTR)%3B contains Interpro domain(s) IPR005123 Oxoglutarate and iron-dependent oxygenase	AT1G15540	2-oxoglutarate (2OG) and Fe(II)-dependent oxygenase superfamily protein [Source:TAIR_LOCUS;Acc:AT1G15540]
Solyc05g046020.2	8.09	0.00229	0.0183	Peroxidase (AHRD V1 **** Q07446_SOLLC)%3B contains Interpro domain(s) IPR002016 Haem peroxidase%2C plant/fungal/bacterial	AT1G05260	Peroxidase superfamily protein [Source:TAIR_LOCUS;Acc:AT1G05260]
Solyc07g042390.1	8.07	2.02e-16	1.03e-13	Pectinesterase (AHRD V1 **** B7SIX2_9CONI)%3B contains Interpro domain(s) IPR006501 Pectinesterase inhibitor	AT5G20740	Plant invertase/pectin methylesterase inhibitor superfamily protein [Source:TAIR_LOCUS;Acc:AT5G20740]
Solyc01g087710.2	8.05	3.94e-07	1.96e-05	Uncharacterized membrane protein (AHRD V1 ***- A5GLU3_SYNPW)%3B contains Interpro domain(s) IPR005134 Uncharacterised protein family UPF0114	AT5G13720	Uncharacterised protein family (UPF0114) [Source:TAIR_LOCUS;Acc:AT5G13720]
Solyc06g082240.2	8.05	5.53e-05	0.00109	Laccase-13 (AHRD V1 ***- D7LZX9_ARALY)%3B contains Interpro domain(s) IPR017761 Laccase	AT2G30210	laccase 3 [Source:TAIR_LOCUS;Acc:AT2G30210]
Solyc07g043390.2	8.04	2.31e-05	0.000549	Cellulose synthase family protein expressed (AHRD V1 **** Q339N6_ORYSJ)%3B contains Interpro domain(s) IPR005150 Cellulose synthase
Solyc02g071000.1	8.03	2.9e-09	3.02e-07	Chlorophyll a/b binding protein (AHRD V1 **** Q41425_SOLTU)%3B contains Interpro domain(s) IPR001344 Chlorophyll A-B binding protein	AT1G29910	chlorophyll A/B binding protein 3 [Source:TAIR_LOCUS;Acc:AT1G29910]
Solyc07g006380.2	8.03	0.000587	0.00674	Defensin-like protein (AHRD V1 ***- Q948T3_PYRPY)%3B contains Interpro domain(s) IPR008177 Gamma Purothionin
Solyc05g016710.1	8.01	1.25e-07	7.53e-06	Unknown Protein (AHRD V1)
Solyc08g014610.2	8	0.00371	0.0256	Alanine--glyoxylate aminotransferase 2-like 1 (AHRD V1 **** AT2L1_MOUSE)%3B contains Interpro domain(s) IPR005814 Aminotransferase class-III
Solyc12g087900.1	7.95	2.96e-05	0.000671	Cyclin d2 (AHRD V1 ***- Q6T2Z7_SOYBN)%3B contains Interpro domain(s) IPR015451 Cyclin D	AT5G02110	CYCLIN D7;1 [Source:TAIR_LOCUS;Acc:AT5G02110]
Solyc10g045240.1	7.94	0.000332	0.00442	Beta-glucosidase D4 (AHRD V1 ***- B2ZUU0_LOTJA)%3B contains Interpro domain(s) IPR001360 Glycoside hydrolase%2C family 1	AT2G44480	beta glucosidase 17 [Source:TAIR_LOCUS;Acc:AT2G44480]
Solyc08g075830.2	7.91	0.00546	0.0341	Peroxidase 27 (AHRD V1 ***- D7LAI1_ARALY)%3B contains Interpro domain(s) IPR002016 Haem peroxidase%2C plant/fungal/bacterial	AT1G05240	Peroxidase superfamily protein [Source:TAIR_LOCUS;Acc:AT1G05240]
Solyc01g066910.2	7.9	6.54e-08	4.41e-06	PVR3-like protein (AHRD V1 ***- B6TYX6_MAIZE)%3B contains Interpro domain(s) IPR003612 Plant lipid transfer protein/seed storage/trypsin-alpha amylase inhibitor	AT5G48485	Bifunctional inhibitor/lipid-transfer protein/seed storage 2S albumin superfamily protein [Source:TAIR_LOCUS;Acc:AT5G48485]
Solyc12g055730.1	7.9	1.24e-09	1.47e-07	Lipase (AHRD V1 ***- Q5S8F1_RICCO)%3B contains Interpro domain(s) IPR002921 Lipase%2C class 3	AT3G14360	alpha/beta-Hydrolases superfamily protein [Source:TAIR_LOCUS;Acc:AT3G14360]
Solyc01g090560.2	7.89	2.69e-09	2.83e-07	Ethylene-responsive transcription factor 4 (AHRD V1 *-*- ERF78_ARATH)%3B contains Interpro domain(s) IPR001471 Pathogenesis-related transcriptional factor and ERF%2C DNA-binding	AT2G44940	Integrase-type DNA-binding superfamily protein [Source:TAIR_LOCUS;Acc:AT2G44940]
Solyc03g118780.2	7.87	2.47e-06	8.82e-05	Thaumatin-like protein (AHRD V1 ***- A8IXE7_BRACM)%3B contains Interpro domain(s) IPR001938 Thaumatin%2C pathogenesis-related	AT1G18250	Pathogenesis-related thaumatin superfamily protein [Source:TAIR_LOCUS;Acc:AT1G18250]
Solyc07g006230.1	7.87	1.01e-05	0.000283	Unknown Protein (AHRD V1)
Solyc02g069490.2	7.85	3.18e-06	0.000108	FAD linked oxidase domain protein (AHRD V1 **-- D1VPW7_9ACTO)%3B contains Interpro domain(s) IPR006094 FAD linked oxidase%2C N-terminal	AT3G19820	cell elongation protein / DWARF1 / DIMINUTO (DIM) [Source:TAIR_LOCUS;Acc:AT3G19820]
Solyc12g088970.1	7.84	0.00195	0.0163	Cytochrome P450	AT4G31940	cytochrome P450, family 82, subfamily C, polypeptide 4 [Source:TAIR_LOCUS;Acc:AT4G31940]
Solyc02g084790.2	7.81	0.00264	0.0203	Peroxidase (AHRD V1 ***- Q0ZA68_9ROSI)%3B contains Interpro domain(s) IPR002016 Haem peroxidase%2C plant/fungal/bacterial	AT2G18140	Peroxidase superfamily protein [Source:TAIR_LOCUS;Acc:AT2G18140]
Solyc12g098780.1	7.78	0.00684	0.0399	Pistil extensin like protein (Fragment) (AHRD V1 *-*- Q40552_TOBAC)%3B contains Interpro domain(s) IPR006041 Pollen Ole e 1 allergen and extensin
Solyc12g062390.1	7.77	0.000131	0.00218	Unknown Protein (AHRD V1)
Solyc02g067930.2	7.75	6.2e-07	2.83e-05	Glycerol-3-phosphate dehydrogenase (AHRD V1 **** B4FZV9_MAIZE)%3B contains Interpro domain(s) IPR017751 NAD-dependent glycerol-3-phosphate dehydrogenase%2C eukaryotic	AT5G40610	NAD-dependent glycerol-3-phosphate dehydrogenase family protein [Source:TAIR_LOCUS;Acc:AT5G40610]
Solyc03g007570.2	7.74	0.00514	0.0326	Magnesium and cobalt efflux protein corC (AHRD V1 *--- CORC_SALTY)%3B contains Interpro domain(s) IPR002550 Protein of unknown function DUF21	AT5G52790	CBS domain-containing protein with a domain of unknown function (DUF21) [Source:TAIR_LOCUS;Acc:AT5G52790]
Solyc04g007050.2	7.74	0.00823	0.0456	Cc-nbs-lrr%2C resistance protein
Solyc08g079980.1	7.7	1.82e-05	0.000458	Subtilisin-like protease (AHRD V1 ***- Q9LWA3_SOLLC)%3B contains Interpro domain(s) IPR015500 Peptidase S8%2C subtilisin-related
Solyc09g014240.2	7.7	0.00133	0.0124	Laccase 1a (AHRD V1 **** B9IG56_POPTR)%3B contains Interpro domain(s) IPR017761 Laccase	AT2G38080	Laccase/Diphenol oxidase family protein [Source:TAIR_LOCUS;Acc:AT2G38080]
Solyc03g083770.1	7.69	0.000359	0.00468	Pectinesterase (AHRD V1 ***- C0PST8_PICSI)%3B contains Interpro domain(s) IPR006501 Pectinesterase inhibitor	AT5G62360	Plant invertase/pectin methylesterase inhibitor superfamily protein [Source:TAIR_LOCUS;Acc:AT5G62360]
Solyc06g073580.2	7.67	0.00553	0.0344	1-aminocyclopropane-1-carboxylate oxidase 1 (AHRD V1 **-- ACCO1_ORYSJ)%3B contains Interpro domain(s) IPR005123 Oxoglutarate and iron-dependent oxygenase	AT4G10490	2-oxoglutarate (2OG) and Fe(II)-dependent oxygenase superfamily protein [Source:TAIR_LOCUS;Acc:AT4G10490]
Solyc07g017880.2	7.67	0.00204	0.0169	Peroxidase (AHRD V1 **** D4NYQ9_9ROSI)%3B contains Interpro domain(s) IPR002016 Haem peroxidase%2C plant/fungal/bacterial	AT2G18980	Peroxidase superfamily protein [Source:TAIR_LOCUS;Acc:AT2G18980]
Solyc07g020800.2	7.67	3.11e-06	0.000107	Rac-like GTP-binding protein 4 (AHRD V1 **-- B6TYX5_MAIZE)%3B contains Interpro domain(s) IPR003578 Ras small GTPase%2C Rho type	AT4G28950	RHO-related protein from plants 9 [Source:TAIR_LOCUS;Acc:AT4G28950]
Solyc11g072200.1	7.67	0.00705	0.0408	1-aminocyclopropane-1-carboxylate oxidase 3 (AHRD V1 **-- ACCO3_CUCME)%3B contains Interpro domain(s) IPR005123 Oxoglutarate and iron-dependent oxygenase	AT4G10490	2-oxoglutarate (2OG) and Fe(II)-dependent oxygenase superfamily protein [Source:TAIR_LOCUS;Acc:AT4G10490]
Solyc01g079620.2	7.63	3.72e-26	8e-23	Myb 12 transcription factor (AHRD V1 **-- D2EBC3_9SOLN)%3B contains Interpro domain(s) IPR017930 Myb-type HTH DNA-binding domain	AT2G47460	myb domain protein 12 [Source:TAIR_LOCUS;Acc:AT2G47460]
Solyc02g033030.2	7.63	7.66e-12	1.64e-09	Unknown Protein (AHRD V1)
Solyc06g074070.2	7.63	3.96e-12	9.37e-10	Receptor like kinase%2C RLK
Solyc12g087940.1	7.63	0.000612	0.00694	Aspartic proteinase nepenthesin-1 (AHRD V1 **-- B6TE66_MAIZE)%3B contains Interpro domain(s) IPR001461 Peptidase A1	AT1G09750	Eukaryotic aspartyl protease family protein [Source:TAIR_LOCUS;Acc:AT1G09750]
Solyc04g079520.2	7.61	5.84e-07	2.71e-05	Peptide transporter (AHRD V1 **-* A6YJX4_9MAGN)%3B contains Interpro domain(s) IPR000109 TGF-beta receptor%2C type I/II extracellular region
Solyc01g086920.2	7.6	7.02e-20	5.43e-17	LRR receptor-like serine/threonine-protein kinase%2C RLP
Solyc08g078930.1	7.59	0.00605	0.0366	Cortical cell-delineating protein (AHRD V1 **-- B6T026_MAIZE)%3B contains Interpro domain(s) IPR013770 Plant lipid transfer protein and hydrophobic protein%2C helical	AT1G12090	extensin-like protein [Source:TAIR_LOCUS;Acc:AT1G12090]
Solyc08g067330.1	7.58	1.63e-08	1.32e-06	Chlorophyll a-b binding protein 3C-like (AHRD V1 ***- Q2XTE0_SOLTU)%3B contains Interpro domain(s) IPR001344 Chlorophyll A-B binding protein
Solyc12g038430.1	7.58	8.81e-30	2.43e-26	Kinesin-like calmodulin binding protein (AHRD V1 *-*- Q9FQL7_MAIZE)
Solyc02g069200.1	7.55	0.00585	0.0358	Zinc transporter protein (AHRD V1 **** C0L438_9MAGN)%3B contains Interpro domain(s) IPR004698 Zinc/iron permease%2C fungal and plant	AT4G19680	iron regulated transporter 2 [Source:TAIR_LOCUS;Acc:AT4G19680]
Solyc07g009060.2	7.54	2.22e-05	0.000536	Anther-specific protein SF18 (Fragment) (AHRD V1 --*- SF18_HELAN)
Solyc12g088700.1	7.53	3.64e-09	3.68e-07	UDP-glucosyltransferase family 1 protein (AHRD V1 ***- C6KI43_CITSI)%3B contains Interpro domain(s) IPR002213 UDP-glucuronosyl/UDP-glucosyltransferase
Solyc07g043500.1	7.52	3.38e-07	1.72e-05	UDP-glucosyltransferase (AHRD V1 ***- Q8LKG3_STERE)%3B contains Interpro domain(s) IPR002213 UDP-glucuronosyl/UDP-glucosyltransferase
Solyc02g032910.1	7.51	6.11e-07	2.81e-05	Glycine rich protein (AHRD V1 *-*- Q43498_SOLLC)
Solyc05g055320.2	7.51	0.00471	0.0305	Peroxidase 1 (AHRD V1 **** B6T173_MAIZE)%3B contains Interpro domain(s) IPR002016 Haem peroxidase%2C plant/fungal/bacterial
Solyc12g082720.1	7.51	4.28e-13	1.34e-10	Unknown Protein (AHRD V1)
Solyc01g056730.1	7.5	4.45e-07	2.16e-05	Unknown Protein (AHRD V1)
Solyc03g078800.2	7.48	8.05e-06	0.000236	Glucosyltransferase-2 (AHRD V1 ***- Q8S9A7_PHAAN)%3B contains Interpro domain(s) IPR002213 UDP-glucuronosyl/UDP-glucosyltransferase
Solyc04g015220.2	7.47	0.00923	0.0496	Nbs-lrr%2C resistance protein	AT1G50180	NB-ARC domain-containing disease resistance protein [Source:TAIR_LOCUS;Acc:AT1G50180]
Solyc05g014000.2	7.44	1.34e-08	1.13e-06	Pectate lyase (AHRD V1 **** D3IZZ1_GOSHE)%3B contains Interpro domain(s) IPR002022 Pectate lyase/Amb allergen	AT1G67750	Pectate lyase family protein [Source:TAIR_LOCUS;Acc:AT1G67750]
Solyc09g014530.2	7.44	0.000258	0.00361	Major latex-like protein (AHRD V1 **-- B5THI3_PANGI)%3B contains Interpro domain(s) IPR000916 Bet v I allergen	AT1G14930	Polyketide cyclase/dehydrase and lipid transport superfamily protein [Source:TAIR_LOCUS;Acc:AT1G14930]
Solyc04g074740.2	7.43	3.83e-05	0.000816	Blue copper-like protein (AHRD V1 *--- A3F8V0_GOSHI)%3B contains Interpro domain(s) IPR003245 Plastocyanin-like	AT1G22480	Cupredoxin superfamily protein [Source:TAIR_LOCUS;Acc:AT1G22480]
Solyc08g079970.1	7.42	0.0084	0.0463	Subtilisin-like protease (AHRD V1 *--- Q9LWA3_SOLLC)%3B contains Interpro domain(s) IPR015500 Peptidase S8%2C subtilisin-related	AT4G26330	Subtilisin-like serine endopeptidase family protein [Source:TAIR_LOCUS;Acc:AT4G26330]
Solyc09g083290.2	7.42	0.00292	0.0218	Auxin responsive protein (AHRD V1 ***- D9IQE6_CATRO)%3B contains Interpro domain(s) IPR003311 AUX/IAA protein	AT3G04730	indoleacetic acid-induced protein 16 [Source:TAIR_LOCUS;Acc:AT3G04730]
Solyc12g098540.1	7.42	0.0048	0.0311	Ectonucleoside triphosphate diphosphohydrolase 6 (AHRD V1 **-- Q6YHK4_CAVPO)%3B contains Interpro domain(s) IPR000407 Nucleoside phosphatase GDA1/CD39	AT5G18280	apyrase 2 [Source:TAIR_LOCUS;Acc:AT5G18280]
Solyc06g035760.2	7.41	0.000128	0.00215	Cytochrome P450
Solyc02g070980.1	7.39	2.43e-08	1.89e-06	Chlorophyll a/b binding protein (AHRD V1 **** Q41422_SOLTU)%3B contains Interpro domain(s) IPR001344 Chlorophyll A-B binding protein	AT1G29910	chlorophyll A/B binding protein 3 [Source:TAIR_LOCUS;Acc:AT1G29910]
Solyc02g071010.1	7.39	8.9e-14	3.13e-11	Chlorophyll a/b binding protein (AHRD V1 **** Q41422_SOLTU)%3B contains Interpro domain(s) IPR001344 Chlorophyll A-B binding protein	AT1G29910	chlorophyll A/B binding protein 3 [Source:TAIR_LOCUS;Acc:AT1G29910]
Solyc04g007800.2	7.39	1.24e-06	5.07e-05	C2 domain-containing protein (AHRD V1 **-- D7KYE6_ARALY)%3B contains Interpro domain(s) IPR018029 C2 membrane targeting protein	AT1G23140	Calcium-dependent lipid-binding (CaLB domain) family protein [Source:TAIR_LOCUS;Acc:AT1G23140]
Solyc02g071030.1	7.38	5.1e-11	9.29e-09	Chlorophyll a/b binding protein (AHRD V1 **** Q41422_SOLTU)%3B contains Interpro domain(s) IPR001344 Chlorophyll A-B binding protein	AT1G29910	chlorophyll A/B binding protein 3 [Source:TAIR_LOCUS;Acc:AT1G29910]
Solyc08g044510.2	7.38	0.00011	0.0019	Beta-glucosidase D2 (AHRD V1 ***- B2ZUU1_LOTJA)%3B contains Interpro domain(s) IPR001360 Glycoside hydrolase%2C family 1	AT2G44480	beta glucosidase 17 [Source:TAIR_LOCUS;Acc:AT2G44480]
Solyc01g015080.2	7.37	0.00796	0.0446	Peroxidase (AHRD V1 ***- D7LZC8_ARALY)%3B contains Interpro domain(s) IPR002016 Haem peroxidase%2C plant/fungal/bacterial	AT5G19890	Peroxidase superfamily protein [Source:TAIR_LOCUS;Acc:AT5G19890]
Solyc08g006860.2	7.37	0.00725	0.0416	Patatin (AHRD V1 ***- Q7DMP8_SOLBR)%3B contains Interpro domain(s) IPR002641 Patatin	AT2G26560	phospholipase A 2A [Source:TAIR_LOCUS;Acc:AT2G26560]
Solyc08g074980.2	7.35	0.000506	0.00603	ATP binding / serine-threonine kinase (AHRD V1 **** C5DB71_VITVI)%3B contains Interpro domain(s) IPR002290 Serine/threonine protein kinase	AT1G61590	Protein kinase superfamily protein [Source:TAIR_LOCUS;Acc:AT1G61590]
Solyc02g069190.2	7.32	0.000775	0.00824	Zinc transporter protein (AHRD V1 **** D5LMF9_9FABA)%3B contains Interpro domain(s) IPR004698 Zinc/iron permease%2C fungal and plant	AT1G05300	zinc transporter 5 precursor [Source:TAIR_LOCUS;Acc:AT1G05300]
Solyc07g043000.2	7.32	5.39e-09	5.11e-07	Unknown Protein (AHRD V1)
Solyc12g009110.1	7.32	1.1e-05	0.000302	O-methyltransferase-like protein (AHRD V1 ***- Q9T003_ARATH)%3B contains Interpro domain(s) IPR016461 O-methyltransferase%2C COMT%2C eukaryota	AT4G35150	O-methyltransferase family protein [Source:TAIR_LOCUS;Acc:AT4G35150]
Solyc02g083860.2	7.31	4.01e-24	7.04e-21	Flavanone 3-hydroxylase (AHRD V1 ***- A9ZMI9_TOBAC)%3B contains Interpro domain(s) IPR005123 Oxoglutarate and iron-dependent oxygenase	AT3G51240	flavanone 3-hydroxylase [Source:TAIR_LOCUS;Acc:AT3G51240]
Solyc05g015300.2	7.28	0.00884	0.0482	BURP domain-containing protein (AHRD V1 **-- B2ZPK5_SOLTU)%3B contains Interpro domain(s) IPR004873 BURP	AT5G25610	BURP domain-containing protein [Source:TAIR_LOCUS;Acc:AT5G25610]
Solyc09g084440.2	7.28	4.44e-10	5.96e-08	Proteinase inhibitor I (AHRD V1 ***- Q3S484_SOLTU)%3B contains Interpro domain(s) IPR000864 Proteinase inhibitor I13%2C potato inhibitor I
Solyc03g097560.2	7.26	3.51e-07	1.78e-05	MtN3-like protein (AHRD V1 **-- B4FBY7_MAIZE)%3B contains Interpro domain(s) IPR018179 RAG1-activating protein 1 homologue	AT5G50790	Nodulin MtN3 family protein [Source:TAIR_LOCUS;Acc:AT5G50790]
Solyc01g056750.1	7.24	6.58e-07	2.97e-05
Solyc09g065430.2	7.24	4.35e-05	0.000903	Non-specific lipid-transfer protein (AHRD V1 *-*- B9NBN9_POPTR)%3B contains Interpro domain(s) IPR013770 Plant lipid transfer protein and hydrophobic protein%2C helical	AT2G48130	Bifunctional inhibitor/lipid-transfer protein/seed storage 2S albumin superfamily protein [Source:TAIR_LOCUS;Acc:AT2G48130]
Solyc10g047170.1	7.23	0.00793	0.0445	High affinity sulfate transporter 2 (AHRD V1 **** SUT2_STYHA)%3B contains Interpro domain(s) IPR001902 Sulphate anion transporter	AT1G22150	sulfate transporter 1;3 [Source:TAIR_LOCUS;Acc:AT1G22150]
Solyc04g074340.2	7.21	4.57e-08	3.27e-06	UDP-glucuronosyltransferase (AHRD V1 **-* Q5UB81_ARATH)%3B contains Interpro domain(s) IPR002213 UDP-glucuronosyl/UDP-glucosyltransferase
Solyc02g090940.2	7.2	0.000493	0.00594	Lipase (AHRD V1 ***- Q5S8F1_RICCO)%3B contains Interpro domain(s) IPR002921 Lipase%2C class 3	AT5G67050	alpha/beta-Hydrolases superfamily protein [Source:TAIR_LOCUS;Acc:AT5G67050]
Solyc06g060590.2	7.2	2.14e-06	7.88e-05	Nodulin MtN3 family protein (AHRD V1 **-- D7KK13_ARALY)%3B contains Interpro domain(s) IPR018179 RAG1-activating protein 1 homologue	AT1G21460	Nodulin MtN3 family protein [Source:TAIR_LOCUS;Acc:AT1G21460]
Solyc01g108320.2	7.18	0.00686	0.04	Peroxidase (AHRD V1 ***- Q43004_ORYSJ)%3B contains Interpro domain(s) IPR002016 Haem peroxidase%2C plant/fungal/bacterial	AT1G49570	Peroxidase superfamily protein [Source:TAIR_LOCUS;Acc:AT1G49570]
Solyc02g022880.1	7.18	1.54e-17	9.03e-15	Unknown Protein (AHRD V1)
Solyc05g046000.2	7.18	0.00757	0.043	Peroxidase 27 (AHRD V1 ***- D7LAI1_ARALY)%3B contains Interpro domain(s) IPR002016 Haem peroxidase%2C plant/fungal/bacterial	AT1G05240	Peroxidase superfamily protein [Source:TAIR_LOCUS;Acc:AT1G05240]
Solyc01g079570.2	7.17	0.00246	0.0193	Beta xylosidase (AHRD V1 ***- Q6RXY3_FRAAN)%3B contains Interpro domain(s) IPR001764 Glycoside hydrolase%2C family 3%2C N-terminal	AT1G02640	beta-xylosidase 2 [Source:TAIR_LOCUS;Acc:AT1G02640]
Solyc05g054780.1	7.17	0.00615	0.037	Disease resistance response/ dirigent-like protein (AHRD V1 ***- Q9M3C8_ARATH)%3B contains Interpro domain(s) IPR004265 Plant disease resistance response protein	AT2G39430	Disease resistance-responsive (dirigent-like protein) family protein [Source:TAIR_LOCUS;Acc:AT2G39430]
Solyc07g006700.1	7.16	1.82e-05	0.000459	Pathogenesis-related protein PR-1 (AHRD V1 **-- B4FQY0_MAIZE)%3B contains Interpro domain(s) IPR002413 Ves allergen	AT4G25780	CAP (Cysteine-rich secretory proteins, Antigen 5, and Pathogenesis-related 1 protein) superfamily protein [Source:TAIR_LOCUS;Acc:AT4G25780]
Solyc08g082770.2	7.16	2.26e-06	8.22e-05	Nodulin MtN3 family protein (AHRD V1 **-- D7LYT4_ARALY)%3B contains Interpro domain(s) IPR018179 RAG1-activating protein 1 homologue	AT1G66770	Nodulin MtN3 family protein [Source:TAIR_LOCUS;Acc:AT1G66770]
Solyc12g032920.1	7.16	1.66e-06	6.45e-05	Serine/threonine-protein phosphatase 7 long form homolog (AHRD V1 *--- PPP7L_ARATH)%3B contains Interpro domain(s) IPR019557 Aminotransferase-like%2C plant mobile domain
Solyc08g079310.2	7.13	3.19e-07	1.66e-05	Cytochrome P450	AT4G12300	cytochrome P450, family 706, subfamily A, polypeptide 4 [Source:TAIR_LOCUS;Acc:AT4G12300]
Solyc06g068550.2	7.11	6.93e-05	0.00131	Aspartic proteinase nepenthesin-1 (AHRD V1 **-- C0JAB4_ORYCO)%3B contains Interpro domain(s) IPR001461 Peptidase A1	AT1G79720	Eukaryotic aspartyl protease family protein [Source:TAIR_LOCUS;Acc:AT1G79720]
Solyc12g019320.1	7.11	1.74e-05	0.000441	Multidrug resistance protein mdtK (AHRD V1 **-- MDTK_ENTS8)%3B contains Interpro domain(s) IPR002528 Multi antimicrobial extrusion protein MatE	AT1G12950	root hair specific 2 [Source:TAIR_LOCUS;Acc:AT1G12950]
Solyc09g091730.2	7.1	4.4e-09	4.34e-07	Pectinesterase (AHRD V1 **** B9RWI7_RICCO)%3B contains Interpro domain(s) IPR000070 Pectinesterase%2C catalytic	AT3G24130	Pectin lyase-like superfamily protein [Source:TAIR_LOCUS;Acc:AT3G24130]
Solyc03g026050.2	7.07	1.73e-09	1.92e-07	Terminal flower 1 (Fragment) (AHRD V1 **-- B3VT13_9ROSA)%3B contains Interpro domain(s) IPR008914 Phosphatidylethanolamine-binding protein PEBP	AT5G62040	PEBP (phosphatidylethanolamine-binding protein) family protein [Source:TAIR_LOCUS;Acc:AT5G62040]
Solyc06g005000.2	7.07	1.16e-06	4.81e-05	IBR finger domain-containing protein (AHRD V1 *--- C1GML6_PARBD)%3B contains Interpro domain(s) IPR002867 Zinc finger%2C C6HC-type	AT2G21420	IBR domain containing protein [Source:TAIR_LOCUS;Acc:AT2G21420]
Solyc10g009080.2	7.05	2.27e-20	2e-17	Squamosa promoter binding-like protein (AHRD V1 ***- Q0PY35_SOLLC)%3B contains Interpro domain(s) IPR017238 Squamosa promoter-binding protein	AT1G53160	squamosa promoter binding protein-like 4 [Source:TAIR_LOCUS;Acc:AT1G53160]
Solyc10g083670.1	7.04	6.43e-08	4.34e-06	Cellulose synthase-like C2 glycosyltransferase family 2 (AHRD V1 **-* A9RNK0_PHYPA)%3B contains Interpro domain(s) IPR001173 Glycosyl transferase%2C family 2	AT5G03760	Nucleotide-diphospho-sugar transferases superfamily protein [Source:TAIR_LOCUS;Acc:AT5G03760]
Solyc09g091520.1	7.03	0.000126	0.00212	60S acidic ribosomal protein P0 (AHRD V1 ***- D7LEE5_ARALY)%3B contains Interpro domain(s) IPR001790 Ribosomal protein L10
Solyc07g052610.2	7.02	1.17e-06	4.85e-05	Cyclin (AHRD V1 *-*- D8UD80_VOLCA)%3B contains Interpro domain(s) IPR012389 Negative regulatory factor PREG	AT3G21870	cyclin p2;1 [Source:TAIR_LOCUS;Acc:AT3G21870]
Solyc09g075940.2	6.99	0.000208	0.00307	Primary amine oxidase (AHRD V1 ***- B9RSR2_RICCO)%3B contains Interpro domain(s) IPR000269 Copper amine oxidase	AT4G14940	amine oxidase 1 [Source:TAIR_LOCUS;Acc:AT4G14940]
Solyc05g005940.2	6.97	2e-20	1.84e-17	Solute carrier family 15 member 4 (AHRD V1 **-- S15A4_XENLA)%3B contains Interpro domain(s) IPR000109 TGF-beta receptor%2C type I/II extracellular region	AT5G11570	Major facilitator superfamily protein [Source:TAIR_LOCUS;Acc:AT5G11570]
Solyc08g006310.2	6.94	1.64e-06	6.39e-05	Cellulose synthase-like C1-2 glycosyltransferase family 2 protein (AHRD V1 **-* D8T077_SELML)%3B contains Interpro domain(s) IPR001173 Glycosyl transferase%2C family 2	AT2G24630	Glycosyl transferase family 2 protein [Source:TAIR_LOCUS;Acc:AT2G24630]
Solyc04g007780.2	6.93	3.51e-18	2.26e-15	Major latex-like protein (AHRD V1 **-- Q9AXU0_PRUPE)%3B contains Interpro domain(s) IPR000916 Bet v I allergen
Solyc11g018530.1	6.92	0.00557	0.0346	Manganese transport protein mntH (AHRD V1 **-* MNTH_LACBR)%3B contains Interpro domain(s) IPR001046 Natural resistance-associated macrophage protein
Solyc07g007750.2	6.91	3.08e-11	5.68e-09	Defensin protein (AHRD V1 ***- B1N678_SOLLC)%3B contains Interpro domain(s) IPR008177 Gamma Purothionin	AT1G61070	low-molecular-weight cysteine-rich 66 [Source:TAIR_LOCUS;Acc:AT1G61070]
Solyc10g050330.1	6.9	3.52e-12	8.73e-10	TNP2-like protein (AHRD V1 *--- Q9XEQ1_SORBI)
Solyc10g055270.1	6.9	2.74e-05	0.00063	F-box protein interaction domain containing protein (AHRD V1 ***- Q60D10_SOLDE)
Solyc04g079070.2	6.85	2.42e-05	0.000572	Serine carboxypeptidase 1 (AHRD V1 ***- B6TC80_MAIZE)%3B contains Interpro domain(s) IPR001563 Peptidase S10%2C serine carboxypeptidase	AT1G33540	serine carboxypeptidase-like 18 [Source:TAIR_LOCUS;Acc:AT1G33540]
Solyc03g005780.1	6.84	2.85e-09	2.98e-07	Chlorophyll a-b binding protein 3C-like (AHRD V1 **** Q2XTE0_SOLTU)%3B contains Interpro domain(s) IPR001344 Chlorophyll A-B binding protein	AT1G29910	chlorophyll A/B binding protein 3 [Source:TAIR_LOCUS;Acc:AT1G29910]
Solyc09g005730.2	6.81	9.97e-16	4.7e-13	Plant-specific domain TIGR01589 family protein (AHRD V1 ***- B4FFL2_MAIZE)%3B contains Interpro domain(s) IPR006476 Conserved hypothetical protein CHP01589%2C plant	AT3G28990	Plant protein 1589 of unknown function [Source:TAIR_LOCUS;Acc:AT3G28990]
Solyc04g008120.1	6.8	2.14e-05	0.000518	Cc-nbs-lrr%2C resistance protein
Solyc06g084140.2	6.79	5.71e-05	0.00112	High affinity sulfate transporter 1 (AHRD V1 **** SUT1_STYHA)%3B contains Interpro domain(s) IPR001902 Sulphate anion transporter	AT3G51895	sulfate transporter 3;1 [Source:TAIR_LOCUS;Acc:AT3G51895]
Solyc06g083030.2	6.78	1.09e-06	4.6e-05	Serine carboxypeptidase 1 (AHRD V1 ***- B6TDA5_MAIZE)%3B contains Interpro domain(s) IPR001563 Peptidase S10%2C serine carboxypeptidase	AT3G25420	serine carboxypeptidase-like 21 [Source:TAIR_LOCUS;Acc:AT3G25420]
Solyc12g096310.1	6.72	6.92e-09	6.46e-07	DUF599 family protein (AHRD V1 ***- Q8T1D5_DICDI)%3B contains Interpro domain(s) IPR006747 Protein of unknown function DUF599	AT4G31330	Protein of unknown function, DUF599 [Source:TAIR_LOCUS;Acc:AT4G31330]
Solyc05g013870.2	6.71	4.32e-05	0.000901	Sieve element-occluding protein 3 (AHRD V1 **-- B5THF7_MEDTR)	AT3G01670	unknown protein; BEST Arabidopsis thaliana protein match is: unknown protein (TAIR:AT3G01680.1); Has 121 Blast hits to 111 proteins in 12 species: Archae - 0; Bacteria - 0; Metazoa - 0; Fungi - 0; Plants - 121; Viruses - 0; Other Eukaryotes - 0 (sou /.../CBI BLink). [Source:TAIR_LOCUS;Acc:AT3G01670]
Solyc05g005170.2	6.7	0.000154	0.00247	Polygalacturonase 2 (AHRD V1 ***- A8D0T9_ONCHC)%3B contains Interpro domain(s) IPR012334 Pectin lyase fold	AT1G10640	Pectin lyase-like superfamily protein [Source:TAIR_LOCUS;Acc:AT1G10640]
Solyc02g014230.1	6.68	1.32e-14	5.22e-12	Lrr%2C resistance protein fragment
Solyc03g096420.1	6.67	0.00861	0.0472	Unknown Protein (AHRD V1)
Solyc06g050530.2	6.67	0.000435	0.00542	Laccase (AHRD V1 ***- Q9ZP47_POPTR)%3B contains Interpro domain(s) IPR017761 Laccase	AT2G40370	laccase 5 [Source:TAIR_LOCUS;Acc:AT2G40370]
Solyc03g020060.2	6.62	2.99e-17	1.65e-14	Proteinase inhibitor II (AHRD V1 ***- Q3S483_SOLTU)%3B contains Interpro domain(s) IPR003465 Proteinase inhibitor I20%2C Pin2
Solyc07g009050.2	6.61	0.00295	0.022	Unknown Protein (AHRD V1)
Solyc02g062770.1	6.6	0.000183	0.00279	Late embryogenesis abundant protein (AHRD V1 *-*- Q3I3Y9_PICGL)	AT5G66780	unknown protein; Has 1807 Blast hits to 1807 proteins in 277 species: Archae - 0; Bacteria - 0; Metazoa - 736; Fungi - 347; Plants - 385; Viruses - 0; Other Eukaryotes - 339 (source: NCBI BLink). [Source:TAIR_LOCUS;Acc:AT5G66780]
Solyc04g016200.1	6.6	1.89e-05	0.00047	UDP-glucosyltransferase HvUGT5876 (AHRD V1 **** D3WYW1_HORVD)%3B contains Interpro domain(s) IPR002213 UDP-glucuronosyl/UDP-glucosyltransferase
Solyc03g111930.2	6.57	4.73e-05	0.000955	Cytochrome P450	AT1G11610	cytochrome P450, family 71, subfamily A, polypeptide 18 [Source:TAIR_LOCUS;Acc:AT1G11610]
Solyc05g012790.2	6.55	1.81e-13	5.92e-11	Palmitoyltransferase erf2 (AHRD V1 *-*- C5FZI1_NANOT)%3B contains Interpro domain(s) IPR001594 Zinc finger%2C DHHC-type	AT1G69420	DHHC-type zinc finger family protein [Source:TAIR_LOCUS;Acc:AT1G69420]
Solyc06g083470.2	6.54	1.46e-07	8.63e-06	Tropinone reductase-like protein 16 (AHRD V1 **-- B2BXZ1_9BRAS)%3B contains Interpro domain(s) IPR002347 Glucose/ribitol dehydrogenase	AT5G06060	NAD(P)-binding Rossmann-fold superfamily protein [Source:TAIR_LOCUS;Acc:AT5G06060]
Solyc10g075150.1	6.52	8.54e-06	0.000247	Non-specific lipid-transfer protein (AHRD V1 **** Q9ZPI9_CAPAN)%3B contains Interpro domain(s) IPR013770 Plant lipid transfer protein and hydrophobic protein%2C helical	AT2G15050	lipid transfer protein [Source:TAIR_LOCUS;Acc:AT2G15050]
Solyc12g094640.1	6.52	6.25e-07	2.83e-05	Glyceraldehyde-3-phosphate dehydrogenase B (AHRD V1 ***- B4F8L7_MAIZE)%3B contains Interpro domain(s) IPR000173 Glyceraldehyde 3-phosphate dehydrogenase	AT1G42970	glyceraldehyde-3-phosphate dehydrogenase B subunit [Source:TAIR_LOCUS;Acc:AT1G42970]
Solyc07g043660.2	6.5	4.33e-05	0.000902	Acyl-CoA synthetase/AMP-acid ligase II (AHRD V1 **** D0C359_9GAMM)%3B contains Interpro domain(s) IPR000873 AMP-dependent synthetase and ligase	AT2G17650	AMP-dependent synthetase and ligase family protein [Source:TAIR_LOCUS;Acc:AT2G17650]
Solyc08g067500.1	6.5	0.00256	0.0198	Non-specific lipid-transfer protein (AHRD V1 ***- A9YUH6_PLAOI)%3B contains Interpro domain(s) IPR013770 Plant lipid transfer protein and hydrophobic protein%2C helical	AT5G59310	lipid transfer protein 4 [Source:TAIR_LOCUS;Acc:AT5G59310]
Solyc02g085950.2	6.46	5.59e-13	1.69e-10	Ribulose bisphosphate carboxylase small chain (AHRD V1 ***- A9YTZ7_SOLTU)%3B contains Interpro domain(s) IPR000894 Ribulose bisphosphate carboxylase%2C small chain	AT1G67090	ribulose bisphosphate carboxylase small chain 1A [Source:TAIR_LOCUS;Acc:AT1G67090]
Solyc09g090360.2	6.46	4.4e-08	3.16e-06	Xenotropic and polytropic retrovirus receptor (AHRD V1 **-* B2GU54_XENTR)%3B contains Interpro domain(s) IPR004342 EXS%2C C-terminal	AT3G23430	phosphate 1 [Source:TAIR_LOCUS;Acc:AT3G23430]
Solyc09g090800.1	6.46	0.000257	0.0036	Plasma membrane associated protein (AHRD V1 ***- B6SJ93_MAIZE)%3B contains Interpro domain(s) IPR008390 AWPM-19-like	AT1G04560	AWPM-19-like family protein [Source:TAIR_LOCUS;Acc:AT1G04560]
Solyc03g031550.1	6.44	1.34e-08	1.13e-06	Cysteine-rich receptor-like protein kinase (AHRD V1 --*- C6ZRS1_SOYBN)%3B contains Interpro domain(s) IPR002902 Protein of unknown function DUF26
Solyc03g113580.1	6.43	0.000467	0.0057	Germin-like protein (AHRD V1 ***- Q8H2A6_ANACO)%3B contains Interpro domain(s) IPR014710 RmlC-like jelly roll fold	AT1G18970	germin-like protein 4 [Source:TAIR_LOCUS;Acc:AT1G18970]
Solyc03g119860.2	6.43	2.92e-05	0.000663	Peptidyl-prolyl cis-trans isomerase (AHRD V1 *-*- D8U4U4_VOLCA)%3B contains Interpro domain(s) IPR002130 Peptidyl-prolyl cis-trans isomerase%2C cyclophilin-type	AT1G74070	Cyclophilin-like peptidyl-prolyl cis-trans isomerase family protein [Source:TAIR_LOCUS;Acc:AT1G74070]
Solyc06g075990.2	6.43	3.85e-05	0.000819	Glyoxalase/bleomycin resistance protein/dioxygenase (AHRD V1 ***- A1WPN3_VEREI)%3B contains Interpro domain(s) IPR004360 Glyoxalase/bleomycin resistance protein/dioxygenase	AT1G07645	dessication-induced 1VOC superfamily protein [Source:TAIR_LOCUS;Acc:AT1G07645]
Solyc07g065350.1	6.42	8.63e-09	7.74e-07	Pectinesterase (AHRD V1 **** B9S9Q8_RICCO)%3B contains Interpro domain(s) IPR000070 Pectinesterase%2C catalytic	AT5G55590	Pectin lyase-like superfamily protein [Source:TAIR_LOCUS;Acc:AT5G55590]
Solyc08g041690.1	6.4	1.7e-05	0.000435	Unknown Protein (AHRD V1)
Solyc02g070990.1	6.38	1.49e-06	5.88e-05	Chlorophyll a/b binding protein (AHRD V1 **** Q41422_SOLTU)%3B contains Interpro domain(s) IPR001344 Chlorophyll A-B binding protein	AT1G29910	chlorophyll A/B binding protein 3 [Source:TAIR_LOCUS;Acc:AT1G29910]
Solyc03g034070.1	6.37	8.19e-09	7.48e-07	P-166-4_1 (Fragment) (AHRD V1 *-*- Q4VDD8_PINRE)	AT3G50685	unknown protein; Has 52 Blast hits to 46 proteins in 20 species: Archae - 0; Bacteria - 0; Metazoa - 0; Fungi - 0; Plants - 45; Viruses - 0; Other Eukaryotes - 7 (source: NCBI BLink). [Source:TAIR_LOCUS;Acc:AT3G50685]
Solyc12g040640.1	6.37	8.2e-09	7.48e-07	Beta-glucosidase (AHRD V1 ***- D7L7Z3_ARALY)%3B contains Interpro domain(s) IPR001360 Glycoside hydrolase%2C family 1	AT3G18070	beta glucosidase 43 [Source:TAIR_LOCUS;Acc:AT3G18070]
Solyc12g006460.1	6.35	6.64e-06	0.0002	Cytochrome P450	AT2G29090	cytochrome P450, family 707, subfamily A, polypeptide 2 [Source:TAIR_LOCUS;Acc:AT2G29090]
Solyc06g008580.2	6.32	9.12e-06	0.00026	Auxin responsive protein (AHRD V1 ***- D9IQE6_CATRO)%3B contains Interpro domain(s) IPR003311 AUX/IAA protein	AT3G23030	indole-3-acetic acid inducible 2 [Source:TAIR_LOCUS;Acc:AT3G23030]
Solyc03g034400.2	6.31	4.36e-05	0.000904	Multidrug resistance protein mdtK (AHRD V1 ***- MDTK_EDWI9)%3B contains Interpro domain(s) IPR015521 MATE family transporter related protein	AT1G64820	MATE efflux family protein [Source:TAIR_LOCUS;Acc:AT1G64820]
Solyc08g075800.1	6.31	2.61e-07	1.42e-05	Acyl-CoA synthetase/AMP-acid ligase II (AHRD V1 **** Q2W3Z0_MAGSA)%3B contains Interpro domain(s) IPR000873 AMP-dependent synthetase and ligase	AT1G20560	acyl activating enzyme 1 [Source:TAIR_LOCUS;Acc:AT1G20560]
Solyc05g013690.2	6.29	0.000155	0.00249	GDSL esterase/lipase At3g26430 (AHRD V1 ***- GDL53_ARATH)%3B contains Interpro domain(s) IPR001087 Lipase%2C GDSL	AT1G67830	alpha-fucosidase 1 [Source:TAIR_LOCUS;Acc:AT1G67830]
Solyc01g067460.1	6.27	1.79e-05	0.000454	Glutaredoxin family protein (AHRD V1 ***- D7MAF1_ARALY)%3B contains Interpro domain(s) IPR011905 Glutaredoxin-like%2C plant II	AT4G15660	Thioredoxin superfamily protein [Source:TAIR_LOCUS;Acc:AT4G15660]
Solyc08g008020.1	6.24	2.73e-05	0.00063	Phosphoribosylanthranilate transferase (Fragment) (AHRD V1 *--- Q43085_PEA)%3B contains Interpro domain(s) IPR013583 Phosphoribosyltransferase C-terminal%2C plant	AT4G11610	C2 calcium/lipid-binding plant phosphoribosyltransferase family protein [Source:TAIR_LOCUS;Acc:AT4G11610]
Solyc02g063150.2	6.21	2.37e-11	4.54e-09	Ribulose bisphosphate carboxylase small chain (AHRD V1 ***- Q84QE5_TOBAC)%3B contains Interpro domain(s) IPR000894 Ribulose bisphosphate carboxylase%2C small chain	AT1G67090	ribulose bisphosphate carboxylase small chain 1A [Source:TAIR_LOCUS;Acc:AT1G67090]
Solyc05g054590.2	6.21	8.63e-09	7.74e-07	Bifunctional polymyxin resistance protein ArnA (AHRD V1 **-- ARNA_ERWCT)%3B contains Interpro domain(s) IPR016040 NAD(P)-binding domain
Solyc08g080480.2	6.21	8.05e-05	0.00148	Unknown Protein (AHRD V1)%3B contains Interpro domain(s) IPR003612 Plant lipid transfer protein/seed storage/trypsin-alpha amylase inhibitor
Solyc03g110850.1	6.19	3.25e-05	0.000717	Nuclear transcription factor Y subunit C-1 (AHRD V1 *-** B6SWV5_MAIZE)%3B contains Interpro domain(s) IPR003958 Transcription factor CBF/NF-Y/archaeal histone	AT5G27910	nuclear factor Y, subunit C8 [Source:TAIR_LOCUS;Acc:AT5G27910]
Solyc04g077510.2	6.19	3.89e-12	9.37e-10	Growth regulating factor 1 (Fragment) (AHRD V1 *--- A6MZS4_ORYSI)%3B contains Interpro domain(s) IPR014977 WRC
Solyc05g052240.2	6.19	3.76e-17	2.02e-14	Chalcone--flavonone isomerase (AHRD V1 ***- B4G1R6_MAIZE)%3B contains Interpro domain(s) IPR003466 Chalcone isomerase%2C subgroup	AT5G05270	Chalcone-flavanone isomerase family protein [Source:TAIR_LOCUS;Acc:AT5G05270]
Solyc01g107730.2	6.18	1.28e-09	1.49e-07	Cyclin (AHRD V1 ***- Q1XGF1_TOBAC)%3B contains Interpro domain(s) IPR006671 Cyclin%2C N-terminal	AT4G34160	CYCLIN D3;1 [Source:TAIR_LOCUS;Acc:AT4G34160]
Solyc09g018010.2	6.15	7.8e-10	9.79e-08	Non-specific lipid-transfer protein (AHRD V1 **** Q8H6L4_SOLTU)%3B contains Interpro domain(s) IPR013770 Plant lipid transfer protein and hydrophobic protein%2C helical
Solyc03g112760.2	6.14	8.99e-11	1.48e-08	Unknown Protein (AHRD V1)	AT3G48200	unknown protein; FUNCTIONS IN: molecular_function unknown; INVOLVED IN: biological_process unknown; LOCATED IN: endomembrane system; EXPRESSED IN: 21 plant structures; EXPRESSED DURING: 13 growth stages; Has 210 Blast hits to 148 proteins in 42 spec /.../rchae - 0; Bacteria - 118; Metazoa - 0; Fungi - 0; Plants - 48; Viruses - 0; Other Eukaryotes - 44 (source: NCBI BLink). [Source:TAIR_LOCUS;Acc:…
Solyc08g076150.2	6.14	5.61e-07	2.63e-05	Pentatricopeptide repeat-containing protein (AHRD V1 ***- D7KGN9_ARALY)%3B contains Interpro domain(s) IPR002885 Pentatricopeptide repeat	AT1G31920	Tetratricopeptide repeat (TPR)-like superfamily protein [Source:TAIR_LOCUS;Acc:AT1G31920]
Solyc01g103060.2	6.11	0.00305	0.0225	Non-specific lipid-transfer protein (AHRD V1 ***- B9RGU5_RICCO)%3B contains Interpro domain(s) IPR003612 Plant lipid transfer protein/seed storage/trypsin-alpha amylase inhibitor	AT5G13900	Bifunctional inhibitor/lipid-transfer protein/seed storage 2S albumin superfamily protein [Source:TAIR_LOCUS;Acc:AT5G13900]
Solyc03g031760.2	6.11	6.96e-05	0.00131	Homeobox-leucine zipper protein ATHB-14 (AHRD V1 *-*- ATB14_ARATH)%3B contains Interpro domain(s) IPR002913 Lipid-binding START	AT4G04890	protodermal factor 2 [Source:TAIR_LOCUS;Acc:AT4G04890]
Solyc04g079560.2	6.1	2.34e-08	1.84e-06	Lysine/histidine transporter (AHRD V1 **** B9MVJ1_POPTR)%3B contains Interpro domain(s) IPR013057 Amino acid transporter%2C transmembrane	AT1G47670	Transmembrane amino acid transporter family protein [Source:TAIR_LOCUS;Acc:AT1G47670]
Solyc11g062440.1	6.1	2.55e-06	9.07e-05	Laccase (AHRD V1 ***- Q9AUI0_PINTA)%3B contains Interpro domain(s) IPR017760 L-ascorbate oxidase%2C plants	AT5G21100	Plant L-ascorbate oxidase [Source:TAIR_LOCUS;Acc:AT5G21100]
Solyc06g005020.1	6.07	0.00029	0.00396	Mitochondrial F0 ATP synthase D chain (AHRD V1 ***- B3TLP5_ELAGV)	AT3G52300	ATP synthase D chain, mitochondrial [Source:TAIR_LOCUS;Acc:AT3G52300]
Solyc01g067510.2	6.05	1.75e-06	6.73e-05	Receptor-like kinase (AHRD V1 **** A7VM36_MARPO)%3B contains Interpro domain(s) IPR002290 Serine/threonine protein kinase	AT3G21450	Protein kinase superfamily protein [Source:TAIR_LOCUS;Acc:AT3G21450]
Solyc06g068130.2	6.05	0.000395	0.00503	TPR domain protein (AHRD V1 *-*- B6U810_MAIZE)%3B contains Interpro domain(s) IPR011990 Tetratricopeptide-like helical
Solyc03g118740.2	6.04	0.000213	0.00313	Auxin efflux carrier (AHRD V1 ***- Q71T12_MOMCH)%3B contains Interpro domain(s) IPR014024 Auxin efflux carrier%2C subgroup	AT1G73590	Auxin efflux carrier family protein [Source:TAIR_LOCUS;Acc:AT1G73590]
Solyc10g080210.1	6.04	4.02e-13	1.28e-10	Polygalacturonase A (AHRD V1 **** Q9M6S2_ACTCH)%3B contains Interpro domain(s) IPR000743 Glycoside hydrolase%2C family 28	AT3G07970	Pectin lyase-like superfamily protein [Source:TAIR_LOCUS;Acc:AT3G07970]
Solyc10g080840.1	6.04	9.48e-15	3.82e-12	Cytochrome P450	AT1G13140	cytochrome P450, family 86, subfamily C, polypeptide 3 [Source:TAIR_LOCUS;Acc:AT1G13140]
Solyc06g048440.2	6.03	9.62e-05	0.00171	GJ14616 (Fragment) (AHRD V1 ***- B4MH79_DROVI)%3B contains Interpro domain(s) IPR010800 Glycine rich
Solyc01g103860.2	6.02	2.27e-12	5.93e-10	Ch-cobra (AHRD V1 ***- B7S746_CUNLA)%3B contains Interpro domain(s) IPR006918 Glycosyl-phosphatidyl inositol-anchored%2C plant	AT1G09790	COBRA-like protein 6 precursor [Source:TAIR_LOCUS;Acc:AT1G09790]
Solyc02g090340.2	6.02	1.09e-10	1.72e-08	Cytochrome P450	AT1G33720	cytochrome P450, family 76, subfamily C, polypeptide 6 [Source:TAIR_LOCUS;Acc:AT1G33720]
Solyc12g040790.1	6.02	9.93e-05	0.00175	Menaquinone biosynthesis methyltransferase ubiE (AHRD V1 *-*- UBIE_LISMH)%3B contains Interpro domain(s) IPR013216 Methyltransferase type 11	AT1G48600	S-adenosyl-L-methionine-dependent methyltransferases superfamily protein [Source:TAIR_LOCUS;Acc:AT1G48600]
Solyc04g058100.2	6.01	6.67e-07	3e-05	Type 2 metallothionein (AHRD V1 ***- B3VKV5_SOLNI)%3B contains Interpro domain(s) IPR000347 Plant metallothionein%2C family 15
Solyc01g110360.2	6	9.82e-11	1.6e-08	Fructose-bisphosphate aldolase (AHRD V1 ***- B0FPD8_SOLTU)%3B contains Interpro domain(s) IPR000741 Fructose-bisphosphate aldolase%2C class-I
Solyc02g078040.2	6	2.09e-14	7.91e-12	Pistil extensin like protein (Fragment) (AHRD V1 *-*- Q40552_TOBAC)%3B contains Interpro domain(s) IPR006041 Pollen Ole e 1 allergen and extensin	AT1G28290	arabinogalactan protein 31 [Source:TAIR_LOCUS;Acc:AT1G28290]
Solyc09g082330.1	5.99	0.000317	0.00426	7S vicilin (Fragment) (AHRD V1 **-- B3STU7_CARIL)%3B contains Interpro domain(s) IPR014710 RmlC-like jelly roll fold	AT3G22640	cupin family protein [Source:TAIR_LOCUS;Acc:AT3G22640]
Solyc10g084120.1	5.99	0.00153	0.0137	Aquaporin (AHRD V1 ***- Q2Z1Z2_PRUMU)%3B contains Interpro domain(s) IPR012269 Aquaporin	AT2G39010	plasma membrane intrinsic protein 2E [Source:TAIR_LOCUS;Acc:AT2G39010]
Solyc06g068680.2	5.97	0.000603	0.00686	Respiratory burst oxidase-like protein (AHRD V1 **** C1IHQ9_9ROSI)%3B contains Interpro domain(s) IPR013121 Ferric reductase%2C NAD binding	AT4G25090	Riboflavin synthase-like superfamily protein [Source:TAIR_LOCUS;Acc:AT4G25090]
Solyc06g082940.2	5.97	1.17e-10	1.8e-08	Photosystem I reaction center subunit XI (AHRD V1 ***- B6SHL1_MAIZE)%3B contains Interpro domain(s) IPR003757 Photosystem I reaction centre%2C subunit XI PsaL	AT4G12800	photosystem I subunit l [Source:TAIR_LOCUS;Acc:AT4G12800]
Solyc04g079480.2	5.96	2.61e-06	9.23e-05	Serpin (Serine protease inhibitor) (AHRD V1 **-* Q53P13_ORYSJ)%3B contains Interpro domain(s) IPR015554 Protease inhibitor I4%2C serpin%2C plant	AT1G47710	Serine protease inhibitor (SERPIN) family protein [Source:TAIR_LOCUS;Acc:AT1G47710]
Solyc06g051350.2	5.95	9.13e-05	0.00164		AT3G55990	Plant protein of unknown function (DUF828) [Source:TAIR_LOCUS;Acc:AT3G55990]
Solyc10g080950.1	5.95	0.00234	0.0186	Cyclin B-like protein (AHRD V1 ***- Q5U8T5_9SOLA)%3B contains Interpro domain(s) IPR014400 Cyclin%2C A/B/D/E	AT1G34460	CYCLIN B1;5 [Source:TAIR_LOCUS;Acc:AT1G34460]
Solyc01g067440.2	5.93	9.12e-11	1.49e-08	Glutaredoxin (AHRD V1 ***- B9MZY7_POPTR)%3B contains Interpro domain(s) IPR011905 Glutaredoxin-like%2C plant II	AT3G21460	Glutaredoxin family protein [Source:TAIR_LOCUS;Acc:AT3G21460]
Solyc03g062710.2	5.92	0.000367	0.00477	Aldose 1-epimerase family protein expressed (AHRD V1 **-- Q10CW2_ORYSJ)%3B contains Interpro domain(s) IPR011013 Glycoside hydrolase-type carbohydrate-binding	AT1G55370	NDH-dependent cyclic electron flow 5 [Source:TAIR_LOCUS;Acc:AT1G55370]
Solyc05g012550.2	5.92	1.75e-06	6.72e-05	Remorin family protein (AHRD V1 *-*- D7MUJ3_ARALY)%3B contains Interpro domain(s) IPR005516 Remorin%2C C-terminal region	AT1G13920	Remorin family protein [Source:TAIR_LOCUS;Acc:AT1G13920]
Solyc05g056550.2	5.92	0.000397	0.00505	Serine/threonine-protein kinase (AHRD V1 ***- Q70CF4_FAGSY)%3B contains Interpro domain(s) IPR015740 Plant protein serine/threonine kinase-like	AT5G08590	SNF1-related protein kinase 2.1 [Source:TAIR_LOCUS;Acc:AT5G08590]
Solyc09g005500.2	5.92	0.00561	0.0348	Major latex-like protein (AHRD V1 **-- B5THI3_PANGI)%3B contains Interpro domain(s) IPR000916 Bet v I allergen	AT1G14930	Polyketide cyclase/dehydrase and lipid transport superfamily protein [Source:TAIR_LOCUS;Acc:AT1G14930]
Solyc08g074680.2	5.88	1.18e-05	0.00032	Polyphenol oxidase (AHRD V1 *-*- Q41428_SOLTU)%3B contains Interpro domain(s) IPR002227 Tyrosinase
Solyc01g006720.2	5.87	0.000165	0.0026	ABC transporter G family member 22 (AHRD V1 ***- AB22G_ARATH)%3B contains Interpro domain(s) IPR013525 ABC-2 type transporter	AT3G52310	ABC-2 type transporter family protein [Source:TAIR_LOCUS;Acc:AT3G52310]
Solyc01g090340.2	5.87	0.00504	0.0321	Ethylene responsive transcription factor 1b (AHRD V1 *-*- C0J9I8_9ROSA)%3B contains Interpro domain(s) IPR001471 Pathogenesis-related transcriptional factor and ERF%2C DNA-binding	AT2G44840	ethylene-responsive element binding factor 13 [Source:TAIR_LOCUS;Acc:AT2G44840]
Solyc12g036470.1	5.86	0.00228	0.0183	Transcription factor (AHRD V1 *-*- D6MKM4_9ASPA)%3B contains Interpro domain(s) IPR011598 Helix-loop-helix DNA-binding	AT1G18400	BR enhanced expression 1 [Source:TAIR_LOCUS;Acc:AT1G18400]
Solyc04g051730.1	5.85	0.00165	0.0144	Cytochrome P450	AT1G47620	cytochrome P450, family 96, subfamily A, polypeptide 8 [Source:TAIR_LOCUS;Acc:AT1G47620]
Solyc07g063690.1	5.83	3.58e-05	0.000776	Calcium-binding EF hand family protein (Fragment) (AHRD V1 **-* D7MEH5_ARALY)%3B contains Interpro domain(s) IPR011992 EF-Hand type
Solyc10g005320.2	5.83	0.000461	0.00566	Tryptophan synthase beta chain 1 (AHRD V1 **** Q0WUI8_ARATH)%3B contains Interpro domain(s) IPR006654 Tryptophan synthase%2C beta chain	AT5G28237	Pyridoxal-5'-phosphate-dependent enzyme family protein [Source:TAIR_LOCUS;Acc:AT5G28237]
Solyc12g055970.1	5.82	1.89e-05	0.00047	Endoglucanase 1 (AHRD V1 ***- B6U0J0_MAIZE)%3B contains Interpro domain(s) IPR001701 Glycoside hydrolase%2C family 9	AT1G64390	glycosyl hydrolase 9C2 [Source:TAIR_LOCUS;Acc:AT1G64390]
Solyc02g083890.2	5.81	0.00171	0.0148	Unknown Protein (AHRD V1)	AT3G51230	BEST Arabidopsis thaliana protein match is: Chalcone-flavanone isomerase family protein (TAIR:AT5G66230.1); Has 39 Blast hits to 39 proteins in 11 species: Archae - 0; Bacteria - 0; Metazoa - 0; Fungi - 0; Plants - 39; Viruses - 0; Other Eukaryotes /.../ource: NCBI BLink). [Source:TAIR_LOCUS;Acc:AT3G51230]
Solyc03g120380.2	5.81	0.000137	0.00225	Auxin response factor 9 (AHRD V1 *-** ARFI_ARATH)%3B contains Interpro domain(s) IPR003311 AUX/IAA protein	AT1G15580	indole-3-acetic acid inducible 5 [Source:TAIR_LOCUS;Acc:AT1G15580]
Solyc11g062350.1	5.81	1.9e-05	0.000473	Plastocyanin-like domain containing protein expressed (AHRD V1 **-- Q2QRP3_ORYSJ)%3B contains Interpro domain(s) IPR003245 Plastocyanin-like	AT1G08500	early nodulin-like protein 18 [Source:TAIR_LOCUS;Acc:AT1G08500]
Solyc03g058160.2	5.8	1.34e-09	1.54e-07	EPF-type Cis2-His2 zinc finger transcription factor (AHRD V1 *-** D8RBD0_SELML)%3B contains Interpro domain(s) IPR007087 Zinc finger%2C C2H2-type
Solyc08g067030.2	5.79	8.32e-18	5.19e-15		AT4G32460	Protein of unknown function, DUF642 [Source:TAIR_LOCUS;Acc:AT4G32460]
Solyc07g054670.2	5.78	6.44e-15	2.71e-12	NADH dehydrogenase like protein (AHRD V1 **** O65414_ARATH)%3B contains Interpro domain(s) IPR013027 FAD-dependent pyridine nucleotide-disulphide oxidoreductase	AT2G20800	NAD(P)H dehydrogenase B4 [Source:TAIR_LOCUS;Acc:AT2G20800]
Solyc07g007280.2	5.77	0.000209	0.00308	Conserved domain protein (AHRD V1 **-- B4W2T4_9CYAN)%3B contains Interpro domain(s) IPR014946 Protein of unknown function DUF1817	AT2G47910	chlororespiratory reduction 6 [Source:TAIR_LOCUS;Acc:AT2G47910]
Solyc10g080920.1	5.77	1.98e-07	1.12e-05	Myb family transcription factor (Fragment) (AHRD V1 ***- D7KSM0_ARALY)%3B contains Interpro domain(s) IPR017884 SANT%2C eukarya	AT1G19510	RAD-like 5 [Source:TAIR_LOCUS;Acc:AT1G19510]
Solyc03g025370.2	5.76	4.43e-05	0.000911	Short-chain dehydrogenase/reductase family protein (AHRD V1 ***- B2WS98_9BRAS)%3B contains Interpro domain(s) IPR002347 Glucose/ribitol dehydrogenase	AT4G23420	NAD(P)-binding Rossmann-fold superfamily protein [Source:TAIR_LOCUS;Acc:AT4G23420]
Solyc07g007260.2	5.75	8.3e-05	0.00152	Metallocarboxypeptidase inhibitor (AHRD V1 ***- MCPI_SOLLC)%3B contains Interpro domain(s) IPR004231 Proteinase inhibitor I37%2C carboxypeptidase A
Solyc01g100600.2	5.72	5.89e-05	0.00114	Kelch domain-containing protein 3 (AHRD V1 *--- B0W5R4_CULQU)%3B contains Interpro domain(s) IPR015915 Kelch-type beta propeller	AT1G54040	epithiospecifier protein [Source:TAIR_LOCUS;Acc:AT1G54040]
Solyc02g031920.2	5.72	1.03e-10	1.64e-08	Pathogen-related protein related (AHRD V1 ***- Q2HSD5_MEDTR)	AT1G78780	pathogenesis-related family protein [Source:TAIR_LOCUS;Acc:AT1G78780]
Solyc01g104400.2	5.71	2.02e-05	0.000497	Blue copper protein (AHRD V1 **-- B6U7P6_MAIZE)%3B contains Interpro domain(s) IPR003245 Plastocyanin-like	AT1G17800	early nodulin-like protein 22 [Source:TAIR_LOCUS;Acc:AT1G17800]
Solyc07g049300.2	5.7	2.25e-05	0.000541	Endoglucanase 1 (AHRD V1 ***- B6U0J0_MAIZE)%3B contains Interpro domain(s) IPR001701 Glycoside hydrolase%2C family 9	AT2G32990	glycosyl hydrolase 9B8 [Source:TAIR_LOCUS;Acc:AT2G32990]
Solyc06g060860.1	5.69	0.000204	0.00304	Unknown Protein (AHRD V1)	AT4G16807	unknown protein; FUNCTIONS IN: molecular_function unknown; INVOLVED IN: biological_process unknown; LOCATED IN: cellular_component unknown; BEST Arabidopsis thaliana protein match is: unknown protein (TAIR:AT3G33528.1); Has 30201 Blast hits to 17322 /.../ins in 780 species: Archae - 12; Bacteria - 1396; Metazoa - 17338; Fungi - 3422; Plants - 5037; Viruses - 0; Other Eukaryotes - 2996 (source: NC…
Solyc07g047740.2	5.68	0.00425	0.0284	Peroxidase (AHRD V1 **** Q07445_SOLLC)%3B contains Interpro domain(s) IPR002016 Haem peroxidase%2C plant/fungal/bacterial	AT1G05260	Peroxidase superfamily protein [Source:TAIR_LOCUS;Acc:AT1G05260]
Solyc04g072470.2	5.67	0.000498	0.00598	Defensin-like protein (AHRD V1 ***- Q948T4_PYRPY)%3B contains Interpro domain(s) IPR008176 Gamma thionin
Solyc12g011450.1	5.67	1.2e-09	1.43e-07	Chlorophyll a-b binding protein 13%2C chloroplastic (AHRD V1 ***- CB23_SOLLC)%3B contains Interpro domain(s) IPR001344 Chlorophyll A-B binding protein	AT5G54270	light-harvesting chlorophyll B-binding protein 3 [Source:TAIR_LOCUS;Acc:AT5G54270]
Solyc10g049420.1	5.66	0.000124	0.0021	Unknown Protein (AHRD V1)
Solyc09g082760.2	5.65	2.37e-05	0.000562	Aspartic proteinase 2 (AHRD V1 **-* Q948P0_SOYBN)%3B contains Interpro domain(s) IPR001461 Peptidase A1	AT1G69100	Eukaryotic aspartyl protease family protein [Source:TAIR_LOCUS;Acc:AT1G69100]
Solyc02g071700.2	5.62	7.3e-05	0.00137	GDSL esterase/lipase At1g29670 (AHRD V1 ***- GDL15_ARATH)%3B contains Interpro domain(s) IPR001087 Lipase%2C GDSL	AT2G19010	GDSL-like Lipase/Acylhydrolase superfamily protein [Source:TAIR_LOCUS;Acc:AT2G19010]
Solyc05g013850.2	5.61	0.00012	0.00204	Sieve element-occluding protein 3 (AHRD V1 **-- B5THF7_MEDTR)	AT3G01670	unknown protein; BEST Arabidopsis thaliana protein match is: unknown protein (TAIR:AT3G01680.1); Has 121 Blast hits to 111 proteins in 12 species: Archae - 0; Bacteria - 0; Metazoa - 0; Fungi - 0; Plants - 121; Viruses - 0; Other Eukaryotes - 0 (sou /.../CBI BLink). [Source:TAIR_LOCUS;Acc:AT3G01670]
Solyc04g074770.2	5.59	0.000176	0.00273	Unknown Protein (AHRD V1)
Solyc10g005360.2	5.58	6.94e-13	2e-10	Gibberellin 2-beta-dioxygenase 7 (AHRD V1 **-* B6SZM8_MAIZE)%3B contains Interpro domain(s) IPR005123 Oxoglutarate and iron-dependent oxygenase	AT4G21200	gibberellin 2-oxidase 8 [Source:TAIR_LOCUS;Acc:AT4G21200]
Solyc02g077420.2	5.56	0.00168	0.0146	Lipase-like (AHRD V1 ***- Q8RZ40_ORYSJ)%3B contains Interpro domain(s) IPR002921 Lipase%2C class 3	AT1G06250	alpha/beta-Hydrolases superfamily protein [Source:TAIR_LOCUS;Acc:AT1G06250]
Solyc03g115000.2	5.55	1.14e-12	3.14e-10	AT1G74160 protein (Fragment) (AHRD V1 *-*- B9DHP4_ARATH)	AT1G18620	unknown protein; BEST Arabidopsis thaliana protein match is: unknown protein (TAIR:AT1G74160.1); Has 1987 Blast hits to 1263 proteins in 207 species: Archae - 0; Bacteria - 172; Metazoa - 665; Fungi - 149; Plants - 271; Viruses - 6; Other Eukaryotes /.../ (source: NCBI BLink). [Source:TAIR_LOCUS;Acc:AT1G18620]
Solyc01g099630.2	5.53	3.47e-12	8.7e-10	Xyloglucan endotransglucosylase/hydrolase 5 (AHRD V1 **** C0IRG4_ACTDE)%3B contains Interpro domain(s) IPR016455 Xyloglucan endotransglucosylase/hydrolase IPR008263 Glycoside hydrolase%2C family 16%2C active site	AT2G06850	xyloglucan endotransglucosylase/hydrolase 4 [Source:TAIR_LOCUS;Acc:AT2G06850]
Solyc06g005750.2	5.52	1.31e-06	5.28e-05	Sterol 4-alpha-methyl-oxidase 2 (AHRD V1 **** D7KH21_ARALY)%3B contains Interpro domain(s) IPR006694 Fatty acid hydroxylase	AT1G07420	sterol 4-alpha-methyl-oxidase 2-1 [Source:TAIR_LOCUS;Acc:AT1G07420]
Solyc09g074570.1	5.49	0.00221	0.0179	Glutaredoxin (AHRD V1 **** B3F8F2_SOLTU)%3B contains Interpro domain(s) IPR011905 Glutaredoxin-like%2C plant II	AT1G06830	Glutaredoxin family protein [Source:TAIR_LOCUS;Acc:AT1G06830]
Solyc11g042710.1	5.49	5.82e-11	1.02e-08	Short-chain dehydrogenase/reductase family protein (AHRD V1 ***- D7LGT5_ARALY)%3B contains Interpro domain(s) IPR002347 Glucose/ribitol dehydrogenase
Solyc06g072530.2	5.48	1.04e-06	4.44e-05	UPF0497 membrane protein 8 (AHRD V1 ***- U4978_VITVI)%3B contains Interpro domain(s) IPR006459 Uncharacterised protein family UPF0497%2C trans-membrane plant subgroup	AT4G25040	Uncharacterised protein family (UPF0497) [Source:TAIR_LOCUS;Acc:AT4G25040]
Solyc07g062670.1	5.45	2.19e-09	2.36e-07	Unknown Protein (AHRD V1)
Solyc12g006140.1	5.45	4.47e-06	0.000144	Chlorophyll a-b binding protein 37%2C chloroplastic (AHRD V1 ***- CB26_PETSP)%3B contains Interpro domain(s) IPR001344 Chlorophyll A-B binding protein	AT2G05070	photosystem II light harvesting complex gene 2.2 [Source:TAIR_LOCUS;Acc:AT2G05070]
Solyc12g009800.1	5.45	2.99e-06	0.000103	Purple acid phosphatase 3 (AHRD V1 ***- Q6J5M8_SOLTU)%3B contains Interpro domain(s) IPR015914 Purple acid phosphatase%2C N-terminal	AT5G34850	purple acid phosphatase 26 [Source:TAIR_LOCUS;Acc:AT5G34850]
Solyc01g090120.2	5.44	0.00109	0.0106	Blue copper protein (AHRD V1 *--- B6UB13_MAIZE)%3B contains Interpro domain(s) IPR003245 Plastocyanin-like	AT2G44790	uclacyanin 2 [Source:TAIR_LOCUS;Acc:AT2G44790]
Solyc03g080110.2	5.44	5.44e-08	3.74e-06	Metal ion binding protein (AHRD V1 *-*- B6TZ00_MAIZE)%3B contains Interpro domain(s) IPR006121 Heavy metal transport/detoxification protein	AT4G27590	Heavy metal transport/detoxification superfamily protein [Source:TAIR_LOCUS;Acc:AT4G27590]
Solyc12g039170.1	5.43	0.0009	0.00926	Unknown Protein (AHRD V1)
Solyc06g069400.2	5.42	3.94e-05	0.000837	N(4)-(Beta-N-acetylglucosaminyl)-L-asparaginase (AHRD V1 *-** ASPG_ELIMR)%3B contains Interpro domain(s) IPR000246 Peptidase T2%2C asparaginase 2	AT5G08100	N-terminal nucleophile aminohydrolases (Ntn hydrolases) superfamily protein [Source:TAIR_LOCUS;Acc:AT5G08100]
Solyc03g032190.2	5.4	0.00408	0.0275	Cyclin B2 (AHRD V1 **** Q9XGI1_SOLLC)%3B contains Interpro domain(s) IPR014400 Cyclin%2C A/B/D/E	AT2G17620	Cyclin B2;1 [Source:TAIR_LOCUS;Acc:AT2G17620]
Solyc03g007940.2	5.39	0.000248	0.00351	Glycoside hydrolase family 28 protein/polygalacturonase family protein (AHRD V1 **-- Q1PEH2_ARATH)%3B contains Interpro domain(s) IPR012334 Pectin lyase fold
Solyc01g087500.2	5.38	0.00473	0.0306	DNA topoisomerase 2 (AHRD V1 **** Q8GSC4_TOBAC)%3B contains Interpro domain(s) IPR001241 DNA topoisomerase%2C type IIA%2C subunit B or N-terminal	AT3G23890	topoisomerase II [Source:TAIR_LOCUS;Acc:AT3G23890]
Solyc03g019710.2	5.38	4.4e-14	1.64e-11	MADS-box transcription factor (AHRD V1 ***- Q5KT55_9ASPA)%3B contains Interpro domain(s) IPR002100 Transcription factor%2C MADS-box
Solyc07g063350.2	5.38	7.62e-10	9.63e-08	COP1-Interacting ProteinI 7 (CIP7) (Fragment) (AHRD V1 *-*- Q7GDB1_ARATH)	AT4G27430	COP1-interacting protein 7 [Source:TAIR_LOCUS;Acc:AT4G27430]
Solyc01g005460.2	5.37	0.00144	0.0131	Dynein light chain 1 cytoplasmic (AHRD V1 ***- C1BWV4_ESOLU)%3B contains Interpro domain(s) IPR001372 Dynein light chain%2C type 1 and 2	AT1G23220	Dynein light chain type 1 family protein [Source:TAIR_LOCUS;Acc:AT1G23220]
Solyc01g017600.2	5.37	0.00077	0.0082	Plant viral-response family protein (AHRD V1 **-- B6SQA7_MAIZE)%3B contains Interpro domain(s) IPR006904 Protein of unknown function DUF716	AT1G55230	Family of unknown function (DUF716) [Source:TAIR_LOCUS;Acc:AT1G55230]
Solyc08g065600.1	5.37	0.00346	0.0244	Vacuolar processing enzyme-3 (AHRD V1 **-- Q852T0_TOBAC)%3B contains Interpro domain(s) IPR001096 Peptidase C13%2C legumain	AT3G20210	delta vacuolar processing enzyme [Source:TAIR_LOCUS;Acc:AT3G20210]
Solyc06g065340.1	5.36	0.000538	0.00631	Unknown Protein (AHRD V1)	AT1G22680	unknown protein; FUNCTIONS IN: molecular_function unknown; INVOLVED IN: biological_process unknown; LOCATED IN: chloroplast; CONTAINS InterPro DOMAIN/s: Protein of unknown function DUF688 (InterPro:IPR007789); BEST Arabidopsis thaliana protein match /.../nknown protein (TAIR:AT1G71970.1); Has 44 Blast hits to 44 proteins in 8 species: Archae - 0; Bacteria - 0; Metazoa - 0; Fungi - 0; Plants - 44;…
Solyc11g013110.1	5.36	5.23e-23	7.22e-20	Anthocyanidin synthase (AHRD V1 **** B2M0X8_GINBI)%3B contains Interpro domain(s) IPR005123 Oxoglutarate and iron-dependent oxygenase	AT5G08640	flavonol synthase 1 [Source:TAIR_LOCUS;Acc:AT5G08640]
Solyc02g070940.1	5.35	3.15e-08	2.38e-06	Chlorophyll a/b binding protein (AHRD V1 **** Q41422_SOLTU)%3B contains Interpro domain(s) IPR001344 Chlorophyll A-B binding protein	AT1G29910	chlorophyll A/B binding protein 3 [Source:TAIR_LOCUS;Acc:AT1G29910]
Solyc08g079550.1	5.35	1.9e-08	1.53e-06	HAT family dimerisation domain containing protein (AHRD V1 *-*- Q2QMZ1_ORYSJ)	AT1G12380	unknown protein; BEST Arabidopsis thaliana protein match is: unknown protein (TAIR:AT1G62870.1); Has 173 Blast hits to 170 proteins in 34 species: Archae - 0; Bacteria - 4; Metazoa - 25; Fungi - 8; Plants - 123; Viruses - 7; Other Eukaryotes - 6 (so /.../NCBI BLink). [Source:TAIR_LOCUS;Acc:AT1G12380]
Solyc01g109500.2	5.33	2.71e-07	1.47e-05	BURP domain-containing protein (AHRD V1 *--- B2ZPK5_SOLTU)%3B contains Interpro domain(s) IPR004873 BURP	AT1G49320	unknown seed protein like 1 [Source:TAIR_LOCUS;Acc:AT1G49320]
Solyc05g009890.1	5.33	0.000142	0.00231	Chloroplast nucleoid DNA binding protein-like (AHRD V1 **-* Q9LTW4_ARATH)%3B contains Interpro domain(s) IPR001461 Peptidase A1	AT3G25700	Eukaryotic aspartyl protease family protein [Source:TAIR_LOCUS;Acc:AT3G25700]
Solyc08g082130.2	5.32	0.00281	0.0213	Unknown Protein (AHRD V1)
Solyc01g006290.2	5.31	0.000125	0.00212	Peroxidase (AHRD V1 **** Q42964_TOBAC)%3B contains Interpro domain(s) IPR002016 Haem peroxidase%2C plant/fungal/bacterial	AT2G38380	Peroxidase superfamily protein [Source:TAIR_LOCUS;Acc:AT2G38380]
Solyc10g044920.1	5.31	4.61e-07	2.22e-05	Unknown Protein (AHRD V1)
Solyc12g056540.1	5.31	1.21e-09	1.43e-07	Histone H3 (AHRD V1 ***- Q5S265_CAMSI)%3B contains Interpro domain(s) IPR000164 Histone H3	AT5G65350	histone 3 11 [Source:TAIR_LOCUS;Acc:AT5G65350]
Solyc04g009250.1	5.3	0.0023	0.0184	Cc-nbs-lrr%2C resistance protein	AT3G46530	NB-ARC domain-containing disease resistance protein [Source:TAIR_LOCUS;Acc:AT3G46530]
Solyc09g010080.2	5.29	2.99e-08	2.28e-06	Beta-fructofuranosidase%2C insoluble isoenzyme 1 (AHRD V1 ***- INV1_DAUCA)%3B contains Interpro domain(s) IPR001362 Glycoside hydrolase%2C family 32	AT2G36190	cell wall invertase 4 [Source:TAIR_LOCUS;Acc:AT2G36190]
Solyc10g079410.1	5.29	0.000206	0.00305	Patatin-like phospholipase domain-containing protein c (AHRD V1 *--- B6K1H8_SCHJY)%3B contains Interpro domain(s) IPR006689 ARF/SAR superfamily	AT3G57140	sugar-dependent 1-like [Source:TAIR_LOCUS;Acc:AT3G57140]
Solyc04g074070.1	5.28	0.000561	0.00654	High-affinity glucose transporter (AHRD V1 **** HGT1_KLULA)%3B contains Interpro domain(s) IPR003663 Sugar/inositol transporter	AT1G34580	Major facilitator superfamily protein [Source:TAIR_LOCUS;Acc:AT1G34580]
Solyc12g015850.1	5.28	1.46e-09	1.65e-07	Solute carrier family 35 member E3 (AHRD V1 **-- S35E3_DANRE)%3B contains Interpro domain(s) IPR004853 Protein of unknown function DUF250	AT5G55950	Nucleotide/sugar transporter family protein [Source:TAIR_LOCUS;Acc:AT5G55950]
Solyc07g041640.2	5.27	5.1e-09	4.9e-07	Growth-regulating factor 1 (AHRD V1 *--- Q6AWY8_ORYSJ)%3B contains Interpro domain(s) IPR014977 WRC	AT2G06200	growth-regulating factor 6 [Source:TAIR_LOCUS;Acc:AT2G06200]
Solyc12g006770.1	5.27	0.000353	0.00462	Unknown Protein (AHRD V1)
Solyc02g032840.1	5.26	0.000973	0.0098	Unknown Protein (AHRD V1)
Solyc07g063600.2	5.24	5.3e-09	5.07e-07	Chlorophyll a-b binding protein 13%2C chloroplastic (AHRD V1 ***- CB23_SOLLC)%3B contains Interpro domain(s) IPR001344 Chlorophyll A-B binding protein	AT5G54270	light-harvesting chlorophyll B-binding protein 3 [Source:TAIR_LOCUS;Acc:AT5G54270]
Solyc10g009590.2	5.24	3.53e-06	0.000118	Leaf senescence protein-like (AHRD V1 ***- Q654T8_ORYSJ)%3B contains Interpro domain(s) IPR004253 Protein of unknown function DUF231%2C plant	AT1G01430	TRICHOME BIREFRINGENCE-LIKE 25 [Source:TAIR_LOCUS;Acc:AT1G01430]
Solyc01g104210.2	5.23	8.64e-08	5.56e-06	Elongation of very long chain fatty acids protein 4 (AHRD V1 *-** B0W9Y0_CULQU)%3B contains Interpro domain(s) IPR002076 GNS1/SUR4 membrane protein	AT3G06460	GNS1/SUR4 membrane protein family [Source:TAIR_LOCUS;Acc:AT3G06460]
Solyc04g072760.2	5.23	1.91e-10	2.8e-08	High affinity sulfate transporter 2 (AHRD V1 **** SUT2_STYHA)%3B contains Interpro domain(s) IPR001902 Sulphate anion transporter
Solyc01g108860.2	5.22	4.69e-05	0.000951	1-aminocyclopropane-1-carboxylate oxidase (AHRD V1 **-- ACCO_MUSAC)%3B contains Interpro domain(s) IPR005123 Oxoglutarate and iron-dependent oxygenase
Solyc03g116730.2	5.19	1.16e-08	1e-06	Stearoyl-CoA 9-desaturase (AHRD V1 **** D7E3I2_NOSA0)%3B contains Interpro domain(s) IPR015876 Fatty acid desaturase%2C type 1%2C core	AT1G06080	delta 9 desaturase 1 [Source:TAIR_LOCUS;Acc:AT1G06080]
Solyc10g054870.1	5.19	0.00358	0.025	Triosephosphate isomerase (AHRD V1 ***- A9PH17_POPTR)%3B contains Interpro domain(s) IPR000652 Triosephosphate isomerase	AT2G21170	triosephosphate isomerase [Source:TAIR_LOCUS;Acc:AT2G21170]
Solyc06g006110.2	5.16	0.00187	0.0158	Calcium/proton exchanger (AHRD V1 **** O59940_NEUCR)%3B contains Interpro domain(s) IPR004713 Calcium/proton exchanger	AT5G01490	cation exchanger 4 [Source:TAIR_LOCUS;Acc:AT5G01490]
Solyc02g065780.1	5.15	4.9e-12	1.11e-09	Unknown Protein (AHRD V1)
Solyc10g050110.1	5.15	5.02e-09	4.88e-07	LRR receptor-like serine/threonine-protein kinase%2C RLP	AT1G49750	Leucine-rich repeat (LRR) family protein [Source:TAIR_LOCUS;Acc:AT1G49750]
Solyc06g072760.2	5.14	1.21e-05	0.000327	Syntaxin (AHRD V1 ***- Q8LJR4_SOYBN)%3B contains Interpro domain(s) IPR010989 t-SNARE	AT5G16830	syntaxin of plants 21 [Source:TAIR_LOCUS;Acc:AT5G16830]
Solyc05g051020.2	5.13	0.000275	0.0038	Dihydroflavonol 4-reductase family (AHRD V1 ***- D7LCI9_ARALY)%3B contains Interpro domain(s) IPR016040 NAD(P)-binding domain	AT2G45400	NAD(P)-binding Rossmann-fold superfamily protein [Source:TAIR_LOCUS;Acc:AT2G45400]
Solyc03g078770.2	5.12	1.8e-06	6.88e-05	UDP-glucuronosyltransferase (AHRD V1 **** Q5UB81_ARATH)%3B contains Interpro domain(s) IPR002213 UDP-glucuronosyl/UDP-glucosyltransferase
Solyc02g014490.2	5.08	6.22e-10	8.01e-08	Glycerophosphoryl diester phosphodiesterase family protein (AHRD V1 ***- D7MPL3_ARALY)%3B contains Interpro domain(s) IPR017946 PLC-like phosphodiesterase%2C TIM beta/alpha-barrel domain	AT5G58050	SHV3-like 4 [Source:TAIR_LOCUS;Acc:AT5G58050]
Solyc12g037930.1	5.08	0.00135	0.0125	Unknown Protein (AHRD V1)
Solyc12g010050.1	5.07	0.00106	0.0105	DNA-3-methyladenine glycosylase I (AHRD V1 ***- B6U9I4_MAIZE)%3B contains Interpro domain(s) IPR005019 Methyladenine glycosylase	AT5G57970	DNA glycosylase superfamily protein [Source:TAIR_LOCUS;Acc:AT5G57970]
Solyc04g015630.2	5.06	1.81e-07	1.04e-05	Nbs-lrr%2C resistance protein
Solyc12g006470.1	5.05	2.84e-07	1.51e-05	Aminotransferase-like protein (AHRD V1 ***- Q9LIE2_ARATH)%3B contains Interpro domain(s) IPR005814 Aminotransferase class-III
Solyc03g122360.2	5.04	3.61e-05	0.000779	Cytochrome P450
Solyc07g008430.1	5.03	2.25e-05	0.000541	Unknown Protein (AHRD V1)	AT4G29905	unknown protein; BEST Arabidopsis thaliana protein match is: unknown protein (TAIR:AT5G57123.1); Has 73 Blast hits to 73 proteins in 13 species: Archae - 0; Bacteria - 0; Metazoa - 0; Fungi - 0; Plants - 73; Viruses - 0; Other Eukaryotes - 0 (source /.../ BLink). [Source:TAIR_LOCUS;Acc:AT4G29905]
Solyc12g099210.1	5.02	4.79e-06	0.000152	Invertase inhibitor (AHRD V1 ***- O49908_TOBAC)%3B contains Interpro domain(s) IPR006501 Pectinesterase inhibitor	AT1G47960	cell wall / vacuolar inhibitor of fructosidase 1 [Source:TAIR_LOCUS;Acc:AT1G47960]
Solyc06g072220.1	5.01	0.000756	0.00807	Kunitz trypsin inhibitor (AHRD V1 **** B8Y888_TOBAC)%3B contains Interpro domain(s) IPR002160 Proteinase inhibitor I3%2C Kunitz legume	AT1G17860	Kunitz family trypsin and protease inhibitor protein [Source:TAIR_LOCUS;Acc:AT1G17860]
Solyc11g011210.1	5.01	1.94e-23	3.12e-20	Gibberellin regulated protein (AHRD V1 **-- A2Q374_MEDTR)%3B contains Interpro domain(s) IPR003854 Gibberellin regulated protein	AT3G02885	GAST1 protein homolog 5 [Source:TAIR_LOCUS;Acc:AT3G02885]
Solyc12g014310.1	5.01	0.00131	0.0122	Pathogenesis-related protein-like protein (AHRD V1 ***- Q8L9B0_ARATH)	AT1G78780	pathogenesis-related family protein [Source:TAIR_LOCUS;Acc:AT1G78780]
Solyc01g111310.2	5	0.00142	0.013	Transmembrane amino acid transporter protein (AHRD V1 **** A8NP23_BRUMA)%3B contains Interpro domain(s) IPR013057 Amino acid transporter%2C transmembrane	AT2G21050	like AUXIN RESISTANT 2 [Source:TAIR_LOCUS;Acc:AT2G21050]
Solyc11g010530.1	5	2.58e-05	0.000603	Unknown Protein (AHRD V1)%3B contains Interpro domain(s) IPR010800 Glycine rich
Solyc02g079950.2	4.99	1.18e-10	1.8e-08	Oxygen-evolving enhancer protein 3 (AHRD V1 ***- Q7Y1T5_PEA)%3B contains Interpro domain(s) IPR008797 Photosystem II oxygen evolving complex protein PsbQ	AT4G05180	photosystem II subunit Q-2 [Source:TAIR_LOCUS;Acc:AT4G05180]
Solyc05g009950.2	4.98	2.97e-10	4.14e-08	Cytochrome B561 family protein (AHRD V1 ***- D7KQT9_ARALY)%3B contains Interpro domain(s) IPR006593 Cytochrome b561/ferric reductase transmembrane	AT1G26100	Cytochrome b561/ferric reductase transmembrane protein family [Source:TAIR_LOCUS;Acc:AT1G26100]
Solyc08g083190.2	4.98	4.64e-07	2.22e-05	Hydrolase alpha/beta fold family protein expressed (AHRD V1 ***- Q8LN42_ORYSJ)%3B contains Interpro domain(s) IPR000073 Alpha/beta hydrolase fold-1	AT1G64670	alpha/beta-Hydrolases superfamily protein [Source:TAIR_LOCUS;Acc:AT1G64670]
Solyc11g008810.1	4.98	2.76e-07	1.47e-05	Beta-hexosaminidase b (AHRD V1 **** Q17BL1_AEDAE)%3B contains Interpro domain(s) IPR001540 Glycoside hydrolase%2C family 20	AT1G65590	beta-hexosaminidase 3 [Source:TAIR_LOCUS;Acc:AT1G65590]
Solyc02g093180.2	4.97	0.000293	0.00399	N-hydroxycinnamoyl/benzoyltransferase 3 (AHRD V1 **-- Q00M87_SOYBN)%3B contains Interpro domain(s) IPR003480 Transferase	AT3G50270	HXXXD-type acyl-transferase family protein [Source:TAIR_LOCUS;Acc:AT3G50270]
Solyc04g050750.1	4.97	0.0042	0.0282	Ethylene-responsive transcription factor 1 (AHRD V1 *-*- ERF1_ORYSJ)%3B contains Interpro domain(s) IPR001471 Pathogenesis-related transcriptional factor and ERF%2C DNA-binding	AT5G18450	Integrase-type DNA-binding superfamily protein [Source:TAIR_LOCUS;Acc:AT5G18450]
Solyc01g107340.2	4.96	3.2e-06	0.000108	Unknown Protein (AHRD V1)
Solyc07g017950.2	4.96	0.0017	0.0147	Ribulose bisphosphate carboxylase small chain (AHRD V1 ***- C6T529_SOYBN)%3B contains Interpro domain(s) IPR000894 Ribulose bisphosphate carboxylase%2C small chain
Solyc01g098070.1	4.94	2.74e-05	0.00063	MADS-box family protein (AHRD V1 *-*- D7LH07_ARALY)%3B contains Interpro domain(s) IPR002100 Transcription factor%2C MADS-box
Solyc02g065530.2	4.93	0.00313	0.0228	Glycosyltransferase family GT8 protein (AHRD V1 ***- D0ECQ6_POPDE)%3B contains Interpro domain(s) IPR002495 Glycosyl transferase%2C family 8	AT3G50760	galacturonosyltransferase-like 2 [Source:TAIR_LOCUS;Acc:AT3G50760]
Solyc06g069730.2	4.93	0.00314	0.0229	Chlorophyll a-b binding protein 4%2C chloroplastic (AHRD V1 ***- CA4_ARATH)%3B contains Interpro domain(s) IPR001344 Chlorophyll A-B binding protein	AT3G47470	light-harvesting chlorophyll-protein complex I subunit A4 [Source:TAIR_LOCUS;Acc:AT3G47470]
Solyc08g008050.2	4.93	0.000384	0.00495	Aquaporin (AHRD V1 ***- Q8W507_TOBAC)%3B contains Interpro domain(s) IPR012269 Aquaporin
Solyc09g009410.2	4.93	0.00243	0.0192	WD repeat protein 39 (AHRD V1 **-- C1BHI0_ONCMY)%3B contains Interpro domain(s) IPR020472 G-protein beta WD-40 repeat%2C region	AT2G26060	Transducin/WD40 repeat-like superfamily protein [Source:TAIR_LOCUS;Acc:AT2G26060]
Solyc07g052790.1	4.91	0.0009	0.00926	Nbs-lrr%2C resistance protein	AT1G31540	Disease resistance protein (TIR-NBS-LRR class) family [Source:TAIR_LOCUS;Acc:AT1G31540]
Solyc11g069590.1	4.9	9.48e-15	3.82e-12	Receptor-like protein kinase At5g59670 (AHRD V1 *-*- RLK7_ARATH)%3B contains Interpro domain(s) IPR002290 Serine/threonine protein kinase	AT2G28250	Protein kinase superfamily protein [Source:TAIR_LOCUS;Acc:AT2G28250]
Solyc01g066930.1	4.89	0.00805	0.045	Ulp1 protease family C-terminal catalytic domain containing protein (AHRD V1 ***- Q60D46_SOLDE)%3B contains Interpro domain(s) IPR015410 Region of unknown function DUF1985
Solyc07g005900.2	4.89	0.00138	0.0127	Calcineurin subunit B (AHRD V1 ***- B6T814_MAIZE)%3B contains Interpro domain(s) IPR011992 EF-Hand type
Solyc07g053540.1	4.89	1.11e-06	4.66e-05	Fasciclin-like arabinogalactan protein 4 (AHRD V1 ***- A9XTK9_GOSHI)%3B contains Interpro domain(s) IPR000782 FAS1 domain	AT1G03870	FASCICLIN-like arabinoogalactan 9 [Source:TAIR_LOCUS;Acc:AT1G03870]
Solyc01g107400.2	4.87	5.5e-10	7.14e-08	Indole-3-acetic acid-amido synthetase GH3.8 (AHRD V1 ***- B6U4E2_MAIZE)
Solyc01g088110.1	4.86	0.00326	0.0234	Unknown Protein (AHRD V1)
Solyc10g084250.1	4.86	1.93e-06	7.29e-05	Receptor-like kinase (AHRD V1 *-*- A7VM32_MARPO)%3B contains Interpro domain(s) IPR002290 Serine/threonine protein kinase	AT3G53380	Concanavalin A-like lectin protein kinase family protein [Source:TAIR_LOCUS;Acc:AT3G53380]
Solyc03g111680.2	4.85	3.55e-06	0.000118	DNA polymerase III gamma/tau subunit (AHRD V1 *-*- B0JGE9_MICAN)%3B contains Interpro domain(s) IPR012763 DNA polymerase III%2C subunit gamma/ tau	AT4G24790	AAA-type ATPase family protein [Source:TAIR_LOCUS;Acc:AT4G24790]
Solyc05g053960.2	4.85	0.00219	0.0178	Cysteine-rich extensin-like protein-2 (AHRD V1 *-*- Q08195_TOBAC)
Solyc12g096320.1	4.85	2.53e-06	9.02e-05	ChaC cation transport regulator-like 1 (AHRD V1 ***- A8KBI8_DANRE)%3B contains Interpro domain(s) IPR006840 ChaC-like protein	AT4G31290	ChaC-like family protein [Source:TAIR_LOCUS;Acc:AT4G31290]
Solyc02g065240.2	4.84	9.7e-10	1.19e-07	Hydrolase alpha/beta fold family protein (AHRD V1 **-- D7LG04_ARALY)%3B contains Interpro domain(s) IPR000073 Alpha/beta hydrolase fold-1	AT2G23550	methyl esterase 6 [Source:TAIR_LOCUS;Acc:AT2G23550]
Solyc04g064630.2	4.84	4.53e-05	0.000927	RAG1-activating protein 1 homolog (AHRD V1 **-- R1AP1_DROME)%3B contains Interpro domain(s) IPR018179 RAG1-activating protein 1 homologue	AT1G21460	Nodulin MtN3 family protein [Source:TAIR_LOCUS;Acc:AT1G21460]
Solyc01g105050.2	4.83	2.95e-07	1.55e-05	Chlorophyll a-b binding protein%2C chloroplastic (AHRD V1 **** CB12_PETHY)%3B contains Interpro domain(s) IPR001344 Chlorophyll A-B binding protein	AT1G15820	light harvesting complex photosystem II subunit 6 [Source:TAIR_LOCUS;Acc:AT1G15820]
Solyc11g013270.1	4.83	6.98e-06	0.000208		AT1G38065	O-fucosyltransferase family protein [Source:TAIR_LOCUS;Acc:AT1G38065]
Solyc01g107890.2	4.82	2.77e-08	2.12e-06	Filament-like plant protein (Fragment) (AHRD V1 *-*- FPP_SOLLC)%3B contains Interpro domain(s) IPR008587 Protein of unknown function DUF869%2C plant	AT3G19370	Plant protein of unknown function (DUF869) [Source:TAIR_LOCUS;Acc:AT3G19370]
Solyc02g063000.2	4.82	0.00195	0.0163	Glucosyltransferase (AHRD V1 **** A7M6J8_9ERIC)%3B contains Interpro domain(s) IPR002213 UDP-glucuronosyl/UDP-glucosyltransferase	AT2G18560	UDP-Glycosyltransferase superfamily protein [Source:TAIR_LOCUS;Acc:AT2G18560]
Solyc05g025600.1	4.82	1.02e-06	4.38e-05	Chloroplast photosystem II subunit X (Fragment) (AHRD V1 ***- B1PPX5_9MYRT)%3B contains Interpro domain(s) IPR009518 Photosystem II protein PsbX	AT2G06520	photosystem II subunit X [Source:TAIR_LOCUS;Acc:AT2G06520]
Solyc10g078680.1	4.82	4.81e-05	0.000971	Phosphoribosylanthranilate transferase (Fragment) (AHRD V1 *--- Q43085_PEA)%3B contains Interpro domain(s) IPR013583 Phosphoribosyltransferase C-terminal%2C plant	AT1G51570	Calcium-dependent lipid-binding (CaLB domain) plant phosphoribosyltransferase family protein [Source:TAIR_LOCUS;Acc:AT1G51570]
Solyc04g014320.1	4.81	0.00262	0.0202	Unknown Protein (AHRD V1)
Solyc01g090760.2	4.8	1.1e-05	0.000302	GATA transcription factor 9 (AHRD V1 *-*- B6STZ1_MAIZE)%3B contains Interpro domain(s) IPR016679 Transcription factor%2C GATA%2C plant	AT2G45050	GATA transcription factor 2 [Source:TAIR_LOCUS;Acc:AT2G45050]
Solyc06g008500.2	4.8	2.05e-06	7.61e-05	Ankyrin repeat-containing protein (AHRD V1 *-*- D2Y4N3_TOBAC)%3B contains Interpro domain(s) IPR002110 Ankyrin
Solyc03g111810.2	4.79	0.000356	0.00464	Sieve element-occluding protein 3 (AHRD V1 **-- B5THF7_MEDTR)	AT3G01670	unknown protein; BEST Arabidopsis thaliana protein match is: unknown protein (TAIR:AT3G01680.1); Has 121 Blast hits to 111 proteins in 12 species: Archae - 0; Bacteria - 0; Metazoa - 0; Fungi - 0; Plants - 121; Viruses - 0; Other Eukaryotes - 0 (sou /.../CBI BLink). [Source:TAIR_LOCUS;Acc:AT3G01670]
Solyc03g113350.2	4.79	2.68e-11	5.04e-09	CHY zinc finger containing protein (AHRD V1 *-*- C5P643_COCP7)%3B contains Interpro domain(s) IPR008913 Zinc finger%2C CHY-type	AT1G18910	zinc ion binding;zinc ion binding [Source:TAIR_LOCUS;Acc:AT1G18910]
Solyc09g014940.1	4.79	0.000308	0.00416	Wound-induced protein 1 (AHRD V1 ***- WUN1_SOLTU)%3B contains Interpro domain(s) IPR009798 Wound-induced protein%2C Wun1	AT5G01740	Nuclear transport factor 2 (NTF2) family protein [Source:TAIR_LOCUS;Acc:AT5G01740]
Solyc03g007360.2	4.78	0.00289	0.0217	Nodulin MtN3 family protein (AHRD V1 **-- D7MSV3_ARALY)%3B contains Interpro domain(s) IPR018179 RAG1-activating protein 1 homologue	AT5G53190	Nodulin MtN3 family protein [Source:TAIR_LOCUS;Acc:AT5G53190]
Solyc03g112100.2	4.78	0.000492	0.00593	Component of high affinity nitrate transporter (AHRD V1 **-* D2KTV0_LOTJA)%3B contains Interpro domain(s) IPR016605 Transporter%2C high affinity nitrate%2C Nar2	AT5G50200	nitrate transmembrane transporters [Source:TAIR_LOCUS;Acc:AT5G50200]
Solyc05g009990.2	4.78	0.00299	0.0222	LRR receptor-like serine/threonine-protein kinase%2C RLP	AT1G13230	Leucine-rich repeat (LRR) family protein [Source:TAIR_LOCUS;Acc:AT1G13230]
Solyc08g066260.2	4.77	6.24e-08	4.25e-06	Histidine decarboxylase (AHRD V1 ***- Q9MA74_ARATH)%3B contains Interpro domain(s) IPR002129 Pyridoxal phosphate-dependent decarboxylase
Solyc03g065260.2	4.76	2.6e-07	1.42e-05	Unknown Protein (AHRD V1)
Solyc07g066360.1	4.76	0.000332	0.00443	Unknown Protein (AHRD V1)
Solyc08g007040.2	4.75	0.000408	0.00514	Glycine cleavage system H protein 1 (AHRD V1 ***- B6UHJ7_MAIZE)%3B contains Interpro domain(s) IPR017453 Glycine cleavage H-protein%2C subgroup	AT1G32470	Single hybrid motif superfamily protein [Source:TAIR_LOCUS;Acc:AT1G32470]
Solyc03g115900.2	4.74	1.52e-06	6.02e-05	Chlorophyll a-b binding protein P4%2C chloroplastic (AHRD V1 ***- CB24_PEA)%3B contains Interpro domain(s) IPR001344 Chlorophyll A-B binding protein	AT3G47470	light-harvesting chlorophyll-protein complex I subunit A4 [Source:TAIR_LOCUS;Acc:AT3G47470]
Solyc01g009470.1	4.72	0.00677	0.0396	Poly (AHRD V1 ***- B9SCR8_RICCO)%3B contains Interpro domain(s) IPR012317 Poly(ADP-ribose) polymerase%2C catalytic region	AT5G22470	NAD+ ADP-ribosyltransferases;NAD+ ADP-ribosyltransferases [Source:TAIR_LOCUS;Acc:AT5G22470]
Solyc12g006270.1	4.72	5.2e-06	0.000162	Dentin sialophosphoprotein-like protein (AHRD V1 *-*- Q8S7I6_ORYSJ)	AT1G06660	unknown protein; BEST Arabidopsis thaliana protein match is: unknown protein (TAIR:AT2G30820.2); Has 166 Blast hits to 144 proteins in 35 species: Archae - 0; Bacteria - 17; Metazoa - 13; Fungi - 20; Plants - 104; Viruses - 0; Other Eukaryotes - 12 /.../e: NCBI BLink). [Source:TAIR_LOCUS;Acc:AT1G06660]
Solyc08g082620.2	4.7	3.11e-05	0.000693	3-oxoacyl-(Acyl carrier protein) synthase II (AHRD V1 **** D6YNQ6_CHLT1)%3B contains Interpro domain(s) IPR017568 3-oxoacyl-[acyl-carrier-protein] synthase 2	AT5G46290	3-ketoacyl-acyl carrier protein synthase I [Source:TAIR_LOCUS;Acc:AT5G46290]
Solyc02g081130.1	4.69	0.00159	0.014	BAH-PHD domain-containing protein (AHRD V1 **-- A9TSM0_PHYPA)%3B contains Interpro domain(s) IPR001025 Bromo adjacent region	AT4G04260	Bromo-adjacent homology (BAH) domain-containing protein [Source:TAIR_LOCUS;Acc:AT4G04260]
Solyc03g006700.2	4.69	0.00113	0.011	Peroxidase (AHRD V1 **** Q50LG4_TOBAC)%3B contains Interpro domain(s) IPR002016 Haem peroxidase%2C plant/fungal/bacterial	AT5G58390	Peroxidase superfamily protein [Source:TAIR_LOCUS;Acc:AT5G58390]
Solyc07g005840.2	4.69	0.00312	0.0228	Cellulose synthase 3 (AHRD V1 **** Q2IB41_EUCGR)%3B contains Interpro domain(s) IPR005150 Cellulose synthase	AT5G17420	Cellulose synthase family protein [Source:TAIR_LOCUS;Acc:AT5G17420]
Solyc10g061970.1	4.69	5.68e-12	1.26e-09	60S ribosomal protein L37a (AHRD V1 ***- Q5GMM4_CAPCH)%3B contains Interpro domain(s) IPR002674 Ribosomal protein L37ae	AT3G10950	Zinc-binding ribosomal protein family protein [Source:TAIR_LOCUS;Acc:AT3G10950]
Solyc01g105770.2	4.68	0.00572	0.0353	Unknown Protein (AHRD V1)	AT5G09530	hydroxyproline-rich glycoprotein family protein [Source:TAIR_LOCUS;Acc:AT5G09530]
Solyc03g120290.2	4.68	0.00731	0.0419	Unknown Protein (AHRD V1)
Solyc02g089780.2	4.67	0.000165	0.00259	cDNA clone 001-043-A08 full insert sequence (AHRD V1 **-- B7E741_ORYSJ)	AT3G02420	unknown protein; FUNCTIONS IN: molecular_function unknown; INVOLVED IN: biological_process unknown; LOCATED IN: membrane; EXPRESSED IN: 25 plant structures; EXPRESSED DURING: 15 growth stages; CONTAINS InterPro DOMAIN/s: Uncharacterised protein fami /.../0121 (InterPro:IPR005344); Has 72 Blast hits to 71 proteins in 25 species: Archae - 0; Bacteria - 0; Metazoa - 2; Fungi - 2; Plants - 60; Viruse…
Solyc01g109320.2	4.66	0.000238	0.00341	Multidrug resistance protein mdtK (AHRD V1 ***- MDTK_ERWAM)%3B contains Interpro domain(s) IPR002528 Multi antimicrobial extrusion protein MatE	AT1G47530	MATE efflux family protein [Source:TAIR_LOCUS;Acc:AT1G47530]
Solyc03g007550.2	4.66	5.25e-06	0.000164	Unknown Protein (AHRD V1)	AT5G52950	unknown protein; Has 30201 Blast hits to 17322 proteins in 780 species: Archae - 12; Bacteria - 1396; Metazoa - 17338; Fungi - 3422; Plants - 5037; Viruses - 0; Other Eukaryotes - 2996 (source: NCBI BLink). [Source:TAIR_LOCUS;Acc:AT5G52950]
Solyc07g007250.2	4.66	5.36e-09	5.1e-07	Metallocarboxypeptidase inhibitor (AHRD V1 ***- MCPI_SOLLC)%3B contains Interpro domain(s) IPR004231 Proteinase inhibitor I37%2C carboxypeptidase A
Solyc11g045530.1	4.66	0.00519	0.0329	LOB domain protein 4 (AHRD V1 ***- D7KL24_ARALY)%3B contains Interpro domain(s) IPR004883 Lateral organ boundaries%2C LOB
Solyc11g068360.1	4.66	2.35e-06	8.51e-05	Cc-nbs-lrr%2C resistance protein	AT3G14470	NB-ARC domain-containing disease resistance protein [Source:TAIR_LOCUS;Acc:AT3G14470]
Solyc02g065280.2	4.65	2.74e-07	1.47e-05	Methyl jasmonate esterase (AHRD V1 **-* Q56SE1_SOLTU)%3B contains Interpro domain(s) IPR000073 Alpha/beta hydrolase fold-1	AT2G23550	methyl esterase 6 [Source:TAIR_LOCUS;Acc:AT2G23550]
Solyc02g071720.2	4.64	0.00537	0.0338	GDSL esterase/lipase At1g29670 (AHRD V1 ***- GDL15_ARATH)%3B contains Interpro domain(s) IPR001087 Lipase%2C GDSL	AT2G19010	GDSL-like Lipase/Acylhydrolase superfamily protein [Source:TAIR_LOCUS;Acc:AT2G19010]
Solyc02g083700.2	4.64	1.21e-13	4.03e-11	Alpha-mannosidase (AHRD V1 **** Q9FKW9_ARATH)%3B contains Interpro domain(s) IPR011682 Glycosyl hydrolases 38%2C C-terminal	AT5G66150	Glycosyl hydrolase family 38 protein [Source:TAIR_LOCUS;Acc:AT5G66150]
Solyc12g088690.1	4.64	0.000647	0.00723	Glucosyltransferase (AHRD V1 ***- D7URL8_9LAMI)%3B contains Interpro domain(s) IPR002213 UDP-glucuronosyl/UDP-glucosyltransferase
Solyc10g080850.1	4.62	0.00074	0.00797	Unknown Protein (AHRD V1)
Solyc02g005530.1	4.61	8.66e-08	5.56e-06	Helitron helicase-like protein (AHRD V1 *-*- D0NJ00_PHYIN)%3B contains Interpro domain(s) IPR010285 Protein of unknown function DUF889%2C eukaryote
Solyc03g114800.1	4.61	1.62e-06	6.31e-05	Sulfotransferase family protein (AHRD V1 **** D7LZW5_ARALY)%3B contains Interpro domain(s) IPR000863 Sulfotransferase	AT5G07000	sulfotransferase 2B [Source:TAIR_LOCUS;Acc:AT5G07000]
Solyc03g120420.2	4.61	7.84e-12	1.66e-09	Unknown Protein (AHRD V1)
Solyc12g036170.1	4.61	1.1e-07	6.77e-06	Unknown Protein (AHRD V1)	AT1G18730	NDH dependent flow 6 [Source:TAIR_LOCUS;Acc:AT1G18730]
Solyc06g008760.1	4.6	4.6e-08	3.27e-06	Glutaredoxin (AHRD V1 ***- B3F8F2_SOLTU)%3B contains Interpro domain(s) IPR011905 Glutaredoxin-like%2C plant II	AT1G06830	Glutaredoxin family protein [Source:TAIR_LOCUS;Acc:AT1G06830]
Solyc01g091470.2	4.59	0.00111	0.0108	AT-hook DNA-binding protein (Fragment) (AHRD V1 *--* A1DR81_CATRO)%3B contains Interpro domain(s) IPR014476 Predicted AT-hook DNA-binding	AT2G45430	AT-hook motif nuclear-localized protein 22 [Source:TAIR_LOCUS;Acc:AT2G45430]
Solyc03g096460.2	4.58	2.71e-06	9.47e-05	Lipoxygenase homology domain-containing protein 1 (AHRD V1 **-- LOXH1_MOUSE)%3B contains Interpro domain(s) IPR001024 Lipoxygenase%2C LH2	AT2G22170	Lipase/lipooxygenase, PLAT/LH2 family protein [Source:TAIR_LOCUS;Acc:AT2G22170]
Solyc06g060760.2	4.58	2.41e-08	1.88e-06	Aquaporin (AHRD V1 ***- Q39956_HELAN)%3B contains Interpro domain(s) IPR012269 Aquaporin	AT4G17340	tonoplast intrinsic protein 2;2 [Source:TAIR_LOCUS;Acc:AT4G17340]
Solyc07g008210.2	4.58	1.38e-08	1.16e-06	TPR domain protein (AHRD V1 *-*- B6U810_MAIZE)%3B contains Interpro domain(s) IPR011990 Tetratricopeptide-like helical	AT1G80130	Tetratricopeptide repeat (TPR)-like superfamily protein [Source:TAIR_LOCUS;Acc:AT1G80130]
Solyc02g071100.2	4.57	1.07e-18	7.39e-16	Purine permease family protein (AHRD V1 **-* D7MCV2_ARALY)%3B contains Interpro domain(s) IPR004853 Protein of unknown function DUF250	AT4G18190	purine permease 6 [Source:TAIR_LOCUS;Acc:AT4G18190]
Solyc03g020070.2	4.57	0.00463	0.0302	Proteinase inhibitor II (AHRD V1 ***- Q3S483_SOLTU)%3B contains Interpro domain(s) IPR003465 Proteinase inhibitor I20%2C Pin2
Solyc07g007740.1	4.57	4.52e-10	6.02e-08	Defensin-like protein (AHRD V1 ***- DEF_TOBAC)%3B contains Interpro domain(s) IPR008176 Gamma thionin
Solyc06g008390.2	4.56	1.78e-06	6.82e-05	NBS-LRR resistance protein-like protein (AHRD V1 ***- A1Y9R1_SOLLC)
Solyc08g005790.2	4.56	0.000559	0.00651	Pectinacetylesterase (Fragment) (AHRD V1 *--- C6JT68_9MYRT)%3B contains Interpro domain(s) IPR004963 Pectinacetylesterase	AT5G45280	Pectinacetylesterase family protein [Source:TAIR_LOCUS;Acc:AT5G45280]
Solyc09g007360.2	4.56	5.5e-05	0.00108	Interactor of constitutive active ROPs 3 (AHRD V1 ***- ICR3_ARATH)	AT2G37080	ROP interactive partner 3 [Source:TAIR_LOCUS;Acc:AT2G37080]
Solyc07g053390.1	4.55	0.000438	0.00544	Unknown Protein (AHRD V1)
Solyc09g008270.2	4.55	0.00435	0.0289	Unknown Protein (AHRD V1)	AT2G36885	unknown protein; FUNCTIONS IN: molecular_function unknown; LOCATED IN: chloroplast; EXPRESSED IN: 22 plant structures; EXPRESSED DURING: 13 growth stages; Has 172 Blast hits to 172 proteins in 58 species: Archae - 0; Bacteria - 116; Metazoa - 0; Fun /.../; Plants - 32; Viruses - 0; Other Eukaryotes - 24 (source: NCBI BLink). [Source:TAIR_LOCUS;Acc:AT2G36885]
Solyc01g105880.2	4.54	0.00313	0.0228	(E)-beta-ocimene synthase (AHRD V1 **** Q5CD81_CITUN)%3B contains Interpro domain(s) IPR005630 Terpene synthase%2C metal-binding domain	AT2G24210	terpene synthase 10 [Source:TAIR_LOCUS;Acc:AT2G24210]
Solyc07g015860.2	4.54	1.13e-11	2.32e-09	Peptide deformylase (AHRD V1 **** B9GKW9_POPTR)%3B contains Interpro domain(s) IPR000181 Formylmethionine deformylase	AT1G15390	peptide deformylase 1A [Source:TAIR_LOCUS;Acc:AT1G15390]
Solyc02g084850.2	4.53	0.000115	0.00198	Unknown Protein (AHRD V1)%3B contains Interpro domain(s) IPR000167 Dehydrin
Solyc11g040340.1	4.52	0.00447	0.0295	Endoglucanase 1 (AHRD V1 ***- B6U0P7_MAIZE)%3B contains Interpro domain(s) IPR008928 Six-hairpin glycosidase-like IPR012341 Six-hairpin glycosidase IPR018221 Glycoside hydrolase%2C family 9%2C active site IPR001701 Glycoside hydrolase%2C family 9	AT1G22880	cellulase 5 [Source:TAIR_LOCUS;Acc:AT1G22880]
Solyc01g111340.2	4.51	1.16e-08	1e-06	Endo-1 4-beta-xylanase (AHRD V1 **-- B6SW51_MAIZE)%3B contains Interpro domain(s) IPR013781 Glycoside hydrolase%2C subgroup%2C catalytic core	AT4G38300	glycosyl hydrolase family 10 protein [Source:TAIR_LOCUS;Acc:AT4G38300]
Solyc09g059170.1	4.51	8.49e-09	7.7e-07	Anthocyanidin 3-O-glucosyltransferase (AHRD V1 **** B6SU01_MAIZE)%3B contains Interpro domain(s) IPR002213 UDP-glucuronosyl/UDP-glucosyltransferase
Solyc08g082120.2	4.5	1.7e-05	0.000434	Methanol inducible protein (AHRD V1 ***- D1MAX5_NICBE)
Solyc12g009630.1	4.5	0.000203	0.00302	Calmodulin-like protein (AHRD V1 *-*- Q6RZU7_MUSAC)%3B contains Interpro domain(s) IPR011992 EF-Hand type
Solyc04g025040.1	4.49	4.54e-09	4.46e-07	Unknown Protein (AHRD V1)
Solyc06g035940.2	4.49	1.12e-20	1.08e-17	Homeobox-leucine zipper protein PROTODERMAL FACTOR 2 (AHRD V1 **** PDF2_ARATH)%3B contains Interpro domain(s) IPR002913 Lipid-binding START	AT4G25530	FLOWERING WAGENINGEN [Source:TAIR_LOCUS;Acc:AT4G25530]
Solyc08g061010.2	4.49	0.00648	0.0385	Nitrate transporter (AHRD V1 ***- Q9SZY4_ARATH)%3B contains Interpro domain(s) IPR000109 TGF-beta receptor%2C type I/II extracellular region	AT2G26690	Major facilitator superfamily protein [Source:TAIR_LOCUS;Acc:AT2G26690]
Solyc12g006760.1	4.49	0.00183	0.0156	Unknown Protein (AHRD V1)
Solyc03g053130.2	4.48	0.000719	0.0078	Strictosidine synthase family protein (AHRD V1 ***- Q58L86_BRANA)%3B contains Interpro domain(s) IPR004141 Strictosidine synthase	AT3G59530	Calcium-dependent phosphotriesterase superfamily protein [Source:TAIR_LOCUS;Acc:AT3G59530]
Solyc06g008590.2	4.48	7.97e-05	0.00147	Auxin responsive protein (AHRD V1 ***- D9IQE6_CATRO)%3B contains Interpro domain(s) IPR003311 AUX/IAA protein	AT1G04250	AUX/IAA transcriptional regulator family protein [Source:TAIR_LOCUS;Acc:AT1G04250]
Solyc03g116280.2	4.47	0.00411	0.0277	1-aminocyclopropane-1-carboxylate oxidase (AHRD V1 ***- Q40876_PELHO)%3B contains Interpro domain(s) IPR005123 Oxoglutarate and iron-dependent oxygenase
Solyc04g009260.1	4.47	5.25e-05	0.00104	Cc-nbs-lrr%2C resistance protein	AT3G46530	NB-ARC domain-containing disease resistance protein [Source:TAIR_LOCUS;Acc:AT3G46530]
Solyc06g066020.2	4.47	0.00248	0.0195	Auxin response factor 9 (AHRD V1 *-** ARFI_ORYSJ)%3B contains Interpro domain(s) IPR003311 AUX/IAA protein	AT2G46990	indole-3-acetic acid inducible 20 [Source:TAIR_LOCUS;Acc:AT2G46990]
Solyc05g013560.2	4.46	4.41e-07	2.14e-05	Genomic DNA chromosome 5 P1 clone MDA7 (AHRD V1 *-*- Q9FKU6_ARATH)	AT1G24577	unknown protein; BEST Arabidopsis thaliana protein match is: unknown protein (TAIR:AT1G67910.2); Has 115 Blast hits to 115 proteins in 17 species: Archae - 0; Bacteria - 0; Metazoa - 0; Fungi - 0; Plants - 115; Viruses - 0; Other Eukaryotes - 0 (sou /.../CBI BLink). [Source:TAIR_LOCUS;Acc:AT1G24577]
Solyc03g006760.2	4.44	1.58e-07	9.26e-06	Lrr%2C resistance protein fragment
Solyc02g062340.2	4.43	5.89e-06	0.00018	Fructose-bisphosphate aldolase (AHRD V1 ***- Q9SXX4_NICPA)%3B contains Interpro domain(s) IPR000741 Fructose-bisphosphate aldolase%2C class-I
Solyc11g011890.1	4.43	0.000473	0.00575	Zinc finger protein 7 (AHRD V1 ***- B6U8J3_MAIZE)%3B contains Interpro domain(s) IPR007087 Zinc finger%2C C2H2-type	AT1G66140	zinc finger protein 4 [Source:TAIR_LOCUS;Acc:AT1G66140]
Solyc02g032940.2	4.42	1.48e-06	5.87e-05	Aspartic proteinase (AHRD V1 **-* Q8L6A8_THECC)%3B contains Interpro domain(s) IPR001461 Peptidase A1	AT1G11910	aspartic proteinase A1 [Source:TAIR_LOCUS;Acc:AT1G11910]
Solyc02g055440.2	4.41	1.05e-05	0.00029	Genomic DNA chromosome 3 P1 clone MPN9 (AHRD V1 ***- Q9LT28_ARATH)	AT3G19800	Protein of unknown function (DUF177) [Source:TAIR_LOCUS;Acc:AT3G19800]
Solyc02g088370.1	4.41	0.00709	0.041	Unknown Protein (AHRD V1)
Solyc05g051010.2	4.41	0.00299	0.0222	Dihydroflavonol 4-reductase family (AHRD V1 ***- D7LCI9_ARALY)%3B contains Interpro domain(s) IPR016040 NAD(P)-binding domain	AT2G45400	NAD(P)-binding Rossmann-fold superfamily protein [Source:TAIR_LOCUS;Acc:AT2G45400]
Solyc05g044580.2	4.39	8.84e-23	1.14e-19	Unknown Protein (AHRD V1)
Solyc10g008410.1	4.38	0.000517	0.00611	RING finger protein 5 (AHRD V1 *-*- B6UBI0_MAIZE)%3B contains Interpro domain(s) IPR018957 Zinc finger%2C C3HC4 RING-type	AT4G27470	RING membrane-anchor 3 [Source:TAIR_LOCUS;Acc:AT4G27470]
Solyc01g080750.2	4.36	0.0079	0.0444	HEAT repeat family protein (AHRD V1 **-- B4FX70_MAIZE)%3B contains Interpro domain(s) IPR016024 Armadillo-type fold	AT4G15830	ARM repeat superfamily protein [Source:TAIR_LOCUS;Acc:AT4G15830]
Solyc04g054990.2	4.36	9.98e-07	4.28e-05	Lipoxygenase homology domain-containing protein 1 (AHRD V1 *--- LOXH1_HUMAN)%3B contains Interpro domain(s) IPR001024 Lipoxygenase%2C LH2	AT2G22170	Lipase/lipooxygenase, PLAT/LH2 family protein [Source:TAIR_LOCUS;Acc:AT2G22170]
Solyc05g016720.2	4.36	3.99e-12	9.37e-10	Unknown Protein (AHRD V1)
Solyc05g051750.2	4.36	1.18e-13	4.01e-11	Prosystemin (AHRD V1 ***- Q5MBK9_BETVU)%3B contains Interpro domain(s) IPR009966 Prosystemin
Solyc12g032930.1	4.36	4.28e-05	0.000893	CBS domain containing protein (AHRD V1 ***- B6U1W0_MAIZE)%3B contains Interpro domain(s) IPR000644 Cystathionine beta-synthase%2C core	AT5G50530	CBS / octicosapeptide/Phox/Bemp1 (PB1) domains-containing protein [Source:TAIR_LOCUS;Acc:AT5G50530]
Solyc08g007900.1	4.35	0.000538	0.00631	Cytochrome P450	AT1G12740	cytochrome P450, family 87, subfamily A, polypeptide 2 [Source:TAIR_LOCUS;Acc:AT1G12740]
Solyc11g066270.1	4.35	0.0016	0.0141	Xyloglucan endotransglucosylase/hydrolase 9 (AHRD V1 ***- C0IRI2_MALDO)%3B contains Interpro domain(s) IPR016455 Xyloglucan endotransglucosylase/hydrolase	AT3G44990	xyloglucan endo-transglycosylase-related 8 [Source:TAIR_LOCUS;Acc:AT3G44990]
Solyc12g019480.1	4.35	6.6e-05	0.00125	Formin 3 (AHRD V1 *-*- D0QAN4_ARATH)%3B contains Interpro domain(s) IPR015425 Actin-binding FH2	AT2G43800	Actin-binding FH2 (formin homology 2) family protein [Source:TAIR_LOCUS;Acc:AT2G43800]
Solyc07g042440.2	4.34	5.82e-11	1.02e-08	Alkyl hydroperoxide reductase/Thiol specific antioxidant family protein (AHRD V1 **-- B0C2Q1_ACAM1)%3B contains Interpro domain(s) IPR000866 Alkyl hydroperoxide reductase/ Thiol specific antioxidant/ Mal allergen	AT3G26060	Thioredoxin superfamily protein [Source:TAIR_LOCUS;Acc:AT3G26060]
Solyc03g097420.2	4.33	2.94e-05	0.000666	Receptor expression-enhancing protein 5 (AHRD V1 **-- C1C4Y8_RANCA)%3B contains Interpro domain(s) IPR004345 TB2/DP1 and HVA22 related protein	AT4G24960	HVA22 homologue D [Source:TAIR_LOCUS;Acc:AT4G24960]
Solyc01g073970.2	4.31	2.05e-07	1.15e-05	Histone H3 (AHRD V1 ***- D8L9K7_WHEAT)%3B contains Interpro domain(s) IPR000164 Histone H3	AT5G65350	histone 3 11 [Source:TAIR_LOCUS;Acc:AT5G65350]
Solyc02g069250.2	4.31	5.65e-07	2.64e-05	Cinnamyl alcohol dehydrogenase-like protein (AHRD V1 **** A9PHZ1_POPTR)%3B contains Interpro domain(s) IPR002085 Alcohol dehydrogenase superfamily%2C zinc-containing
Solyc03g071690.2	4.31	1.86e-07	1.06e-05	Non-symbiotic hemoglobin 2 (AHRD V1 **-- D7L8Z8_ARALY)%3B contains Interpro domain(s) IPR001032 Leghaemoglobin	AT3G10520	haemoglobin 2 [Source:TAIR_LOCUS;Acc:AT3G10520]
Solyc06g069070.1	4.31	1.83e-08	1.48e-06	Lipid transfer protein (AHRD V1 ***- A5JUZ7_SESIN)%3B contains Interpro domain(s) IPR013770 Plant lipid transfer protein and hydrophobic protein%2C helical	AT1G73780	Bifunctional inhibitor/lipid-transfer protein/seed storage 2S albumin superfamily protein [Source:TAIR_LOCUS;Acc:AT1G73780]
Solyc07g049290.2	4.31	7.07e-08	4.71e-06	Nitrate transporter (AHRD V1 **** Q8LG02_ARATH)%3B contains Interpro domain(s) IPR000109 TGF-beta receptor%2C type I/II extracellular region	AT3G21670	Major facilitator superfamily protein [Source:TAIR_LOCUS;Acc:AT3G21670]
Solyc08g005630.2	4.31	0.000203	0.00303	Glucose-methanol-choline oxidoreductase (AHRD V1 ***- D6TF66_9CHLR)%3B contains Interpro domain(s) IPR012400 Long-chain fatty alcohol dehydrogenase	AT4G19380	Long-chain fatty alcohol dehydrogenase family protein [Source:TAIR_LOCUS;Acc:AT4G19380]
Solyc08g083270.1	4.31	0.000177	0.00274	Glutaredoxin family protein (AHRD V1 **-- D7LYR1_ARALY)%3B contains Interpro domain(s) IPR012335 Thioredoxin fold	AT1G32760	Glutaredoxin family protein [Source:TAIR_LOCUS;Acc:AT1G32760]
Solyc06g035580.2	4.3	2.22e-06	8.12e-05	Choline dehydrogenase (AHRD V1 ***- C0G363_9RHIZ)%3B contains Interpro domain(s) IPR012132 Glucose-methanol-choline oxidoreductase	AT3G56060	Glucose-methanol-choline (GMC) oxidoreductase family protein [Source:TAIR_LOCUS;Acc:AT3G56060]
Solyc06g065990.1	4.3	1.81e-06	6.89e-05	ATP synthase subunit b%26apos (AHRD V1 ***- D8G4T7_9CYAN)%3B contains Interpro domain(s) IPR002146 ATPase%2C F0 complex%2C subunit B/B'%2C bacterial and chloroplast	AT4G32260	ATPase, F0 complex, subunit B/B', bacterial/chloroplast [Source:TAIR_LOCUS;Acc:AT4G32260]
Solyc01g098850.2	4.29	0.0017	0.0147	Short-chain dehydrogenase/reductase family protein (AHRD V1 ***- D7L3S3_ARALY)%3B contains Interpro domain(s) IPR002347 Glucose/ribitol dehydrogenase	AT1G54870	NAD(P)-binding Rossmann-fold superfamily protein [Source:TAIR_LOCUS;Acc:AT1G54870]
Solyc07g026710.1	4.29	3.38e-07	1.72e-05	Unknown Protein (AHRD V1)
Solyc09g009600.1	4.28	0.00779	0.0439	Purple acid phosphatase (AHRD V1 **** B6TKL3_MAIZE)%3B contains Interpro domain(s) IPR008963 Purple acid phosphatase-like%2C N-terminal	AT3G52810	purple acid phosphatase 21 [Source:TAIR_LOCUS;Acc:AT3G52810]
Solyc09g074630.2	4.28	1.26e-07	7.56e-06	Phototropic-responsive NPH3 family protein (AHRD V1 **-- D7KCA4_ARALY)%3B contains Interpro domain(s) IPR004249 NPH3	AT1G03010	Phototropic-responsive NPH3 family protein [Source:TAIR_LOCUS;Acc:AT1G03010]
Solyc10g084230.1	4.26	0.000401	0.00509	Unknown Protein (AHRD V1)
Solyc03g019790.2	4.25	1.64e-09	1.82e-07	Alpha-galactosidase (AHRD V1 **** Q9SP05_SOLLC)%3B contains Interpro domain(s) IPR013785 Aldolase-type TIM barrel	AT5G08370	alpha-galactosidase 2 [Source:TAIR_LOCUS;Acc:AT5G08370]
Solyc05g005010.2	4.25	0.00153	0.0137	Carboxyl-terminal proteinase (AHRD V1 ***- B4FXN3_MAIZE)%3B contains Interpro domain(s) IPR004314 Protein of unknown function DUF239%2C plant	AT1G10750	Protein of Unknown Function (DUF239) [Source:TAIR_LOCUS;Acc:AT1G10750]
Solyc10g006860.2	4.22	2.65e-11	5.03e-09	Dehydrogenase/reductase SDR family protein 7-like (AHRD V1 **-- DHRS7_DROME)%3B contains Interpro domain(s) IPR002347 Glucose/ribitol dehydrogenase	AT1G62610	NAD(P)-binding Rossmann-fold superfamily protein [Source:TAIR_LOCUS;Acc:AT1G62610]
Solyc07g017980.1	4.21	0.00817	0.0454	Unknown Protein (AHRD V1)	AT5G09530	hydroxyproline-rich glycoprotein family protein [Source:TAIR_LOCUS;Acc:AT5G09530]
Solyc08g076780.1	4.21	0.00879	0.048	Cinnamoyl-CoA reductase (AHRD V1 ***- Q3SCM6_9FABA)%3B contains Interpro domain(s) IPR016040 NAD(P)-binding domain
Solyc02g090960.1	4.2	0.00807	0.0451	Rapid alkalinization factor 3 (AHRD V1 ***- Q6TF27_SOLCH)%3B contains Interpro domain(s) IPR008801 Rapid ALkalinization Factor	AT5G67070	ralf-like 34 [Source:TAIR_LOCUS;Acc:AT5G67070]
Solyc03g031980.2	4.2	0.000233	0.00336	Receptor-like kinase (AHRD V1 ***- A7VM32_MARPO)%3B contains Interpro domain(s) IPR002290 Serine/threonine protein kinase
Solyc04g072250.2	4.18	0.00402	0.0272	class I heat shock protein 1 (AHRD V1 ***- B6TTC8_MAIZE)%3B contains Interpro domain(s) IPR002068 Heat shock protein Hsp20
Solyc08g005760.1	4.17	2.07e-11	4.18e-09	Alcohol acetyltransferase (AHRD V1 **-* B1A9J8_CUCME)%3B contains Interpro domain(s) IPR003480 Transferase	AT3G03480	acetyl CoA:(Z)-3-hexen-1-ol acetyltransferase [Source:TAIR_LOCUS;Acc:AT3G03480]
Solyc06g075650.2	4.16	1.55e-06	6.09e-05	Aquaporin (AHRD V1 ***- D6BRE1_9ROSI)%3B contains Interpro domain(s) IPR012269 Aquaporin	AT4G01470	tonoplast intrinsic protein 1;3 [Source:TAIR_LOCUS;Acc:AT4G01470]
Solyc03g096130.1	4.15	0.000717	0.00779	Yippee zinc-binding-like protein (AHRD V1 **** C1FDK9_9CHLO)%3B contains Interpro domain(s) IPR004910 Yippee-like protein	AT2G40110	Yippee family putative zinc-binding protein [Source:TAIR_LOCUS;Acc:AT2G40110]
Solyc03g115200.2	4.15	1.24e-06	5.07e-05	Glucan endo-1 3-beta-glucosidase 1 (AHRD V1 *-*- B6TW10_MAIZE)%3B contains Interpro domain(s) IPR012946 X8	AT1G18650	plasmodesmata callose-binding protein 3 [Source:TAIR_LOCUS;Acc:AT1G18650]
Solyc03g119150.2	4.15	1.17e-07	7.08e-06	Peptidyl-prolyl cis-trans isomerase (AHRD V1 *-*- B4VX45_9CYAN)%3B contains Interpro domain(s) IPR001179 Peptidyl-prolyl cis-trans isomerase%2C FKBP-type	AT1G18170	FKBP-like peptidyl-prolyl cis-trans isomerase family protein [Source:TAIR_LOCUS;Acc:AT1G18170]
Solyc05g012360.2	4.15	0.000113	0.00194	Hydrolase alpha/beta fold family protein (AHRD V1 ***- D7MJQ7_ARALY)%3B contains Interpro domain(s) IPR000639 Epoxide hydrolase-like	AT1G13820	alpha/beta-Hydrolases superfamily protein [Source:TAIR_LOCUS;Acc:AT1G13820]
Solyc01g074030.2	4.14	1.12e-06	4.7e-05	Beta-glucosidase 01 (AHRD V1 ***- B5M9E4_SOLLC)%3B contains Interpro domain(s) IPR013781 Glycoside hydrolase%2C subgroup%2C catalytic core	AT1G47600	beta glucosidase 34 [Source:TAIR_LOCUS;Acc:AT1G47600]
Solyc08g082190.2	4.14	9.59e-09	8.54e-07	Unknown Protein (AHRD V1)
Solyc01g094360.2	4.13	0.00839	0.0463	MYB transcription factor (AHRD V1 *-** Q6R098_ARATH)%3B contains Interpro domain(s) IPR015495 Myb transcription factor	AT3G61250	myb domain protein 17 [Source:TAIR_LOCUS;Acc:AT3G61250]
Solyc05g053310.2	4.13	1.46e-09	1.65e-07	Stress responsive A/B barrel domain family protein (AHRD V1 ***- D7HD13_VIBCH)%3B contains Interpro domain(s) IPR013097 Stress responsive alpha-beta barrel	AT3G17210	heat stable protein 1 [Source:TAIR_LOCUS;Acc:AT3G17210]
Solyc02g089770.2	4.12	5.61e-08	3.84e-06	Dihydroflavonol-4-reductase (AHRD V1 ***- B6TK03_MAIZE)%3B contains Interpro domain(s) IPR016040 NAD(P)-binding domain
Solyc08g081460.1	4.12	0.000245	0.00348	Unknown Protein (AHRD V1)
Solyc09g015070.2	4.12	0.00852	0.0468	Reductase 1 (AHRD V1 ***- Q6TY49_HYDMC)%3B contains Interpro domain(s) IPR020471 Aldo/keto reductase subgroup	AT5G01670	NAD(P)-linked oxidoreductase superfamily protein [Source:TAIR_LOCUS;Acc:AT5G01670]
Solyc01g066640.2	4.11	0.000257	0.0036		AT3G06868	unknown protein; FUNCTIONS IN: molecular_function unknown; INVOLVED IN: biological_process unknown; LOCATED IN: cellular_component unknown; BEST Arabidopsis thaliana protein match is: unknown protein (TAIR:AT5G49100.1); Has 30201 Blast hits to 17322 /.../ins in 780 species: Archae - 12; Bacteria - 1396; Metazoa - 17338; Fungi - 3422; Plants - 5037; Viruses - 0; Other Eukaryotes - 2996 (source: NC…
Solyc08g076970.2	4.11	7.89e-12	1.66e-09	Acetylornithine deacetylase or succinyl-diaminopimelate desuccinylase (AHRD V1 **-- D4MFM7_9ENTE)%3B contains Interpro domain(s) IPR011650 Peptidase M20%2C dimerisation	AT4G17830	Peptidase M20/M25/M40 family protein [Source:TAIR_LOCUS;Acc:AT4G17830]
Solyc02g077270.2	4.09	9.98e-05	0.00175	Calcium ion binding protein (AHRD V1 *-*- B6U1M5_MAIZE)%3B contains Interpro domain(s) IPR011992 EF-Hand type	AT1G29020	Calcium-binding EF-hand family protein [Source:TAIR_LOCUS;Acc:AT1G29020]
Solyc03g006240.2	4.08	0.00377	0.0259	GDSL esterase/lipase At5g45910 (AHRD V1 ***- GDL83_ARATH)%3B contains Interpro domain(s) IPR001087 Lipase%2C GDSL	AT5G45910	GDSL-like Lipase/Acylhydrolase superfamily protein [Source:TAIR_LOCUS;Acc:AT5G45910]
Solyc05g006740.2	4.08	2.75e-07	1.47e-05	Glutathione S-transferase (AHRD V1 **** A3FF38_9CARY)%3B contains Interpro domain(s) IPR004046 Glutathione S-transferase%2C C-terminal	AT1G59670	glutathione S-transferase TAU 15 [Source:TAIR_LOCUS;Acc:AT1G59670]
Solyc06g075010.2	4.08	2.25e-11	4.46e-09	chaperonin (AHRD V1 ***- B2IXD2_NOSP7)%3B contains Interpro domain(s) IPR001844 Chaperonin Cpn60	AT2G28000	chaperonin-60alpha [Source:TAIR_LOCUS;Acc:AT2G28000]
Solyc02g070430.2	4.07	0.00016	0.00255	Gibberellin 2-oxidase 1 (AHRD V1 **** A7LCJ5_SOLTU)%3B contains Interpro domain(s) IPR005123 Oxoglutarate and iron-dependent oxygenase	AT1G30040	gibberellin 2-oxidase [Source:TAIR_LOCUS;Acc:AT1G30040]
Solyc02g077330.2	4.07	0.00025	0.00352	GDSL esterase/lipase At5g45950 (AHRD V1 ***- GDL85_ARATH)%3B contains Interpro domain(s) IPR001087 Lipase%2C GDSL	AT5G45950	GDSL-like Lipase/Acylhydrolase superfamily protein [Source:TAIR_LOCUS;Acc:AT5G45950]
Solyc05g006830.2	4.07	6.39e-05	0.00122	Thioredoxin H (AHRD V1 ***- Q4U0W0_NICAL)%3B contains Interpro domain(s) IPR015467 Thioredoxin%2C core	AT1G59730	thioredoxin H-type 7 [Source:TAIR_LOCUS;Acc:AT1G59730]
Solyc01g095920.2	4.06	5.06e-09	4.89e-07	O-methyltransferase family 3 (AHRD V1 ***- B5ZT51_RHILW)%3B contains Interpro domain(s) IPR009902 Protein of unknown function DUF1442
Solyc05g010010.1	4.04	0.0066	0.039	Plant-specific domain TIGR01570 family protein (AHRD V1 ***- B6U2A5_MAIZE)%3B contains Interpro domain(s) IPR006460 Protein of unknown function DUF617%2C plant	AT3G25640	Protein of unknown function, DUF617 [Source:TAIR_LOCUS;Acc:AT3G25640]
Solyc10g081010.1	4.04	2.49e-05	0.000586	Hydroxyproline-rich glycoprotein-like (AHRD V1 ***- Q5JLQ2_ORYSJ)	AT3G10810	zinc finger (C3HC4-type RING finger) family protein [Source:TAIR_LOCUS;Acc:AT3G10810]
Solyc12g042890.1	4.04	0.00361	0.0251	Acyl-protein thioesterase 2 (AHRD V1 **-- B6T1C9_MAIZE)%3B contains Interpro domain(s) IPR003140 Phospholipase/carboxylesterase	AT1G52700	alpha/beta-Hydrolases superfamily protein [Source:TAIR_LOCUS;Acc:AT1G52700]
Solyc10g083940.1	4.03	4.04e-07	1.99e-05	Nodulin family protein (AHRD V1 ***- D7MWD3_ARALY)%3B contains Interpro domain(s) IPR010658 Nodulin-like
Solyc09g014750.1	4.01	0.000581	0.00669	Late embryogenesis abundant protein (AHRD V1 ***- A4VBF1_9FABA)%3B contains Interpro domain(s) IPR000389 Small hydrophilic plant seed protein	AT3G51810	Stress induced protein [Source:TAIR_LOCUS;Acc:AT3G51810]
Solyc03g114750.2	4	4.71e-08	3.32e-06	Unknown Protein (AHRD V1)
Solyc08g081620.2	4	0.000225	0.00327	Endoglucanase 1 (AHRD V1 ***- B6U0P7_MAIZE)%3B contains Interpro domain(s) IPR008928 Six-hairpin glycosidase-like IPR012341 Six-hairpin glycosidase IPR018221 Glycoside hydrolase%2C family 9%2C active site IPR001701 Glycoside hydrolase%2C family 9	AT4G09740	glycosyl hydrolase 9B14 [Source:TAIR_LOCUS;Acc:AT4G09740]
Solyc03g113210.2	3.99	3.99e-08	2.89e-06	Porin/voltage-dependent anion-selective channel protein (AHRD V1 **** B9I304_POPTR)%3B contains Interpro domain(s) IPR001925 Porin%2C eukaryotic type	AT5G37610	Eukaryotic porin family protein [Source:TAIR_LOCUS;Acc:AT5G37610]
Solyc07g045010.2	3.99	0.000268	0.00373	Dentin sialophosphoprotein-like (AHRD V1 *-*- Q6H4U9_ORYSJ)	AT1G06660	unknown protein; BEST Arabidopsis thaliana protein match is: unknown protein (TAIR:AT2G30820.2); Has 166 Blast hits to 144 proteins in 35 species: Archae - 0; Bacteria - 17; Metazoa - 13; Fungi - 20; Plants - 104; Viruses - 0; Other Eukaryotes - 12 /.../e: NCBI BLink). [Source:TAIR_LOCUS;Acc:AT1G06660]
Solyc11g042420.1	3.97	1.06e-08	9.29e-07	Cytochrome c (AHRD V1 ***- B6SKR4_MAIZE)%3B contains Interpro domain(s) IPR002327 Cytochrome c%2C class IA/ IB	AT1G22840	CYTOCHROME C-1 [Source:TAIR_LOCUS;Acc:AT1G22840]
Solyc01g079470.2	3.96	0.00226	0.0182	CP12 (AHRD V1 ***- O24136_TOBAC)%3B contains Interpro domain(s) IPR003823 Protein of unknown function CP12	AT2G47400	CP12 domain-containing protein 1 [Source:TAIR_LOCUS;Acc:AT2G47400]
Solyc02g031790.1	3.96	7.49e-08	4.91e-06	Receptor like kinase%2C RLK
Solyc03g078440.2	3.96	8.03e-06	0.000236	Cinnamyl alcohol dehydrogenase-like protein (AHRD V1 **** B9GGU3_POPTR)%3B contains Interpro domain(s) IPR002085 Alcohol dehydrogenase superfamily%2C zinc-containing	AT2G21730	cinnamyl alcohol dehydrogenase homolog 2 [Source:TAIR_LOCUS;Acc:AT2G21730]
Solyc08g081940.2	3.95	3.41e-06	0.000114	Receptor like kinase%2C RLK	AT4G23740	Leucine-rich repeat protein kinase family protein [Source:TAIR_LOCUS;Acc:AT4G23740]
Solyc09g075270.1	3.94	6.92e-05	0.00131	POT family domain containing protein expressed (AHRD V1 ***- D8L9H8_WHEAT)%3B contains Interpro domain(s) IPR007493 Protein of unknown function DUF538
Solyc06g048620.2	3.93	0.00103	0.0102	Receptor like kinase%2C RLK	AT3G56370	Leucine-rich repeat protein kinase family protein [Source:TAIR_LOCUS;Acc:AT3G56370]
Solyc06g066410.2	3.93	7.86e-05	0.00145	Profilin (AHRD V1 ***- Q9SMC0_TOBAC)%3B contains Interpro domain(s) IPR005455 Profilin%2C plant	AT2G19770	profilin 5 [Source:TAIR_LOCUS;Acc:AT2G19770]
Solyc08g076290.2	3.93	0.000412	0.00518	Unknown Protein (AHRD V1)%3B contains Interpro domain(s) IPR007300 LrgB-like protein	AT1G32080	membrane protein, putative [Source:TAIR_LOCUS;Acc:AT1G32080]
Solyc11g006020.1	3.93	1.96e-06	7.34e-05	NAD(P)H-quinone oxidoreductase subunit O (AHRD V1 *-*- NDHO_GLOVI)	AT1G74880	NAD(P)H:plastoquinone dehydrogenase complex subunit O [Source:TAIR_LOCUS;Acc:AT1G74880]
Solyc01g074000.2	3.92	7.73e-09	7.15e-07	Histone H3 (AHRD V1 ***- D8L9K7_WHEAT)%3B contains Interpro domain(s) IPR000164 Histone H3	AT1G09200	Histone superfamily protein [Source:TAIR_LOCUS;Acc:AT1G09200]
Solyc03g121300.2	3.92	1.12e-09	1.35e-07	Myrosinase-binding protein 2 (AHRD V1 **-- D7KIN1_ARALY)%3B contains Interpro domain(s) IPR001229 Mannose-binding lectin	AT1G73040	Mannose-binding lectin superfamily protein [Source:TAIR_LOCUS;Acc:AT1G73040]
Solyc07g052260.2	3.92	2.02e-05	0.000497	Unknown Protein (AHRD V1)
Solyc11g073260.1	3.92	5.81e-05	0.00113	Histone H2A (AHRD V1 ***- C6TMV8_SOYBN)%3B contains Interpro domain(s) IPR002119 Histone H2A	AT5G27670	histone H2A 7 [Source:TAIR_LOCUS;Acc:AT5G27670]
Solyc12g013710.1	3.92	3.37e-05	0.00074	Protochlorophyllide reductase (AHRD V1 ***- Q8LAV9_ARATH)%3B contains Interpro domain(s) IPR005979 Light-dependent protochlorophyllide reductase	AT4G27440	protochlorophyllide oxidoreductase B [Source:TAIR_LOCUS;Acc:AT4G27440]
Solyc09g082100.2	3.91	0.00116	0.0111	Seed maturation protein (AHRD V1 **-- Q2Q4X9_MEDTR)%3B contains Interpro domain(s) IPR007011 Seed maturation protein	AT3G22490	Seed maturation protein [Source:TAIR_LOCUS;Acc:AT3G22490]
Solyc06g054070.2	3.9	1.7e-06	6.57e-05	Non-specific lipid-transfer protein (AHRD V1 ***- C6T196_SOYBN)%3B contains Interpro domain(s) IPR003612 Plant lipid transfer protein/seed storage/trypsin-alpha amylase inhibitor	AT3G22600	Bifunctional inhibitor/lipid-transfer protein/seed storage 2S albumin superfamily protein [Source:TAIR_LOCUS;Acc:AT3G22600]
Solyc08g048280.1	3.89	0.000619	0.00699	Predicted transporter (AHRD V1 ***- Q2UG41_ASPOR)%3B contains Interpro domain(s) IPR005828 General substrate transporter
Solyc01g098400.2	3.88	1.42e-10	2.15e-08	Histidine phosphotransfer protein (AHRD V1 **** B9I823_POPTR)%3B contains Interpro domain(s) IPR008207 Signal transduction histidine kinase%2C phosphotransfer (Hpt) region
Solyc05g055700.2	3.88	2.14e-09	2.32e-07	Alcohol dehydrogenase zinc-binding domain protein (AHRD V1 **-* D5VIT9_CAUST)%3B contains Interpro domain(s) IPR002085 Alcohol dehydrogenase superfamily%2C zinc-containing	AT1G65560	Zinc-binding dehydrogenase family protein [Source:TAIR_LOCUS;Acc:AT1G65560]
Solyc11g010520.1	3.87	0.00576	0.0355	Unknown Protein (AHRD V1)%3B contains Interpro domain(s) IPR010800 Glycine rich
Solyc03g121600.2	3.86	3.52e-05	0.000765	Choline dehydrogenase (AHRD V1 ***- B0WJG6_CULQU)%3B contains Interpro domain(s) IPR012132 Glucose-methanol-choline oxidoreductase	AT1G72970	Glucose-methanol-choline (GMC) oxidoreductase family protein [Source:TAIR_LOCUS;Acc:AT1G72970]
Solyc06g069640.2	3.86	5.37e-08	3.7e-06	MazG nucleotide pyrophosphohydrolase (AHRD V1 ***- D9SGR6_9PROT)%3B contains Interpro domain(s) IPR011394 NTP Pyrophosphohydrolase MazG-related%2C RS21-C6
Solyc02g077430.2	3.85	0.00284	0.0215	Lipase-like (AHRD V1 ***- Q8RZ40_ORYSJ)%3B contains Interpro domain(s) IPR002921 Lipase%2C class 3	AT1G06250	alpha/beta-Hydrolases superfamily protein [Source:TAIR_LOCUS;Acc:AT1G06250]
Solyc12g019550.1	3.85	0.0007	0.00764	Unknown Protein (AHRD V1)	AT1G21500	unknown protein; Has 29 Blast hits to 29 proteins in 12 species: Archae - 0; Bacteria - 0; Metazoa - 0; Fungi - 2; Plants - 27; Viruses - 0; Other Eukaryotes - 0 (source: NCBI BLink). [Source:TAIR_LOCUS;Acc:AT1G21500]
Solyc01g111220.2	3.84	0.000822	0.00865	Glutamyl-tRNA(Gln) amidotransferase subunit A (AHRD V1 ***- B2WKK5_PYRTR)%3B contains Interpro domain(s) IPR000120 Amidase signature enzyme	AT4G34880	Amidase family protein [Source:TAIR_LOCUS;Acc:AT4G34880]
Solyc05g053330.2	3.84	0.000796	0.00842	MYB transcription factor (AHRD V1 ***- Q39550_CRAPL)%3B contains Interpro domain(s) IPR015495 Myb transcription factor	AT3G06490	myb domain protein 108 [Source:TAIR_LOCUS;Acc:AT3G06490]
Solyc09g010480.1	3.84	2.05e-05	0.000503	Thioredoxin-related (AHRD V1 **-- B6SR54_MAIZE)	AT1G07795	unknown protein; BEST Arabidopsis thaliana protein match is: unknown protein (TAIR:AT2G28725.1); Has 38 Blast hits to 38 proteins in 11 species: Archae - 0; Bacteria - 0; Metazoa - 0; Fungi - 0; Plants - 38; Viruses - 0; Other Eukaryotes - 0 (source /.../ BLink). [Source:TAIR_LOCUS;Acc:AT1G07795]
Solyc09g007710.2	3.83	4.65e-05	0.000945	Tir-nbs-lrr%2C resistance protein	AT5G36930	Disease resistance protein (TIR-NBS-LRR class) family [Source:TAIR_LOCUS;Acc:AT5G36930]
Solyc00g060810.2	3.82	0.00144	0.0131	Major latex-like protein (AHRD V1 **-- B5THI3_PANGI)%3B contains Interpro domain(s) IPR000916 Bet v I allergen
Solyc01g005290.2	3.81	7.15e-09	6.64e-07	SEC14 cytosolic factor family protein (AHRD V1 **-- D7M8H6_ARALY)%3B contains Interpro domain(s) IPR001251 Cellular retinaldehyde-binding/triple function%2C C-terminal	AT1G14820	Sec14p-like phosphatidylinositol transfer family protein [Source:TAIR_LOCUS;Acc:AT1G14820]
Solyc01g068630.2	3.81	5.06e-06	0.000159	Pyrimidine 5%26apos-nucleotidase (AHRD V1 ***- D3P8R6_DEFDS)%3B contains Interpro domain(s) IPR010237 Pyrimidine 5-nucleotidase	AT3G62040	Haloacid dehalogenase-like hydrolase (HAD) superfamily protein [Source:TAIR_LOCUS;Acc:AT3G62040]
Solyc08g076790.2	3.81	1.34e-12	3.59e-10	Cinnamoyl-CoA reductase-like protein (AHRD V1 ***- Q9M0B3_ARATH)%3B contains Interpro domain(s) IPR016040 NAD(P)-binding domain	AT2G23910	NAD(P)-binding Rossmann-fold superfamily protein [Source:TAIR_LOCUS;Acc:AT2G23910]
Solyc03g113680.2	3.8	1.55e-08	1.29e-06	Microtubule-associated protein TORTIFOLIA1 (AHRD V1 **-- B6SS76_MAIZE)%3B contains Interpro domain(s) IPR011989 Armadillo-like helical	AT5G62580	ARM repeat superfamily protein [Source:TAIR_LOCUS;Acc:AT5G62580]
Solyc04g007400.2	3.8	6.65e-10	8.51e-08	Tropinone reductase II (AHRD V1 **-- Q6KF78_SOLTU)%3B contains Interpro domain(s) IPR002347 Glucose/ribitol dehydrogenase	AT1G07440	NAD(P)-binding Rossmann-fold superfamily protein [Source:TAIR_LOCUS;Acc:AT1G07440]
Solyc04g010210.1	3.8	0.00152	0.0136	ABC transporter G family member 1 (AHRD V1 ***- AB1G_ARATH)%3B contains Interpro domain(s) IPR013525 ABC-2 type transporter	AT2G39350	ABC-2 type transporter family protein [Source:TAIR_LOCUS;Acc:AT2G39350]
Solyc02g069670.2	3.79	3.14e-08	2.38e-06	Alpha-glucosidase 1 (AHRD V1 **** O22444_ARATH)%3B contains Interpro domain(s) IPR000322 Glycoside hydrolase%2C family 31
Solyc03g111730.2	3.79	0.00136	0.0126	Cathepsin B-like cysteine proteinase (AHRD V1 **-* CYSP_SCHMA)%3B contains Interpro domain(s) IPR013128 Peptidase C1A%2C papain	AT3G48340	Cysteine proteinases superfamily protein [Source:TAIR_LOCUS;Acc:AT3G48340]
Solyc03g116230.2	3.79	1.94e-06	7.31e-05	Agglutinin isolectin I (Fragment) (AHRD V1 *--- Q9S7K1_URTDI)%3B contains Interpro domain(s) IPR001002 Chitin-binding%2C type 1
Solyc04g051460.2	3.79	1.49e-07	8.74e-06	Cell division protein kinase 2 (AHRD V1 **** D3PJA7_9MAXI)%3B contains Interpro domain(s) IPR002290 Serine/threonine protein kinase
Solyc10g080880.1	3.78	3.69e-10	5.06e-08	Auxin efflux carrier (AHRD V1 ***- D6RT09_SOLLC)%3B contains Interpro domain(s) IPR014024 Auxin efflux carrier%2C subgroup
Solyc01g108560.2	3.77	2.4e-08	1.88e-06	Acetyl esterase (AHRD V1 *--- AES_SHIFL)%3B contains Interpro domain(s) IPR013094 Alpha/beta hydrolase fold-3	AT1G19190	alpha/beta-Hydrolases superfamily protein [Source:TAIR_LOCUS;Acc:AT1G19190]
Solyc04g012030.2	3.77	2.77e-06	9.63e-05	Palmitoyltransferase PFA4 (AHRD V1 *-*- PFA4_USTMA)%3B contains Interpro domain(s) IPR001594 Zinc finger%2C DHHC-type
Solyc09g083190.2	3.77	0.000404	0.00511	Genomic DNA chromosome 5 P1 clone MQD19 (AHRD V1 ***- Q9FG89_ARATH)	AT5G43750	NAD(P)H dehydrogenase 18 [Source:TAIR_LOCUS;Acc:AT5G43750]
Solyc03g097480.1	3.76	6.12e-08	4.18e-06	Unknown Protein (AHRD V1)
Solyc02g078370.1	3.73	2.15e-05	0.000521	Anther-specific protein TA-29 (AHRD V1 ***- TA29_TOBAC)
Solyc02g091920.2	3.73	9.46e-05	0.00168	Xyloglucan endotransglucosylase/hydrolase 2 (AHRD V1 **** Q2MK81_9ROSA)%3B contains Interpro domain(s) IPR016455 Xyloglucan endotransglucosylase/hydrolase	AT4G37800	xyloglucan endotransglucosylase/hydrolase 7 [Source:TAIR_LOCUS;Acc:AT4G37800]
Solyc02g087830.2	3.72	0.000149	0.0024	ATP binding / serine-threonine kinase (AHRD V1 **** C5DB71_VITVI)%3B contains Interpro domain(s) IPR002290 Serine/threonine protein kinase	AT3G01300	Protein kinase superfamily protein [Source:TAIR_LOCUS;Acc:AT3G01300]
Solyc03g113280.2	3.72	5.59e-06	0.000172	Membrane protein HPP family (AHRD V1 *-*- D9Y9E6_9DELT)%3B contains Interpro domain(s) IPR007065 HPP	AT3G47980	Integral membrane HPP family protein [Source:TAIR_LOCUS;Acc:AT3G47980]
Solyc03g121720.2	3.72	1.15e-15	5.31e-13	2-hydroxy-3-oxopropionate reductase (AHRD V1 **-* B6T4X5_MAIZE)%3B contains Interpro domain(s) IPR015815 3-hydroxyacid dehydrogenase/reductase	AT1G17650	glyoxylate reductase 2 [Source:TAIR_LOCUS;Acc:AT1G17650]
Solyc03g034220.2	3.71	1.79e-06	6.83e-05	Ribulose bisphosphate carboxylase small chain (AHRD V1 ***- A9YTZ7_SOLTU)%3B contains Interpro domain(s) IPR000894 Ribulose bisphosphate carboxylase%2C small chain	AT1G67090	ribulose bisphosphate carboxylase small chain 1A [Source:TAIR_LOCUS;Acc:AT1G67090]
Solyc05g006850.2	3.71	1.49e-06	5.89e-05	Thioredoxin H (AHRD V1 ***- Q4U0W0_NICAL)%3B contains Interpro domain(s) IPR015467 Thioredoxin%2C core	AT1G59730	thioredoxin H-type 7 [Source:TAIR_LOCUS;Acc:AT1G59730]
Solyc05g013630.1	3.71	2.99e-11	5.56e-09	Unknown protein (Fragment) (AHRD V1 ***- Q43520_SOLLC)
Solyc10g083440.1	3.71	1.76e-09	1.94e-07	UDP flavonoid 3-O-glucosyltransferase (Fragment) (AHRD V1 **** B5AIT4_IPOTF)%3B contains Interpro domain(s) IPR002213 UDP-glucuronosyl/UDP-glucosyltransferase	AT1G30530	UDP-glucosyl transferase 78D1 [Source:TAIR_LOCUS;Acc:AT1G30530]
Solyc02g085660.1	3.7	0.000195	0.00293	UDP-glucosyltransferase (AHRD V1 **** B8QI32_9MAGN)%3B contains Interpro domain(s) IPR002213 UDP-glucuronosyl/UDP-glucosyltransferase	AT2G18560	UDP-Glycosyltransferase superfamily protein [Source:TAIR_LOCUS;Acc:AT2G18560]
Solyc03g112210.1	3.7	7.79e-06	0.00023	Unknown Protein (AHRD V1)
Solyc06g083580.2	3.7	2.73e-10	3.82e-08	Pectate lyase 1-27 (AHRD V1 **** B9TU35_9ROSI)%3B contains Interpro domain(s) IPR002022 Pectate lyase/Amb allergen	AT3G07010	Pectin lyase-like superfamily protein [Source:TAIR_LOCUS;Acc:AT3G07010]
Solyc01g095530.2	3.68	4.37e-06	0.000141	Unknown Protein (AHRD V1)	AT3G11405	unknown protein; BEST Arabidopsis thaliana protein match is: unknown protein (TAIR:AT3G55570.1); Has 35333 Blast hits to 34131 proteins in 2444 species: Archae - 798; Bacteria - 22429; Metazoa - 974; Fungi - 991; Plants - 531; Viruses - 0; Other Euk /.../s - 9610 (source: NCBI BLink). [Source:TAIR_LOCUS;Acc:AT3G11405]
Solyc01g100750.2	3.68	9.04e-05	0.00162	Susceptibility homeodomain transcription factor (Fragment) (AHRD V1 *-*- Q8SAA7_ORYSA)%3B contains Interpro domain(s) IPR007493 Protein of unknown function DUF538	AT1G09310	Protein of unknown function, DUF538 [Source:TAIR_LOCUS;Acc:AT1G09310]
Solyc02g076710.2	3.68	3.55e-09	3.63e-07	Cathepsin B-like cysteine proteinase (AHRD V1 *--* CYSP_SCHMA)%3B contains Interpro domain(s) IPR013128 Peptidase C1A%2C papain	AT1G09850	xylem bark cysteine peptidase 3 [Source:TAIR_LOCUS;Acc:AT1G09850]
Solyc03g044740.2	3.68	0.00372	0.0257	Methyl jasmonate esterase (AHRD V1 **-* Q56SE1_SOLTU)%3B contains Interpro domain(s) IPR000073 Alpha/beta hydrolase fold-1	AT3G50440	methyl esterase 10 [Source:TAIR_LOCUS;Acc:AT3G50440]
Solyc03g096040.2	3.68	0.00767	0.0434	Mitochondrial peroxiredoxin (1-Cys Prx) with thioredoxin peroxidase activity (AHRD V1 **** C4QX37_PICPG)%3B contains Interpro domain(s) IPR000866 Alkyl hydroperoxide reductase/ Thiol specific antioxidant/ Mal allergen	AT1G48130	1-cysteine peroxiredoxin 1 [Source:TAIR_LOCUS;Acc:AT1G48130]
Solyc03g097870.2	3.68	0.00738	0.0422	MtN3-like protein (AHRD V1 **-- Q9LUE3_ARATH)%3B contains Interpro domain(s) IPR018179 RAG1-activating protein 1 homologue	AT5G50790	Nodulin MtN3 family protein [Source:TAIR_LOCUS;Acc:AT5G50790]
Solyc06g007130.2	3.68	5.22e-05	0.00103	Omega-3 fatty acid desaturase (AHRD V1 **** A9LNM9_SOLLC)%3B contains Interpro domain(s) IPR005804 Fatty acid desaturase%2C type 1	AT2G29980	fatty acid desaturase 3 [Source:TAIR_LOCUS;Acc:AT2G29980]
Solyc12g008530.1	3.68	0.00031	0.00419	Pectinesterase (AHRD V1 ***- B9RKG6_RICCO)%3B contains Interpro domain(s) IPR000070 Pectinesterase%2C catalytic	AT5G19730	Pectin lyase-like superfamily protein [Source:TAIR_LOCUS;Acc:AT5G19730]
Solyc01g105720.2	3.67	7.54e-08	4.91e-06	Unknown Protein (AHRD V1)
Solyc06g007140.2	3.67	0.000721	0.00781	Omega-3 fatty acid desaturase (AHRD V1 **** A9LNM9_SOLLC)%3B contains Interpro domain(s) IPR005804 Fatty acid desaturase%2C type 1	AT2G29980	fatty acid desaturase 3 [Source:TAIR_LOCUS;Acc:AT2G29980]
Solyc08g044260.2	3.67	3.41e-08	2.56e-06	CER1 (AHRD V1 **-- B6TFH3_MAIZE)%3B contains Interpro domain(s) IPR006694 Fatty acid hydroxylase	AT1G02205	Fatty acid hydroxylase superfamily [Source:TAIR_LOCUS;Acc:AT1G02205]
Solyc10g079570.1	3.67	0.000435	0.00542	Acyltransferase (AHRD V1 *--- Q58VT1_CAPFR)%3B contains Interpro domain(s) IPR003480 Transferase
Solyc12g015770.1	3.66	1.51e-05	0.000393	Cellulose synthase (AHRD V1 ***- Q2HT16_MEDTR)%3B contains Interpro domain(s) IPR005150 Cellulose synthase
Solyc09g089620.1	3.65	0.000254	0.00358	AT-hook DNA-binding protein (Fragment) (AHRD V1 **-- A1DR81_CATRO)%3B contains Interpro domain(s) IPR014476 Predicted AT-hook DNA-binding	AT4G14465	AT-hook motif nuclear-localized protein 20 [Source:TAIR_LOCUS;Acc:AT4G14465]
Solyc01g095560.2	3.63	3.99e-06	0.000131	Unknown Protein (AHRD V1)
Solyc01g099200.2	3.63	2.64e-09	2.79e-07	Lipoxygenase (AHRD V1 **** Q43191_SOLTU)%3B contains Interpro domain(s) IPR001246 Lipoxygenase%2C plant	AT1G55020	lipoxygenase 1 [Source:TAIR_LOCUS;Acc:AT1G55020]
Solyc03g025870.2	3.63	2.74e-05	0.00063	MYB transcription factor (AHRD V1 **-* Q9LTJ5_ARATH)%3B contains Interpro domain(s) IPR015495 Myb transcription factor	AT3G48920	myb domain protein 45 [Source:TAIR_LOCUS;Acc:AT3G48920]
Solyc04g050950.2	3.63	0.00859	0.0471	Major latex-like protein (AHRD V1 **-- B5THI3_PANGI)%3B contains Interpro domain(s) IPR000916 Bet v I allergen
Solyc07g056650.2	3.63	0.00473	0.0306	Interactor of constitutive active ROPs 1 (AHRD V1 ***- ICR1_ARATH)	AT1G17140	interactor of constitutive active rops 1 [Source:TAIR_LOCUS;Acc:AT1G17140]
Solyc01g097290.2	3.62	5.91e-07	2.73e-05	Auxin responsive protein (AHRD V1 ***- D9IQE6_CATRO)%3B contains Interpro domain(s) IPR003311 AUX/IAA protein	AT3G04730	indoleacetic acid-induced protein 16 [Source:TAIR_LOCUS;Acc:AT3G04730]
Solyc02g079790.2	3.62	4e-08	2.89e-06	POT family domain containing protein expressed (AHRD V1 ***- D8L9H8_WHEAT)%3B contains Interpro domain(s) IPR007493 Protein of unknown function DUF538	AT1G61667	Protein of unknown function, DUF538 [Source:TAIR_LOCUS;Acc:AT1G61667]
Solyc11g066250.1	3.61	0.00834	0.0461	Serine carboxypeptidase (AHRD V1 **** Q9XH61_9ASTR)%3B contains Interpro domain(s) IPR001563 Peptidase S10%2C serine carboxypeptidase	AT3G45010	serine carboxypeptidase-like 48 [Source:TAIR_LOCUS;Acc:AT3G45010]
Solyc12g056960.1	3.61	0.000463	0.00566	Glucan 1 3-beta-glucosidase (AHRD V1 ***- C1H4T0_PARBA)%3B contains Interpro domain(s) IPR001547 Glycoside hydrolase%2C family 5
Solyc12g099650.1	3.61	1.75e-05	0.000443	Photosystem II 5 kDa protein%2C chloroplastic (AHRD V1 ***- PST2_GOSHI)	AT1G51400	Photosystem II 5 kD protein [Source:TAIR_LOCUS;Acc:AT1G51400]
Solyc01g093960.2	3.6	0.0028	0.0212	MADS box transcription factor (AHRD V1 ***- Q2NNC0_ELAGV)%3B contains Interpro domain(s) IPR002487 Transcription factor%2C K-box	AT2G45650	AGAMOUS-like 6 [Source:TAIR_LOCUS;Acc:AT2G45650]
Solyc01g098110.2	3.6	4.07e-12	9.37e-10	Hydrolase alpha/beta fold family protein (AHRD V1 **-- D7L9I6_ARALY)%3B contains Interpro domain(s) IPR007130 Diacylglycerol acyltransferase	AT1G54570	Esterase/lipase/thioesterase family protein [Source:TAIR_LOCUS;Acc:AT1G54570]
Solyc11g012690.1	3.6	0.000265	0.00369	Metal ion binding protein (AHRD V1 *--- D7MN12_ARALY)%3B contains Interpro domain(s) IPR006121 Heavy metal transport/detoxification protein
Solyc02g063330.2	3.59	0.00312	0.0228	Serine/threonine protein kinase-like (AHRD V1 *-** Q9FGC3_ARATH)%3B contains Interpro domain(s) IPR002290 Serine/threonine protein kinase	AT1G66460	Protein kinase superfamily protein [Source:TAIR_LOCUS;Acc:AT1G66460]
Solyc02g093890.1	3.59	5.6e-06	0.000172	Unknown Protein (AHRD V1)	AT3G27250	unknown protein; BEST Arabidopsis thaliana protein match is: unknown protein (TAIR:AT5G40800.1); Has 104 Blast hits to 104 proteins in 13 species: Archae - 0; Bacteria - 0; Metazoa - 0; Fungi - 0; Plants - 104; Viruses - 0; Other Eukaryotes - 0 (sou /.../CBI BLink). [Source:TAIR_LOCUS;Acc:AT3G27250]
Solyc03g065250.2	3.59	4.04e-12	9.37e-10	CER1 (AHRD V1 **-- B6TFH3_MAIZE)%3B contains Interpro domain(s) IPR006694 Fatty acid hydroxylase	AT1G02205	Fatty acid hydroxylase superfamily [Source:TAIR_LOCUS;Acc:AT1G02205]
Solyc05g009430.2	3.59	6.29e-06	0.00019	Endonuclease (AHRD V1 **** A5A339_SOYBN)%3B contains Interpro domain(s) IPR003154 S1/P1 nuclease	AT1G68290	endonuclease 2 [Source:TAIR_LOCUS;Acc:AT1G68290]
Solyc09g098510.2	3.59	3.1e-05	0.000692	Unknown Protein (AHRD V1)%3B contains Interpro domain(s) IPR006706 Extensin-like region
Solyc01g067290.2	3.58	1.09e-09	1.32e-07	NAD-dependent epimerase/dehydratase (AHRD V1 **-- C8RY11_9RHOB)%3B contains Interpro domain(s) IPR016040 NAD(P)-binding domain	AT5G18660	NAD(P)-binding Rossmann-fold superfamily protein [Source:TAIR_LOCUS;Acc:AT5G18660]
Solyc05g051430.2	3.58	0.00229	0.0183	Ovarian cancer-associated gene 2 protein homolog (AHRD V1 ***- B5X7T4_SALSA)%3B contains Interpro domain(s) IPR005645 Protein of unknown function DUF341	AT5G65400	alpha/beta-Hydrolases superfamily protein [Source:TAIR_LOCUS;Acc:AT5G65400]
Solyc10g007290.2	3.58	6.48e-07	2.93e-05	Phosphoenolpyruvate carboxylase (AHRD V1 ***- A6YM32_RICCO)%3B contains Interpro domain(s) IPR015813 Pyruvate/Phosphoenolpyruvate kinase%2C catalytic core IPR001449 Phosphoenolpyruvate carboxylase	AT2G42600	phosphoenolpyruvate carboxylase 2 [Source:TAIR_LOCUS;Acc:AT2G42600]
Solyc07g062100.2	3.57	3.9e-06	0.000128	Bromodomain and PHD finger containing 1 (AHRD V1 *--- B2RRD7_MOUSE)%3B contains Interpro domain(s) IPR019787 Zinc finger%2C PHD-finger	AT3G14740	RING/FYVE/PHD zinc finger superfamily protein [Source:TAIR_LOCUS;Acc:AT3G14740]
Solyc12g056620.1	3.56	2.04e-10	2.94e-08	One-helix protein (AHRD V1 **-- A9Z0U6_IPONI)	AT1G34000	one-helix protein 2 [Source:TAIR_LOCUS;Acc:AT1G34000]
Solyc02g080540.1	3.53	1.25e-06	5.08e-05	ATP synthase gamma chain (AHRD V1 ***- B7FIR4_MEDTR)%3B contains Interpro domain(s) IPR000131 ATPase%2C F1 complex%2C gamma subunit	AT4G04640	ATPase, F1 complex, gamma subunit protein [Source:TAIR_LOCUS;Acc:AT4G04640]
Solyc06g066180.2	3.53	1.01e-08	8.96e-07	Myb family transcription factor (AHRD V1 *--- D7L484_ARALY)%3B contains Interpro domain(s) IPR006447 Myb-like DNA-binding region%2C SHAQKYF class	AT5G45580	Homeodomain-like superfamily protein [Source:TAIR_LOCUS;Acc:AT5G45580]
Solyc01g105350.1	3.52	1.9e-07	1.08e-05	UDP-glucuronosyltransferase (AHRD V1 **-* Q5UB81_ARATH)%3B contains Interpro domain(s) IPR002213 UDP-glucuronosyl/UDP-glucosyltransferase
Solyc01g109040.2	3.52	4.83e-05	0.000971	Plastoquinol-plastocyanin reductase (AHRD V1 **-* B6SRD7_MAIZE)%3B contains Interpro domain(s) IPR012595 PetM of cytochrome b6/f complex subunit 7	AT2G26500	cytochrome b6f complex subunit (petM), putative [Source:TAIR_LOCUS;Acc:AT2G26500]
Solyc03g033410.2	3.52	0.000949	0.00962	Ubiquitin-conjugating enzyme E2 10 (AHRD V1 ***- UBC10_ARATH)%3B contains Interpro domain(s) IPR000608 Ubiquitin-conjugating enzyme%2C E2	AT2G16740	ubiquitin-conjugating enzyme 29 [Source:TAIR_LOCUS;Acc:AT2G16740]
Solyc04g057980.2	3.51	0.00189	0.016	NAD(P)H-quinone oxidoreductase subunit M (AHRD V1 *-*- D8G7H3_9CYAN)%3B contains Interpro domain(s) IPR018922 NAD(P)H-quinone oxidoreductase subunit M	AT4G37925	subunit NDH-M of NAD(P)H:plastoquinone dehydrogenase complex [Source:TAIR_LOCUS;Acc:AT4G37925]
Solyc10g006230.2	3.51	3.09e-06	0.000106	Chlorophyll a-b binding protein 7%2C chloroplastic (AHRD V1 ***- CB12_SOLLC)%3B contains Interpro domain(s) IPR001344 Chlorophyll A-B binding protein	AT3G61470	photosystem I light harvesting complex gene 2 [Source:TAIR_LOCUS;Acc:AT3G61470]
Solyc01g006540.2	3.5	9.46e-06	0.000268	Lipoxygenase (AHRD V1 **** Q96573_SOLLC)%3B contains Interpro domain(s) IPR001246 Lipoxygenase%2C plant	AT3G45140	lipoxygenase 2 [Source:TAIR_LOCUS;Acc:AT3G45140]
Solyc01g067670.2	3.5	1.4e-05	0.00037	Unknown Protein (AHRD V1)
Solyc01g081600.2	3.49	0.00056	0.00653	Non-specific lipid-transfer protein (AHRD V1 ***- Q6E0V1_NICGL)%3B contains Interpro domain(s) IPR013770 Plant lipid transfer protein and hydrophobic protein%2C helical	AT2G18370	Bifunctional inhibitor/lipid-transfer protein/seed storage 2S albumin superfamily protein [Source:TAIR_LOCUS;Acc:AT2G18370]
Solyc05g056050.2	3.48	0.000178	0.00274	Chlorophyll a-b binding protein 6A%2C chloroplastic (AHRD V1 ***- CB11_SOLLC)%3B contains Interpro domain(s) IPR001344 Chlorophyll A-B binding protein	AT3G54890	photosystem I light harvesting complex gene 1 [Source:TAIR_LOCUS;Acc:AT3G54890]
Solyc01g111330.2	3.47	0.00347	0.0245	Thaumatin-like protein (AHRD V1 ***- Q9STX6_ARATH)%3B contains Interpro domain(s) IPR001938 Thaumatin%2C pathogenesis-related	AT4G38660	Pathogenesis-related thaumatin superfamily protein [Source:TAIR_LOCUS;Acc:AT4G38660]
Solyc02g065060.2	3.47	0.000316	0.00425	Short-chain dehydrogenase/reductase family protein (AHRD V1 **** D7LTG0_ARALY)%3B contains Interpro domain(s) IPR002347 Glucose/ribitol dehydrogenase	AT3G50560	NAD(P)-binding Rossmann-fold superfamily protein [Source:TAIR_LOCUS;Acc:AT3G50560]
Solyc07g065420.1	3.47	3.97e-07	1.97e-05	Plant-specific domain TIGR01570 family protein (AHRD V1 ***- B6TX93_MAIZE)%3B contains Interpro domain(s) IPR006460 Protein of unknown function DUF617%2C plant	AT5G06990	Protein of unknown function, DUF617 [Source:TAIR_LOCUS;Acc:AT5G06990]
Solyc12g005750.1	3.47	0.00524	0.0331	Zinc finger protein CONSTANS-LIKE 4 (AHRD V1 *--- COL4_ARATH)%3B contains Interpro domain(s) IPR000315 Zinc finger%2C B-box	AT3G21890	B-box type zinc finger family protein [Source:TAIR_LOCUS;Acc:AT3G21890]
Solyc03g007030.2	3.46	4.17e-05	0.000878	CDGSH iron sulfur domain-containing protein 1 (AHRD V1 ***- B5X1R9_SALSA)%3B contains Interpro domain(s) IPR006622 Iron sulphur domain-containing%2C CDGSH-type%2C subfamily	AT5G51720	2 iron, 2 sulfur cluster binding [Source:TAIR_LOCUS;Acc:AT5G51720]
Solyc06g005560.2	3.46	4.98e-07	2.36e-05	Expansin-1 (AHRD V1 ***- Q6RX69_PETHY)%3B contains Interpro domain(s) IPR007112 Expansin 45%2C endoglucanase-like IPR007117 Pollen allergen/expansin%2C C-terminal	AT2G28950	expansin A6 [Source:TAIR_LOCUS;Acc:AT2G28950]
Solyc07g051880.1	3.46	3.17e-07	1.65e-05	Protein serine/threonine kinase (AHRD V1 ***- D3BP85_POLPA)%3B contains Interpro domain(s) IPR002290 Serine/threonine protein kinase	AT1G05100	mitogen-activated protein kinase kinase kinase 18 [Source:TAIR_LOCUS;Acc:AT1G05100]
Solyc01g102910.2	3.45	0.00688	0.04	Germin-like protein 4 (AHRD V1 ***- A8QK90_VITVI)%3B contains Interpro domain(s) IPR014710 RmlC-like jelly roll fold	AT3G04150	RmlC-like cupins superfamily protein [Source:TAIR_LOCUS;Acc:AT3G04150]
Solyc06g084050.2	3.45	3.48e-06	0.000116	Photosystem II reaction center W protein (AHRD V1 ***- B6TMB3_MAIZE)%3B contains Interpro domain(s) IPR009806 Photosystem II protein PsbW%2C class 2	AT2G30570	photosystem II reaction center W [Source:TAIR_LOCUS;Acc:AT2G30570]
Solyc08g083360.2	3.45	0.000358	0.00466	Ferredoxin (AHRD V1 *-*- D8FXV1_9CYAN)%3B contains Interpro domain(s) IPR001041 Ferredoxin	AT3G16250	NDH-dependent cyclic electron flow 1 [Source:TAIR_LOCUS;Acc:AT3G16250]
Solyc02g063380.1	3.44	0.00292	0.0218	Unknown Protein (AHRD V1)
Solyc06g072350.2	3.43	0.000508	0.00604	UPF0497 membrane protein 17 (AHRD V1 ***- U497H_RICCO)%3B contains Interpro domain(s) IPR006702 Uncharacterised protein family UPF0497%2C trans-membrane plant
Solyc07g062550.2	3.43	3.13e-05	0.000697	UDP-N-acetylglucosamine 1-carboxyvinyltransferase (AHRD V1 ***- B1XJX8_SYNP2)%3B contains Interpro domain(s) IPR005750 UDP-N-acetylglucosamine 1-carboxyvinyltransferase
Solyc05g054610.1	3.42	6.13e-07	2.81e-05	Histone H4 (AHRD V1 ***- B6T0P4_MAIZE)%3B contains Interpro domain(s) IPR001951 Histone H4
Solyc09g098290.2	3.42	2.11e-09	2.3e-07	Receptor like kinase%2C RLK	AT3G28040	Leucine-rich receptor-like protein kinase family protein [Source:TAIR_LOCUS;Acc:AT3G28040]
Solyc02g065250.1	3.41	0.000885	0.00917	Alpha-hydroxynitrile lyase (AHRD V1 **-- O49897_MANES)%3B contains Interpro domain(s) IPR000073 Alpha/beta hydrolase fold-1	AT2G23550	methyl esterase 6 [Source:TAIR_LOCUS;Acc:AT2G23550]
Solyc01g108780.2	3.4	0.00214	0.0175	Alpha-hydroxynitrile lyase (AHRD V1 **-- O49897_MANES)%3B contains Interpro domain(s) IPR000073 Alpha/beta hydrolase fold-1	AT4G16690	methyl esterase 16 [Source:TAIR_LOCUS;Acc:AT4G16690]
Solyc08g069040.2	3.4	1.63e-05	0.000422	Peroxidase 1 (AHRD V1 **** Q84UA9_ARTAN)%3B contains Interpro domain(s) IPR002016 Haem peroxidase%2C plant/fungal/bacterial
Solyc03g093360.2	3.39	2.26e-11	4.46e-09	Wound/stress protein (AHRD V1 **-- Q672Q3_SOLLC)%3B contains Interpro domain(s) IPR001024 Lipoxygenase%2C LH2	AT4G39730	Lipase/lipooxygenase, PLAT/LH2 family protein [Source:TAIR_LOCUS;Acc:AT4G39730]
Solyc07g043240.2	3.39	0.00234	0.0186	Pectinesterase (AHRD V1 **** B9S4Z6_RICCO)%3B contains Interpro domain(s) IPR000070 Pectinesterase%2C catalytic	AT1G05310	Pectin lyase-like superfamily protein [Source:TAIR_LOCUS;Acc:AT1G05310]
Solyc10g080390.1	3.39	1.29e-05	0.000344	Serine/threonine protein kinase (AHRD V1 *-*- D8LPU9_ECTSI)%3B contains Interpro domain(s) IPR002290 Serine/threonine protein kinase
Solyc11g022530.1	3.39	0.000293	0.004	Transmembrane protein 205 (AHRD V1 *-*- B9EN72_SALSA)	AT1G22600	Late embryogenesis abundant protein (LEA) family protein [Source:TAIR_LOCUS;Acc:AT1G22600]
Solyc12g087840.1	3.39	0.00016	0.00255	RING finger protein (AHRD V1 *-*- C6EUD3_SOYBN)%3B contains Interpro domain(s) IPR018957 Zinc finger%2C C3HC4 RING-type	AT1G72220	RING/U-box superfamily protein [Source:TAIR_LOCUS;Acc:AT1G72220]
Solyc01g006690.2	3.38	0.000681	0.00751	Unknown Protein (AHRD V1)	AT5G12900	unknown protein; FUNCTIONS IN: molecular_function unknown; INVOLVED IN: biological_process unknown; LOCATED IN: chloroplast; EXPRESSED IN: 21 plant structures; EXPRESSED DURING: 13 growth stages; BEST Arabidopsis thaliana protein match is: unknown p /.../ (TAIR:AT1G12330.1); Has 1807 Blast hits to 1807 proteins in 277 species: Archae - 0; Bacteria - 0; Metazoa - 736; Fungi - 347; Plants - 385; Vi…
Solyc04g078450.2	3.38	0.00147	0.0133	Unknown Protein (AHRD V1)
Solyc09g064750.2	3.38	7.33e-06	0.000217	Unknown Protein (AHRD V1)
Solyc12g042550.1	3.38	0.00854	0.0469	Unknown Protein (AHRD V1)
Solyc07g043420.2	3.37	9.83e-08	6.17e-06	2-oxoglutarate-dependent dioxygenase (AHRD V1 **-* Q9ZSH4_SOLCH)%3B contains Interpro domain(s) IPR005123 Oxoglutarate and iron-dependent oxygenase	AT4G10490	2-oxoglutarate (2OG) and Fe(II)-dependent oxygenase superfamily protein [Source:TAIR_LOCUS;Acc:AT4G10490]
Solyc07g065540.1	3.37	0.00131	0.0122	Fasciclin-like arabinogalactan protein 10 (AHRD V1 ***- A9XTL5_GOSHI)%3B contains Interpro domain(s) IPR000782 FAS1 domain	AT5G55730	FASCICLIN-like arabinogalactan 1 [Source:TAIR_LOCUS;Acc:AT5G55730]
Solyc08g083320.2	3.37	3.15e-13	1.01e-10	Granule-bound starch synthase (AHRD V1 **** B0ZTE3_SOLTU)%3B contains Interpro domain(s) IPR011835 Glycogen/starch synthases%2C ADP-glucose type	AT1G32900	UDP-Glycosyltransferase superfamily protein [Source:TAIR_LOCUS;Acc:AT1G32900]
Solyc09g014490.2	3.37	0.00253	0.0197	En/Spm-like transposon protein (AHRD V1 *--- O04210_ARATH)	AT2G38160	unknown protein; BEST Arabidopsis thaliana protein match is: unknown protein (TAIR:AT2G40070.2); Has 972 Blast hits to 731 proteins in 211 species: Archae - 0; Bacteria - 236; Metazoa - 194; Fungi - 201; Plants - 218; Viruses - 32; Other Eukaryotes /.../source: NCBI BLink). [Source:TAIR_LOCUS;Acc:AT2G38160]
Solyc02g082120.2	3.36	0.000398	0.00505	DNA-3-methyladenine glycosylase I (AHRD V1 ***- B6TPB7_MAIZE)%3B contains Interpro domain(s) IPR005019 Methyladenine glycosylase	AT5G44680	DNA glycosylase superfamily protein [Source:TAIR_LOCUS;Acc:AT5G44680]
Solyc05g051740.2	3.36	0.00335	0.0238	Unknown Protein (AHRD V1)
Solyc06g065670.2	3.36	0.00109	0.0107	ATP-binding cassette transporter (AHRD V1 **** D8RL93_SELML)%3B contains Interpro domain(s) IPR013525 ABC-2 type transporter	AT3G30842	pleiotropic drug resistance 10 [Source:TAIR_LOCUS;Acc:AT3G30842]
Solyc10g078700.1	3.36	9.21e-08	5.84e-06	Squamosa promoter-binding protein (AHRD V1 ***- B8Y9B1_PONTR)%3B contains Interpro domain(s) IPR004333 Transcription factor%2C SBP-box	AT2G42200	squamosa promoter binding protein-like 9 [Source:TAIR_LOCUS;Acc:AT2G42200]
Solyc03g006100.2	3.35	0.000303	0.0041	Receptor like kinase%2C RLK
Solyc12g005940.1	3.35	0.000233	0.00336	1-aminocyclopropane-1-carboxylate oxidase (AHRD V1 ***- Q94F66_SOLTU)%3B contains Interpro domain(s) IPR005123 Oxoglutarate and iron-dependent oxygenase	AT1G05010	ethylene-forming enzyme [Source:TAIR_LOCUS;Acc:AT1G05010]
Solyc01g095720.2	3.34	7.37e-05	0.00138	Lipase (AHRD V1 *-*- C1FIH0_9CHLO)%3B contains Interpro domain(s) IPR002921 Lipase%2C class 3	AT3G61680	alpha/beta-Hydrolases superfamily protein [Source:TAIR_LOCUS;Acc:AT3G61680]
Solyc02g084200.1	3.34	3.39e-05	0.000743	Zinc finger CCCH domain-containing protein 6 (AHRD V1 *-*- C3H6_ARATH)%3B contains Interpro domain(s) IPR000571 Zinc finger%2C CCCH-type	AT3G51180	Zinc finger C-x8-C-x5-C-x3-H type family protein [Source:TAIR_LOCUS;Acc:AT3G51180]
Solyc03g095310.2	3.34	1.18e-05	0.000319	Cytochrome P450	AT5G24900	cytochrome P450, family 714, subfamily A, polypeptide 2 [Source:TAIR_LOCUS;Acc:AT5G24900]
Solyc03g118120.2	3.34	6.8e-06	0.000203	Transferase transferring glycosyl groups (AHRD V1 **-* D7MH74_ARALY)
Solyc10g051120.1	3.34	3.57e-05	0.000774	Brain protein 44-like protein (AHRD V1 ***- B6TQE5_MAIZE)%3B contains Interpro domain(s) IPR005336 Uncharacterised protein family UPF0041	AT5G20090	Uncharacterised protein family (UPF0041) [Source:TAIR_LOCUS;Acc:AT5G20090]
Solyc10g080980.1	3.34	0.00142	0.013	Nodulin MtN21 family protein (Fragment) (AHRD V1 *-*- C0KY64_ARAKO)%3B contains Interpro domain(s) IPR000620 Protein of unknown function DUF6%2C transmembrane	AT2G40900	nodulin MtN21 /EamA-like transporter family protein [Source:TAIR_LOCUS;Acc:AT2G40900]
Solyc06g083370.2	3.33	0.000148	0.00239		AT3G07210	unknown protein; Has 97 Blast hits to 85 proteins in 31 species: Archae - 0; Bacteria - 14; Metazoa - 7; Fungi - 19; Plants - 37; Viruses - 0; Other Eukaryotes - 20 (source: NCBI BLink). [Source:TAIR_LOCUS;Acc:AT3G07210]
Solyc04g074080.2	3.32	1.35e-08	1.14e-06	WW domain containing protein expressed (AHRD V1 *-*- Q2QVE4_ORYSJ)%3B contains Interpro domain(s) IPR001202 WW/Rsp5/WWP
Solyc08g076170.1	3.32	0.000263	0.00367	Unknown Protein (AHRD V1)
Solyc09g007480.2	3.31	0.000133	0.0022	Unknown Protein (AHRD V1)
Solyc12g010030.1	3.31	0.00352	0.0247	Leucyl aminopeptidase (AHRD V1 ***- Q064Z0_9SYNE)%3B contains Interpro domain(s) IPR000819 Peptidase M17%2C leucyl aminopeptidase%2C C-terminal	AT2G24200	Cytosol aminopeptidase family protein [Source:TAIR_LOCUS;Acc:AT2G24200]
Solyc06g068770.2	3.3	9.91e-05	0.00175	Exostosin-like glycosyltransferase (AHRD V1 **-- A8I7L6_CHLRE)%3B contains Interpro domain(s) IPR004263 Exostosin-like	AT5G61840	Exostosin family protein [Source:TAIR_LOCUS;Acc:AT5G61840]
Solyc07g064100.1	3.29	1.61e-08	1.32e-06	Unknown Protein (AHRD V1)	AT1G51100	unknown protein; FUNCTIONS IN: molecular_function unknown; INVOLVED IN: biological_process unknown; LOCATED IN: chloroplast, chloroplast stroma; EXPRESSED IN: 22 plant structures; EXPRESSED DURING: 13 growth stages; Has 26 Blast hits to 26 proteins /.../pecies: Archae - 0; Bacteria - 0; Metazoa - 0; Fungi - 0; Plants - 26; Viruses - 0; Other Eukaryotes - 0 (source: NCBI BLink). [Source:TAIR_LOCUS…
Solyc08g078500.2	3.29	4.82e-06	0.000153		AT4G16670	Plant protein of unknown function (DUF828) with plant pleckstrin homology-like region [Source:TAIR_LOCUS;Acc:AT4G16670]
Solyc03g097650.2	3.28	4.22e-05	0.000884	NAC domain transcription factor (AHRD V1 **** Q4U0D4_WHEAT)%3B contains Interpro domain(s) IPR003441 No apical meristem (NAM) protein	AT2G33480	NAC domain containing protein 41 [Source:TAIR_LOCUS;Acc:AT2G33480]
Solyc06g061200.1	3.28	0.000261	0.00365	Glycine-rich protein TomR2 (AHRD V1 *-*- Q7XJI7_SOLLC)
Solyc02g031750.2	3.27	0.00547	0.0342	Phloem protein 2 (AHRD V1 **-- D0R6I5_MALDO)
Solyc02g067490.2	3.27	6.21e-05	0.00119	At1g59710-like protein (Fragment) (AHRD V1 *-*- C7FCK4_ARALP)%3B contains Interpro domain(s) IPR007679 Protein of unknown function DUF569	AT1G27100	Actin cross-linking protein [Source:TAIR_LOCUS;Acc:AT1G27100]
Solyc06g006000.2	3.27	0.000382	0.00493	Unknown Protein (AHRD V1)
Solyc08g066490.2	3.27	0.00222	0.0179	Receptor like kinase%2C RLK	AT2G25790	Leucine-rich receptor-like protein kinase family protein [Source:TAIR_LOCUS;Acc:AT2G25790]
Solyc10g008910.1	3.27	1.59e-09	1.78e-07	Histone H3 (AHRD V1 ***- D8L9K7_WHEAT)%3B contains Interpro domain(s) IPR000164 Histone H3	AT3G27360	Histone superfamily protein [Source:TAIR_LOCUS;Acc:AT3G27360]
Solyc06g068950.2	3.26	1.79e-07	1.03e-05	Phosphoethanolamine N-methyltransferase (AHRD V1 **** Q9AXH3_SOLLC)%3B contains Interpro domain(s) IPR013216 Methyltransferase type 11	AT1G48600	S-adenosyl-L-methionine-dependent methyltransferases superfamily protein [Source:TAIR_LOCUS;Acc:AT1G48600]
Solyc11g066950.1	3.26	0.00154	0.0137	Stress responsive A/B barrel domain family protein (AHRD V1 ***- D7HD13_VIBCH)%3B contains Interpro domain(s) IPR013097 Stress responsive alpha-beta barrel	AT5G22580	Stress responsive A/B Barrel Domain [Source:TAIR_LOCUS;Acc:AT5G22580]
Solyc09g010210.2	3.25	0.000163	0.00258	Endoglucanase 1 (AHRD V1 ***- B6TRZ3_MAIZE)%3B contains Interpro domain(s) IPR008928 Six-hairpin glycosidase-like IPR012341 Six-hairpin glycosidase IPR018221 Glycoside hydrolase%2C family 9%2C active site IPR001701 Glycoside hydrolase%2C family 9	AT1G23210	glycosyl hydrolase 9B6 [Source:TAIR_LOCUS;Acc:AT1G23210]
Solyc11g008260.1	3.25	4.04e-05	0.000853	Cysteine proteinase cathepsin F (AHRD V1 **-- D3TN89_GLOMM)%3B contains Interpro domain(s) IPR013128 Peptidase C1A%2C papain	AT3G54940	Papain family cysteine protease [Source:TAIR_LOCUS;Acc:AT3G54940]
Solyc02g061850.2	3.24	0.00314	0.0229	Phospholipase D (AHRD V1 **** Q6AVR2_ORYSJ)%3B contains Interpro domain(s) IPR011402 Phospholipase D%2C plant	AT4G35790	phospholipase D delta [Source:TAIR_LOCUS;Acc:AT4G35790]
Solyc03g115950.2	3.24	0.00231	0.0184	Unknown Protein (AHRD V1)
Solyc03g123430.2	3.24	1.15e-05	0.000314	AP2-like ethylene-responsive transcription factor At1g16060 (AHRD V1 *-*- AP2L1_ARATH)%3B contains Interpro domain(s) IPR001471 Pathogenesis-related transcriptional factor and ERF%2C DNA-binding	AT1G72570	Integrase-type DNA-binding superfamily protein [Source:TAIR_LOCUS;Acc:AT1G72570]
Solyc02g070970.1	3.23	0.00504	0.0321	Chlorophyll a/b binding protein (AHRD V1 **** Q41422_SOLTU)%3B contains Interpro domain(s) IPR001344 Chlorophyll A-B binding protein	AT1G29910	chlorophyll A/B binding protein 3 [Source:TAIR_LOCUS;Acc:AT1G29910]
Solyc02g072170.2	3.23	3.89e-07	1.94e-05	Unknown Protein (AHRD V1)
Solyc08g074450.2	3.21	1.05e-08	9.22e-07	(RAP Annotation release2) Galactose-binding like domain containing protein (AHRD V1 **-- Q10RT4_ORYSJ)%3B contains Interpro domain(s) IPR018971 Protein of unknown function DUF1997	AT4G31115	Protein of unknown function (DUF1997) [Source:TAIR_LOCUS;Acc:AT4G31115]
Solyc11g020720.1	3.21	1.45e-05	0.000379	MRNA clone RAFL21-57-I05 (AHRD V1 *--- Q682W0_ARATH)%3B contains Interpro domain(s) IPR007751 Protein of unknown function DUF676%2C hydrolase-like
Solyc12g087980.1	3.21	8.57e-07	3.71e-05	Hydroxycinnamoyl CoA quinate transferase 2 (AHRD V1 **-- D8L7F0_CYNSC)%3B contains Interpro domain(s) IPR003480 Transferase	AT4G24510	HXXXD-type acyl-transferase family protein [Source:TAIR_LOCUS;Acc:AT4G24510]
Solyc01g080600.2	3.2	7.41e-06	0.000219	Histone H3 (AHRD V1 ***- D8L9K7_WHEAT)%3B contains Interpro domain(s) IPR000164 Histone H3	AT1G09200	Histone superfamily protein [Source:TAIR_LOCUS;Acc:AT1G09200]
Solyc02g089660.1	3.2	1.94e-08	1.55e-06	Unknown Protein (AHRD V1)
Solyc04g080550.2	3.2	6.3e-11	1.1e-08	Phenylcoumaran benzylic ether reductase (AHRD V1 **** B6VRE8_TOBAC)%3B contains Interpro domain(s) IPR008030 NmrA-like
Solyc07g064170.2	3.2	3.41e-08	2.56e-06	Pectinesterase (AHRD V1 ***- B9RXQ4_RICCO)%3B contains Interpro domain(s) IPR018040 Pectinesterase%2C active site IPR000070 Pectinesterase%2C catalytic	AT1G11580	methylesterase PCR A [Source:TAIR_LOCUS;Acc:AT1G11580]
Solyc01g095940.2	3.19	4.83e-07	2.29e-05	O-acyltransferase WSD1 (AHRD V1 **-- WSD1_ARATH)%3B contains Interpro domain(s) IPR009721 Protein of unknown function DUF1298
Solyc04g082750.2	3.19	3.92e-06	0.000128	3-beta hydroxysteroid dehydrogenase/isomerase family protein (AHRD V1 **** D7LGC3_ARALY)%3B contains Interpro domain(s) IPR002225 3-beta hydroxysteroid dehydrogenase/isomerase	AT2G33630	NAD(P)-binding Rossmann-fold superfamily protein [Source:TAIR_LOCUS;Acc:AT2G33630]
Solyc05g008140.2	3.19	3.94e-09	3.95e-07	Unknown Protein (AHRD V1)%3B contains Interpro domain(s) IPR006311 Twin-arginine translocation pathway signal
Solyc06g073240.2	3.19	1.36e-10	2.07e-08	Acetyl xylan esterase A (AHRD V1 **-- D7JXX9_9BACE)%3B contains Interpro domain(s) IPR005181 Protein of unknown function DUF303%2C acetylesterase putative	AT4G34215	Domain of unknown function (DUF303) [Source:TAIR_LOCUS;Acc:AT4G34215]
Solyc07g022900.2	3.19	1.53e-05	0.000399	Chlorophyll a-b binding protein 4%2C chloroplastic (AHRD V1 **** CA4_ARATH)%3B contains Interpro domain(s) IPR001344 Chlorophyll A-B binding protein	AT1G45474	photosystem I light harvesting complex gene 5 [Source:TAIR_LOCUS;Acc:AT1G45474]
Solyc10g080680.1	3.19	3.64e-08	2.69e-06	Adenylyl-sulfate kinase (AHRD V1 ***- B9SHF5_RICCO)%3B contains Interpro domain(s) IPR002891 Adenylylsulphate kinase%2C C-terminal	AT3G03900	adenosine-5'-phosphosulfate (APS) kinase 3 [Source:TAIR_LOCUS;Acc:AT3G03900]
Solyc10g075160.1	3.18	0.000323	0.00432	Ferredoxin I (AHRD V1 ***- Q93XJ9_SOLTU)%3B contains Interpro domain(s) IPR010241 Ferredoxin [2Fe-2S]%2C plant	AT1G10960	ferredoxin 1 [Source:TAIR_LOCUS;Acc:AT1G10960]
Solyc05g032680.2	3.17	7.14e-07	3.19e-05	Enoyl-CoA-hydratase (AHRD V1 ***- Q9SE41_AVIMR)	AT2G30660	ATP-dependent caseinolytic (Clp) protease/crotonase family protein [Source:TAIR_LOCUS;Acc:AT2G30660]
Solyc05g051710.2	3.17	5.21e-05	0.00103		AT5G09960	FUNCTIONS IN: molecular_function unknown; INVOLVED IN: biological_process unknown; LOCATED IN: plasma membrane; EXPRESSED IN: 22 plant structures; EXPRESSED DURING: 13 growth stages; CONTAINS InterPro DOMAIN/s: RPM1-interacting protein 4, defence re /.../ (InterPro:IPR008700); BEST Arabidopsis thaliana protein match is: unknown protein (TAIR:AT5G64850.1); Has 30201 Blast hits to 17322 proteins in…
Solyc09g097760.2	3.17	0.00114	0.011	Glycine rich protein (AHRD V1 *-*- Q94CG1_TOBAC)%3B contains Interpro domain(s) IPR010800 Glycine rich
Solyc10g083510.1	3.17	0.00314	0.0229	Growth-regulating factor 2 (AHRD V1 **-- Q6AWY7_ORYSJ)%3B contains Interpro domain(s) IPR014977 WRC	AT2G36400	growth-regulating factor 3 [Source:TAIR_LOCUS;Acc:AT2G36400]
Solyc01g105030.2	3.15	3.53e-05	0.000767	Chlorophyll a-b binding protein%2C chloroplastic (AHRD V1 **** CB12_PETHY)%3B contains Interpro domain(s) IPR001344 Chlorophyll A-B binding protein	AT1G15820	light harvesting complex photosystem II subunit 6 [Source:TAIR_LOCUS;Acc:AT1G15820]
Solyc03g006970.1	3.14	0.000216	0.00315	Subtilisin-like protease (AHRD V1 ***- B6UDX1_MAIZE)%3B contains Interpro domain(s) IPR015500 Peptidase S8%2C subtilisin-related IPR000183 Orn/DAP/Arg decarboxylase 2 IPR000209 Peptidase S8 and S53%2C subtilisin%2C kexin%2C sedolisin	AT5G51750	subtilase 1.3 [Source:TAIR_LOCUS;Acc:AT5G51750]
Solyc08g007640.1	3.14	0.0021	0.0172	Lrr%2C resistance protein fragment
Solyc03g110980.2	3.13	8.65e-09	7.74e-07	Unknown Protein (AHRD V1)
Solyc08g048290.2	3.13	1.05e-06	4.46e-05	Myo-inositol transporter 1 (AHRD V1 *-** C1GD33_PARBD)%3B contains Interpro domain(s) IPR003663 Sugar/inositol transporter	AT1G30220	inositol transporter 2 [Source:TAIR_LOCUS;Acc:AT1G30220]
Solyc11g065820.1	3.13	0.000273	0.00379	Mate efflux family protein (AHRD V1 **-- D7KHQ9_ARALY)%3B contains Interpro domain(s) IPR002528 Multi antimicrobial extrusion protein MatE	AT1G51340	MATE efflux family protein [Source:TAIR_LOCUS;Acc:AT1G51340]
Solyc01g005280.2	3.12	6.23e-06	0.000189	SEC14 cytosolic factor (AHRD V1 **-- B2W8N2_PYRTR)%3B contains Interpro domain(s) IPR001251 Cellular retinaldehyde-binding/triple function%2C C-terminal	AT1G14820	Sec14p-like phosphatidylinositol transfer family protein [Source:TAIR_LOCUS;Acc:AT1G14820]
Solyc05g014560.2	3.12	0.000163	0.00258	3-oxoacyl-reductase (AHRD V1 ***- B6THT6_MAIZE)%3B contains Interpro domain(s) IPR011284 3-oxoacyl-(acyl-carrier-protein) reductase	AT1G24360	NAD(P)-binding Rossmann-fold superfamily protein [Source:TAIR_LOCUS;Acc:AT1G24360]
Solyc06g005900.2	3.12	6.91e-11	1.18e-08	Unknown Protein (AHRD V1)%3B contains Interpro domain(s) IPR007750 Protein of unknown function DUF674
Solyc04g074840.2	3.11	0.00146	0.0132	Multidrug resistance protein mdtK (AHRD V1 ***- MDTK_ENTS8)%3B contains Interpro domain(s) IPR002528 Multi antimicrobial extrusion protein MatE
Solyc05g011890.1	3.11	0.00153	0.0137	Sulfotransferase family protein (AHRD V1 **** D7LQL2_ARALY)%3B contains Interpro domain(s) IPR000863 Sulfotransferase	AT1G13420	sulfotransferase 4B [Source:TAIR_LOCUS;Acc:AT1G13420]
Solyc06g034390.1	3.11	0.000646	0.00723	Expressed protein (Fragment) (AHRD V1 ***- B3VJP0_POPTN)%3B contains Interpro domain(s) IPR006766 Phosphate-induced protein 1 conserved region	AT5G51550	EXORDIUM like 3 [Source:TAIR_LOCUS;Acc:AT5G51550]
Solyc01g109480.2	3.1	0.00634	0.0378	Suspensor-specific protein (AHRD V1 *-*- Q9FUP6_PHACN)
Solyc02g080480.2	3.1	0.00158	0.0139	Multidrug resistance protein mdtK (AHRD V1 **-- MDTK_EDWI9)%3B contains Interpro domain(s) IPR002528 Multi antimicrobial extrusion protein MatE	AT1G11670	MATE efflux family protein [Source:TAIR_LOCUS;Acc:AT1G11670]
Solyc03g005760.1	3.1	8.72e-05	0.00158	Chlorophyll a-b binding protein 3C-like (AHRD V1 **** Q2XTE0_SOLTU)%3B contains Interpro domain(s) IPR001344 Chlorophyll A-B binding protein	AT1G29910	chlorophyll A/B binding protein 3 [Source:TAIR_LOCUS;Acc:AT1G29910]
Solyc06g005890.2	3.1	1.75e-17	9.94e-15	Unknown Protein (AHRD V1)%3B contains Interpro domain(s) IPR007750 Protein of unknown function DUF674
Solyc08g078950.2	3.1	0.00197	0.0165	Nitrate transporter (AHRD V1 **** Q852P7_TOBAC)%3B contains Interpro domain(s) IPR000109 TGF-beta receptor%2C type I/II extracellular region	AT1G12110	nitrate transporter 1.1 [Source:TAIR_LOCUS;Acc:AT1G12110]
Solyc11g069190.1	3.1	5.21e-10	6.86e-08	Auxin response factor 4 (AHRD V1 **** Q2LAI9_SOLLC)%3B contains Interpro domain(s) IPR011525 Aux/IAA-ARF-dimerisation IPR003340 Transcriptional factor B3	AT5G60450	auxin response factor 4 [Source:TAIR_LOCUS;Acc:AT5G60450]
Solyc12g006590.1	3.1	0.00422	0.0282	Zinc finger RAN-binding domain containing 2 (AHRD V1 **** Q7SZF0_DANRE)%3B contains Interpro domain(s) IPR001876 Zinc finger%2C RanBP2-type	AT2G26695	Ran BP2/NZF zinc finger-like superfamily protein [Source:TAIR_LOCUS;Acc:AT2G26695]
Solyc07g049370.2	3.09	0.00249	0.0195	Glucan endo-1 3-beta-glucosidase A6 (AHRD V1 ***- B6TIF7_MAIZE)%3B contains Interpro domain(s) IPR000490 Glycoside hydrolase%2C family 17	AT2G05790	O-Glycosyl hydrolases family 17 protein [Source:TAIR_LOCUS;Acc:AT2G05790]
Solyc11g065760.1	3.09	1.07e-07	6.6e-06	Thymidine kinase (AHRD V1 ***- Q71F77_SOLLC)%3B contains Interpro domain(s) IPR001267 Thymidine kinase	AT3G07800	Thymidine kinase [Source:TAIR_LOCUS;Acc:AT3G07800]
Solyc02g063420.2	3.08	3.31e-05	0.000728	Hydroxyproline-rich glycoprotein (AHRD V1 **-- A9YWR1_MEDTR)	AT5G65660	hydroxyproline-rich glycoprotein family protein [Source:TAIR_LOCUS;Acc:AT5G65660]
Solyc05g009500.2	3.08	0.00636	0.0379	Peptide transporter (AHRD V1 **-* A6YJX4_9MAGN)%3B contains Interpro domain(s) IPR000109 TGF-beta receptor%2C type I/II extracellular region	AT1G68570	Major facilitator superfamily protein [Source:TAIR_LOCUS;Acc:AT1G68570]
Solyc06g062430.2	3.08	2.08e-08	1.64e-06	Inositol oxygenase (AHRD V1 **** A5FF81_FLAJ1)%3B contains Interpro domain(s) IPR007828 Protein of unknown function DUF706	AT1G14520	myo-inositol oxygenase 1 [Source:TAIR_LOCUS;Acc:AT1G14520]
Solyc09g008170.1	3.08	0.000518	0.00611	Auxin responsive SAUR protein (AHRD V1 *-*- Q1SN26_MEDTR)%3B contains Interpro domain(s) IPR003676 Auxin responsive SAUR protein	AT3G09870	SAUR-like auxin-responsive protein family [Source:TAIR_LOCUS;Acc:AT3G09870]
Solyc09g008440.1	3.08	0.000372	0.00483	Zinc finger family protein (AHRD V1 ***- D7LWQ5_ARALY)%3B contains Interpro domain(s) IPR007087 Zinc finger%2C C2H2-type	AT3G10470	C2H2-type zinc finger family protein [Source:TAIR_LOCUS;Acc:AT3G10470]
Solyc09g011500.2	3.08	0.00676	0.0396	Glutathione S-transferase-like protein (AHRD V1 **** A8DUB0_SOLLC)%3B contains Interpro domain(s) IPR004046 Glutathione S-transferase%2C C-terminal	AT2G29420	glutathione S-transferase tau 7 [Source:TAIR_LOCUS;Acc:AT2G29420]
Solyc07g045460.2	3.07	2.53e-06	9.02e-05	5-AMP-activated protein kinase subunit beta-1 (AHRD V1 **** C1BGS7_ONCMY)%3B contains Interpro domain(s) IPR006828 5-AMP-activated protein kinase%2C beta subunit%2C complex-interacting region
Solyc08g029160.1	3.07	1.09e-10	1.72e-08	Membrane-associated progesterone receptor component 2 (AHRD V1 **-- B6K303_SCHJY)%3B contains Interpro domain(s) IPR001199 Cytochrome b5	AT2G24940	membrane-associated progesterone binding protein 2 [Source:TAIR_LOCUS;Acc:AT2G24940]
Solyc06g072240.1	3.06	0.00215	0.0175	Histone H4 (AHRD V1 ***- B6T0P4_MAIZE)%3B contains Interpro domain(s) IPR001951 Histone H4
Solyc11g032100.1	3.05	0.000288	0.00395	MADS box transcription factor (AHRD V1 ***- B2KJ31_POPTO)%3B contains Interpro domain(s) IPR002100 Transcription factor%2C MADS-box	AT1G71692	AGAMOUS-like 12 [Source:TAIR_LOCUS;Acc:AT1G71692]
Solyc01g099840.2	3.04	4.7e-05	0.000953	Auxin-repressed protein (AHRD V1 ***- B4FA62_MAIZE)%3B contains Interpro domain(s) IPR008406 Dormancyauxin associated	AT1G56220	Dormancy/auxin associated family protein [Source:TAIR_LOCUS;Acc:AT1G56220]
Solyc06g036180.2	3.04	0.00668	0.0393	Unknown Protein (AHRD V1)
Solyc03g095900.2	3.03	0.000962	0.00972	1-aminocyclopropane-1-carboxylate oxidase-like protein (AHRD V1 **-* Q9LTH8_ARATH)%3B contains Interpro domain(s) IPR005123 Oxoglutarate and iron-dependent oxygenase	AT1G03400	2-oxoglutarate (2OG) and Fe(II)-dependent oxygenase superfamily protein [Source:TAIR_LOCUS;Acc:AT1G03400]
Solyc05g014370.2	3.03	7.13e-08	4.74e-06	Mitotic spindle checkpoint protein MAD2 (AHRD V1 ***- B6UEH3_MAIZE)%3B contains Interpro domain(s) IPR003511 DNA-binding HORMA	AT3G25980	DNA-binding HORMA family protein [Source:TAIR_LOCUS;Acc:AT3G25980]
Solyc06g007910.2	3.03	3.83e-05	0.000816	Gibberellin regulated protein (AHRD V1 **-- Q2HRH3_MEDTR)%3B contains Interpro domain(s) IPR003854 Gibberellin regulated protein	AT2G30810	Gibberellin-regulated family protein [Source:TAIR_LOCUS;Acc:AT2G30810]
Solyc11g005190.1	3.03	0.000265	0.00369	WD-40 repeat protein (AHRD V1 **-- B7K999_CYAP7)%3B contains Interpro domain(s) IPR017986 WD40 repeat%2C region	AT5G23730	Transducin/WD40 repeat-like superfamily protein [Source:TAIR_LOCUS;Acc:AT5G23730]
Solyc11g018710.1	3.03	0.00454	0.0298	Unknown Protein (AHRD V1)	AT1G22680	unknown protein; FUNCTIONS IN: molecular_function unknown; INVOLVED IN: biological_process unknown; LOCATED IN: chloroplast; CONTAINS InterPro DOMAIN/s: Protein of unknown function DUF688 (InterPro:IPR007789); BEST Arabidopsis thaliana protein match /.../nknown protein (TAIR:AT1G71970.1); Has 44 Blast hits to 44 proteins in 8 species: Archae - 0; Bacteria - 0; Metazoa - 0; Fungi - 0; Plants - 44;…
Solyc09g011720.2	3.02	2.81e-05	0.000642	Unknown Protein (AHRD V1)	AT2G37930	Protein of unknown function (DUF3527) [Source:TAIR_LOCUS;Acc:AT2G37930]
Solyc02g079490.2	3.01	0.00117	0.0112	Hydroxycinnamoyl-CoA shikimate/quinate hydroxycinnamoyl transferase (AHRD V1 **-* D1GJ94_COFAR)%3B contains Interpro domain(s) IPR003480 Transferase	AT1G32910	HXXXD-type acyl-transferase family protein [Source:TAIR_LOCUS;Acc:AT1G32910]
Solyc06g011350.2	3.01	5.57e-11	9.97e-09	Aquaporin 2 (AHRD V1 ***- O65357_SAMSA)%3B contains Interpro domain(s) IPR012269 Aquaporin	AT2G37170	plasma membrane intrinsic protein 2 [Source:TAIR_LOCUS;Acc:AT2G37170]
Solyc08g005120.2	3.01	8.9e-06	0.000255	Cinnamoyl-CoA reductase-like protein (AHRD V1 *-*- Q9M0B3_ARATH)%3B contains Interpro domain(s) IPR016040 NAD(P)-binding domain	AT2G23910	NAD(P)-binding Rossmann-fold superfamily protein [Source:TAIR_LOCUS;Acc:AT2G23910]
Solyc11g065190.1	3.01	0.000289	0.00395	Ubiquitin-conjugating enzyme E2-like protein (AHRD V1 ***- C1IJE7_9CNID)%3B contains Interpro domain(s) IPR015582 Ubiquitin-conjugating enzyme E2 H10	AT1G50490	ubiquitin-conjugating enzyme 20 [Source:TAIR_LOCUS;Acc:AT1G50490]
Solyc01g087790.2	3	0.00608	0.0367	Subtilisin-like protease (AHRD V1 **-- O82006_SOLLC)%3B contains Interpro domain(s) IPR015500 Peptidase S8%2C subtilisin-related
Solyc05g005980.2	3	0.00022	0.00321	Solute carrier family 15 member 4 (AHRD V1 **-- S15A4_XENLA)%3B contains Interpro domain(s) IPR000109 TGF-beta receptor%2C type I/II extracellular region	AT5G11570	Major facilitator superfamily protein [Source:TAIR_LOCUS;Acc:AT5G11570]
Solyc06g061090.2	3	9.98e-08	6.24e-06	LOC555512 protein (Fragment) (AHRD V1 *-*- Q1LVY9_DANRE)	AT1G32520	unknown protein; FUNCTIONS IN: molecular_function unknown; INVOLVED IN: biological_process unknown; LOCATED IN: chloroplast; EXPRESSED IN: 24 plant structures; EXPRESSED DURING: 15 growth stages; Has 143 Blast hits to 142 proteins in 34 species: Arc /.../0; Bacteria - 0; Metazoa - 39; Fungi - 0; Plants - 56; Viruses - 0; Other Eukaryotes - 48 (source: NCBI BLink). [Source:TAIR_LOCUS;Acc:AT1G32520]
Solyc10g054040.1	3	0.000439	0.00544	26S protease regulatory subunit (AHRD V1 ***- C0NAB1_AJECG)%3B contains Interpro domain(s) IPR005937 26S proteasome subunit P45	AT1G53780	peptidyl-prolyl cis-trans isomerases;hydrolases;nucleoside-triphosphatases;ATP binding;nucleotide binding;ATPases [Source:TAIR_LOCUS;Acc:AT1G53780]
Solyc05g005950.2	2.99	2.92e-07	1.54e-05	Solute carrier family 15 member 4 (AHRD V1 **-- S15A4_XENLA)%3B contains Interpro domain(s) IPR000109 TGF-beta receptor%2C type I/II extracellular region	AT5G11570	Major facilitator superfamily protein [Source:TAIR_LOCUS;Acc:AT5G11570]
Solyc05g055650.2	2.99	0.000971	0.00978	Polyvinylalcohol dehydrogenase (AHRD V1 ***- D4T9G5_9XANT)%3B contains Interpro domain(s) IPR011047 Quinonprotein alcohol dehydrogenase-like
Solyc06g076560.1	2.99	1.31e-05	0.000349	class I heat shock protein (AHRD V1 ***- Q69BI7_CARPA)%3B contains Interpro domain(s) IPR002068 Heat shock protein Hsp20	AT1G53540	HSP20-like chaperones superfamily protein [Source:TAIR_LOCUS;Acc:AT1G53540]
Solyc08g007580.2	2.99	0.000322	0.00431	Uncharacterized conserved membrane protein (AHRD V1 *--- A5GTT0_SYNR3)%3B contains Interpro domain(s) IPR019634 Protein of unknown function DUF2499	AT4G22830	unknown protein; FUNCTIONS IN: molecular_function unknown; INVOLVED IN: biological_process unknown; LOCATED IN: chloroplast; EXPRESSED IN: 20 plant structures; EXPRESSED DURING: 13 growth stages; CONTAINS InterPro DOMAIN/s: Protein of unknown functi /.../2499 (InterPro:IPR019634); Has 319 Blast hits to 317 proteins in 103 species: Archae - 0; Bacteria - 147; Metazoa - 0; Fungi - 0; Plants - 64; V…
Solyc11g061720.1	2.99	1.18e-05	0.000319	Kinase family protein (AHRD V1 ***- D7KZX1_ARALY)%3B contains Interpro domain(s) IPR002290 Serine/threonine protein kinase	AT1G51170	Protein kinase superfamily protein [Source:TAIR_LOCUS;Acc:AT1G51170]
Solyc12g088190.1	2.99	0.00604	0.0366	Amino acid permease 6 (AHRD V1 **** Q7Y076_BRANA)%3B contains Interpro domain(s) IPR013057 Amino acid transporter%2C transmembrane	AT5G49630	amino acid permease 6 [Source:TAIR_LOCUS;Acc:AT5G49630]
Solyc04g008880.2	2.98	0.00312	0.0228	UDP-N-acetylmuramoyl-tripeptide--D-alanyl-D-alanine ligase (AHRD V1 **** A3DE30_CLOTH)%3B contains Interpro domain(s) IPR005863 UDP-N-acetylmuramoyl-tripeptide-D-alanyl-D-alanine ligase
Solyc04g008960.2	2.98	0.000128	0.00215	FIP1 (AHRD V1 **-- B6U778_MAIZE)%3B contains Interpro domain(s) IPR004182 GRAM	AT5G08350	GRAM domain-containing protein / ABA-responsive protein-related [Source:TAIR_LOCUS;Acc:AT5G08350]
Solyc09g030450.2	2.98	0.000363	0.00472	Receptor like kinase%2C RLK	AT3G08680	Leucine-rich repeat protein kinase family protein [Source:TAIR_LOCUS;Acc:AT3G08680]
Solyc10g079700.1	2.98	3.51e-07	1.78e-05	Response regulator 6 (AHRD V1 ***- Q9FRY9_MAIZE)%3B contains Interpro domain(s) IPR001789 Signal transduction response regulator%2C receiver region	AT2G07440	two-component responsive regulator-related / response regulator protein-related [Source:TAIR_LOCUS;Acc:AT2G07440]
Solyc12g013830.1	2.98	0.000909	0.00933	Unknown Protein (AHRD V1)
Solyc01g006280.2	2.97	6.31e-13	1.88e-10	Formate-tetrahydrofolate ligase (AHRD V1 ***- D0MR27_PHYIN)%3B contains Interpro domain(s) IPR000559 Formate-tetrahydrofolate ligase%2C FTHFS	AT1G50480	10-formyltetrahydrofolate synthetase [Source:TAIR_LOCUS;Acc:AT1G50480]
Solyc06g071730.2	2.97	0.000641	0.00717	Unknown Protein (AHRD V1)	AT5G47740	Adenine nucleotide alpha hydrolases-like superfamily protein [Source:TAIR_LOCUS;Acc:AT5G47740]
Solyc04g007770.2	2.96	0.000109	0.00189	Major latex-like protein (AHRD V1 **-- Q9AXU0_PRUPE)%3B contains Interpro domain(s) IPR000916 Bet v I allergen
Solyc05g018820.1	2.96	0.000244	0.00347	Genomic DNA chromosome 5 P1 clone MHM17 (AHRD V1 **-- Q9FGR3_ARATH)	AT4G26130	unknown protein; FUNCTIONS IN: molecular_function unknown; INVOLVED IN: biological_process unknown; LOCATED IN: endomembrane system; EXPRESSED IN: 23 plant structures; EXPRESSED DURING: 13 growth stages; BEST Arabidopsis thaliana protein match is: u /.../ protein (TAIR:AT5G56980.1); Has 121 Blast hits to 116 proteins in 19 species: Archae - 0; Bacteria - 0; Metazoa - 4; Fungi - 0; Plants - 113; V…
Solyc06g068620.2	2.96	3.67e-05	0.000789	Unknown Protein (AHRD V1)
Solyc07g052980.2	2.96	0.000652	0.00726	Xyloglucan endotransglucosylase/hydrolase 5 (AHRD V1 **** C0IRH8_MALDO)%3B contains Interpro domain(s) IPR016455 Xyloglucan endotransglucosylase/hydrolase	AT4G03210	xyloglucan endotransglucosylase/hydrolase 9 [Source:TAIR_LOCUS;Acc:AT4G03210]
Solyc08g075880.2	2.96	0.00623	0.0374	Metal ion binding protein (AHRD V1 **-- D7LYP1_ARALY)%3B contains Interpro domain(s) IPR006121 Heavy metal transport/detoxification protein	AT2G18196	Heavy metal transport/detoxification superfamily protein [Source:TAIR_LOCUS;Acc:AT2G18196]
Solyc01g088620.2	2.95	3.49e-05	0.000761	Ferredoxin-like (AHRD V1 ***- Q6EP30_ORYSJ)	AT1G02180	ferredoxin-related [Source:TAIR_LOCUS;Acc:AT1G02180]
Solyc04g081700.2	2.95	7.08e-07	3.17e-05	Unknown Protein (AHRD V1)
Solyc09g007770.2	2.95	0.000849	0.00885	Aquaporin 2 (AHRD V1 ***- O65357_SAMSA)%3B contains Interpro domain(s) IPR012269 Aquaporin	AT2G39010	plasma membrane intrinsic protein 2E [Source:TAIR_LOCUS;Acc:AT2G39010]
Solyc11g011590.1	2.95	0.00312	0.0228	FIP1 (AHRD V1 **-- B6U778_MAIZE)%3B contains Interpro domain(s) IPR004182 GRAM	AT5G08350	GRAM domain-containing protein / ABA-responsive protein-related [Source:TAIR_LOCUS;Acc:AT5G08350]
Solyc01g112120.2	2.94	5.91e-07	2.73e-05	Dimethylaniline monooxygenase 5 (AHRD V1 **** B5X0U9_SALSA)
Solyc04g008330.1	2.94	0.00647	0.0384	Glucosyltransferase (AHRD V1 **** Q2VA65_SOYBN)%3B contains Interpro domain(s) IPR002213 UDP-glucuronosyl/UDP-glucosyltransferase
Solyc08g076890.2	2.94	0.00163	0.0142	Unknown Protein (AHRD V1)
Solyc09g064730.2	2.94	0.000835	0.00874	Heavy metal-associated domain containing protein expressed (AHRD V1 *-*- Q2QXS5_ORYSJ)%3B contains Interpro domain(s) IPR006121 Heavy metal transport/detoxification protein
Solyc10g007110.2	2.93	2.94e-05	0.000666	Tyrosine aminotransferase (AHRD V1 **** Q8GUE9_SOLSC)%3B contains Interpro domain(s) IPR005958 Tyrosine/nicotianamine aminotransferase	AT5G53970	Tyrosine transaminase family protein [Source:TAIR_LOCUS;Acc:AT5G53970]
Solyc01g080460.2	2.92	4.94e-07	2.34e-05	Pyruvate phosphate dikinase (AHRD V1 ***- Q84N32_SORBI)%3B contains Interpro domain(s) IPR010121 Pyruvate%2C phosphate dikinase	AT4G15530	pyruvate orthophosphate dikinase [Source:TAIR_LOCUS;Acc:AT4G15530]
Solyc02g064970.2	2.92	0.00678	0.0396	Peroxidase (AHRD V1 **** Q43499_SOLLC)%3B contains Interpro domain(s) IPR002016 Haem peroxidase%2C plant/fungal/bacterial	AT2G41480	Peroxidase superfamily protein [Source:TAIR_LOCUS;Acc:AT2G41480]
Solyc04g071520.2	2.92	2.04e-05	0.000502		AT5G09850	Transcription elongation factor (TFIIS) family protein [Source:TAIR_LOCUS;Acc:AT5G09850]
Solyc04g008820.2	2.91	5.09e-06	0.00016	HMG transcription factor (Fragment) (AHRD V1 *--* Q676W2_HYAOR)%3B contains Interpro domain(s) IPR000910 High mobility group%2C HMG1/HMG2	AT5G23420	high-mobility group box 6 [Source:TAIR_LOCUS;Acc:AT5G23420]
Solyc06g060840.1	2.91	0.00434	0.0289	Oleosin (AHRD V1 ***- Q2TM28_COFCA)%3B contains Interpro domain(s) IPR000136 Oleosin
Solyc05g054480.2	2.9	0.00459	0.0301	Actin (AHRD V1 ***- B5M4V6_TOBAC)%3B contains Interpro domain(s) IPR004000 Actin/actin-like	AT1G49240	actin 8 [Source:TAIR_LOCUS;Acc:AT1G49240]
Solyc06g083880.2	2.9	9.63e-08	6.08e-06	Unknown Protein (AHRD V1)	AT2G20515	unknown protein; FUNCTIONS IN: molecular_function unknown; INVOLVED IN: biological_process unknown; LOCATED IN: endomembrane system; EXPRESSED IN: 16 plant structures; EXPRESSED DURING: 7 growth stages; Has 71 Blast hits to 71 proteins in 14 species /.../ae - 0; Bacteria - 0; Metazoa - 0; Fungi - 0; Plants - 71; Viruses - 0; Other Eukaryotes - 0 (source: NCBI BLink). [Source:TAIR_LOCUS;Acc:AT2G20…
Solyc08g069230.2	2.9	0.00317	0.023	Unknown Protein (AHRD V1)	AT2G24395	chaperone protein dnaJ-related [Source:TAIR_LOCUS;Acc:AT2G24395]
Solyc02g076920.2	2.89	0.00116	0.0111	Transcription factor MYC2 (AHRD V1 *--* RAP1_ARATH)%3B contains Interpro domain(s) IPR001092 Basic helix-loop-helix dimerisation region bHLH	AT3G25710	basic helix-loop-helix 32 [Source:TAIR_LOCUS;Acc:AT3G25710]
Solyc02g085380.2	2.89	0.00393	0.0267	Integral membrane protein (AHRD V1 **-- A8JE84_CHLRE)%3B contains Interpro domain(s) IPR007462 Protein of unknown function DUF502	AT2G18460	like COV 3 [Source:TAIR_LOCUS;Acc:AT2G18460]
Solyc05g008620.2	2.89	2.07e-06	7.66e-05	DNA replication complex GINS protein psf3 (AHRD V1 ***- C5FUE7_NANOT)%3B contains Interpro domain(s) IPR010492 GINS complex%2C Psf3 component	AT1G19080	GINS complex protein [Source:TAIR_LOCUS;Acc:AT1G19080]
Solyc10g055240.1	2.89	0.00432	0.0288	Phosphatidylinositol-specific phospholipase c (AHRD V1 *-*- B9UY71_LISMO)%3B contains Interpro domain(s) IPR017946 PLC-like phosphodiesterase%2C TIM beta/alpha-barrel domain	AT4G34920	PLC-like phosphodiesterases superfamily protein [Source:TAIR_LOCUS;Acc:AT4G34920]
Solyc01g096150.2	2.88	5.06e-07	2.39e-05	NC domain-containing protein (AHRD V1 **-- A6MD14_9ORYZ)%3B contains Interpro domain(s) IPR007053 NC	AT1G01225	NC domain-containing protein-related [Source:TAIR_LOCUS;Acc:AT1G01225]
Solyc02g023950.2	2.88	0.00163	0.0143	Receptor like kinase%2C RLK	AT4G20940	Leucine-rich receptor-like protein kinase family protein [Source:TAIR_LOCUS;Acc:AT4G20940]
Solyc07g042820.2	2.88	0.00142	0.013	Chloroplast envelope membrane protein (AHRD V1 ***- C4XUP2_CRYJA)%3B contains Interpro domain(s) IPR004282 CemA
Solyc09g082690.2	2.88	0.000638	0.00715	Early light-induced protein 7 (AHRD V1 ***- B2BJD6_RHOCT)	AT3G22840	Chlorophyll A-B binding family protein [Source:TAIR_LOCUS;Acc:AT3G22840]
Solyc05g014280.2	2.87	0.00146	0.0132	Heat shock protein (AHRD V1 ***- A9QVH3_9FABA)%3B contains Interpro domain(s) IPR002068 Heat shock protein Hsp20
Solyc11g007730.1	2.87	0.00134	0.0124	MTA/SAH nucleosidase / phosphatase (AHRD V1 *-*- C3G449_BACTU)%3B contains Interpro domain(s) IPR018017 Nucleoside phosphorylase%2C family 1	AT4G24340	Phosphorylase superfamily protein [Source:TAIR_LOCUS;Acc:AT4G24340]
Solyc02g088320.2	2.86	0.00662	0.039	cDNA clone J075153F01 full insert sequence (AHRD V1 **-- B7F9A7_ORYSJ)%3B contains Interpro domain(s) IPR009769 Protein of unknown function DUF1336	AT3G29180	Protein of unknown function (DUF1336) [Source:TAIR_LOCUS;Acc:AT3G29180]
Solyc03g111720.2	2.86	1.53e-06	6.03e-05	Peptide methionine sulfoxide reductase msrA (AHRD V1 **** D7E9W5_METEZ)%3B contains Interpro domain(s) IPR002569 Methionine sulphoxide reductase A
Solyc08g078160.2	2.86	0.0002	0.00299	Oleosin (AHRD V1 ***- Q2TM28_COFCA)%3B contains Interpro domain(s) IPR000136 Oleosin
Solyc10g005340.2	2.86	8.11e-06	0.000236	Rop-interactive crib motif-containing protein 1 (AHRD V1 *--- D7LGA6_ARALY)%3B contains Interpro domain(s) IPR000095 PAK-box/P21-Rho-binding	AT1G61795	PAK-box/P21-Rho-binding family protein [Source:TAIR_LOCUS;Acc:AT1G61795]
Solyc04g051610.2	2.85	1.28e-05	0.000344	Violaxanthin de-epoxidase-related protein (AHRD V1 ***- A8J136_CHLRE)	AT2G21860	violaxanthin de-epoxidase-related [Source:TAIR_LOCUS;Acc:AT2G21860]
Solyc08g082990.2	2.85	2.36e-06	8.52e-05	Oligopeptide transporter 9 (AHRD V1 **** B6SVF4_MAIZE)%3B contains Interpro domain(s) IPR004648 Tetrapeptide transporter%2C OPT1/isp4	AT4G10770	oligopeptide transporter 7 [Source:TAIR_LOCUS;Acc:AT4G10770]
Solyc10g085900.1	2.85	3.22e-07	1.67e-05	Tetratricopeptide TPR_2 repeat protein (AHRD V1 **-- B4B1G0_9CHRO)%3B contains Interpro domain(s) IPR011990 Tetratricopeptide-like helical	AT2G37400	Tetratricopeptide repeat (TPR)-like superfamily protein [Source:TAIR_LOCUS;Acc:AT2G37400]
Solyc12g017960.1	2.85	0.00127	0.0119	Unknown Protein (AHRD V1)
Solyc07g065980.2	2.84	1.81e-06	6.89e-05	Alkaline alpha galactosidase I (AHRD V1 **-- Q3Y5A3_CUCSA)%3B contains Interpro domain(s) IPR008811 Raffinose synthase	AT1G55740	seed imbibition 1 [Source:TAIR_LOCUS;Acc:AT1G55740]
Solyc08g068420.2	2.84	0.00639	0.0381	FAD-linked oxidoreductase (AHRD V1 ***- C7Q9M7_CATAD)%3B contains Interpro domain(s) IPR010030 Plant-specific FAD-dependent oxidoreductase	AT5G11540	D-arabinono-1,4-lactone oxidase family protein [Source:TAIR_LOCUS;Acc:AT5G11540]
Solyc09g042660.2	2.84	0.00138	0.0127	CBL-interacting protein kinase 22 (AHRD V1 **** A0MNK8_POPTR)%3B contains Interpro domain(s) IPR002290 Serine/threonine protein kinase	AT5G01810	CBL-interacting protein kinase 15 [Source:TAIR_LOCUS;Acc:AT5G01810]
Solyc01g111740.2	2.83	0.000109	0.00189	Bzip-like transcription factor-like (AHRD V1 ***- Q7X997_ORYSJ)%3B contains Interpro domain(s) IPR006867 Protein of unknown function DUF632	AT1G20530	Protein of unknown function (DUF630 and DUF632) [Source:TAIR_LOCUS;Acc:AT1G20530]
Solyc03g077910.2	2.83	1.12e-09	1.35e-07	Beta-1%2C3-galactosyl-O-glycosyl-glycoprotein beta-1%2C6-N-acetylglucosaminyltransferase 7 (AHRD V1 *--* GCNT7_HUMAN)%3B contains Interpro domain(s) IPR003406 Glycosyl transferase%2C family 14	AT5G15050	Core-2/I-branching beta-1,6-N-acetylglucosaminyltransferase family protein [Source:TAIR_LOCUS;Acc:AT5G15050]
Solyc04g050990.2	2.83	0.00483	0.0311	F-box protein PP2-B1 (AHRD V1 ***- PP2B1_ARATH)%3B contains Interpro domain(s) IPR001810 Cyclin-like F-box	AT2G02230	phloem protein 2-B1 [Source:TAIR_LOCUS;Acc:AT2G02230]
Solyc06g074790.1	2.83	2.55e-10	3.6e-08	Histone H2B (AHRD V1 ***- Q2XTD8_SOLTU)%3B contains Interpro domain(s) IPR000558 Histone H2B	AT1G07790	Histone superfamily protein [Source:TAIR_LOCUS;Acc:AT1G07790]
Solyc08g075690.2	2.83	2.63e-08	2.03e-06	Acyl-CoA-binding protein (AHRD V1 ***- Q8RVT5_PANGI)%3B contains Interpro domain(s) IPR000582 Acyl-CoA-binding protein%2C ACBP	AT1G31812	acyl-CoA-binding protein 6 [Source:TAIR_LOCUS;Acc:AT1G31812]
Solyc11g066590.1	2.83	0.00491	0.0315	Lysosomal Pro-X carboxypeptidase (AHRD V1 **-- Q9FLH1_ARATH)%3B contains Interpro domain(s) IPR008758 Peptidase S28	AT3G28680	Serine carboxypeptidase S28 family protein [Source:TAIR_LOCUS;Acc:AT3G28680]
Solyc02g067690.2	2.82	7.67e-07	3.4e-05	Glucosyltransferase-like protein (AHRD V1 **** Q9LEQ4_ARATH)%3B contains Interpro domain(s) IPR002213 UDP-glucuronosyl/UDP-glucosyltransferase	AT1G10400	UDP-Glycosyltransferase superfamily protein [Source:TAIR_LOCUS;Acc:AT1G10400]
Solyc04g081870.2	2.82	0.00405	0.0273	Expansin (AHRD V1 ***- Q9FVH0_SOLLC)%3B contains Interpro domain(s) IPR002963 Expansin	AT1G20190	expansin 11 [Source:TAIR_LOCUS;Acc:AT1G20190]
Solyc08g066250.2	2.82	0.000288	0.00395	Decarboxylase family protein (AHRD V1 ***- A7GHE9_CLOBL)%3B contains Interpro domain(s) IPR002129 Pyridoxal phosphate-dependent decarboxylase
Solyc11g071280.1	2.82	7.73e-11	1.31e-08	Branched-chain amino acid aminotransferase like protein (AHRD V1 **** Q0WW83_ARATH)%3B contains Interpro domain(s) IPR001544 Aminotransferase%2C class IV	AT5G57850	D-aminoacid aminotransferase-like PLP-dependent enzymes superfamily protein [Source:TAIR_LOCUS;Acc:AT5G57850]
Solyc00g136260.1	2.81	3.46e-08	2.58e-06	Ring H2 finger protein (AHRD V1 *-*- D9ZHD8_HYPPE)%3B contains Interpro domain(s) IPR018957 Zinc finger%2C C3HC4 RING-type	AT5G42200	RING/U-box superfamily protein [Source:TAIR_LOCUS;Acc:AT5G42200]
Solyc02g068140.2	2.81	0.00374	0.0258	Nodulin-like protein (AHRD V1 ***- B6U8U8_MAIZE)%3B contains Interpro domain(s) IPR010658 Nodulin-like	AT3G01930	Major facilitator superfamily protein [Source:TAIR_LOCUS;Acc:AT3G01930]
Solyc03g095940.1	2.81	2.37e-06	8.56e-05	LOB domain family protein (AHRD V1 ***- D7L9U4_ARALY)%3B contains Interpro domain(s) IPR004883 Lateral organ boundaries%2C LOB	AT3G11090	LOB domain-containing protein 21 [Source:TAIR_LOCUS;Acc:AT3G11090]
Solyc02g079920.2	2.8	4.4e-05	0.000907	Transcription factor (Fragment) (AHRD V1 *-** D6MKQ1_9ASPA)%3B contains Interpro domain(s) IPR007087 Zinc finger%2C C2H2-type	AT1G11490	zinc finger (C2H2 type) family protein [Source:TAIR_LOCUS;Acc:AT1G11490]
Solyc10g084600.1	2.8	0.000494	0.00595	Plant-specific domain TIGR01589 family protein (AHRD V1 *-*- B4FFL2_MAIZE)%3B contains Interpro domain(s) IPR006476 Conserved hypothetical protein CHP01589%2C plant	AT3G28990	Plant protein 1589 of unknown function [Source:TAIR_LOCUS;Acc:AT3G28990]
Solyc03g025960.1	2.79	2.99e-09	3.09e-07	Unknown Protein (AHRD V1)
Solyc12g013610.1	2.79	0.000755	0.00807	Calmodulin-binding protein (AHRD V1 ***- D7L4F9_ARALY)%3B contains Interpro domain(s) IPR012442 Protein of unknown function DUF1645	AT2G15760	Protein of unknown function (DUF1645) [Source:TAIR_LOCUS;Acc:AT2G15760]
Solyc01g096250.2	2.78	0.00293	0.0218	Unknown Protein (AHRD V1)
Solyc02g014860.2	2.78	6.78e-06	0.000203	Chaperone protein DnaJ (AHRD V1 *-*- D2QAE1_BIFDB)%3B contains Interpro domain(s) IPR003095 Heat shock protein DnaJ	AT5G23240	DNAJ heat shock N-terminal domain-containing protein [Source:TAIR_LOCUS;Acc:AT5G23240]
Solyc03g082420.2	2.78	0.000392	0.00502	Heat shock protein (AHRD V1 ***- A9QVH3_9FABA)%3B contains Interpro domain(s) IPR002068 Heat shock protein Hsp20	AT4G27670	heat shock protein 21 [Source:TAIR_LOCUS;Acc:AT4G27670]
Solyc10g005060.2	2.78	0.000721	0.00781	O-methyltransferase-like protein (AHRD V1 **** D3JZ18_PRUMU)%3B contains Interpro domain(s) IPR016461 O-methyltransferase%2C COMT%2C eukaryota
Solyc11g017410.1	2.78	0.000289	0.00396	Unknown Protein (AHRD V1)
Solyc01g105310.2	2.77	0.00102	0.0101	Metacaspase (AHRD V1 ***- A8NU42_COPC7)%3B contains Interpro domain(s) IPR011600 Peptidase C14%2C caspase catalytic	AT5G64240	metacaspase 3 [Source:TAIR_LOCUS;Acc:AT5G64240]
Solyc05g054760.2	2.77	2.4e-09	2.56e-07	Dehydroascorbate reductase (Fragment) (AHRD V1 ***- Q1G0W3_SOLLC)%3B contains Interpro domain(s) IPR017933 Glutathione S-transferase/chloride channel%2C C-terminal	AT1G19550	Glutathione S-transferase family protein [Source:TAIR_LOCUS;Acc:AT1G19550]
Solyc08g076220.2	2.77	1.41e-05	0.000371	Phosphoribulokinase/uridine kinase (AHRD V1 ***- B7KI62_CYAP7)%3B contains Interpro domain(s) IPR006083 Phosphoribulokinase/uridine kinase	AT1G32060	phosphoribulokinase [Source:TAIR_LOCUS;Acc:AT1G32060]
Solyc10g050430.1	2.77	0.000116	0.00199	Plant viral-response family protein (AHRD V1 **-- B6SQA7_MAIZE)%3B contains Interpro domain(s) IPR006904 Protein of unknown function DUF716	AT1G49470	Family of unknown function (DUF716) [Source:TAIR_LOCUS;Acc:AT1G49470]
Solyc10g081910.1	2.77	0.00523	0.033	Receptor like kinase%2C RLK
Solyc11g010960.1	2.77	0.00152	0.0136	Alcohol dehydrogenase (AHRD V1 ***- ADH2_BACST)%3B contains Interpro domain(s) IPR002085 Alcohol dehydrogenase superfamily%2C zinc-containing	AT4G37980	elicitor-activated gene 3-1 [Source:TAIR_LOCUS;Acc:AT4G37980]
Solyc01g099190.2	2.76	1.11e-06	4.66e-05	Lipoxygenase (AHRD V1 **** Q42873_SOLLC)%3B contains Interpro domain(s) IPR001246 Lipoxygenase%2C plant	AT1G55020	lipoxygenase 1 [Source:TAIR_LOCUS;Acc:AT1G55020]
Solyc05g056370.2	2.76	1.29e-05	0.000346	Receptor like kinase%2C RLK	AT5G63710	Leucine-rich repeat protein kinase family protein [Source:TAIR_LOCUS;Acc:AT5G63710]
Solyc07g007350.1	2.76	7.34e-05	0.00137	Jp18 (AHRD V1 *-*- Q8H6R4_PONTR)%3B contains Interpro domain(s) IPR010993 Sterile alpha motif homology	AT2G12462	BEST Arabidopsis thaliana protein match is: Sterile alpha motif (SAM) domain-containing protein (TAIR:AT1G15760.1); Has 35333 Blast hits to 34131 proteins in 2444 species: Archae - 798; Bacteria - 22429; Metazoa - 974; Fungi - 991; Plants - 531; Vir /.../ 0; Other Eukaryotes - 9610 (source: NCBI BLink). [Source:TAIR_LOCUS;Acc:AT2G12462]
Solyc11g045030.1	2.76	2.85e-05	0.00065	Cytoplasmic membrane protein (AHRD V1 *-*- B6TYL5_MAIZE)	AT1G33490	unknown protein; CONTAINS InterPro DOMAIN/s: Protein of unknown function DUF2062 (InterPro:IPR018639); BEST Arabidopsis thaliana protein match is: unknown protein (TAIR:AT4G10140.1); Has 88 Blast hits to 88 proteins in 29 species: Archae - 0; Bacter /.../8; Metazoa - 0; Fungi - 0; Plants - 54; Viruses - 0; Other Eukaryotes - 6 (source: NCBI BLink). [Source:TAIR_LOCUS;Acc:AT1G33490]
Solyc03g113560.2	2.75	0.00108	0.0105	Transcription factor (AHRD V1 ***- D6MKM4_9ASPA)%3B contains Interpro domain(s) IPR011598 Helix-loop-helix DNA-binding	AT5G62610	basic helix-loop-helix (bHLH) DNA-binding superfamily protein [Source:TAIR_LOCUS;Acc:AT5G62610]
Solyc06g034150.2	2.75	0.000158	0.00252	8-amino-7-oxononanoate synthase-like protein (AHRD V1 ***- Q9LZ63_ARATH)%3B contains Interpro domain(s) IPR004839 Aminotransferase%2C class I and II	AT5G04620	biotin F [Source:TAIR_LOCUS;Acc:AT5G04620]
Solyc07g064180.2	2.75	1.99e-06	7.42e-05	Pectinesterase (AHRD V1 ***- B9RXQ4_RICCO)%3B contains Interpro domain(s) IPR018040 Pectinesterase%2C active site IPR000070 Pectinesterase%2C catalytic	AT1G11580	methylesterase PCR A [Source:TAIR_LOCUS;Acc:AT1G11580]
Solyc08g066840.2	2.74	0.000517	0.00611	Aquaporin-like protein (AHRD V1 ***- O65860_PICAB)%3B contains Interpro domain(s) IPR012269 Aquaporin	AT2G25810	tonoplast intrinsic protein 4;1 [Source:TAIR_LOCUS;Acc:AT2G25810]
Solyc08g068790.1	2.74	2.75e-05	0.000631	Tyramine hydroxycinnamoyl transferase (AHRD V1 ***- Q8H9D9_SOLTU)
Solyc09g008460.2	2.74	1.47e-07	8.66e-06	Ras-related protein Rab-18 (AHRD V1 ***- B6TSE5_MAIZE)%3B contains Interpro domain(s) IPR015598 Rab18	AT3G09910	RAB GTPase homolog C2B [Source:TAIR_LOCUS;Acc:AT3G09910]
Solyc09g011140.2	2.74	0.000169	0.00265	Tropinone reductase I (AHRD V1 **-- B2L2W8_9SOLA)%3B contains Interpro domain(s) IPR002347 Glucose/ribitol dehydrogenase	AT1G07440	NAD(P)-binding Rossmann-fold superfamily protein [Source:TAIR_LOCUS;Acc:AT1G07440]
Solyc02g069930.1	2.73	3.08e-08	2.35e-06	Lipase-like protein (AHRD V1 **-- Q9M3D1_ARATH)%3B contains Interpro domain(s) IPR000073 Alpha/beta hydrolase fold-1
Solyc02g079200.1	2.73	1.33e-05	0.000352	Armadillo/beta-catenin repeat family protein (AHRD V1 **-- D7KW19_ARALY)%3B contains Interpro domain(s) IPR011989 Armadillo-like helical	AT1G61350	ARM repeat superfamily protein [Source:TAIR_LOCUS;Acc:AT1G61350]
Solyc04g078200.2	2.73	4.59e-08	3.27e-06	Gibberellin-regulated family protein (AHRD V1 **-- D7MT35_ARALY)%3B contains Interpro domain(s) IPR003854 Gibberellin regulated protein	AT2G14900	Gibberellin-regulated family protein [Source:TAIR_LOCUS;Acc:AT2G14900]
Solyc04g079530.2	2.73	1.54e-05	0.000399	Solute carrier family 15 member 4 (AHRD V1 **-- S15A4_BOVIN)%3B contains Interpro domain(s) IPR000109 TGF-beta receptor%2C type I/II extracellular region
Solyc05g006870.2	2.73	1.03e-05	0.000286	Thioredoxin H (AHRD V1 ***- Q4U0W0_NICAL)%3B contains Interpro domain(s) IPR015467 Thioredoxin%2C core	AT1G59730	thioredoxin H-type 7 [Source:TAIR_LOCUS;Acc:AT1G59730]
Solyc06g072850.1	2.73	0.000217	0.00318	Unknown Protein (AHRD V1)
Solyc08g082400.1	2.73	7.55e-08	4.91e-06	Genome sequencing data contig C313 (AHRD V1 *-*- A8YHF7_MICAE)	AT4G23890	unknown protein; FUNCTIONS IN: molecular_function unknown; INVOLVED IN: biological_process unknown; LOCATED IN: chloroplast thylakoid membrane, chloroplast; EXPRESSED IN: 22 plant structures; EXPRESSED DURING: 13 growth stages; CONTAINS InterPro DOM /.../ Protein of unknown function DUF3252 (InterPro:IPR021659); Has 287 Blast hits to 287 proteins in 81 species: Archae - 0; Bacteria - 118; Metazoa…
Solyc10g080400.1	2.73	0.000132	0.00219	Polychome UV-B-insensitive 4 (AHRD V1 ***- D7LI35_ARALY)	AT2G42260	uv-b-insensitive 4 [Source:TAIR_LOCUS;Acc:AT2G42260]
Solyc11g069330.1	2.73	5.78e-07	2.69e-05	Arabidopsis thaliana genomic DNA chromosome 5 P1 clone MOK16 (AHRD V1 **-- Q9LYW6_ARATH)	AT3G53400	BEST Arabidopsis thaliana protein match is: conserved peptide upstream open reading frame 47 (TAIR:AT5G03190.1); Has 285 Blast hits to 285 proteins in 23 species: Archae - 0; Bacteria - 0; Metazoa - 1; Fungi - 0; Plants - 279; Viruses - 0; Other Euk /.../s - 5 (source: NCBI BLink). [Source:TAIR_LOCUS;Acc:AT3G53400]
Solyc01g006810.2	2.72	3.66e-08	2.69e-06	RING-H2 zinc finger protein (Fragment) (AHRD V1 *-*- A1IW10_9LAMI)%3B contains Interpro domain(s) IPR018957 Zinc finger%2C C3HC4 RING-type
Solyc04g078900.2	2.72	8.43e-05	0.00154	Cytochrome P450	AT3G19270	cytochrome P450, family 707, subfamily A, polypeptide 4 [Source:TAIR_LOCUS;Acc:AT3G19270]
Solyc01g099150.2	2.71	2.07e-06	7.66e-05	Lipoxygenase (AHRD V1 **** Q9FT17_SOLLC)%3B contains Interpro domain(s) IPR001246 Lipoxygenase%2C plant	AT1G55020	lipoxygenase 1 [Source:TAIR_LOCUS;Acc:AT1G55020]
Solyc12g014500.1	2.71	0.00116	0.0111	S-adenosyl-L-methionine salicylic acid carboxyl methyltransferase-like protein (AHRD V1 **** Q9FLN8_ARATH)%3B contains Interpro domain(s) IPR005299 SAM dependent carboxyl methyltransferase	AT5G55250	IAA carboxylmethyltransferase 1 [Source:TAIR_LOCUS;Acc:AT5G55250]
Solyc02g083680.1	2.7	0.0093	0.0499	Multi-sensor hybrid histidine kinase (AHRD V1 *-** A8ZX44_DESOH)%3B contains Interpro domain(s) IPR004358 Signal transduction histidine kinase-related protein%2C C-terminal	AT2G17820	histidine kinase 1 [Source:TAIR_LOCUS;Acc:AT2G17820]
Solyc03g114760.2	2.7	6.86e-10	8.73e-08	TMV-MP30 binding protein 2C (AHRD V1 **-* Q8S556_TOBAC)	AT5G08120	movement protein binding protein 2C [Source:TAIR_LOCUS;Acc:AT5G08120]
Solyc04g058150.2	2.7	0.000116	0.00199	Type 2 metallothionein (AHRD V1 ***- B3VKV5_SOLNI)%3B contains Interpro domain(s) IPR000347 Plant metallothionein%2C family 15
Solyc05g056170.2	2.7	0.00278	0.0212	Phenylalanine ammonia-lyase (AHRD V1 **** Q50EX7_PETHY)%3B contains Interpro domain(s) IPR005922 Phenylalanine ammonia-lyase	AT3G10340	phenylalanine ammonia-lyase 4 [Source:TAIR_LOCUS;Acc:AT3G10340]
Solyc07g053200.2	2.7	0.000157	0.0025	Universal stress protein (Usp) (AHRD V1 **-- A2Q2X4_MEDTR)%3B contains Interpro domain(s) IPR006016 UspA	AT5G54430	Adenine nucleotide alpha hydrolases-like superfamily protein [Source:TAIR_LOCUS;Acc:AT5G54430]
Solyc08g066370.1	2.7	0.00176	0.0151	Serine/threonine-protein phosphatase 7 long form homolog (AHRD V1 **-- PPP7L_ARATH)%3B contains Interpro domain(s) IPR019557 Aminotransferase-like%2C plant mobile domain
Solyc01g087540.2	2.69	4.75e-07	2.27e-05		AT3G08030	Protein of unknown function, DUF642 [Source:TAIR_LOCUS;Acc:AT3G08030]
Solyc02g084420.2	2.69	2.02e-07	1.13e-05	Zinc finger protein CONSTANS-LIKE 2 (AHRD V1 **-- COL2_ARATH)%3B contains Interpro domain(s) IPR000315 Zinc finger%2C B-box	AT4G10240	B-box zinc finger family protein [Source:TAIR_LOCUS;Acc:AT4G10240]
Solyc07g017220.2	2.69	3.44e-06	0.000115
Solyc07g054740.2	2.69	0.000438	0.00544	Membrane associated protein-like protein (AHRD V1 ***- Q8LAZ8_ARATH)%3B contains Interpro domain(s) IPR008962 PapD-like
Solyc12g042250.1	2.69	0.000422	0.00529	Solute carrier family 15 member 4 (AHRD V1 **-- S15A4_RAT)%3B contains Interpro domain(s) IPR000109 TGF-beta receptor%2C type I/II extracellular region
Solyc12g088220.1	2.69	0.00459	0.0301	Branched-chain-amino-acid aminotransferase (AHRD V1 ***- Q94CF8_CAPAN)%3B contains Interpro domain(s) IPR005786 Branched-chain amino acid aminotransferase II	AT1G10060	branched-chain amino acid transaminase 1 [Source:TAIR_LOCUS;Acc:AT1G10060]
Solyc01g098740.2	2.68	0.000464	0.00566	Receptor protein kinase-like protein (AHRD V1 *-*- Q9LJU5_ARATH)%3B contains Interpro domain(s) IPR002290 Serine/threonine protein kinase	AT1G54820	Protein kinase superfamily protein [Source:TAIR_LOCUS;Acc:AT1G54820]
Solyc03g044200.2	2.68	1.52e-09	1.71e-07	Alcohol dehydrogenase (AHRD V1 **** Q43169_SOLTU)%3B contains Interpro domain(s) IPR002085 Alcohol dehydrogenase superfamily%2C zinc-containing
Solyc04g012140.1	2.68	0.00625	0.0374	Unknown Protein (AHRD V1)
Solyc06g035480.2	2.68	0.000588	0.00674	Serine/threonine-protein phosphatase 7 long form homolog (AHRD V1 *--- PPP7L_ARATH)%3B contains Interpro domain(s) IPR019557 Aminotransferase-like%2C plant mobile domain
Solyc11g056680.1	2.68	1.91e-05	0.000475	LRR receptor-like serine/threonine-protein kinase%2C RLP	AT3G20820	Leucine-rich repeat (LRR) family protein [Source:TAIR_LOCUS;Acc:AT3G20820]
Solyc12g035190.1	2.68	0.00326	0.0234	Anthranilate phosphoribosyltransferase (AHRD V1 ***- A8IBN0_CHLRE)%3B contains Interpro domain(s) IPR005940 Anthranilate phosphoribosyl transferase
Solyc01g068080.2	2.67	3.65e-06	0.000121	Dihydroflavonol 4-reductase family (AHRD V1 ***- D7MD06_ARALY)%3B contains Interpro domain(s) IPR016040 NAD(P)-binding domain	AT1G25460	NAD(P)-binding Rossmann-fold superfamily protein [Source:TAIR_LOCUS;Acc:AT1G25460]
Solyc02g078570.2	2.67	5.95e-06	0.000181	Epoxide hydrolase 3 (AHRD V1 **** D8L7V9_PRUPE)%3B contains Interpro domain(s) IPR000639 Epoxide hydrolase-like	AT2G26740	soluble epoxide hydrolase [Source:TAIR_LOCUS;Acc:AT2G26740]
Solyc02g085450.1	2.67	1.12e-07	6.87e-06	BAC19.2 (AHRD V1 ***- Q9FYX4_SOLLC)
Solyc02g090030.2	2.67	2.69e-05	0.000623	Oxygen-evolving enhancer protein 1 of photosystem II (AHRD V1 ***- A8J0E4_CHLRE)%3B contains Interpro domain(s) IPR002628 Photosystem II manganese-stabilizing protein PsbO	AT3G50820	photosystem II subunit O-2 [Source:TAIR_LOCUS;Acc:AT3G50820]
Solyc04g081460.2	2.67	8.47e-06	0.000246	Unknown Protein (AHRD V1)	AT5G42146	unknown protein; Has 98 Blast hits to 98 proteins in 12 species: Archae - 0; Bacteria - 0; Metazoa - 0; Fungi - 0; Plants - 98; Viruses - 0; Other Eukaryotes - 0 (source: NCBI BLink). [Source:TAIR_LOCUS;Acc:AT5G42146]
Solyc05g014380.2	2.67	1.96e-08	1.55e-06	Multidrug resistance protein ABC transporter family (AHRD V1 ***- B9HTC0_POPTR)%3B contains Interpro domain(s) IPR001140 ABC transporter%2C transmembrane region	AT1G71330	non-intrinsic ABC protein 5 [Source:TAIR_LOCUS;Acc:AT1G71330]
Solyc07g064600.2	2.67	9.74e-05	0.00172	Endoribonuclease L-PSP family protein (AHRD V1 **-* D7LAZ0_ARALY)%3B contains Interpro domain(s) IPR019897 YjgF-like protein%2C conserved site	AT3G20390	endoribonuclease L-PSP family protein [Source:TAIR_LOCUS;Acc:AT3G20390]
Solyc10g083140.1	2.67	1.71e-05	0.000436	Unknown Protein (AHRD V1)	AT3G11600	unknown protein; FUNCTIONS IN: molecular_function unknown; INVOLVED IN: response to karrikin; EXPRESSED IN: 21 plant structures; EXPRESSED DURING: 12 growth stages; BEST Arabidopsis thaliana protein match is: unknown protein (TAIR:AT5G06270.1); Has /.../ast hits to 171 proteins in 15 species: Archae - 0; Bacteria - 0; Metazoa - 0; Fungi - 0; Plants - 171; Viruses - 0; Other Eukaryotes - 0 (source…
Solyc02g068930.2	2.66	1.4e-11	2.85e-09	Cytochrome c6 (AHRD V1 ***- D7MKY9_ARALY)%3B contains Interpro domain(s) IPR003088 Cytochrome c%2C class I	AT5G45040	Cytochrome c [Source:TAIR_LOCUS;Acc:AT5G45040]
Solyc04g009530.2	2.66	3.4e-07	1.73e-05	Glutathione S-transferase (AHRD V1 **** B3TLW0_ELAGV)%3B contains Interpro domain(s) IPR004045 Glutathione S-transferase%2C N-terminal	AT3G55040	glutathione transferase lambda 2 [Source:TAIR_LOCUS;Acc:AT3G55040]
Solyc03g071570.2	2.65	2.1e-05	0.000512	Pectate lyase-like protein (AHRD V1 **** Q6U6I9_BRANA)%3B contains Interpro domain(s) IPR002022 Pectate lyase/Amb allergen	AT3G54920	Pectin lyase-like superfamily protein [Source:TAIR_LOCUS;Acc:AT3G54920]
Solyc06g061070.2	2.65	2.67e-06	9.39e-05	Glycine cleavage system H protein 1 (AHRD V1 **** B6UHJ7_MAIZE)%3B contains Interpro domain(s) IPR017453 Glycine cleavage H-protein%2C subgroup	AT1G32470	Single hybrid motif superfamily protein [Source:TAIR_LOCUS;Acc:AT1G32470]
Solyc09g090130.2	2.65	0.00223	0.018	Myb-related transcription factor (AHRD V1 **** A7ULI0_DATME)%3B contains Interpro domain(s) IPR015495 Myb transcription factor	AT3G23250	myb domain protein 15 [Source:TAIR_LOCUS;Acc:AT3G23250]
Solyc10g080190.1	2.65	1.24e-08	1.06e-06	Atozi1 (Fragment) (AHRD V1 **-- A6N1R6_ORYSI)%3B contains Interpro domain(s) IPR009515 Protein of unknown function DUF1138	AT1G01170	Protein of unknown function (DUF1138) [Source:TAIR_LOCUS;Acc:AT1G01170]
Solyc12g049280.1	2.65	2.21e-06	8.09e-05	NAD-dependent epimerase/dehydratase (AHRD V1 **-- Q3MEG2_ANAVT)%3B contains Interpro domain(s) IPR016040 NAD(P)-binding domain	AT1G72640	NAD(P)-binding Rossmann-fold superfamily protein [Source:TAIR_LOCUS;Acc:AT1G72640]
Solyc04g078790.2	2.64	0.00562	0.0349	BHLH transcription factor-like (AHRD V1 *--- Q8S0N2_ORYSJ)%3B contains Interpro domain(s) IPR001092 Basic helix-loop-helix dimerisation region bHLH	AT5G09750	basic helix-loop-helix (bHLH) DNA-binding superfamily protein [Source:TAIR_LOCUS;Acc:AT5G09750]
Solyc05g007120.2	2.64	1.31e-05	0.000349	Receptor like kinase%2C RLK	AT1G14390	Leucine-rich repeat protein kinase family protein [Source:TAIR_LOCUS;Acc:AT1G14390]
Solyc05g026240.1	2.64	1.64e-05	0.000424	LRR receptor-like serine/threonine-protein kinase%2C RLP	AT2G19780	Leucine-rich repeat (LRR) family protein [Source:TAIR_LOCUS;Acc:AT2G19780]
Solyc06g009400.2	2.64	3.18e-09	3.27e-07	Nitrogen regulatory protein P-II (AHRD V1 *-*- Q8DLA5_THEEB)%3B contains Interpro domain(s) IPR017918 Nitrogen regulatory protein PII%2C conserved site IPR002187 Nitrogen regulatory protein PII	AT4G01900	GLNB1 homolog [Source:TAIR_LOCUS;Acc:AT4G01900]
Solyc11g005070.1	2.64	0.00237	0.0187	Amino acid permease (AHRD V1 ***- B9GU10_POPTR)%3B contains Interpro domain(s) IPR013057 Amino acid transporter%2C transmembrane	AT1G44100	amino acid permease 5 [Source:TAIR_LOCUS;Acc:AT1G44100]
Solyc12g088530.1	2.64	0.000663	0.00736	Cyclin A-like protein (AHRD V1 ***- Q40492_TOBAC)%3B contains Interpro domain(s) IPR015453 G2/mitotic-specific cyclin A	AT1G47210	cyclin-dependent protein kinase 3;2 [Source:TAIR_LOCUS;Acc:AT1G47210]
Solyc12g094730.1	2.64	0.00301	0.0222	AT-rich interactive domain-containing protein 3A (AHRD V1 *-*- ARI3A_DANRE)%3B contains Interpro domain(s) IPR001606 AT-rich interaction region	AT1G20910	ARID/BRIGHT DNA-binding domain-containing protein [Source:TAIR_LOCUS;Acc:AT1G20910]
Solyc05g014390.2	2.63	2.33e-06	8.43e-05	ABC transporter C family member 3 (AHRD V1 **-- AB3C_ARATH)%3B contains Interpro domain(s) IPR003439 ABC transporter-like	AT1G71330	non-intrinsic ABC protein 5 [Source:TAIR_LOCUS;Acc:AT1G71330]
Solyc06g075520.2	2.63	0.0044	0.0291	Dehydroascorbate reductase 1 (Fragment) (AHRD V1 ***- B8YGQ8_SOLLC)%3B contains Interpro domain(s) IPR010987 Glutathione S-transferase%2C C-terminal-like	AT1G19550	Glutathione S-transferase family protein [Source:TAIR_LOCUS;Acc:AT1G19550]
Solyc07g063740.2	2.62	1.75e-07	1.02e-05	Ferredoxin-like (AHRD V1 ***- Q6EP30_ORYSJ)
Solyc12g009680.1	2.62	0.000123	0.00208	Adiponectin receptor protein 2 (AHRD V1 ***- B0W6M8_CULQU)%3B contains Interpro domain(s) IPR004254 Hly-III related	AT5G20270	heptahelical transmembrane protein1 [Source:TAIR_LOCUS;Acc:AT5G20270]
Solyc12g042300.1	2.62	0.00333	0.0238	Solute carrier family 15 member 4 (AHRD V1 **-- S15A4_BOVIN)%3B contains Interpro domain(s) IPR000109 TGF-beta receptor%2C type I/II extracellular region	AT1G62200	Major facilitator superfamily protein [Source:TAIR_LOCUS;Acc:AT1G62200]
Solyc12g098850.1	2.62	4.61e-05	0.000938	Soluble diacylglycerol acyltransferase (AHRD V1 *-*- B9S020_RICCO)%3B contains Interpro domain(s) IPR012336 Thioredoxin-like fold	AT1G48300	unknown protein; FUNCTIONS IN: molecular_function unknown; INVOLVED IN: biological_process unknown; LOCATED IN: endomembrane system; EXPRESSED IN: 24 plant structures; EXPRESSED DURING: 15 growth stages; Has 96 Blast hits to 87 proteins in 37 specie /.../hae - 0; Bacteria - 2; Metazoa - 12; Fungi - 2; Plants - 65; Viruses - 0; Other Eukaryotes - 15 (source: NCBI BLink). [Source:TAIR_LOCUS;Acc:AT1…
Solyc01g007420.2	2.61	0.00773	0.0437	Cytochrome b6-f complex subunit 6 (AHRD V1 *-*- Q5K3U2_9MAGN)%3B contains Interpro domain(s) IPR007802 Cytochrome b6/f complex subunit VI
Solyc01g096360.2	2.61	0.000904	0.00928	Rho GTPase activating protein 2 (AHRD V1 ***- Q6UQ72_ORYSJ)%3B contains Interpro domain(s) IPR000198 RhoGAP	AT2G46710	Rho GTPase activating protein with PAK-box/P21-Rho-binding domain [Source:TAIR_LOCUS;Acc:AT2G46710]
Solyc10g086180.1	2.61	0.00191	0.0161	Phenylalanine ammonia-lyase (AHRD V1 ***- D2CFQ1_9SOLA)%3B contains Interpro domain(s) IPR005922 Phenylalanine ammonia-lyase	AT2G37040	PHE ammonia lyase 1 [Source:TAIR_LOCUS;Acc:AT2G37040]
Solyc11g072860.1	2.61	1.18e-05	0.000319	Histone H4 (AHRD V1 ***- B6T0P4_MAIZE)%3B contains Interpro domain(s) IPR001951 Histone H4
Solyc10g074950.1	2.6	0.000546	0.00639	Unknown Protein (AHRD V1)%3B contains Interpro domain(s) IPR006747 Protein of unknown function DUF599	AT5G43180	Protein of unknown function, DUF599 [Source:TAIR_LOCUS;Acc:AT5G43180]
Solyc12g006260.1	2.6	0.000317	0.00425	Glycine rich protein-interacting protein (AHRD V1 ***- Q4U602_TOBAC)
Solyc12g013690.1	2.6	7.16e-08	4.74e-06	Monooxygenase FAD-binding protein (AHRD V1 **-- Q1B616_MYCSS)%3B contains Interpro domain(s) IPR003042 Aromatic-ring hydroxylase-like	AT4G38540	FAD/NAD(P)-binding oxidoreductase family protein [Source:TAIR_LOCUS;Acc:AT4G38540]
Solyc05g026570.2	2.59	0.000688	0.00756	Unknown Protein (AHRD V1)	AT2G01590	chlororespiratory reduction 3 [Source:TAIR_LOCUS;Acc:AT2G01590]
Solyc10g039290.1	2.59	0.00659	0.039	Peptide transporter-like protein (AHRD V1 **-* Q9LSE8_ARATH)%3B contains Interpro domain(s) IPR000109 TGF-beta receptor%2C type I/II extracellular region
Solyc11g066430.1	2.59	2.74e-07	1.47e-05	Histone H2B (AHRD V1 ***- B9T301_RICCO)%3B contains Interpro domain(s) IPR000558 Histone H2B	AT1G07790	Histone superfamily protein [Source:TAIR_LOCUS;Acc:AT1G07790]
Solyc09g014480.1	2.58	0.000694	0.00761	Polygalacturonase inhibitor protein (AHRD V1 ***- Q40160_SOLLC)%3B contains Interpro domain(s) IPR013210 Leucine-rich repeat%2C N-terminal	AT5G06860	polygalacturonase inhibiting protein 1 [Source:TAIR_LOCUS;Acc:AT5G06860]
Solyc10g005930.1	2.58	1.01e-12	2.87e-10	Phosphoribosyl-AMP cyclohydrolase (AHRD V1 *-** Q1IX38_DEIGD)%3B contains Interpro domain(s) IPR002496 Phosphoribosyl-AMP cyclohydrolase	AT1G31860	histidine biosynthesis bifunctional protein (HISIE) [Source:TAIR_LOCUS;Acc:AT1G31860]
Solyc01g079110.2	2.57	2.46e-05	0.00058	Histone H3 (AHRD V1 ***- D8L9K7_WHEAT)%3B contains Interpro domain(s) IPR000164 Histone H3	AT5G65350	histone 3 11 [Source:TAIR_LOCUS;Acc:AT5G65350]
Solyc02g068070.2	2.57	0.00114	0.011	Lipase (AHRD V1 **** Q1XBG1_RICCO)%3B contains Interpro domain(s) IPR006693 AB-hydrolase associated lipase region	AT5G14180	Myzus persicae-induced lipase 1 [Source:TAIR_LOCUS;Acc:AT5G14180]
Solyc07g006600.1	2.57	0.00167	0.0145	GDU1 (AHRD V1 *-*- B6TNE4_MAIZE)
Solyc08g082570.2	2.57	1.21e-08	1.04e-06	CccP Conserved Cys-containing protein (IC) (AHRD V1 *-*- Q01E94_OSTTA)	AT5G42070	unknown protein; FUNCTIONS IN: molecular_function unknown; INVOLVED IN: biological_process unknown; LOCATED IN: chloroplast thylakoid membrane, chloroplast; EXPRESSED IN: 21 plant structures; EXPRESSED DURING: 13 growth stages; Has 30201 Blast hits /.../22 proteins in 780 species: Archae - 12; Bacteria - 1396; Metazoa - 17338; Fungi - 3422; Plants - 5037; Viruses - 0; Other Eukaryotes - 2996 (sou…
Solyc02g083570.2	2.56	2.29e-06	8.33e-05	Ubiquitin-conjugating enzyme E2 10 (AHRD V1 ***- UBC10_ARATH)%3B contains Interpro domain(s) IPR000608 Ubiquitin-conjugating enzyme%2C E2	AT2G16740	ubiquitin-conjugating enzyme 29 [Source:TAIR_LOCUS;Acc:AT2G16740]
Solyc03g095490.2	2.56	0.00934	0.05	Receptor like kinase%2C RLK	AT5G05160	Leucine-rich repeat protein kinase family protein [Source:TAIR_LOCUS;Acc:AT5G05160]
Solyc03g097440.2	2.56	0.000698	0.00763	11-beta-hydroxysteroid dehydrogenase-like (AHRD V1 **** Q9LUF1_ARATH)%3B contains Interpro domain(s) IPR002347 Glucose/ribitol dehydrogenase	AT5G50600	hydroxysteroid dehydrogenase 1 [Source:TAIR_LOCUS;Acc:AT5G50600]
Solyc08g061560.2	2.56	0.0021	0.0172	Receptor like kinase%2C RLK	AT2G26330	Leucine-rich receptor-like protein kinase family protein [Source:TAIR_LOCUS;Acc:AT2G26330]
Solyc09g042230.1	2.56	0.00157	0.0139	Unknown Protein (AHRD V1)
Solyc01g108870.2	2.55	0.000892	0.00922	Gibberellin 20 oxidase 2 (AHRD V1 **-- B6TF99_MAIZE)%3B contains Interpro domain(s) IPR005123 Oxoglutarate and iron-dependent oxygenase	AT3G19000	2-oxoglutarate (2OG) and Fe(II)-dependent oxygenase superfamily protein [Source:TAIR_LOCUS;Acc:AT3G19000]
Solyc02g031950.2	2.55	1.8e-05	0.000455	Pathogenesis-related protein-like protein (AHRD V1 ***- Q8L9B0_ARATH)	AT1G78780	pathogenesis-related family protein [Source:TAIR_LOCUS;Acc:AT1G78780]
Solyc02g064720.2	2.55	6.69e-05	0.00127	Phototropic-responsive NPH3 family protein (AHRD V1 **-- D7MMM6_ARALY)%3B contains Interpro domain(s) IPR004249 NPH3	AT3G49970	Phototropic-responsive NPH3 family protein [Source:TAIR_LOCUS;Acc:AT3G49970]
Solyc09g011570.2	2.55	0.00582	0.0357	Glutathione S-transferase-like protein (AHRD V1 **** A8DUB0_SOLLC)%3B contains Interpro domain(s) IPR004046 Glutathione S-transferase%2C C-terminal	AT2G29420	glutathione S-transferase tau 7 [Source:TAIR_LOCUS;Acc:AT2G29420]
Solyc02g020940.2	2.54	4.83e-05	0.000971	Glyceraldehyde-3-phosphate dehydrogenase (AHRD V1 **** D7UNZ5_BRARC)%3B contains Interpro domain(s) IPR000173 Glyceraldehyde 3-phosphate dehydrogenase	AT1G12900	glyceraldehyde 3-phosphate dehydrogenase A subunit 2 [Source:TAIR_LOCUS;Acc:AT1G12900]
Solyc04g011390.1	2.54	5.8e-06	0.000177	Histone H4 (AHRD V1 ***- B6T0P4_MAIZE)%3B contains Interpro domain(s) IPR001951 Histone H4
Solyc04g051580.2	2.54	1.13e-12	3.14e-10	Mitochondrial carrier C12B10.09 (AHRD V1 ***- B6TYC7_MAIZE)%3B contains Interpro domain(s) IPR002067 Mitochondrial carrier protein	AT4G39460	S-adenosylmethionine carrier 1 [Source:TAIR_LOCUS;Acc:AT4G39460]
Solyc05g009700.2	2.54	0.00107	0.0105	Histidine amino acid transporter (AHRD V1 **** Q85V22_ORYSI)%3B contains Interpro domain(s) IPR013057 Amino acid transporter%2C transmembrane	AT1G25530	Transmembrane amino acid transporter family protein [Source:TAIR_LOCUS;Acc:AT1G25530]
Solyc06g072700.2	2.54	9.59e-06	0.000271	Metal ion binding protein (AHRD V1 *--* B6U064_MAIZE)%3B contains Interpro domain(s) IPR006121 Heavy metal transport/detoxification protein	AT5G50740	Heavy metal transport/detoxification superfamily protein [Source:TAIR_LOCUS;Acc:AT5G50740]
Solyc03g005770.1	2.53	0.00012	0.00205	Chlorophyll a-b binding protein 3C-like (AHRD V1 **** Q2XTE0_SOLTU)%3B contains Interpro domain(s) IPR001344 Chlorophyll A-B binding protein	AT1G29910	chlorophyll A/B binding protein 3 [Source:TAIR_LOCUS;Acc:AT1G29910]
Solyc03g006010.2	2.53	0.000365	0.00475
Solyc04g050620.2	2.53	0.00298	0.0222	Cytochrome P450
Solyc07g064320.1	2.53	8.56e-05	0.00156	Unknown Protein (AHRD V1)	AT5G54850	unknown protein; Has 1807 Blast hits to 1807 proteins in 277 species: Archae - 0; Bacteria - 0; Metazoa - 736; Fungi - 347; Plants - 385; Viruses - 0; Other Eukaryotes - 339 (source: NCBI BLink). [Source:TAIR_LOCUS;Acc:AT5G54850]
Solyc09g010690.2	2.53	1.06e-05	0.000293	Ankyrin repeat domain-containing protein 28 (AHRD V1 ***- B6TJ47_MAIZE)%3B contains Interpro domain(s) IPR002110 Ankyrin	AT2G28840	XB3 ortholog 1 in Arabidopsis thaliana [Source:TAIR_LOCUS;Acc:AT2G28840]
Solyc09g015010.2	2.53	0.00108	0.0105	Unknown Protein (AHRD V1)
Solyc10g005750.2	2.53	0.000547	0.0064	Calcium-dependent protein kinase (AHRD V1 **-* B2KTA9_WHEAT)%3B contains Interpro domain(s) IPR011992 EF-Hand type	AT4G26470	Calcium-binding EF-hand family protein [Source:TAIR_LOCUS;Acc:AT4G26470]
Solyc12g056850.1	2.53	2.23e-07	1.24e-05	Co-chaperone protein DnaJ (AHRD V1 *-*- A7I1Z6_CAMHC)%3B contains Interpro domain(s) IPR001623 Heat shock protein DnaJ%2C N-terminal	AT1G77930	Chaperone DnaJ-domain superfamily protein [Source:TAIR_LOCUS;Acc:AT1G77930]
Solyc01g097770.2	2.52	0.000875	0.00908	Serine/threonine protein kinase (AHRD V1 *-** D2V878_NAEGR)%3B contains Interpro domain(s) IPR002290 Serine/threonine protein kinase	AT5G58140	phototropin 2 [Source:TAIR_LOCUS;Acc:AT5G58140]
Solyc02g031960.2	2.52	8.91e-05	0.00161	Oil palm polygalacturonase allergen PEST361 (AHRD V1 ***- A1KXJ4_ELAGV)%3B contains Interpro domain(s) IPR007524 Pectate lyase%2C N-terminal
Solyc04g016460.2	2.52	4.6e-06	0.000148	Unknown Protein (AHRD V1)
Solyc04g054930.2	2.52	1.03e-05	0.000286	Trehalose-6-phosphate phosphatase-like protein (AHRD V1 ***- Q9LX18_ARATH)%3B contains Interpro domain(s) IPR003337 Trehalose-phosphatase	AT2G22190	Haloacid dehalogenase-like hydrolase (HAD) superfamily protein [Source:TAIR_LOCUS;Acc:AT2G22190]
Solyc09g057790.2	2.52	3.51e-08	2.61e-06	SnRK1-interacting protein 1 (AHRD V1 ***- B6ST86_MAIZE)
Solyc01g010180.2	2.51	0.00024	0.00342	Unknown Protein (AHRD V1)
Solyc01g080410.2	2.51	0.00019	0.00288	Peptide methionine sulfoxide reductase msrB (AHRD V1 ***- B6T2C6_MAIZE)%3B contains Interpro domain(s) IPR002579 Methionine sulphoxide reductase B
Solyc01g109790.2	2.5	0.000239	0.00342	Glucose-1-phosphate adenylyltransferase (AHRD V1 **** Q15I66_SOLLC)%3B contains Interpro domain(s) IPR011831 Glucose-1-phosphate adenylyltransferase IPR005836 ADP-glucose pyrophosphorylase%2C conserved site	AT2G21590	Glucose-1-phosphate adenylyltransferase family protein [Source:TAIR_LOCUS;Acc:AT2G21590]
Solyc02g089080.2	2.5	7.86e-05	0.00145	Rapid alkalinization factor 5 (AHRD V1 *-*- Q6DN46_SOLCH)
Solyc03g026210.2	2.5	0.000415	0.00522	Dihydrodipicolinate reductase family protein (AHRD V1 ***- D7MRM8_ARALY)%3B contains Interpro domain(s) IPR011770 Dihydrodipicolinate reductase%2C bacterial and plant	AT5G52100	Dihydrodipicolinate reductase, bacterial/plant [Source:TAIR_LOCUS;Acc:AT5G52100]
Solyc03g112090.2	2.5	0.00687	0.04	Component of high affinity nitrate transporter (AHRD V1 *--- D2KTV0_LOTJA)	AT5G50200	nitrate transmembrane transporters [Source:TAIR_LOCUS;Acc:AT5G50200]
Solyc03g112220.1	2.5	6.55e-06	0.000197	Unknown Protein (AHRD V1)
Solyc04g076140.2	2.49	0.00685	0.0399	Rho GTPase activating protein 12 (AHRD V1 *-** B2RUJ8_MOUSE)%3B contains Interpro domain(s) IPR000198 RhoGAP	AT4G24580	Rho GTPase activation protein (RhoGAP) with PH domain [Source:TAIR_LOCUS;Acc:AT4G24580]
Solyc04g081300.2	2.49	2.01e-06	7.49e-05	Endoglucanase 1 (AHRD V1 ***- B6U0J0_MAIZE)%3B contains Interpro domain(s) IPR001701 Glycoside hydrolase%2C family 9	AT1G19940	glycosyl hydrolase 9B5 [Source:TAIR_LOCUS;Acc:AT1G19940]
Solyc09g082650.2	2.49	2.45e-07	1.35e-05	Acireductone dioxygenase (AHRD V1 **** A8UGP3_SOLTU)%3B contains Interpro domain(s) IPR004313 Acireductone dioxygenase%2C ARD	AT2G26400	acireductone dioxygenase 3 [Source:TAIR_LOCUS;Acc:AT2G26400]
Solyc01g107590.2	2.48	0.000181	0.00277	Cinnamyl alcohol dehydrogenase (AHRD V1 **** C1IC55_GOSHI)%3B contains Interpro domain(s) IPR002085 Alcohol dehydrogenase superfamily%2C zinc-containing	AT3G19450	GroES-like zinc-binding alcohol dehydrogenase family protein [Source:TAIR_LOCUS;Acc:AT3G19450]
Solyc03g034330.1	2.48	0.003	0.0222	Lipid transfer protein (AHRD V1 ***- A5JUZ7_SESIN)%3B contains Interpro domain(s) IPR013770 Plant lipid transfer protein and hydrophobic protein%2C helical	AT1G07747	Bifunctional inhibitor/lipid-transfer protein/seed storage 2S albumin superfamily protein [Source:TAIR_LOCUS;Acc:AT1G07747]
Solyc07g007550.2	2.48	0.000705	0.00768	Heparanase (AHRD V1 **** A2Y9Y7_ORYSI)%3B contains Interpro domain(s) IPR005199 Glycoside hydrolase family 79%2C N-terminal	AT5G34940	glucuronidase 3 [Source:TAIR_LOCUS;Acc:AT5G34940]
Solyc10g045380.1	2.48	0.00233	0.0185	Vacuolar protein sorting protein 62 (AHRD V1 *--- C5GF44_AJEDR)%3B contains Interpro domain(s) IPR009291 Protein of unknown function DUF946%2C plant	AT2G44230	Plant protein of unknown function (DUF946) [Source:TAIR_LOCUS;Acc:AT2G44230]
Solyc11g010690.1	2.48	0.00865	0.0474	Nucleobase ascorbate transporter (AHRD V1 *--- B9MYJ5_POPTR)%3B contains Interpro domain(s) IPR006043 Xanthine/uracil/vitamin C permease	AT4G38050	Xanthine/uracil permease family protein [Source:TAIR_LOCUS;Acc:AT4G38050]
Solyc12g098900.1	2.48	0.00409	0.0276	Late embryogenesis abundant protein D-29 (AHRD V1 *-*- LEA29_GOSHI)
Solyc09g072880.2	2.47	8.08e-07	3.54e-05	Chloroplast FLU-like protein (Fragment) (AHRD V1 *--- D2K2R8_PICAB)%3B contains Interpro domain(s) IPR011990 Tetratricopeptide-like helical	AT3G14110	Tetratricopeptide repeat (TPR)-like superfamily protein [Source:TAIR_LOCUS;Acc:AT3G14110]
Solyc11g065530.1	2.47	0.000185	0.00282	Lipase (Fragment) (AHRD V1 ***- Q9ZTW1_DIACA)%3B contains Interpro domain(s) IPR002921 Lipase%2C class 3	AT1G51440	alpha/beta-Hydrolases superfamily protein [Source:TAIR_LOCUS;Acc:AT1G51440]
Solyc12g017250.1	2.47	4.77e-06	0.000152	photosystem II polypeptide (AHRD V1 ***- Q6V7X5_TRIPR)%3B contains Interpro domain(s) IPR006814 Photosystem II protein PsbR	AT1G79040	photosystem II subunit R [Source:TAIR_LOCUS;Acc:AT1G79040]
Solyc01g079580.2	2.46	0.000178	0.00274	DNAJ heat shock N-terminal domain-containing protein (AHRD V1 ***- D7LGN0_ARALY)%3B contains Interpro domain(s) IPR011990 Tetratricopeptide-like helical	AT1G02650	Tetratricopeptide repeat (TPR)-like superfamily protein [Source:TAIR_LOCUS;Acc:AT1G02650]
Solyc01g081480.2	2.46	0.00146	0.0132	Genomic DNA chromosome 5 P1 clone MVA3 (AHRD V1 **-- Q9FN84_ARATH)	AT5G17670	alpha/beta-Hydrolases superfamily protein [Source:TAIR_LOCUS;Acc:AT5G17670]
Solyc05g014300.1	2.46	0.00387	0.0265	Unknown Protein (AHRD V1)
Solyc07g054060.2	2.46	0.000754	0.00807	Unknown Protein (AHRD V1)
Solyc12g010800.1	2.46	4.94e-05	0.000987	BZIP transcription factor family protein (AHRD V1 ***- D7LW03_ARALY)%3B contains Interpro domain(s) IPR011700 Basic leucine zipper	AT2G42380	Basic-leucine zipper (bZIP) transcription factor family protein [Source:TAIR_LOCUS;Acc:AT2G42380]
Solyc12g019020.1	2.46	0.00247	0.0194	Unknown Protein (AHRD V1)
Solyc01g010360.2	2.45	0.00469	0.0305	14-3-3-like protein GF14 epsilon (AHRD V1 **-- 14310_ARATH)%3B contains Interpro domain(s) IPR000308 14-3-3 protein	AT1G26480	general regulatory factor 12 [Source:TAIR_LOCUS;Acc:AT1G26480]
Solyc04g015520.2	2.45	0.000323	0.00432	DNA binding protein (AHRD V1 **** B6TND2_MAIZE)%3B contains Interpro domain(s) IPR005516 Remorin%2C C-terminal region	AT2G41870	Remorin family protein [Source:TAIR_LOCUS;Acc:AT2G41870]
Solyc06g059800.2	2.45	4.95e-05	0.000988	Protein-P-II uridylyltransferase (AHRD V1 *--- Q1YFE2_MOBAS)%3B contains Interpro domain(s) IPR002912 Amino acid-binding ACT	AT1G76990	ACT domain repeat 3 [Source:TAIR_LOCUS;Acc:AT1G76990]
Solyc07g043460.2	2.45	0.0041	0.0276	Cytochrome P450 (AHRD V1 ***- A9ZT56_COPJA)%3B contains Interpro domain(s) IPR002401 Cytochrome P450%2C E-class%2C group I	AT3G14690	cytochrome P450, family 72, subfamily A, polypeptide 15 [Source:TAIR_LOCUS;Acc:AT3G14690]
Solyc08g006720.2	2.45	2.33e-11	4.5e-09	Glutathione peroxidase (AHRD V1 ***- D6BR59_9ROSI)%3B contains Interpro domain(s) IPR000889 Glutathione peroxidase	AT2G25080	glutathione peroxidase 1 [Source:TAIR_LOCUS;Acc:AT2G25080]
Solyc09g014350.2	2.45	0.0035	0.0246	Glycerol-3-phosphate acyltransferase 6 (AHRD V1 **** D7LKT2_ARALY)%3B contains Interpro domain(s) IPR002123 Phospholipid/glycerol acyltransferase	AT2G38110	glycerol-3-phosphate acyltransferase 6 [Source:TAIR_LOCUS;Acc:AT2G38110]
Solyc01g009020.2	2.44	1.78e-07	1.03e-05	Cysteine proteinase inhibitor (AHRD V1 **** Q2VY67_9ERIC)%3B contains Interpro domain(s) IPR000010 Proteinase inhibitor I25%2C cystatin	AT2G40880	cystatin A [Source:TAIR_LOCUS;Acc:AT2G40880]
Solyc02g062230.1	2.43	0.0015	0.0134	Auxin-induced SAUR-like protein (AHRD V1 ***- Q8S349_CAPAN)%3B contains Interpro domain(s) IPR003676 Auxin responsive SAUR protein	AT2G18010	SAUR-like auxin-responsive protein family [Source:TAIR_LOCUS;Acc:AT2G18010]
Solyc08g081790.1	2.43	0.00531	0.0334	Dirigent protein (AHRD V1 ***- Q9SDR7_FORIN)%3B contains Interpro domain(s) IPR004265 Plant disease resistance response protein
Solyc01g006100.2	2.42	0.00436	0.0289	Cytosine-specific methyltransferase (AHRD V1 *-*- B4XTS9_ELAGV)%3B contains Interpro domain(s) IPR001525 C-5 cytosine-specific DNA methylase	AT1G69770	chromomethylase 3 [Source:TAIR_LOCUS;Acc:AT1G69770]
Solyc03g114970.2	2.42	1.22e-07	7.38e-06	Nitrilase associated protein-like (Fragment) (AHRD V1 *--- Q1HEA6_MUSAC)	AT3G02180	SPIRAL1-like3 [Source:TAIR_LOCUS;Acc:AT3G02180]
Solyc04g008950.2	2.42	0.000391	0.00501	FIP1 (AHRD V1 **-- B6U778_MAIZE)%3B contains Interpro domain(s) IPR004182 GRAM	AT5G08350	GRAM domain-containing protein / ABA-responsive protein-related [Source:TAIR_LOCUS;Acc:AT5G08350]
Solyc07g056430.2	2.42	9.11e-08	5.8e-06	Glutathione S-transferase-like protein (AHRD V1 **** Q8GVD1_SOLLC)%3B contains Interpro domain(s) IPR004046 Glutathione S-transferase%2C C-terminal	AT1G17170	glutathione S-transferase TAU 24 [Source:TAIR_LOCUS;Acc:AT1G17170]
Solyc08g080400.1	2.42	0.00169	0.0146	GRAS family transcription factor (Fragment) (AHRD V1 *--* B1Q3B1_BRACM)%3B contains Interpro domain(s) IPR005202 GRAS transcription factor	AT1G63100	GRAS family transcription factor [Source:TAIR_LOCUS;Acc:AT1G63100]
Solyc01g091040.2	2.41	0.00433	0.0288	Cysteine-rich repeat secretory protein 15 (AHRD V1 ***- CRR15_ARATH)%3B contains Interpro domain(s) IPR002902 Protein of unknown function DUF26	AT3G60720	plasmodesmata-located protein 8 [Source:TAIR_LOCUS;Acc:AT3G60720]
Solyc02g086470.2	2.41	0.000529	0.00623	WD repeat protein (AHRD V1 **-- B8MBM8_TALSN)%3B contains Interpro domain(s) IPR020472 G-protein beta WD-40 repeat%2C region	AT3G27640	Transducin/WD40 repeat-like superfamily protein [Source:TAIR_LOCUS;Acc:AT3G27640]
Solyc05g006070.2	2.41	4.38e-07	2.13e-05	RNA recognition motif (RRM)-containing protein-like (AHRD V1 *-*- Q6Z867_ORYSJ)%3B contains Interpro domain(s) IPR000504 RNA recognition motif%2C RNP-1	AT1G70200	RNA-binding (RRM/RBD/RNP motifs) family protein [Source:TAIR_LOCUS;Acc:AT1G70200]
Solyc06g049030.2	2.41	0.00187	0.0158	Ring finger protein (AHRD V1 ***- O49869_HORVU)%3B contains Interpro domain(s) IPR018957 Zinc finger%2C C3HC4 RING-type	AT3G10910	RING/U-box superfamily protein [Source:TAIR_LOCUS;Acc:AT3G10910]
Solyc01g006980.2	2.4	5.38e-10	7.03e-08	Malonyl CoA-acyl carrier protein transacylase containing protein expressed (AHRD V1 ***- Q10MS3_ORYSJ)%3B contains Interpro domain(s) IPR004410 Malonyl CoA-acyl carrier protein transacylase	AT2G30200	catalytics;transferases;[acyl-carrier-protein] S-malonyltransferases;binding [Source:TAIR_LOCUS;Acc:AT2G30200]
Solyc01g087160.2	2.4	0.00425	0.0283	Unknown Protein (AHRD V1)
Solyc02g081570.2	2.4	0.00246	0.0193	Yellow stripe-like protein 2.1 (Fragment) (AHRD V1 ***- B4ZYE4_BRAJU)%3B contains Interpro domain(s) IPR004813 Oligopeptide transporter OPT superfamily	AT1G65730	YELLOW STRIPE like 7 [Source:TAIR_LOCUS;Acc:AT1G65730]
Solyc05g005960.2	2.4	5.58e-06	0.000172	Peptide transporter 1 (AHRD V1 **-* Q7XAC3_VICFA)%3B contains Interpro domain(s) IPR000109 TGF-beta receptor%2C type I/II extracellular region	AT5G11570	Major facilitator superfamily protein [Source:TAIR_LOCUS;Acc:AT5G11570]
Solyc06g084540.2	2.4	8.72e-08	5.58e-06	Universal stress protein (AHRD V1 ***- B4UW73_ARAHY)%3B contains Interpro domain(s) IPR006016 UspA	AT2G47710	Adenine nucleotide alpha hydrolases-like superfamily protein [Source:TAIR_LOCUS;Acc:AT2G47710]
Solyc01g110560.2	2.39	0.000659	0.00732	Auxin responsive SAUR protein (AHRD V1 *-*- Q1SN26_MEDTR)%3B contains Interpro domain(s) IPR003676 Auxin responsive SAUR protein	AT4G34750	SAUR-like auxin-responsive protein family [Source:TAIR_LOCUS;Acc:AT4G34750]
Solyc02g090430.2	2.39	0.00044	0.00544	Protein serine/threonine kinase (AHRD V1 *-** D3BP85_POLPA)%3B contains Interpro domain(s) IPR002290 Serine/threonine protein kinase	AT5G66850	mitogen-activated protein kinase kinase kinase 5 [Source:TAIR_LOCUS;Acc:AT5G66850]
Solyc03g031800.2	2.39	0.00333	0.0238	Xyloglucan endotransglucosylase/hydrolase 1 (AHRD V1 **** C0IRG0_9ERIC)%3B contains Interpro domain(s) IPR016455 Xyloglucan endotransglucosylase/hydrolase	AT1G11545	xyloglucan endotransglucosylase/hydrolase 8 [Source:TAIR_LOCUS;Acc:AT1G11545]
Solyc03g095870.1	2.39	0.00019	0.00289	Unknown Protein (AHRD V1)
Solyc04g008970.2	2.39	0.0009	0.00926	FIP1 (AHRD V1 **-- B6U778_MAIZE)%3B contains Interpro domain(s) IPR004182 GRAM	AT5G08350	GRAM domain-containing protein / ABA-responsive protein-related [Source:TAIR_LOCUS;Acc:AT5G08350]
Solyc04g053130.2	2.39	8.79e-06	0.000252	LHC-related protein (AHRD V1 **-- D8SUY7_SELML)	AT2G21970	stress enhanced protein 2 [Source:TAIR_LOCUS;Acc:AT2G21970]
Solyc04g071610.2	2.39	1.42e-05	0.000372	Water-stress inducible protein 3 (Fragment) (AHRD V1 ---- Q5G112_PINTA)%3B contains Interpro domain(s) IPR003496 ABA/WDS induced protein
Solyc08g074480.1	2.39	0.00763	0.0433	Cortical cell-delineating protein (AHRD V1 **-- B6UGA2_MAIZE)%3B contains Interpro domain(s) IPR013770 Plant lipid transfer protein and hydrophobic protein%2C helical	AT2G45180	Bifunctional inhibitor/lipid-transfer protein/seed storage 2S albumin superfamily protein [Source:TAIR_LOCUS;Acc:AT2G45180]
Solyc08g077460.2	2.39	2.66e-06	9.37e-05	S-ribonuclease binding protein SBP1 (Fragment) (AHRD V1 *--- Q9M5Q3_PETHY)%3B contains Interpro domain(s) IPR017066 S-ribonuclease binding protein%2C SBP1%2C pollen	AT1G32740	SBP (S-ribonuclease binding protein) family protein [Source:TAIR_LOCUS;Acc:AT1G32740]
Solyc01g097990.2	2.38	0.000339	0.00449	Acetyltransferase GNAT family protein expressed (AHRD V1 ***- Q852L8_ORYSJ)%3B contains Interpro domain(s) IPR016181 Acyl-CoA N-acyltransferase	AT3G22560	Acyl-CoA N-acyltransferases (NAT) superfamily protein [Source:TAIR_LOCUS;Acc:AT3G22560]
Solyc01g111070.2	2.38	0.00249	0.0195	Chalcone synthase family protein (AHRD V1 ***- Q460V0_ARATH)%3B contains Interpro domain(s) IPR011141 Polyketide synthase%2C type III	AT4G34850	Chalcone and stilbene synthase family protein [Source:TAIR_LOCUS;Acc:AT4G34850]
Solyc02g091850.1	2.38	0.00235	0.0186	Unknown Protein (AHRD V1)
Solyc03g111550.2	2.37	0.000178	0.00274	GDSL esterase/lipase At3g48460 (AHRD V1 ***- GDL57_ARATH)%3B contains Interpro domain(s) IPR001087 Lipase%2C GDSL	AT3G48460	GDSL-like Lipase/Acylhydrolase superfamily protein [Source:TAIR_LOCUS;Acc:AT3G48460]
Solyc06g060340.2	2.37	0.00567	0.0351	Chloroplast photosystem II-associated protein (AHRD V1 ***- A8HPM2_CHLRE)%3B contains Interpro domain(s) IPR001344 Chlorophyll A-B binding protein	AT1G44575	Chlorophyll A-B binding family protein [Source:TAIR_LOCUS;Acc:AT1G44575]
Solyc06g076140.2	2.37	0.000992	0.00993	Metallothionein-like protein (AHRD V1 ***- A9YTZ3_SOLTU)%3B contains Interpro domain(s) IPR000347 Plant metallothionein%2C family 15
Solyc08g006780.2	2.36	2.01e-07	1.13e-05	Complex interacting protein 9 (AHRD V1 ***- Q8LDX3_ARATH)%3B contains Interpro domain(s) IPR004401 Uncharacterised protein family UPF0133	AT2G24020	Uncharacterised BCR, YbaB family COG0718 [Source:TAIR_LOCUS;Acc:AT2G24020]
Solyc11g011580.1	2.36	0.00109	0.0106	FIP1 (AHRD V1 **-- B6U778_MAIZE)%3B contains Interpro domain(s) IPR004182 GRAM	AT5G08350	GRAM domain-containing protein / ABA-responsive protein-related [Source:TAIR_LOCUS;Acc:AT5G08350]
Solyc12g042830.1	2.36	0.00206	0.017	class I heat shock protein (AHRD V1 -**- Q69BI7_CARPA)%3B contains Interpro domain(s) IPR008978 HSP20-like chaperone	AT1G52560	HSP20-like chaperones superfamily protein [Source:TAIR_LOCUS;Acc:AT1G52560]
Solyc01g104720.2	2.35	1.34e-05	0.000354	Unknown Protein (AHRD V1)
Solyc07g008670.2	2.35	0.000235	0.00338	AT1G74160 protein (Fragment) (AHRD V1 *-*- B9DHP4_ARATH)	AT3G63430	unknown protein; BEST Arabidopsis thaliana protein match is: unknown protein (TAIR:AT1G74160.1); Has 135 Blast hits to 119 proteins in 22 species: Archae - 0; Bacteria - 2; Metazoa - 3; Fungi - 3; Plants - 119; Viruses - 0; Other Eukaryotes - 8 (sou /.../CBI BLink). [Source:TAIR_LOCUS;Acc:AT3G63430]
Solyc10g007080.2	2.35	0.00725	0.0416	Aberrant lateral root formation 5 (AHRD V1 *--- Q9LUH2_ARATH)%3B contains Interpro domain(s) IPR002528 Multi antimicrobial extrusion protein MatE
Solyc11g012910.1	2.35	5.31e-08	3.68e-06	Cation transport regulator protein (AHRD V1 ***- D8J1D8_HERSS)%3B contains Interpro domain(s) IPR006840 ChaC-like protein	AT1G44790	ChaC-like family protein [Source:TAIR_LOCUS;Acc:AT1G44790]
Solyc02g078400.2	2.34	0.000433	0.0054	Allantoinase (AHRD V1 **** Q6S4R9_ROBPS)%3B contains Interpro domain(s) IPR017593 Allantoinase	AT4G04955	allantoinase [Source:TAIR_LOCUS;Acc:AT4G04955]
Solyc07g043570.2	2.34	1.27e-09	1.49e-07	Aldo/keto reductase family protein (AHRD V1 ***- D7KG57_ARALY)%3B contains Interpro domain(s) IPR020471 Aldo/keto reductase subgroup	AT1G06690	NAD(P)-linked oxidoreductase superfamily protein [Source:TAIR_LOCUS;Acc:AT1G06690]
Solyc11g065940.1	2.34	8.66e-11	1.46e-08	Epsin 2-like protein (Fragment) (AHRD V1 *-*- D9HX40_LAGLG)%3B contains Interpro domain(s) IPR001026 Epsin%2C N-terminal	AT3G46540	ENTH/VHS family protein [Source:TAIR_LOCUS;Acc:AT3G46540]
Solyc12g005190.1	2.34	0.00182	0.0154	Phosphatase PTC7 homolog (AHRD V1 ***- C1BT38_9MAXI)%3B contains Interpro domain(s) IPR010822 Sporulation stage II%2C protein E C-terminal	AT4G16580	Protein phosphatase 2C family protein [Source:TAIR_LOCUS;Acc:AT4G16580]
Solyc01g088090.2	2.33	4.59e-07	2.21e-05	Hydrolase alpha/beta fold family protein (AHRD V1 ***- D7M5W5_ARALY)%3B contains Interpro domain(s) IPR000073 Alpha/beta hydrolase fold-1	AT5G13800	pheophytinase [Source:TAIR_LOCUS;Acc:AT5G13800]
Solyc02g081850.2	2.33	0.000221	0.00322	Amino acid transporter (AHRD V1 **** C2SWS0_BACCE)%3B contains Interpro domain(s) IPR015606 Cationic amino acid transporter	AT2G34960	cationic amino acid transporter 5 [Source:TAIR_LOCUS;Acc:AT2G34960]
Solyc02g084170.1	2.33	0.00459	0.0301	ATP-dependent Clp protease ATP-binding subunit ClpX (AHRD V1 *-*- C0EZU0_9FIRM)%3B contains Interpro domain(s) IPR004487 ClpX%2C ATPase regulatory subunit
Solyc08g062340.2	2.33	0.000528	0.00622	Class II small heat shock protein Le-HSP17.6 (AHRD V1 ***- Q96489_SOLLC)%3B contains Interpro domain(s) IPR002068 Heat shock protein Hsp20	AT5G12020	17.6 kDa class II heat shock protein [Source:TAIR_LOCUS;Acc:AT5G12020]
Solyc12g088410.1	2.33	4.33e-05	0.000902	Unknown Protein (AHRD V1)%3B contains Interpro domain(s) IPR001944 Glycoside hydrolase%2C family 35
Solyc01g079750.2	2.32	5.28e-08	3.67e-06	Protein serine/threonine kinase (AHRD V1 *-** D3BP85_POLPA)%3B contains Interpro domain(s) IPR015748 Mitogen activated protein kinase kinase kinase 3	AT3G06030	NPK1-related protein kinase 3 [Source:TAIR_LOCUS;Acc:AT3G06030]
Solyc01g081610.2	2.32	8.15e-07	3.56e-05	Beta-hexosaminidase 1 (AHRD V1 **** D3TI69_SOLLC)%3B contains Interpro domain(s) IPR015883 Glycoside hydrolase%2C family 20%2C catalytic core	AT1G05590	beta-hexosaminidase 2 [Source:TAIR_LOCUS;Acc:AT1G05590]
Solyc02g084430.2	2.32	1.22e-06	5.01e-05	COL domain class transcription factor (AHRD V1 ***- D9ZIX1_MALDO)
Solyc03g117890.2	2.32	5.31e-06	0.000164	Unknown protein DS12 from 2D-PAGE of leaf%2C chloroplastic (AHRD V1 **-- UP12_ORYSJ)	AT1G16880	uridylyltransferase-related [Source:TAIR_LOCUS;Acc:AT1G16880]
Solyc04g080010.2	2.32	3.06e-05	0.000685	UDP-glucosyltransferase (AHRD V1 **** B8QI32_9MAGN)%3B contains Interpro domain(s) IPR002213 UDP-glucuronosyl/UDP-glucosyltransferase	AT3G50740	UDP-glucosyl transferase 72E1 [Source:TAIR_LOCUS;Acc:AT3G50740]
Solyc06g076290.1	2.32	2.76e-06	9.62e-05	GRAS family transcription factor (AHRD V1 **-- B9HPF3_POPTR)%3B contains Interpro domain(s) IPR005202 GRAS transcription factor
Solyc09g010430.1	2.32	0.00342	0.0242	Unknown Protein (AHRD V1)
Solyc02g081600.2	2.31	0.000913	0.00936	Zinc transporter protein (AHRD V1 **** D5LMF9_9FABA)%3B contains Interpro domain(s) IPR004698 Zinc/iron permease%2C fungal and plant	AT3G12750	zinc transporter 1 precursor [Source:TAIR_LOCUS;Acc:AT3G12750]
Solyc04g009420.2	2.31	1.05e-06	4.46e-05	Photosystem II oxygen evolving complex protein PsbP (AHRD V1 ***- Q11A16_TRIEI)%3B contains Interpro domain(s) IPR016123 Mog1/PsbP%2C alpha/beta/alpha sandwich	AT2G28605	Photosystem II reaction center PsbP family protein [Source:TAIR_LOCUS;Acc:AT2G28605]
Solyc06g076520.1	2.31	0.000104	0.00182	class I heat shock protein (AHRD V1 ***- Q69BI7_CARPA)%3B contains Interpro domain(s) IPR002068 Heat shock protein Hsp20	AT1G53540	HSP20-like chaperones superfamily protein [Source:TAIR_LOCUS;Acc:AT1G53540]
Solyc08g066240.2	2.31	0.00256	0.0199	Decarboxylase family protein (AHRD V1 ***- A7GHE9_CLOBL)%3B contains Interpro domain(s) IPR002129 Pyridoxal phosphate-dependent decarboxylase
Solyc11g018500.1	2.31	0.00054	0.00633	Beta-galactosidase (AHRD V1 ***- B9GU11_POPTR)%3B contains Interpro domain(s) IPR001944 Glycoside hydrolase%2C family 35	AT1G77410	beta-galactosidase 16 [Source:TAIR_LOCUS;Acc:AT1G77410]
Solyc02g063510.1	2.3	0.00101	0.0101	Unknown Protein (AHRD V1)	AT2G22790	unknown protein; BEST Arabidopsis thaliana protein match is: unknown protein (TAIR:AT5G67020.1); Has 111 Blast hits to 111 proteins in 33 species: Archae - 0; Bacteria - 44; Metazoa - 0; Fungi - 0; Plants - 67; Viruses - 0; Other Eukaryotes - 0 (sou /.../CBI BLink). [Source:TAIR_LOCUS;Acc:AT2G22790]
Solyc02g084210.1	2.3	0.000895	0.00924	GDP-mannose 4 6-dehydratase (AHRD V1 **** B7XH28_NICBE)%3B contains Interpro domain(s) IPR006368 GDP-mannose 4%2C6-dehydratase	AT3G51160	NAD(P)-binding Rossmann-fold superfamily protein [Source:TAIR_LOCUS;Acc:AT3G51160]
Solyc02g085460.1	2.3	1.06e-05	0.000293	Unknown Protein (AHRD V1)
Solyc04g051470.1	2.3	1.14e-06	4.77e-05	Unknown Protein (AHRD V1)	AT4G09890	Protein of unknown function (DUF3511) [Source:TAIR_LOCUS;Acc:AT4G09890]
Solyc04g072160.2	2.3	3.05e-05	0.000681	Prostaglandin E synthase 3 (AHRD V1 **-- B4FLE3_MAIZE)%3B contains Interpro domain(s) IPR017447 CS
Solyc10g045230.1	2.3	0.00271	0.0208	Cytochrome b559 subunit alpha (AHRD V1 ***- D7KRH8_ARALY)%3B contains Interpro domain(s) IPR006217 Photosystem II protein cytochrome b559%2C alpha subunit	ATCG00580	photosystem II reaction center protein E [Source:TAIR_LOCUS;Acc:ATCG00580]
Solyc12g008320.1	2.3	0.00681	0.0398	Solute carrier family 2%2C facilitated glucose transporter member 3 (AHRD V1 ***- GTR3_CHICK)%3B contains Interpro domain(s) IPR003663 Sugar/inositol transporter	AT1G77210	sugar transporter 14 [Source:TAIR_LOCUS;Acc:AT1G77210]
Solyc01g102960.2	2.29	0.0027	0.0207	class IV heat shock protein (AHRD V1 ***- B6T3F5_MAIZE)%3B contains Interpro domain(s) IPR002068 Heat shock protein Hsp20
Solyc02g037500.1	2.29	0.000255	0.00359	Unknown Protein (AHRD V1)
Solyc05g053820.2	2.29	9.75e-07	4.19e-05	UDP-glucosyltransferase family 1 protein (AHRD V1 **** C6KI44_CITSI)%3B contains Interpro domain(s) IPR002213 UDP-glucuronosyl/UDP-glucosyltransferase
Solyc06g009350.2	2.29	1.5e-07	8.81e-06	Unknown Protein (AHRD V1)
Solyc09g011580.2	2.29	0.00452	0.0297	Glutathione S-transferase-like protein (AHRD V1 **** A8DUB0_SOLLC)%3B contains Interpro domain(s) IPR004046 Glutathione S-transferase%2C C-terminal	AT2G29420	glutathione S-transferase tau 7 [Source:TAIR_LOCUS;Acc:AT2G29420]
Solyc10g047030.1	2.29	0.00398	0.027	Beta-xylosidase 4 (AHRD V1 **** D7MRV5_ARALY)%3B contains Interpro domain(s) IPR001764 Glycoside hydrolase%2C family 3%2C N-terminal	AT3G19620	Glycosyl hydrolase family protein [Source:TAIR_LOCUS;Acc:AT3G19620]
Solyc10g078160.1	2.29	1.43e-05	0.000374	Hydroxyproline-rich glycoprotein-like (AHRD V1 ***- Q5JLQ2_ORYSJ)	AT3G10810	zinc finger (C3HC4-type RING finger) family protein [Source:TAIR_LOCUS;Acc:AT3G10810]
Solyc01g094240.2	2.28	0.00295	0.022	Short-chain dehydrogenase/reductase (AHRD V1 ***- B0KZQ5_CAPAN)%3B contains Interpro domain(s) IPR002347 Glucose/ribitol dehydrogenase	AT1G01800	NAD(P)-binding Rossmann-fold superfamily protein [Source:TAIR_LOCUS;Acc:AT1G01800]
Solyc02g070950.1	2.28	0.00173	0.0148	Chlorophyll a/b binding protein (AHRD V1 **** Q41422_SOLTU)%3B contains Interpro domain(s) IPR001344 Chlorophyll A-B binding protein	AT1G29910	chlorophyll A/B binding protein 3 [Source:TAIR_LOCUS;Acc:AT1G29910]
Solyc03g097430.1	2.28	0.00102	0.0101	Unknown Protein (AHRD V1)
Solyc07g021710.2	2.28	0.003	0.0222	Phosphatase (AHRD V1 ***- D2V497_NAEGR)%3B contains Interpro domain(s) IPR006384 Pyridoxal phosphate phosphatase-related	AT4G29530	Pyridoxal phosphate phosphatase-related protein [Source:TAIR_LOCUS;Acc:AT4G29530]
Solyc07g054290.1	2.28	1.94e-06	7.31e-05	Photosystem II family protein (AHRD V1 *-*- D7KCG4_ARALY)	AT1G03600	photosystem II family protein [Source:TAIR_LOCUS;Acc:AT1G03600]
Solyc10g038080.1	2.28	9.74e-05	0.00172	Shikimate dehydrogenase (AHRD V1 ***- B6TSW1_MAIZE)%3B contains Interpro domain(s) IPR001381 Dehydroquinase class I
Solyc11g006220.1	2.28	0.00267	0.0205	Myosin XI (AHRD V1 ***- Q5R216_TOBAC)%3B contains Interpro domain(s) IPR001609 Myosin head%2C motor region	AT1G08730	Myosin family protein with Dil domain [Source:TAIR_LOCUS;Acc:AT1G08730]
Solyc02g089160.2	2.27	8.52e-07	3.69e-05	Cytochrome P450	AT3G30180	brassinosteroid-6-oxidase 2 [Source:TAIR_LOCUS;Acc:AT3G30180]
Solyc08g081060.2	2.27	0.000131	0.00217		AT1G63520	Protein of unknown function (DUF3527) [Source:TAIR_LOCUS;Acc:AT1G63520]
Solyc11g017440.1	2.27	0.00567	0.0351	Snakin-2 (AHRD V1 ***- B5AGT4_SOLTU)%3B contains Interpro domain(s) IPR003854 Gibberellin regulated protein	AT1G22690	Gibberellin-regulated family protein [Source:TAIR_LOCUS;Acc:AT1G22690]
Solyc01g081250.2	2.26	0.00849	0.0467	Glutathione-S-transferase (AHRD V1 ***- A3FMP5_SOLLC)%3B contains Interpro domain(s) IPR004046 Glutathione S-transferase%2C C-terminal
Solyc01g008830.1	2.25	0.00577	0.0355	L-ascorbate oxidase (AHRD V1 ***- B9HQ45_POPTR)%3B contains Interpro domain(s) IPR017760 L-ascorbate oxidase%2C plants	AT5G21100	Plant L-ascorbate oxidase [Source:TAIR_LOCUS;Acc:AT5G21100]
Solyc02g076690.2	2.25	0.00156	0.0138	Cathepsin B-like cysteine proteinase (AHRD V1 **-* CYSP_SCHMA)%3B contains Interpro domain(s) IPR013128 Peptidase C1A%2C papain	AT1G09850	xylem bark cysteine peptidase 3 [Source:TAIR_LOCUS;Acc:AT1G09850]
Solyc02g082930.2	2.25	9.75e-05	0.00172	Endochitinase (Chitinase) (AHRD V1 **** Q43184_SOLTU)%3B contains Interpro domain(s) IPR016283 Glycoside hydrolase%2C family 19 IPR000726 Glycoside hydrolase%2C family 19%2C catalytic	AT3G12500	basic chitinase [Source:TAIR_LOCUS;Acc:AT3G12500]
Solyc04g082010.1	2.25	0.0002	0.00298	Plastocyanin (AHRD V1 ***- Q0W9E5_SOLCO)%3B contains Interpro domain(s) IPR000923 Blue (type 1) copper domain	AT1G20340	Cupredoxin superfamily protein [Source:TAIR_LOCUS;Acc:AT1G20340]
Solyc06g053950.1	2.25	8.72e-06	0.000251	Heat stress transcription factor A-2c (AHRD V1 *-*- HFA2C_ORYSJ)
Solyc06g082950.2	2.25	0.00024	0.00342	Photosystem I reaction center subunit XI (AHRD V1 ***- B6SHL1_MAIZE)%3B contains Interpro domain(s) IPR003757 Photosystem I reaction centre%2C subunit XI PsaL	AT4G12800	photosystem I subunit l [Source:TAIR_LOCUS;Acc:AT4G12800]
Solyc07g065190.2	2.25	0.000594	0.00678	Heavy metal-associated domain containing protein expressed (AHRD V1 *-*- Q2QXS5_ORYSJ)%3B contains Interpro domain(s) IPR006121 Heavy metal transport/detoxification protein
Solyc08g005650.2	2.25	0.00386	0.0264	Cytochrome P450
Solyc12g088840.1	2.25	0.000107	0.00187
Solyc01g080870.2	2.24	1.37e-06	5.51e-05	Peptide transporter-like protein (AHRD V1 **-* Q9SVS9_ARATH)%3B contains Interpro domain(s) IPR000109 TGF-beta receptor%2C type I/II extracellular region	AT4G21680	NITRATE TRANSPORTER 1.8 [Source:TAIR_LOCUS;Acc:AT4G21680]
Solyc02g071110.2	2.24	5.28e-08	3.67e-06	Purine permease family protein (AHRD V1 **-* D7MCV2_ARALY)%3B contains Interpro domain(s) IPR004853 Protein of unknown function DUF250	AT4G18190	purine permease 6 [Source:TAIR_LOCUS;Acc:AT4G18190]
Solyc02g080490.2	2.24	0.00172	0.0148	MATE efflux family protein expressed (AHRD V1 **-- Q10HY1_ORYSJ)%3B contains Interpro domain(s) IPR002528 Multi antimicrobial extrusion protein MatE
Solyc04g081590.2	2.24	0.00308	0.0226	Receptor like kinase%2C RLK	AT1G75820	Leucine-rich receptor-like protein kinase family protein [Source:TAIR_LOCUS;Acc:AT1G75820]
Solyc07g054860.1	2.24	0.00445	0.0294	Aromatic amino acid decarboxylase (AHRD V1 **** D4NUX2_CIMRA)%3B contains Interpro domain(s) IPR010977 Aromatic-L-amino-acid decarboxylase
Solyc08g080090.2	2.24	0.00456	0.03	Senescence-inducible chloroplast stay-green protein 2 (AHRD V1 **-- Q5EMP6_SOYBN)	AT4G11910	INVOLVED IN: biological_process unknown; LOCATED IN: chloroplast; BEST Arabidopsis thaliana protein match is: non-yellowing 1 (TAIR:AT4G22920.1); Has 206 Blast hits to 202 proteins in 67 species: Archae - 0; Bacteria - 86; Metazoa - 0; Fungi - 0; Pl /.../ 118; Viruses - 0; Other Eukaryotes - 2 (source: NCBI BLink). [Source:TAIR_LOCUS;Acc:AT4G11910]
Solyc09g059220.1	2.24	0.00235	0.0186	Unknown Protein (AHRD V1)	AT2G31490	unknown protein; Has 55 Blast hits to 55 proteins in 15 species: Archae - 0; Bacteria - 0; Metazoa - 0; Fungi - 0; Plants - 55; Viruses - 0; Other Eukaryotes - 0 (source: NCBI BLink). [Source:TAIR_LOCUS;Acc:AT2G31490]
Solyc09g075070.2	2.24	0.00782	0.044	Beta-glucosidase (AHRD V1 **** D3YJ59_VITVI)%3B contains Interpro domain(s) IPR001360 Glycoside hydrolase%2C family 1	AT1G02850	beta glucosidase 11 [Source:TAIR_LOCUS;Acc:AT1G02850]
Solyc10g007570.2	2.24	0.000698	0.00763	Gibberellin 2-oxidase 3 (AHRD V1 **** A4URE8_TOBAC)%3B contains Interpro domain(s) IPR005123 Oxoglutarate and iron-dependent oxygenase	AT1G78440	Arabidopsis thaliana gibberellin 2-oxidase 1 [Source:TAIR_LOCUS;Acc:AT1G78440]
Solyc11g010900.1	2.24	5.97e-05	0.00115	RRNA methyltransferase (AHRD V1 ***- A4IRM5_GEOTN)%3B contains Interpro domain(s) IPR001537 tRNA/rRNA methyltransferase%2C SpoU	AT4G38020	tRNA/rRNA methyltransferase (SpoU) family protein [Source:TAIR_LOCUS;Acc:AT4G38020]
Solyc01g057000.2	2.23	2.27e-05	0.000542	Universal stress protein family protein (AHRD V1 ***- D7LAT3_ARALY)%3B contains Interpro domain(s) IPR006016 UspA	AT3G11930	Adenine nucleotide alpha hydrolases-like superfamily protein [Source:TAIR_LOCUS;Acc:AT3G11930]
Solyc01g100760.2	2.23	0.00216	0.0175	Susceptibility homeodomain transcription factor (Fragment) (AHRD V1 *-*- Q8SAA7_ORYSA)%3B contains Interpro domain(s) IPR007493 Protein of unknown function DUF538	AT1G09310	Protein of unknown function, DUF538 [Source:TAIR_LOCUS;Acc:AT1G09310]
Solyc03g118510.2	2.23	0.000303	0.00411	Receptor like kinase%2C RLK	AT1G48480	receptor-like kinase 1 [Source:TAIR_LOCUS;Acc:AT1G48480]
Solyc01g099590.2	2.22	1.87e-06	7.1e-05	Glutathione-S-transferase (AHRD V1 **** A3FMP5_SOLLC)%3B contains Interpro domain(s) IPR004046 Glutathione S-transferase%2C C-terminal
Solyc01g108490.2	2.22	3.95e-05	0.000837	Serine carboxypeptidase 1 (AHRD V1 **** B6SW38_MAIZE)%3B contains Interpro domain(s) IPR001563 Peptidase S10%2C serine carboxypeptidase	AT3G52020	serine carboxypeptidase-like 39 [Source:TAIR_LOCUS;Acc:AT3G52020]
Solyc02g031940.1	2.22	0.00115	0.0111	Pathogenesis-related protein-like protein (AHRD V1 ***- Q8L9B0_ARATH)	AT1G78780	pathogenesis-related family protein [Source:TAIR_LOCUS;Acc:AT1G78780]
Solyc02g084160.1	2.22	0.00428	0.0285	Unknown Protein (AHRD V1)	AT3G51180	Zinc finger C-x8-C-x5-C-x3-H type family protein [Source:TAIR_LOCUS;Acc:AT3G51180]
Solyc02g089550.2	2.22	0.00129	0.0121	Receptor like kinase%2C RLK	AT3G25560	NSP-interacting kinase 2 [Source:TAIR_LOCUS;Acc:AT3G25560]
Solyc03g019880.2	2.22	7.4e-08	4.86e-06	UPF0426 protein At1g28150%2C chloroplastic (AHRD V1 ***- Y1815_ARATH)	AT1G28150	unknown protein; FUNCTIONS IN: molecular_function unknown; INVOLVED IN: biological_process unknown; LOCATED IN: plastoglobule; EXPRESSED IN: 22 plant structures; EXPRESSED DURING: 13 growth stages; Has 96 Blast hits to 96 proteins in 44 species: Arc /.../0; Bacteria - 56; Metazoa - 0; Fungi - 0; Plants - 40; Viruses - 0; Other Eukaryotes - 0 (source: NCBI BLink). [Source:TAIR_LOCUS;Acc:AT1G28150]
Solyc03g115220.2	2.22	0.000276	0.00381	Cytochrome P450	AT5G07990	Cytochrome P450 superfamily protein [Source:TAIR_LOCUS;Acc:AT5G07990]
Solyc05g013240.2	2.22	1e-07	6.25e-06	Unknown Protein (AHRD V1)
Solyc01g087620.2	2.21	2.64e-07	1.44e-05	Unknown Protein (AHRD V1)
Solyc04g079960.1	2.21	0.00072	0.00781	Geranylgeranyl pyrophosphate synthase 2 (AHRD V1 ***- Q1A7S9_SOLLC)%3B contains Interpro domain(s) IPR000092 Polyprenyl synthetase
Solyc06g065440.1	2.21	5e-05	0.000995	Zinc finger family protein (AHRD V1 ***- D7KK61_ARALY)%3B contains Interpro domain(s) IPR007087 Zinc finger%2C C2H2-type	AT1G34370	C2H2 and C2HC zinc fingers superfamily protein [Source:TAIR_LOCUS;Acc:AT1G34370]
Solyc03g007230.2	2.2	9.8e-06	0.000275	Protein phosphatase 2C (AHRD V1 ***- B1B5N6_PHYPA)%3B contains Interpro domain(s) IPR015655 Protein phosphatase 2C
Solyc03g095700.1	2.2	0.000603	0.00686	Genomic DNA chromosome 5 TAC clone K18I23 (AHRD V1 ***- Q9FLD2_ARATH)	AT5G05220	unknown protein; Has 30201 Blast hits to 17322 proteins in 780 species: Archae - 12; Bacteria - 1396; Metazoa - 17338; Fungi - 3422; Plants - 5037; Viruses - 0; Other Eukaryotes - 2996 (source: NCBI BLink). [Source:TAIR_LOCUS;Acc:AT5G05220]
Solyc03g115500.2	2.2	0.0034	0.0241	Heparanase (AHRD V1 **** C9E7B7_ORYSI)%3B contains Interpro domain(s) IPR005199 Glycoside hydrolase family 79%2C N-terminal	AT5G07830	glucuronidase 2 [Source:TAIR_LOCUS;Acc:AT5G07830]
Solyc04g005580.1	2.2	0.000111	0.00192	Unknown Protein (AHRD V1)%3B contains Interpro domain(s) IPR012891 GCK	AT1G14048	GCK domain-containing protein [Source:TAIR_LOCUS;Acc:AT1G14048]
Solyc05g053080.2	2.2	0.000875	0.00908	Unknown Protein (AHRD V1)
Solyc07g066380.2	2.2	1.29e-06	5.21e-05	Unknown Protein (AHRD V1)%3B contains Interpro domain(s) IPR007836 Ribosomal protein L41
Solyc09g007190.2	2.2	3.6e-07	1.81e-05	C1orf93 homolog (AHRD V1 **-- B5X9L9_SALSA)%3B contains Interpro domain(s) IPR012335 Thioredoxin fold	AT2G37240	Thioredoxin superfamily protein [Source:TAIR_LOCUS;Acc:AT2G37240]
Solyc09g014520.2	2.2	0.000157	0.0025	Chlorophyll a-b binding protein 6A%2C chloroplastic (AHRD V1 **** CB11_SOLLC)%3B contains Interpro domain(s) IPR001344 Chlorophyll A-B binding protein	AT2G40100	light harvesting complex photosystem II [Source:TAIR_LOCUS;Acc:AT2G40100]
Solyc11g012360.1	2.2	0.00211	0.0173	Sodium-dependent dicarboxylate transporter (AHRD V1 ***- O35055_RAT)%3B contains Interpro domain(s) IPR001898 Sodium/sulphate symporter	AT5G47560	tonoplast dicarboxylate transporter [Source:TAIR_LOCUS;Acc:AT5G47560]
Solyc01g100930.2	2.19	0.000589	0.00675	GDSL esterase/lipase At1g09390 (AHRD V1 ***- GDL2_ARATH)%3B contains Interpro domain(s) IPR001087 Lipase%2C GDSL	AT1G09390	GDSL-like Lipase/Acylhydrolase superfamily protein [Source:TAIR_LOCUS;Acc:AT1G09390]
Solyc02g088270.2	2.19	0.00252	0.0197	Genomic DNA chromosome 5 P1 clone MUL8 (AHRD V1 ***- Q9FLY2_ARATH)%3B contains Interpro domain(s) IPR018971 Protein of unknown function DUF1997	AT5G39520	Protein of unknown function (DUF1997) [Source:TAIR_LOCUS;Acc:AT5G39520]
Solyc04g005200.2	2.19	0.0027	0.0207	2-succinyl-6-hydroxy-2%2C4-cyclohexadiene-1-carboxylate synthase (AHRD V1 **** MENH_ENTS8)%3B contains Interpro domain(s) IPR000639 Epoxide hydrolase-like	AT1G68890	magnesium ion binding;thiamin pyrophosphate binding;hydro-lyases;catalytics;2-succinyl-5-enolpyruvyl-6-hydroxy-3-cyclohexene-1-carboxylic-acid synthases [Source:TAIR_LOCUS;Acc:AT1G68890]
Solyc06g061080.2	2.19	0.00561	0.0348	NAC-domain transcription factor (AHRD V1 *-** D3WFN5_WHEAT)%3B contains Interpro domain(s) IPR003441 No apical meristem (NAM) protein	AT1G32510	NAC domain containing protein 11 [Source:TAIR_LOCUS;Acc:AT1G32510]
Solyc06g083440.2	2.19	1.92e-05	0.000477	Cytochrome b5 reductase (AHRD V1 *-** Q54XV1_DICDI)%3B contains Interpro domain(s) IPR001199 Cytochrome b5	AT2G32720	cytochrome B5 isoform B [Source:TAIR_LOCUS;Acc:AT2G32720]
Solyc07g051860.1	2.19	0.00223	0.018	Protein serine/threonine kinase (AHRD V1 **** D3BP85_POLPA)%3B contains Interpro domain(s) IPR002290 Serine/threonine protein kinase	AT1G05100	mitogen-activated protein kinase kinase kinase 18 [Source:TAIR_LOCUS;Acc:AT1G05100]
Solyc09g082720.2	2.19	4.2e-06	0.000136	Aldo/keto reductase family protein (AHRD V1 **** D7KWQ9_ARALY)%3B contains Interpro domain(s) IPR001395 Aldo/keto reductase
Solyc03g117310.1	2.18	0.00042	0.00528	Jp18 (AHRD V1 ***- Q8H6R4_PONTR)%3B contains Interpro domain(s) IPR010993 Sterile alpha motif homology
Solyc07g026930.1	2.18	0.00275	0.021	Tetracycline transporter (AHRD V1 **-* D7L897_ARALY)%3B contains Interpro domain(s) IPR016196 Major facilitator superfamily%2C general substrate transporter	AT2G16970	Major facilitator superfamily protein [Source:TAIR_LOCUS;Acc:AT2G16970]
Solyc01g009770.2	2.17	0.00017	0.00265	Major ampullate spidroin 2-2 (AHRD V1 *-*- B6TJV0_MAIZE)%3B contains Interpro domain(s) IPR001202 WW/Rsp5/WWP	AT1G28070	unknown protein; BEST Arabidopsis thaliana protein match is: unknown protein (TAIR:AT2G33510.1); Has 85 Blast hits to 77 proteins in 15 species: Archae - 0; Bacteria - 0; Metazoa - 0; Fungi - 0; Plants - 85; Viruses - 0; Other Eukaryotes - 0 (source /.../ BLink). [Source:TAIR_LOCUS;Acc:AT1G28070]
Solyc01g098860.2	2.17	8.74e-05	0.00158	Uncharacterized GPI-anchored protein At3g06035 (AHRD V1 ***- UGPI4_ARATH)	AT1G54860	Glycoprotein membrane precursor GPI-anchored [Source:TAIR_LOCUS;Acc:AT1G54860]
Solyc03g031860.2	2.17	3.16e-06	0.000108	Phytoene synthase 1	AT5G17230	PHYTOENE SYNTHASE [Source:TAIR_LOCUS;Acc:AT5G17230]
Solyc03g098480.1	2.17	0.000378	0.0049	Unknown Protein (AHRD V1)
Solyc05g005570.2	2.17	0.000154	0.00247	BURP domain-containing protein (Fragment) (AHRD V1 *--- Q94IC5_9ROSI)%3B contains Interpro domain(s) IPR004873 BURP	AT1G23760	BURP domain-containing protein [Source:TAIR_LOCUS;Acc:AT1G23760]
Solyc06g071670.1	2.17	9.8e-08	6.17e-06	Genomic DNA chromosome 5 TAC clone K15C23 (AHRD V1 ***- Q9LU06_ARATH)	AT5G63100	S-adenosyl-L-methionine-dependent methyltransferases superfamily protein [Source:TAIR_LOCUS;Acc:AT5G63100]
Solyc08g005770.2	2.17	0.0011	0.0107	Alcohol acetyltransferase (AHRD V1 **-* B1A9J8_CUCME)%3B contains Interpro domain(s) IPR003480 Transferase	AT3G03480	acetyl CoA:(Z)-3-hexen-1-ol acetyltransferase [Source:TAIR_LOCUS;Acc:AT3G03480]
Solyc01g097070.2	2.16	0.00267	0.0205	DNA topoisomerase (AHRD V1 *--- B4Q9Z3_DROSI)%3B contains Interpro domain(s) IPR010666 Zinc finger%2C GRF-type	AT1G54930	GRF zinc finger / Zinc knuckle protein [Source:TAIR_LOCUS;Acc:AT1G54930]
Solyc01g098930.2	2.16	0.000128	0.00215	Cyclin (AHRD V1 **** D8UD80_VOLCA)%3B contains Interpro domain(s) IPR012389 Negative regulatory factor PREG	AT3G05327	Cyclin family protein [Source:TAIR_LOCUS;Acc:AT3G05327]
Solyc04g014480.2	2.16	2.54e-05	0.000595	class I heat shock protein 3 (AHRD V1 ***- B6TQD6_MAIZE)%3B contains Interpro domain(s) IPR002068 Heat shock protein Hsp20	AT5G37670	HSP20-like chaperones superfamily protein [Source:TAIR_LOCUS;Acc:AT5G37670]
Solyc06g008800.1	2.16	0.00605	0.0366	Cc-nbs-lrr%2C resistance protein
Solyc06g036120.2	2.16	2.15e-06	7.88e-05	Unknown Protein (AHRD V1)
Solyc06g065490.2	2.16	0.00569	0.0352	PsbP domain-containing protein 6%2C chloroplastic (AHRD V1 ***- PPD6_ARATH)%3B contains Interpro domain(s) IPR016123 Mog1/PsbP%2C alpha/beta/alpha sandwich	AT3G56650	Mog1/PsbP/DUF1795-like photosystem II reaction center PsbP family protein [Source:TAIR_LOCUS;Acc:AT3G56650]
Solyc09g065660.2	2.16	0.000549	0.00642	Heat stress transcription factor A3 (AHRD V1 ***- D1M7W9_SOLLC)%3B contains Interpro domain(s) IPR000232 Heat shock factor (HSF)-type%2C DNA-binding	AT3G51910	heat shock transcription factor A7A [Source:TAIR_LOCUS;Acc:AT3G51910]
Solyc10g052490.1	2.16	0.000352	0.00461	Isoflavone reductase-like protein 5 (AHRD V1 ***- Q3KN68_VITVI)%3B contains Interpro domain(s) IPR008030 NmrA-like	AT4G39230	NmrA-like negative transcriptional regulator family protein [Source:TAIR_LOCUS;Acc:AT4G39230]
Solyc02g070490.2	2.15	2.36e-07	1.31e-05	Alpha/beta hydrolase fold (AHRD V1 ***- B6SU76_MAIZE)%3B contains Interpro domain(s) IPR000073 Alpha/beta hydrolase fold-1	AT5G38520	alpha/beta-Hydrolases superfamily protein [Source:TAIR_LOCUS;Acc:AT5G38520]
Solyc11g068820.1	2.15	6.92e-07	3.11e-05	50S ribosomal protein L27 (AHRD V1 ***- Q8LEF5_ARATH)%3B contains Interpro domain(s) IPR001684 Ribosomal protein L27	AT5G40950	ribosomal protein large subunit 27 [Source:TAIR_LOCUS;Acc:AT5G40950]
Solyc01g066290.2	2.14	0.00459	0.0301	Unknown Protein (AHRD V1)
Solyc01g096450.2	2.14	7.32e-05	0.00137	Aspartic proteinase nepenthesin-1 (AHRD V1 **-- B6TDX6_MAIZE)%3B contains Interpro domain(s) IPR001461 Peptidase A1	AT3G54400	Eukaryotic aspartyl protease family protein [Source:TAIR_LOCUS;Acc:AT3G54400]
Solyc09g011040.1	2.14	8.03e-05	0.00148	Aspartic proteinase nepenthesin I (AHRD V1 **-- A9ZMF9_NEPAL)%3B contains Interpro domain(s) IPR001461 Peptidase A1	AT5G02190	Eukaryotic aspartyl protease family protein [Source:TAIR_LOCUS;Acc:AT5G02190]
Solyc10g076710.1	2.14	0.000619	0.00699	1-phosphatidylinositol-4 5-bisphosphate phosphodiesterase (AHRD V1 ***- O49902_NICRU)%3B contains Interpro domain(s) IPR001711 Phospholipase C%2C phosphatidylinositol-specific%2C Y domain IPR018029 C2 membrane targeting protein IPR000909 Phospholipase C%2C phosphatidylinositol-specific %2C X region	AT5G58690	phosphatidylinositol-speciwc phospholipase C5 [Source:TAIR_LOCUS;Acc:AT5G58690]
Solyc01g007430.2	2.13	0.000675	0.00748	Cytochrome b6-f complex subunit 5 (AHRD V1 ***- B7T2X6_EROTE)%3B contains Interpro domain(s) IPR003683 Cytochrome b6/f complex%2C subunit 5	ATCG00600	PETG [Source:TAIR_LOCUS;Acc:ATCG00600]
Solyc01g010490.2	2.13	9.01e-05	0.00162	Cytochrome P450	AT4G13770	cytochrome P450, family 83, subfamily A, polypeptide 1 [Source:TAIR_LOCUS;Acc:AT4G13770]
Solyc01g079430.2	2.13	0.000871	0.00906	A_IG002N01.30 protein (Fragment) (AHRD V1 ***- O04624_ARATH)%3B contains Interpro domain(s) IPR001578 Peptidase C12%2C ubiquitin carboxyl-terminal hydrolase 1	AT5G21970	Ubiquitin carboxyl-terminal hydrolase family protein [Source:TAIR_LOCUS;Acc:AT5G21970]
Solyc01g107390.2	2.13	9.66e-05	0.00171	Auxin-responsive GH3 product (AHRD V1 ***- Q05680_SOYBN)%3B contains Interpro domain(s) IPR004993 GH3 auxin-responsive promoter	AT1G48690	Auxin-responsive GH3 family protein [Source:TAIR_LOCUS;Acc:AT1G48690]
Solyc07g024070.1	2.13	0.000419	0.00526	Ubiquitin-conjugating enzyme E2 T (AHRD V1 *-*- C1BZC6_ESOLU)%3B contains Interpro domain(s) IPR000608 Ubiquitin-conjugating enzyme%2C E2	AT3G24515	ubiquitin-conjugating enzyme 37 [Source:TAIR_LOCUS;Acc:AT3G24515]
Solyc08g063090.2	2.13	0.00692	0.0402	Delta-6-desaturase (AHRD V1 **** D3YN48_9ERIC)%3B contains Interpro domain(s) IPR012171 Fatty acid/sphingolipid desaturase
Solyc12g009650.1	2.13	0.0018	0.0154	Proline rich protein (Fragment) (AHRD V1 *--- P93274_MALDO)%3B contains Interpro domain(s) IPR013770 Plant lipid transfer protein and hydrophobic protein%2C helical	AT3G22120	cell wall-plasma membrane linker protein [Source:TAIR_LOCUS;Acc:AT3G22120]
Solyc12g055840.1	2.13	0.00197	0.0164	Glucan endo-1 3-beta-glucosidase 7 (AHRD V1 ***- B6T478_MAIZE)%3B contains Interpro domain(s) IPR000490 Glycoside hydrolase%2C family 17	AT1G32860	Glycosyl hydrolase superfamily protein [Source:TAIR_LOCUS;Acc:AT1G32860]
Solyc01g095360.2	2.12	0.00104	0.0103	C2 domain-containing protein (AHRD V1 *-*- D7M4Y1_ARALY)%3B contains Interpro domain(s) IPR018029 C2 membrane targeting protein	AT4G01200	Calcium-dependent lipid-binding (CaLB domain) family protein [Source:TAIR_LOCUS;Acc:AT4G01200]
Solyc01g102660.2	2.12	4.93e-06	0.000156	Maleylacetoacetate isomerase / glutathione S-transferase (AHRD V1 ***- Q6MR10_BDEBA)%3B contains Interpro domain(s) IPR005955 Maleylacetoacetate isomerase	AT2G02380	glutathione S-transferase (class zeta) 2 [Source:TAIR_LOCUS;Acc:AT2G02380]
Solyc02g069020.2	2.12	9.92e-05	0.00175	Phloem protein 2 (AHRD V1 **-- D0R6I5_MALDO)	AT1G33920	phloem protein 2-A4 [Source:TAIR_LOCUS;Acc:AT1G33920]
Solyc03g114450.2	2.12	3.26e-07	1.69e-05	Extracellular calcium sensing receptor (AHRD V1 ***- C7BCU7_LIQFO)%3B contains Interpro domain(s) IPR001763 Rhodanese-like	AT5G23060	calcium sensing receptor [Source:TAIR_LOCUS;Acc:AT5G23060]
Solyc05g053980.1	2.12	4.6e-05	0.000937	NBS-LRR resistance protein-like protein (AHRD V1 ***- A1Y9Q9_SOLLC)
Solyc08g066180.2	2.12	8.4e-05	0.00154	HMP-PP phosphatase (AHRD V1 *--- COF_CITK8)%3B contains Interpro domain(s) IPR013200 HAD superfamily hydrolase-like%2C type 3	AT2G25870	haloacid dehalogenase-like hydrolase family protein [Source:TAIR_LOCUS;Acc:AT2G25870]
Solyc08g079740.2	2.12	0.0042	0.0281	Receptor like kinase%2C RLK	AT1G12460	Leucine-rich repeat protein kinase family protein [Source:TAIR_LOCUS;Acc:AT1G12460]
Solyc08g083400.2	2.12	0.000936	0.00954	Auxin response factor 24 (AHRD V1 *-*- D9HNV1_MAIZE)%3B contains Interpro domain(s) IPR003340 Transcriptional factor B3	AT1G01030	AP2/B3-like transcriptional factor family protein [Source:TAIR_LOCUS;Acc:AT1G01030]
Solyc00g005050.2	2.11	4e-09	3.99e-07	Arabinogalactan protein (AHRD V1 ***- B6SST2_MAIZE)	AT5G11680	FUNCTIONS IN: molecular_function unknown; INVOLVED IN: biological_process unknown; LOCATED IN: cytosol, plasma membrane; EXPRESSED IN: 26 plant structures; EXPRESSED DURING: 15 growth stages; CONTAINS InterPro DOMAIN/s: WW-domain-binding protein (In /.../:IPR018826); Has 1807 Blast hits to 1807 proteins in 277 species: Archae - 0; Bacteria - 0; Metazoa - 736; Fungi - 347; Plants - 385; Viruses - …
Solyc01g014380.2	2.11	0.00928	0.0498	Unknown Protein (AHRD V1)	AT5G12900	unknown protein; FUNCTIONS IN: molecular_function unknown; INVOLVED IN: biological_process unknown; LOCATED IN: chloroplast; EXPRESSED IN: 21 plant structures; EXPRESSED DURING: 13 growth stages; BEST Arabidopsis thaliana protein match is: unknown p /.../ (TAIR:AT1G12330.1); Has 1807 Blast hits to 1807 proteins in 277 species: Archae - 0; Bacteria - 0; Metazoa - 736; Fungi - 347; Plants - 385; Vi…
Solyc01g109880.2	2.11	0.000172	0.00268	BZIP transcription factor (AHRD V1 ***- C0KYN1_SOLLC)%3B contains Interpro domain(s) IPR011700 Basic leucine zipper	AT1G75390	basic leucine-zipper 44 [Source:TAIR_LOCUS;Acc:AT1G75390]
Solyc04g075000.1	2.11	0.00073	0.00789	Serine/threonine protein kinase (AHRD V1 *-** C6ZRN1_SOYBN)%3B contains Interpro domain(s) IPR002290 Serine/threonine protein kinase	AT1G28390	Protein kinase superfamily protein [Source:TAIR_LOCUS;Acc:AT1G28390]
Solyc06g064510.2	2.11	5.26e-06	0.000164	O-methyltransferase (AHRD V1 ***- A5HJZ9_VITVI)%3B contains Interpro domain(s) IPR016461 O-methyltransferase%2C COMT%2C eukaryota
Solyc06g076570.1	2.11	3.89e-05	0.000825	class I heat shock protein (AHRD V1 ***- Q69BI7_CARPA)%3B contains Interpro domain(s) IPR002068 Heat shock protein Hsp20	AT1G53540	HSP20-like chaperones superfamily protein [Source:TAIR_LOCUS;Acc:AT1G53540]
Solyc09g011060.2	2.11	0.00244	0.0192	Receptor like protein kinase (AHRD V1 **** Q39139_ARATH)%3B contains Interpro domain(s) IPR001220 Legume lectin%2C beta chain	AT2G37710	receptor lectin kinase [Source:TAIR_LOCUS;Acc:AT2G37710]
Solyc11g012930.1	2.11	0.00192	0.0161	Nodulin family protein (AHRD V1 ***- A7L2Z5_GOSHI)%3B contains Interpro domain(s) IPR000620 Protein of unknown function DUF6%2C transmembrane	AT1G21890	nodulin MtN21 /EamA-like transporter family protein [Source:TAIR_LOCUS;Acc:AT1G21890]
Solyc11g066940.1	2.11	0.00352	0.0247	Unknown Protein (AHRD V1)	AT3G44716	unknown protein; FUNCTIONS IN: molecular_function unknown; INVOLVED IN: biological_process unknown; LOCATED IN: endomembrane system; Has 13 Blast hits to 13 proteins in 6 species: Archae - 0; Bacteria - 0; Metazoa - 0; Fungi - 0; Plants - 13; Viruse /.../ Other Eukaryotes - 0 (source: NCBI BLink). [Source:TAIR_LOCUS;Acc:AT3G44716]
Solyc04g006990.2	2.1	0.00329	0.0236	Transcription factor bHLH30 (AHRD V1 **-* BH030_ARATH)%3B contains Interpro domain(s) IPR001092 Basic helix-loop-helix dimerisation region bHLH	AT1G68810	basic helix-loop-helix (bHLH) DNA-binding superfamily protein [Source:TAIR_LOCUS;Acc:AT1G68810]
Solyc07g062870.2	2.1	6.64e-08	4.46e-06	30S ribosomal protein S20 (AHRD V1 *-*- RS20_THEEB)%3B contains Interpro domain(s) IPR002583 Ribosomal protein S20	AT3G15190	chloroplast 30S ribosomal protein S20, putative [Source:TAIR_LOCUS;Acc:AT3G15190]
Solyc08g013800.2	2.1	0.00615	0.037	F-box family protein (AHRD V1 ***- D7M2J7_ARALY)%3B contains Interpro domain(s) IPR001810 Cyclin-like F-box	AT4G03630	RNI-like superfamily protein [Source:TAIR_LOCUS;Acc:AT4G03630]
Solyc01g108720.1	2.09	0.000297	0.00404	Unknown Protein (AHRD V1)
Solyc02g068030.1	2.09	1.16e-06	4.81e-05	Unknown Protein (AHRD V1)	AT3G27250	unknown protein; BEST Arabidopsis thaliana protein match is: unknown protein (TAIR:AT5G40800.1); Has 104 Blast hits to 104 proteins in 13 species: Archae - 0; Bacteria - 0; Metazoa - 0; Fungi - 0; Plants - 104; Viruses - 0; Other Eukaryotes - 0 (sou /.../CBI BLink). [Source:TAIR_LOCUS;Acc:AT3G27250]
Solyc02g091560.2	2.09	0.00448	0.0295	Serine hydroxymethyltransferase (AHRD V1 **** C6ZJZ0_SOYBN)%3B contains Interpro domain(s) IPR001085 Serine hydroxymethyltransferase	AT4G37930	serine transhydroxymethyltransferase 1 [Source:TAIR_LOCUS;Acc:AT4G37930]
Solyc03g053020.2	2.09	2.91e-05	0.000663	Methyltransferase type 11 (AHRD V1 *-*- A0LP87_SYNFM)	AT2G41950	unknown protein; FUNCTIONS IN: molecular_function unknown; INVOLVED IN: biological_process unknown; LOCATED IN: chloroplast, plant-type cell wall; EXPRESSED IN: 22 plant structures; EXPRESSED DURING: 13 growth stages; Has 53 Blast hits to 53 protein /.../4 species: Archae - 0; Bacteria - 27; Metazoa - 0; Fungi - 0; Plants - 26; Viruses - 0; Other Eukaryotes - 0 (source: NCBI BLink). [Source:TAIR_…
Solyc04g008940.2	2.09	0.004	0.0271	FIP1 (AHRD V1 **-- B6U778_MAIZE)%3B contains Interpro domain(s) IPR004182 GRAM	AT5G08350	GRAM domain-containing protein / ABA-responsive protein-related [Source:TAIR_LOCUS;Acc:AT5G08350]
Solyc04g074900.2	2.09	0.0019	0.016	40S ribosomal protein S21 (AHRD V1 ***- D7M5J1_ARALY)%3B contains Interpro domain(s) IPR001931 Ribosomal protein S21e	AT3G53890	Ribosomal protein S21e [Source:TAIR_LOCUS;Acc:AT3G53890]
Solyc05g009170.1	2.09	0.00548	0.0342	Zinc finger protein 6 (AHRD V1 ***- B6T066_MAIZE)%3B contains Interpro domain(s) IPR007087 Zinc finger%2C C2H2-type	AT1G68360	C2H2 and C2HC zinc fingers superfamily protein [Source:TAIR_LOCUS;Acc:AT1G68360]
Solyc06g059870.1	2.09	0.000393	0.00503	Unknown Protein (AHRD V1)
Solyc07g045080.2	2.09	0.00141	0.0129	Alcohol dehydrogenase zinc-containing (AHRD V1 **-* B4RDK4_PHEZH)%3B contains Interpro domain(s) IPR002085 Alcohol dehydrogenase superfamily%2C zinc-containing	AT5G37960	GroES-like family protein [Source:TAIR_LOCUS;Acc:AT5G37960]
Solyc08g080240.2	2.09	3.98e-07	1.98e-05	NADH ubiquinone dehydrogenase (AHRD V1 **** B0X766_CULQU)%3B contains Interpro domain(s) IPR010625 CHCH	AT3G06310	Cox19-like CHCH family protein [Source:TAIR_LOCUS;Acc:AT3G06310]
Solyc02g085710.2	2.08	5.05e-05	0.001	Geranylgeranyl pyrophosphate synthase (AHRD V1 ***- Q9SSU0_9ROSI)%3B contains Interpro domain(s) IPR000092 Polyprenyl synthetase	AT1G49530	geranylgeranyl pyrophosphate synthase 6 [Source:TAIR_LOCUS;Acc:AT1G49530]
Solyc06g071960.2	2.08	2.58e-07	1.41e-05	Nucleoside diphosphate kinase (AHRD V1 **** B9RAM1_RICCO)%3B contains Interpro domain(s) IPR001564 Nucleoside diphosphate kinase%2C core	AT5G63310	nucleoside diphosphate kinase 2 [Source:TAIR_LOCUS;Acc:AT5G63310]
Solyc12g013650.1	2.08	0.00158	0.0139	COSII_At1g13380 (Fragment) (AHRD V1 *-*- C0KEY3_SOLDU)%3B contains Interpro domain(s) IPR009606 Protein of unknown function DUF1218	AT1G52910	Protein of unknown function (DUF1218) [Source:TAIR_LOCUS;Acc:AT1G52910]
Solyc03g058190.2	2.07	1.85e-05	0.000465	Elongation factor family GTP-binding protein (AHRD V1 **** Q67QM4_SYMTH)%3B contains Interpro domain(s) IPR006298 GTP-binding protein TypA	AT5G13650	elongation factor family protein [Source:TAIR_LOCUS;Acc:AT5G13650]
Solyc09g018790.2	2.07	2.46e-07	1.35e-05	Gamma hydroxybutyrate dehydrogenase-like protein (AHRD V1 **** Q84VC8_ORYSJ)%3B contains Interpro domain(s) IPR015815 3-hydroxyacid dehydrogenase/reductase	AT3G25530	glyoxylate reductase 1 [Source:TAIR_LOCUS;Acc:AT3G25530]
Solyc09g076030.2	2.07	3.97e-05	0.00084	Chromosome 04 contig 1 DNA sequence (AHRD V1 *-*- Q01AH6_OSTTA)	AT1G05385	photosystem II 11 kDa protein-related [Source:TAIR_LOCUS;Acc:AT1G05385]
Solyc11g005880.1	2.07	7.96e-07	3.5e-05	NADH-ubiquinone oxidoreductase kD subunit (AHRD V1 ***- C6H1Q6_AJECH)	AT2G47690	NADH-ubiquinone oxidoreductase-related [Source:TAIR_LOCUS;Acc:AT2G47690]
Solyc01g067890.2	2.06	1.02e-05	0.000284	1-deoxy-D-xylulose 5-phosphate synthase 1 (AHRD V1 ***- C7U110_SOLLC)%3B contains Interpro domain(s) IPR005474 Transketolase%2C N-terminal IPR005475 Transketolase%2C central region IPR005477 Deoxyxylulose-5-phosphate synthase	AT3G21500	1-deoxy-D-xylulose 5-phosphate synthase 1 [Source:TAIR_LOCUS;Acc:AT3G21500]
Solyc03g043850.2	2.06	1.93e-05	0.000479	Cytochrome c oxidase subunit VIa family protein expressed (AHRD V1 ***- Q7XZW4_ORYSJ)%3B contains Interpro domain(s) IPR001349 Cytochrome c oxidase%2C subunit VIa	AT4G37830	cytochrome c oxidase-related [Source:TAIR_LOCUS;Acc:AT4G37830]
Solyc05g015330.1	2.06	0.000631	0.00709	Nuclear transcription factor Y subunit C-1 (AHRD V1 **-- B6SWV5_MAIZE)%3B contains Interpro domain(s) IPR003958 Transcription factor CBF/NF-Y/archaeal histone	AT5G43250	nuclear factor Y, subunit C13 [Source:TAIR_LOCUS;Acc:AT5G43250]
Solyc07g049550.2	2.06	0.00587	0.0358	1-aminocyclopropane-1-carboxylate oxidase (AHRD V1 **** Q94F66_SOLTU)%3B contains Interpro domain(s) IPR005123 Oxoglutarate and iron-dependent oxygenase	AT1G05010	ethylene-forming enzyme [Source:TAIR_LOCUS;Acc:AT1G05010]
Solyc10g079050.1	2.06	1.71e-05	0.000436	BHLH transcription factor (AHRD V1 *-*- B6TXR4_MAIZE)%3B contains Interpro domain(s) IPR011598 Helix-loop-helix DNA-binding	AT2G42280	basic helix-loop-helix (bHLH) DNA-binding superfamily protein [Source:TAIR_LOCUS;Acc:AT2G42280]
Solyc10g085460.1	2.06	8.75e-08	5.59e-06	Cc-nbs-lrr%2C resistance protein
Solyc01g096340.2	2.05	8.23e-05	0.00151	Auxin-induced SAUR-like protein (AHRD V1 ***- Q8S351_CAPAN)%3B contains Interpro domain(s) IPR003676 Auxin responsive SAUR protein	AT3G61900	SAUR-like auxin-responsive protein family [Source:TAIR_LOCUS;Acc:AT3G61900]
Solyc02g070770.2	2.05	8.64e-06	0.000249	NAD-dependent epimerase/dehydratase (AHRD V1 **-- B8HW76_CYAP4)%3B contains Interpro domain(s) IPR016040 NAD(P)-binding domain	AT2G34460	NAD(P)-binding Rossmann-fold superfamily protein [Source:TAIR_LOCUS;Acc:AT2G34460]
Solyc04g009450.1	2.05	2.27e-05	0.000542	Ethylene-responsive transcription factor 4 (AHRD V1 *-*- B6THY5_MAIZE)%3B contains Interpro domain(s) IPR001471 Pathogenesis-related transcriptional factor and ERF%2C DNA-binding
Solyc08g007200.2	2.05	0.00102	0.0102	Vesicle-associated membrane family protein (AHRD V1 ***- D7MPW2_ARALY)%3B contains Interpro domain(s) IPR016763 Vesicle-associated membrane protein	AT5G47180	Plant VAMP (vesicle-associated membrane protein) family protein [Source:TAIR_LOCUS;Acc:AT5G47180]
Solyc12g044240.1	2.05	4.57e-06	0.000147	Dynein light chain 1 cytoplasmic (AHRD V1 ***- C1C420_RANCA)%3B contains Interpro domain(s) IPR001372 Dynein light chain%2C type 1 and 2	AT3G16120	Dynein light chain type 1 family protein [Source:TAIR_LOCUS;Acc:AT3G16120]
Solyc12g087790.1	2.05	0.000395	0.00503	Unknown Protein (AHRD V1)
Solyc01g091170.2	2.04	0.00125	0.0118	Agmatinase (AHRD V1 ***- Q1IPT1_ACIBL)%3B contains Interpro domain(s) IPR016160 Aldehyde dehydrogenase%2C conserved site IPR006035 Ureohydrolase	AT4G08870	Arginase/deacetylase superfamily protein [Source:TAIR_LOCUS;Acc:AT4G08870]
Solyc06g084030.2	2.04	0.00293	0.0218	Methyltransferase like 7A (AHRD V1 ***- Q3KRE2_RAT)%3B contains Interpro domain(s) IPR013216 Methyltransferase type 11	AT1G69520	S-adenosyl-L-methionine-dependent methyltransferases superfamily protein [Source:TAIR_LOCUS;Acc:AT1G69520]
Solyc08g066330.1	2.04	8.33e-05	0.00153	Cell division protein kinase 2 (AHRD V1 **** C1C4M4_RANCA)%3B contains Interpro domain(s) IPR002290 Serine/threonine protein kinase	AT3G48750	cell division control 2 [Source:TAIR_LOCUS;Acc:AT3G48750]
Solyc09g011770.2	2.04	0.000798	0.00844	Zinc finger family protein (Fragment) (AHRD V1 *-*- D7M766_ARALY)%3B contains Interpro domain(s) IPR011016 Zinc finger%2C RING-CH-type	AT2G37950	RING/FYVE/PHD zinc finger superfamily protein [Source:TAIR_LOCUS;Acc:AT2G37950]
Solyc12g019010.1	2.04	1.15e-08	9.98e-07	Ubiquinone/menaquinone biosynthesis methyltransferase UbiE (AHRD V1 ***- Q0ICA4_SYNS3)%3B contains Interpro domain(s) IPR004033 UbiE/COQ5 methyltransferase	AT1G23360	S-adenosyl-L-methionine-dependent methyltransferases superfamily protein [Source:TAIR_LOCUS;Acc:AT1G23360]
Solyc03g078720.2	2.03	0.00151	0.0135	Glucosyltransferase-2 (AHRD V1 ***- Q8S9A7_PHAAN)%3B contains Interpro domain(s) IPR002213 UDP-glucuronosyl/UDP-glucosyltransferase
Solyc03g123710.2	2.03	0.000397	0.00505	Unknown Protein (AHRD V1)
Solyc07g006570.2	2.03	9.37e-10	1.16e-07	S8-RNase (Fragment) (AHRD V1 **-- Q5XPJ2_MALDO)%3B contains Interpro domain(s) IPR001568 Ribonuclease T2
Solyc08g022210.2	2.03	1.74e-06	6.69e-05	Methylthioribose-1-phosphate isomerase (AHRD V1 ***- B6TZD1_MAIZE)%3B contains Interpro domain(s) IPR005251 Putative translation initiation factor%2C aIF-2BI/5-methylthioribose-1-phosphate isomerase	AT2G05830	NagB/RpiA/CoA transferase-like superfamily protein [Source:TAIR_LOCUS;Acc:AT2G05830]
Solyc12g097040.1	2.03	1.71e-06	6.62e-05	Unknown Protein (AHRD V1)	AT4G13520	small acidic protein 1 [Source:TAIR_LOCUS;Acc:AT4G13520]
Solyc03g053110.2	2.02	3.27e-06	0.00011	Rhodanese-like family protein-like protein (Fragment) (AHRD V1 *-*- A7KNZ8_GOSBA)%3B contains Interpro domain(s) IPR001763 Rhodanese-like	AT2G42220	Rhodanese/Cell cycle control phosphatase superfamily protein [Source:TAIR_LOCUS;Acc:AT2G42220]
Solyc03g118750.2	2.02	8.38e-05	0.00153	Phosphoethanolamine N-methyltransferase (AHRD V1 **** Q9AXH3_SOLLC)%3B contains Interpro domain(s) IPR000896 Hemocyanin%2C copper-containing	AT1G48600	S-adenosyl-L-methionine-dependent methyltransferases superfamily protein [Source:TAIR_LOCUS;Acc:AT1G48600]
Solyc06g076320.1	2.02	0.00567	0.0351	DVL13 (AHRD V1 *-*- Q8L7D0_ARATH)%3B contains Interpro domain(s) IPR012552 DVL	AT1G07490	ROTUNDIFOLIA like 3 [Source:TAIR_LOCUS;Acc:AT1G07490]
Solyc07g062060.2	2.02	5.83e-05	0.00113	Peptide methionine sulfoxide reductase msrB (AHRD V1 ***- B6T2N3_MAIZE)%3B contains Interpro domain(s) IPR002579 Methionine sulphoxide reductase B	AT1G53670	methionine sulfoxide reductase B 1 [Source:TAIR_LOCUS;Acc:AT1G53670]
Solyc12g017530.1	2.02	0.0072	0.0414	Unknown Protein (AHRD V1)
Solyc02g063160.2	2.01	2.07e-06	7.66e-05	Lipase-like protein (AHRD V1 **-- Q9LF16_ARATH)%3B contains Interpro domain(s) IPR000073 Alpha/beta hydrolase fold-1	AT5G16120	alpha/beta-Hydrolases superfamily protein [Source:TAIR_LOCUS;Acc:AT5G16120]
Solyc03g115050.2	2.01	0.00198	0.0165	Single-stranded DNA-binding replication protein A large subunit (AHRD V1 **** D2V0Z2_NAEGR)%3B contains Interpro domain(s) IPR004591 Replication factor-a protein 1 Rpa1	AT5G08020	RPA70-kDa subunit B [Source:TAIR_LOCUS;Acc:AT5G08020]
Solyc06g076690.2	2.01	1.46e-06	5.84e-05	Acyl-coenzyme A thioesterase 13 (AHRD V1 **** ACO13_MOUSE)%3B contains Interpro domain(s) IPR003736 Phenylacetic acid degradation-related protein	AT2G29590	Thioesterase superfamily protein [Source:TAIR_LOCUS;Acc:AT2G29590]
Solyc00g007080.2	2	0.000435	0.00542	Unknown Protein (AHRD V1)%3B contains Interpro domain(s) IPR007514 CHD5-like protein	AT4G16444	FUNCTIONS IN: molecular_function unknown; INVOLVED IN: biological_process unknown; LOCATED IN: endomembrane system; EXPRESSED IN: 24 plant structures; EXPRESSED DURING: 15 growth stages; CONTAINS InterPro DOMAIN/s: CHD5-like protein (InterPro:IPR007 /.../Has 30201 Blast hits to 17322 proteins in 780 species: Archae - 12; Bacteria - 1396; Metazoa - 17338; Fungi - 3422; Plants - 5037; Viruses - 0; …
Solyc01g090950.2	2	2.01e-06	7.49e-05	GRAS family transcription factor (AHRD V1 **-- B9GPD0_POPTR)%3B contains Interpro domain(s) IPR005202 GRAS transcription factor	AT2G45160	GRAS family transcription factor [Source:TAIR_LOCUS;Acc:AT2G45160]
Solyc01g099310.2	2	2.59e-06	9.16e-05	RNA polymerase II holoenzyme cyclin-like subunit (AHRD V1 *-** SSN8_GIBMO)%3B contains Interpro domain(s) IPR015432 Cyclin H	AT5G27620	cyclin H;1 [Source:TAIR_LOCUS;Acc:AT5G27620]
Solyc02g085170.2	2	0.00123	0.0117	Glucose transporter 8 (AHRD V1 ***- Q2KKJ3_SOLIN)%3B contains Interpro domain(s) IPR003663 Sugar/inositol transporter
Solyc02g091830.2	2	0.00887	0.0483	Hexokinase (AHRD V1 ***- Q9FVD3_CITSI)%3B contains Interpro domain(s) IPR001312 Hexokinase	AT4G37840	hexokinase-like 3 [Source:TAIR_LOCUS;Acc:AT4G37840]
Solyc04g005910.2	2	0.00355	0.0248	Receptor like kinase%2C RLK	AT3G25560	NSP-interacting kinase 2 [Source:TAIR_LOCUS;Acc:AT3G25560]
Solyc09g009900.2	2	0.000609	0.00692	Pollen-specific protein - like (AHRD V1 ***- O49527_ARATH)%3B contains Interpro domain(s) IPR013970 Replication factor A protein 3	AT3G52630	Nucleic acid-binding, OB-fold-like protein [Source:TAIR_LOCUS;Acc:AT3G52630]
Solyc10g079790.1	2	0.000998	0.00999	Pathogen-induced calmodulin-binding protein (Fragment) (AHRD V1 *--- Q8H6W8_PHAVU)%3B contains Interpro domain(s) IPR012417 Calmodulin-binding%2C plant	AT5G04020	calmodulin binding [Source:TAIR_LOCUS;Acc:AT5G04020]
Solyc11g020060.1	2	3.04e-06	0.000104	Glyoxylate reductase/hydroxypyruvate reductase (AHRD V1 ***- GRHPR_MOUSE)%3B contains Interpro domain(s) IPR006140 D-isomer specific 2-hydroxyacid dehydrogenase%2C NAD-binding	AT1G72190	D-isomer specific 2-hydroxyacid dehydrogenase family protein [Source:TAIR_LOCUS;Acc:AT1G72190]
Solyc12g014430.1	2	0.0045	0.0296	Cellulose synthase (AHRD V1 ***- B9H2F9_POPTR)%3B contains Interpro domain(s) IPR005150 Cellulose synthase	AT4G23990	cellulose synthase like G3 [Source:TAIR_LOCUS;Acc:AT4G23990]
Solyc01g106890.2	1.99	1.03e-05	0.000286	Unknown Protein (AHRD V1)	AT3G19660	unknown protein; Has 16 Blast hits to 16 proteins in 6 species: Archae - 0; Bacteria - 0; Metazoa - 0; Fungi - 0; Plants - 16; Viruses - 0; Other Eukaryotes - 0 (source: NCBI BLink). [Source:TAIR_LOCUS;Acc:AT3G19660]
Solyc07g005440.1	1.99	0.00107	0.0105	CBL-interacting protein kinase 9 (AHRD V1 **** A0MNJ6_POPTR)%3B contains Interpro domain(s) IPR002290 Serine/threonine protein kinase	AT4G30960	SOS3-interacting protein 3 [Source:TAIR_LOCUS;Acc:AT4G30960]
Solyc07g062190.2	1.99	8.11e-07	3.55e-05	50S ribosomal protein L13 (AHRD V1 ***- B6SVH3_MAIZE)%3B contains Interpro domain(s) IPR005823 Ribosomal protein L13%2C bacterial-type	AT1G78630	Ribosomal protein L13 family protein [Source:TAIR_LOCUS;Acc:AT1G78630]
Solyc07g064650.1	1.99	0.00292	0.0218	Arabidopsis thaliana genomic DNA chromosome 5 P1 clone MOK16 (AHRD V1 *--- Q9LYW2_ARATH)%3B contains Interpro domain(s) IPR007608 Protein of unknown function DUF584	AT4G04630	Protein of unknown function, DUF584 [Source:TAIR_LOCUS;Acc:AT4G04630]
Solyc11g011440.1	1.99	3.5e-05	0.000761	Aspartic proteinase nepenthesin-1 (AHRD V1 **-- B6TS94_MAIZE)%3B contains Interpro domain(s) IPR001461 Peptidase A1	AT1G66180	Eukaryotic aspartyl protease family protein [Source:TAIR_LOCUS;Acc:AT1G66180]
Solyc04g010200.1	1.98	0.00068	0.00751	ABC transporter G family member 6 (AHRD V1 ***- AB6G_ARATH)%3B contains Interpro domain(s) IPR013525 ABC-2 type transporter	AT2G39350	ABC-2 type transporter family protein [Source:TAIR_LOCUS;Acc:AT2G39350]
Solyc05g009370.2	1.98	2.73e-07	1.47e-05	50S ribosomal protein L15 (AHRD V1 *-*- B4B3P1_9CHRO)%3B contains Interpro domain(s) IPR005749 Ribosomal protein L15%2C bacterial-type	AT3G25920	ribosomal protein L15 [Source:TAIR_LOCUS;Acc:AT3G25920]
Solyc05g013640.1	1.98	0.000938	0.00955	Unknown Protein (AHRD V1)
Solyc09g091420.2	1.98	2.59e-05	0.000604	Nucleoside-triphosphatase (AHRD V1 **** B2VUE6_PYRTR)%3B contains Interpro domain(s) IPR002637 Ham1-like protein	AT4G13720	Inosine triphosphate pyrophosphatase family protein [Source:TAIR_LOCUS;Acc:AT4G13720]
Solyc01g111110.2	1.97	0.000129	0.00215	Unknown Protein (AHRD V1)	AT2G21180	unknown protein; BEST Arabidopsis thaliana protein match is: unknown protein (TAIR:AT5G19875.1); Has 124 Blast hits to 124 proteins in 12 species: Archae - 0; Bacteria - 0; Metazoa - 0; Fungi - 0; Plants - 124; Viruses - 0; Other Eukaryotes - 0 (sou /.../CBI BLink). [Source:TAIR_LOCUS;Acc:AT2G21180]
Solyc02g065010.1	1.97	0.00572	0.0353	EF hand family protein (AHRD V1 ***- B6UAJ2_MAIZE)%3B contains Interpro domain(s) IPR011992 EF-Hand type
Solyc02g082490.2	1.97	0.00727	0.0417	Serine/threonine phosphatase family protein (AHRD V1 **** C1E0J1_9CHLO)%3B contains Interpro domain(s) IPR015655 Protein phosphatase 2C	AT3G51470	Protein phosphatase 2C family protein [Source:TAIR_LOCUS;Acc:AT3G51470]
Solyc03g122250.2	1.97	5.97e-06	0.000182	Transmembrane protein (AHRD V1 **-- C0NFK1_AJECG)%3B contains Interpro domain(s) IPR009637 Transmembrane receptor%2C eukaryota	AT1G72480	Lung seven transmembrane receptor family protein [Source:TAIR_LOCUS;Acc:AT1G72480]
Solyc08g005100.2	1.97	0.000116	0.00199	Zinc-binding family protein (AHRD V1 **-* D7MDD4_ARALY)%3B contains Interpro domain(s) IPR006734 Protein of unknown function DUF597	AT1G32700	PLATZ transcription factor family protein [Source:TAIR_LOCUS;Acc:AT1G32700]
Solyc01g095090.2	1.96	0.00421	0.0282	E3 ubiquitin-protein ligase RNF5 (AHRD V1 *--- RNF5_HUMAN)%3B contains Interpro domain(s) IPR018957 Zinc finger%2C C3HC4 RING-type	AT4G01270	RING/U-box superfamily protein [Source:TAIR_LOCUS;Acc:AT4G01270]
Solyc03g007920.2	1.96	4.48e-05	0.000917	Glutamine cyclotransferase-like (AHRD V1 **** Q2V9A5_SOLTU)%3B contains Interpro domain(s) IPR007788 Glutamine cyclotransferase	AT4G25720	glutaminyl cyclase [Source:TAIR_LOCUS;Acc:AT4G25720]
Solyc03g114930.2	1.96	0.00104	0.0103	Photosystem II oxygen evolving complex protein PsbP (AHRD V1 ***- A0ZMM6_NODSP)%3B contains Interpro domain(s) IPR016123 Mog1/PsbP%2C alpha/beta/alpha sandwich	AT3G55330	PsbP-like protein 1 [Source:TAIR_LOCUS;Acc:AT3G55330]
Solyc04g079680.2	1.96	0.0045	0.0296	Cytochrome P450	AT2G25160	cytochrome P450, family 82, subfamily F, polypeptide 1 [Source:TAIR_LOCUS;Acc:AT2G25160]
Solyc05g012680.2	1.96	0.000475	0.00576		AT2G03350	Protein of unknown function, DUF538 [Source:TAIR_LOCUS;Acc:AT2G03350]
Solyc08g006770.2	1.96	0.000165	0.00259	Anthocyanidin synthase (Fragment) (AHRD V1 **-* P93120_DIACA)%3B contains Interpro domain(s) IPR005123 Oxoglutarate and iron-dependent oxygenase	AT5G07480	KAR-UP oxidoreductase 1 [Source:TAIR_LOCUS;Acc:AT5G07480]
Solyc08g082250.2	1.96	0.00166	0.0145	Endoglucanase 1 (AHRD V1 ***- B6U0J0_MAIZE)%3B contains Interpro domain(s) IPR008928 Six-hairpin glycosidase-like IPR012341 Six-hairpin glycosidase IPR018221 Glycoside hydrolase%2C family 9%2C active site IPR001701 Glycoside hydrolase%2C family 9	AT1G64390	glycosyl hydrolase 9C2 [Source:TAIR_LOCUS;Acc:AT1G64390]
Solyc12g095870.1	1.96	1.55e-06	6.09e-05	Serine/threonine-protein kinase 6 (AHRD V1 ***- B5X2V6_SALSA)%3B contains Interpro domain(s) IPR002290 Serine/threonine protein kinase	AT2G25880	ataurora2 [Source:TAIR_LOCUS;Acc:AT2G25880]
Solyc01g099920.2	1.95	0.00413	0.0278	Photoassimilate-responsive protein PAR-1b-like protein (AHRD V1 ***- Q9LCZ9_ARATH)%3B contains Interpro domain(s) IPR009489 PAR1
Solyc02g062130.2	1.95	7.96e-06	0.000234	Ferredoxin--NADP reductase (AHRD V1 ***- D7MN04_ARALY)%3B contains Interpro domain(s) IPR012146 Ferredoxin--NADP reductase	AT5G66190	ferredoxin-NADP(+)-oxidoreductase 1 [Source:TAIR_LOCUS;Acc:AT5G66190]
Solyc03g025800.2	1.95	3.16e-06	0.000108		AT5G23760	Copper transport protein family [Source:TAIR_LOCUS;Acc:AT5G23760]
Solyc06g071750.2	1.95	0.000984	0.00989	Octicosapeptide/Phox/Bem1p domain-containing protein (AHRD V1 **-- D7LRK8_ARALY)%3B contains Interpro domain(s) IPR000270 Octicosapeptide/Phox/Bem1p	AT3G48240	Octicosapeptide/Phox/Bem1p family protein [Source:TAIR_LOCUS;Acc:AT3G48240]
Solyc06g075810.2	1.95	4.22e-06	0.000137	NADH dehydrogenase (AHRD V1 **** C1BWM4_ESOLU)%3B contains Interpro domain(s) IPR016464 NADH dehydrogenase [ubiquinone] (complex I)%2C alpha subcomplex%2C subunit 2	AT5G47890	NADH-ubiquinone oxidoreductase B8 subunit, putative [Source:TAIR_LOCUS;Acc:AT5G47890]
Solyc08g061130.2	1.95	0.000111	0.00191	Transcription factor HY5 (AHRD V1 ***- B6UHC7_MAIZE)%3B contains Interpro domain(s) IPR011616 bZIP transcription factor%2C bZIP-1	AT5G11260	Basic-leucine zipper (bZIP) transcription factor family protein [Source:TAIR_LOCUS;Acc:AT5G11260]
Solyc08g075920.2	1.95	0.00028	0.00386	Protein BREVIS RADIX (AHRD V1 ***- BRX_ARATH)%3B contains Interpro domain(s) IPR013591 Disease resistance/zinc finger/chromosome condensation-like region	AT1G31880	DZC (Disease resistance/zinc finger/chromosome condensation-like region) domain containing protein [Source:TAIR_LOCUS;Acc:AT1G31880]
Solyc01g102860.2	1.94	0.00185	0.0157	Unknown Protein (AHRD V1)	AT1G51080	unknown protein; FUNCTIONS IN: molecular_function unknown; INVOLVED IN: biological_process unknown; LOCATED IN: chloroplast; EXPRESSED IN: 15 plant structures; EXPRESSED DURING: 11 growth stages; Has 101 Blast hits to 98 proteins in 44 species: Arch /.../; Bacteria - 0; Metazoa - 38; Fungi - 10; Plants - 27; Viruses - 0; Other Eukaryotes - 26 (source: NCBI BLink). [Source:TAIR_LOCUS;Acc:AT1G51080]
Solyc02g082760.2	1.94	1.42e-07	8.41e-06	Catalase (AHRD V1 **** O24511_TOBAC)%3B contains Interpro domain(s) IPR018028 Catalase related subgroup	AT4G35090	catalase 2 [Source:TAIR_LOCUS;Acc:AT4G35090]
Solyc04g025770.1	1.94	0.00331	0.0236	Unknown Protein (AHRD V1)
Solyc04g078920.2	1.94	8.63e-06	0.000249	Peroxisomal multifunctional enzyme type 2 (AHRD V1 **-- B6TQ98_MAIZE)%3B contains Interpro domain(s) IPR016083 Sterol-binding-like	AT5G42890	sterol carrier protein 2 [Source:TAIR_LOCUS;Acc:AT5G42890]
Solyc06g065920.2	1.94	8.58e-05	0.00156	Phosphatase 2C family protein (AHRD V1 ***- D7L6A8_ARALY)%3B contains Interpro domain(s) IPR015655 Protein phosphatase 2C	AT3G17090	Protein phosphatase 2C family protein [Source:TAIR_LOCUS;Acc:AT3G17090]
Solyc08g007210.2	1.94	0.000592	0.00677	Hydroxycinnamoyl CoA shikimate/quinate hydroxycinnamoyltransferase-like protein (AHRD V1 *--- B9IAS9_POPTR)%3B contains Interpro domain(s) IPR003480 Transferase	AT5G02890	HXXXD-type acyl-transferase family protein [Source:TAIR_LOCUS;Acc:AT5G02890]
Solyc08g008340.2	1.94	0.000247	0.0035	Nucleoside diphosphate kinase (AHRD V1 ***- D5ILC3_SOLTU)%3B contains Interpro domain(s) IPR001564 Nucleoside diphosphate kinase%2C core	AT4G11010	nucleoside diphosphate kinase 3 [Source:TAIR_LOCUS;Acc:AT4G11010]
Solyc09g010440.2	1.94	3.26e-06	0.00011	Actin-depolymerizing factor 1 (AHRD V1 **** B2CM17_SOLCH)%3B contains Interpro domain(s) IPR002108 Actin-binding%2C cofilin/tropomyosin type
Solyc09g075470.2	1.94	0.000521	0.00615	Chaperone protein dnaJ (AHRD V1 ***- B6U761_MAIZE)%3B contains Interpro domain(s) IPR001623 Heat shock protein DnaJ%2C N-terminal
Solyc10g012210.1	1.94	0.00584	0.0357	ARID/BRIGHT DNA-binding domain-containing protein/ELM2 domain-containing protein/Myb-like DNA-binding domain-containing protein (AHRD V1 *--- Q1PEA0_ARATH)%3B contains Interpro domain(s) IPR000949 ELM2	AT2G46040	ARID/BRIGHT DNA-binding domain;ELM2 domain protein [Source:TAIR_LOCUS;Acc:AT2G46040]
Solyc01g080830.2	1.93	4.85e-08	3.41e-06	cDNA clone J023109D15 full insert sequence (AHRD V1 ***- B7EQP2_ORYSJ)%3B contains Interpro domain(s) IPR004038 Ribosomal protein L7Ae/L30e/S12e/Gadd45	AT4G01790	Ribosomal protein L7Ae/L30e/S12e/Gadd45 family protein [Source:TAIR_LOCUS;Acc:AT4G01790]
Solyc01g111230.2	1.93	0.000566	0.00658	Disease resistance response like protein (AHRD V1 ***- Q9SZP7_ARATH)%3B contains Interpro domain(s) IPR004265 Plant disease resistance response protein	AT2G21100	Disease resistance-responsive (dirigent-like protein) family protein [Source:TAIR_LOCUS;Acc:AT2G21100]
Solyc02g088190.2	1.93	5.62e-05	0.0011	MYB transcription factor (AHRD V1 *-** Q6R098_ARATH)%3B contains Interpro domain(s) IPR015495 Myb transcription factor	AT3G01140	myb domain protein 106 [Source:TAIR_LOCUS;Acc:AT3G01140]
Solyc07g039510.2	1.93	0.000949	0.00962	Esterase/lipase/thioesterase (Fragment) (AHRD V1 **-- B3VW47_POPTN)%3B contains Interpro domain(s) IPR013744 Protein of unknown function DUF1749	AT1G29840	alpha/beta-Hydrolases superfamily protein [Source:TAIR_LOCUS;Acc:AT1G29840]
Solyc07g056420.2	1.93	0.000159	0.00253	Glutathione S-transferase-like protein (AHRD V1 **** Q8GVD1_SOLLC)%3B contains Interpro domain(s) IPR004046 Glutathione S-transferase%2C C-terminal	AT1G17170	glutathione S-transferase TAU 24 [Source:TAIR_LOCUS;Acc:AT1G17170]
Solyc07g064020.2	1.93	0.000242	0.00344	class I heat shock protein 1 (AHRD V1 ***- B6TTC8_MAIZE)%3B contains Interpro domain(s) IPR008978 HSP20-like chaperone	AT5G54660	HSP20-like chaperones superfamily protein [Source:TAIR_LOCUS;Acc:AT5G54660]
Solyc09g009530.2	1.93	4.27e-05	0.000892	Hydrolase alpha/beta fold family protein (AHRD V1 **** D7LIQ3_ARALY)%3B contains Interpro domain(s) IPR000073 Alpha/beta hydrolase fold-1	AT1G74280	alpha/beta-Hydrolases superfamily protein [Source:TAIR_LOCUS;Acc:AT1G74280]
Solyc05g013160.2	1.92	1.08e-06	4.58e-05	Set domain protein (AHRD V1 ***- C1EFC8_9CHLO)%3B contains Interpro domain(s) IPR011192 Rubisco methyltransferase	AT1G14030	Rubisco methyltransferase family protein [Source:TAIR_LOCUS;Acc:AT1G14030]
Solyc06g071330.2	1.92	0.000184	0.00281	Nucleobase ascorbate transporter (AHRD V1 **-* B9I369_POPTR)%3B contains Interpro domain(s) IPR006043 Xanthine/uracil/vitamin C permease	AT5G49990	Xanthine/uracil permease family protein [Source:TAIR_LOCUS;Acc:AT5G49990]
Solyc10g083650.1	1.92	0.000132	0.00218	Peroxiredoxin ahpC/TSA family (AHRD V1 **-- Q1YGN4_MOBAS)%3B contains Interpro domain(s) IPR013740 Redoxin	AT3G52960	Thioredoxin superfamily protein [Source:TAIR_LOCUS;Acc:AT3G52960]
Solyc04g076050.2	1.91	8.63e-08	5.56e-06	Divalent cation tolerance protein CutA (AHRD V1 *-*- Q3Z664_DEHE1)%3B contains Interpro domain(s) IPR004323 Divalent ion tolerance protein%2C CutA1	AT2G33740	Nitrogen regulatory PII-like, alpha/beta [Source:TAIR_LOCUS;Acc:AT2G33740]
Solyc05g013280.2	1.91	8.6e-05	0.00156	Cc-nbs-lrr%2C resistance protein with an R1 specific domain	AT1G50180	NB-ARC domain-containing disease resistance protein [Source:TAIR_LOCUS;Acc:AT1G50180]
Solyc06g069170.2	1.91	3.2e-05	0.000709	Unknown Protein (AHRD V1)	AT1G73885	unknown protein; FUNCTIONS IN: molecular_function unknown; INVOLVED IN: biological_process unknown; LOCATED IN: chloroplast thylakoid membrane, chloroplast; Has 37 Blast hits to 37 proteins in 13 species: Archae - 0; Bacteria - 0; Metazoa - 0; Fungi /.../Plants - 37; Viruses - 0; Other Eukaryotes - 0 (source: NCBI BLink). [Source:TAIR_LOCUS;Acc:AT1G73885]
Solyc09g011710.2	1.91	3.76e-05	0.000803	class I heat shock protein 3 (AHRD V1 ***- B4F976_MAIZE)%3B contains Interpro domain(s) IPR008978 HSP20-like chaperone	AT2G19310	HSP20-like chaperones superfamily protein [Source:TAIR_LOCUS;Acc:AT2G19310]
Solyc10g078600.1	1.91	0.00299	0.0222	Myrosinase-binding protein (Fragment) (AHRD V1 *--- Q96342_BRANA)%3B contains Interpro domain(s) IPR001229 Mannose-binding lectin	AT1G19715	Mannose-binding lectin superfamily protein [Source:TAIR_LOCUS;Acc:AT1G19715]
Solyc10g084040.1	1.91	6.93e-08	4.64e-06	Thylakoid lumen 15.0-kDa protein (Fragment) (AHRD V1 **-- B8C1L2_THAPS)	AT5G52970	thylakoid lumen 15.0 kDa protein [Source:TAIR_LOCUS;Acc:AT5G52970]
Solyc12g005180.1	1.91	7.23e-08	4.77e-06	Chloroplast lipocalin (AHRD V1 ***- Q38JB4_SOLTU)%3B contains Interpro domain(s) IPR013208 Lipocalin-like	AT3G47860	chloroplastic lipocalin [Source:TAIR_LOCUS;Acc:AT3G47860]
Solyc01g098410.2	1.9	0.00586	0.0358	Receptor-like kinase (AHRD V1 *-** C0SW32_SOYBN)%3B contains Interpro domain(s) IPR002290 Serine/threonine protein kinase	AT3G21630	chitin elicitor receptor kinase 1 [Source:TAIR_LOCUS;Acc:AT3G21630]
Solyc01g100770.2	1.9	0.00393	0.0267	Susceptibility homeodomain transcription factor (Fragment) (AHRD V1 *-*- Q8SAA7_ORYSA)%3B contains Interpro domain(s) IPR007493 Protein of unknown function DUF538	AT1G09310	Protein of unknown function, DUF538 [Source:TAIR_LOCUS;Acc:AT1G09310]
Solyc04g076340.2	1.9	3.67e-05	0.000789	Unknown Protein (AHRD V1)
Solyc05g054340.2	1.9	2.12e-05	0.000515	Cc-nbs-lrr%2C resistance protein
Solyc09g010930.2	1.9	2.14e-06	7.88e-05	NAD-dependent epimerase/dehydratase (AHRD V1 **-- B6T962_MAIZE)%3B contains Interpro domain(s) IPR016040 NAD(P)-binding domain	AT2G37660	NAD(P)-binding Rossmann-fold superfamily protein [Source:TAIR_LOCUS;Acc:AT2G37660]
Solyc10g078740.1	1.9	0.000228	0.0033	Enoyl reductase (AHRD V1 ***- P93062_BRANA)%3B contains Interpro domain(s) IPR014358 Enoyl-[acyl-carrier-protein] reductase (NADH)	AT2G05990	NAD(P)-binding Rossmann-fold superfamily protein [Source:TAIR_LOCUS;Acc:AT2G05990]
Solyc11g008720.1	1.9	0.000891	0.00921	Beta-glucosidase G4 (AHRD V1 ***- A8TVR1_MEDTR)%3B contains Interpro domain(s) IPR001360 Glycoside hydrolase%2C family 1	AT5G36890	beta glucosidase 42 [Source:TAIR_LOCUS;Acc:AT5G36890]
Solyc01g067910.2	1.89	0.000124	0.0021	Unknown Protein (AHRD V1)
Solyc02g021140.2	1.89	1.42e-09	1.62e-07	Superoxide dismutase (AHRD V1 ***- B9S4J6_RICCO)%3B contains Interpro domain(s) IPR001189 Manganese/iron superoxide dismutase	AT5G23310	Fe superoxide dismutase 3 [Source:TAIR_LOCUS;Acc:AT5G23310]
Solyc02g078110.1	1.89	0.00491	0.0315	Unknown Protein (AHRD V1)
Solyc02g092270.2	1.89	0.000104	0.00182	NADH dehydrogenase (AHRD V1 -**- NDUS4_RAT)%3B contains Interpro domain(s) IPR006885 ETC complex I subunit conserved region	AT5G67590	NADH-ubiquinone oxidoreductase-related [Source:TAIR_LOCUS;Acc:AT5G67590]
Solyc02g093210.2	1.89	3.72e-05	0.000798	MAPprotein kinase-like protein (AHRD V1 **-- Q6YW97_ORYSJ)%3B contains Interpro domain(s) IPR017946 PLC-like phosphodiesterase%2C TIM beta/alpha-barrel domain	AT5G67130	PLC-like phosphodiesterases superfamily protein [Source:TAIR_LOCUS;Acc:AT5G67130]
Solyc03g113270.2	1.89	0.000382	0.00493	Homeobox-leucine zipper-like protein (AHRD V1 *-*- Q3HRT1_PICGL)%3B contains Interpro domain(s) IPR001356 Homeobox IPR017970 Homeobox%2C conserved site	AT1G27045	Homeobox-leucine zipper protein family [Source:TAIR_LOCUS;Acc:AT1G27045]
Solyc06g053960.2	1.89	0.000311	0.00419	Heat stress transcription factor A3 (AHRD V1 ***- D1M7W9_SOLLC)%3B contains Interpro domain(s) IPR000232 Heat shock factor (HSF)-type%2C DNA-binding	AT3G22830	heat shock transcription factor A6B [Source:TAIR_LOCUS;Acc:AT3G22830]
Solyc06g068520.2	1.89	5.97e-05	0.00115	Hydroxyproline-rich systemin (AHRD V1 ***- HSY1_SOLLC)
Solyc06g076590.2	1.89	3.07e-05	0.000686	Unknown Protein (AHRD V1)	AT2G29510	Protein of unknown function (DUF3527) [Source:TAIR_LOCUS;Acc:AT2G29510]
Solyc09g009830.2	1.89	0.000695	0.00761	Carbonic anhydrase (Carbonate dehydratase) (AHRD V1 **** C1DTU5_SULAA)%3B contains Interpro domain(s) IPR018340 Carbonic anhydrase%2C CAH1-like	AT3G52720	alpha carbonic anhydrase 1 [Source:TAIR_LOCUS;Acc:AT3G52720]
Solyc09g014710.2	1.89	0.00127	0.012	Receptor-like protein kinase At3g21340 (AHRD V1 *-** RLK6_ARATH)%3B contains Interpro domain(s) IPR002290 Serine/threonine protein kinase
Solyc09g072850.1	1.89	0.00353	0.0248	Unknown Protein (AHRD V1)
Solyc10g085230.1	1.89	0.00424	0.0283	UDP-glucosyltransferase (AHRD V1 **** C0LNQ9_MAIZE)%3B contains Interpro domain(s) IPR002213 UDP-glucuronosyl/UDP-glucosyltransferase	AT2G26480	UDP-glucosyl transferase 76D1 [Source:TAIR_LOCUS;Acc:AT2G26480]
Solyc12g009270.1	1.89	0.00101	0.0101	Pectinesterase (AHRD V1 **** C0PST8_PICSI)%3B contains Interpro domain(s) IPR006501 Pectinesterase inhibitor	AT5G20740	Plant invertase/pectin methylesterase inhibitor superfamily protein [Source:TAIR_LOCUS;Acc:AT5G20740]
Solyc01g102610.2	1.88	0.000382	0.00493	Ferric reductase oxidase (AHRD V1 **-* D6RVS5_HORVU)%3B contains Interpro domain(s) IPR013130 Ferric reductase-like transmembrane component%2C N-terminal	AT5G49730	ferric reduction oxidase 6 [Source:TAIR_LOCUS;Acc:AT5G49730]
Solyc02g070000.2	1.88	0.000152	0.00245	Receptor like kinase%2C RLK	AT4G20940	Leucine-rich receptor-like protein kinase family protein [Source:TAIR_LOCUS;Acc:AT4G20940]
Solyc02g080630.2	1.88	1.08e-06	4.58e-05	Lactoylglutathione lyase (AHRD V1 ***- D2D330_GOSHI)%3B contains Interpro domain(s) IPR004361 Glyoxalase I	AT1G11840	glyoxalase I homolog [Source:TAIR_LOCUS;Acc:AT1G11840]
Solyc08g083060.2	1.88	0.000738	0.00796	Oligopeptide transporter (Fragment) (AHRD V1 **** B0DAK3_LACBS)%3B contains Interpro domain(s) IPR004813 Oligopeptide transporter OPT superfamily	AT4G24120	YELLOW STRIPE like 1 [Source:TAIR_LOCUS;Acc:AT4G24120]
Solyc01g058320.2	1.87	0.000137	0.00224	T6A9.7 protein (AHRD V1 *-*- Q9FZ23_ARATH)	AT1G02380	unknown protein; BEST Arabidopsis thaliana protein match is: unknown protein (TAIR:AT4G01960.1); Has 66 Blast hits to 66 proteins in 11 species: Archae - 0; Bacteria - 0; Metazoa - 0; Fungi - 0; Plants - 66; Viruses - 0; Other Eukaryotes - 0 (source /.../ BLink). [Source:TAIR_LOCUS;Acc:AT1G02380]
Solyc04g049330.2	1.87	2.45e-06	8.79e-05	V-type proton ATPase subunit G 1 (AHRD V1 ***- VATG1_TOBAC)%3B contains Interpro domain(s) IPR005124 Vacuolar (H+)-ATPase G subunit	AT3G01390	vacuolar membrane ATPase 10 [Source:TAIR_LOCUS;Acc:AT3G01390]
Solyc07g020790.2	1.87	0.00122	0.0116	D-xylose-proton symporter (D-xylose transporter) (AHRD V1 **** B5CJI7_SALET)%3B contains Interpro domain(s) IPR003663 Sugar/inositol transporter	AT1G67300	Major facilitator superfamily protein [Source:TAIR_LOCUS;Acc:AT1G67300]
Solyc07g065480.2	1.87	1.3e-05	0.000346	Unknown Protein (AHRD V1)	AT5G55640	unknown protein; Has 30201 Blast hits to 17322 proteins in 780 species: Archae - 12; Bacteria - 1396; Metazoa - 17338; Fungi - 3422; Plants - 5037; Viruses - 0; Other Eukaryotes - 2996 (source: NCBI BLink). [Source:TAIR_LOCUS;Acc:AT5G55640]
Solyc08g074750.2	1.87	3.47e-06	0.000116	Zinc finger protein 706 (AHRD V1 -**- C3KIH7_ANOFI)%3B contains Interpro domain(s) IPR015023 Protein of unknown function DUF1909
Solyc08g075120.2	1.87	0.000477	0.00578	Pollen-specific kinase partner protein (AHRD V1 ***- B6UC56_MAIZE)%3B contains Interpro domain(s) IPR005512 Rop nucleotide exchanger%2C PRONE	AT1G31650	RHO guanyl-nucleotide exchange factor 14 [Source:TAIR_LOCUS;Acc:AT1G31650]
Solyc11g012860.1	1.87	0.000944	0.0096	Filament-like plant protein (Fragment) (AHRD V1 ***- FPP_SOLLC)%3B contains Interpro domain(s) IPR008587 Protein of unknown function DUF869%2C plant	AT1G21810	Plant protein of unknown function (DUF869) [Source:TAIR_LOCUS;Acc:AT1G21810]
Solyc11g044230.1	1.87	3.19e-05	0.000709	UPF0727 protein C6orf115 homolog (AHRD V1 *-*- CF115_XENLA)	AT4G33640	unknown protein; Has 30201 Blast hits to 17322 proteins in 780 species: Archae - 12; Bacteria - 1396; Metazoa - 17338; Fungi - 3422; Plants - 5037; Viruses - 0; Other Eukaryotes - 2996 (source: NCBI BLink). [Source:TAIR_LOCUS;Acc:AT4G33640]
Solyc12g049510.1	1.87	0.00658	0.0389	Erect panical 2 (AHRD V1 *--- B8B8K3_ORYSI)	AT1G17360	BEST Arabidopsis thaliana protein match is: COP1-interacting protein-related (TAIR:AT1G72410.1); Has 9949 Blast hits to 7480 proteins in 576 species: Archae - 12; Bacteria - 1007; Metazoa - 3636; Fungi - 982; Plants - 444; Viruses - 50; Other Eukary /.../ 3818 (source: NCBI BLink). [Source:TAIR_LOCUS;Acc:AT1G17360]
Solyc02g092530.2	1.86	0.00155	0.0138	Formamidase (AHRD V1 **** B9VXW6_LUPAL)%3B contains Interpro domain(s) IPR004304 Acetamidase/Formamidase	AT4G37550	Acetamidase/Formamidase family protein [Source:TAIR_LOCUS;Acc:AT4G37550]
Solyc03g112330.2	1.86	8.11e-06	0.000236	U-box domain-containing protein 33 (AHRD V1 ***- PUB33_ARATH)%3B contains Interpro domain(s) IPR006016 UspA	AT5G47740	Adenine nucleotide alpha hydrolases-like superfamily protein [Source:TAIR_LOCUS;Acc:AT5G47740]
Solyc09g011170.2	1.86	0.000125	0.00211	Uncharacterized basic helix-loop-helix protein At1g06150 (AHRD V1 *--- Y1615_ARATH)%3B contains Interpro domain(s) IPR001092 Basic helix-loop-helix dimerisation region bHLH
Solyc12g010320.1	1.86	0.000216	0.00315	Outer membrane lipoprotein blc (AHRD V1 **-- D0RZG9_ACICA)%3B contains Interpro domain(s) IPR002345 Lipocalin	AT5G58070	temperature-induced lipocalin [Source:TAIR_LOCUS;Acc:AT5G58070]
Solyc02g068440.2	1.85	3.37e-07	1.72e-05	RNA binding protein (AHRD V1 *-** B6U487_MAIZE)%3B contains Interpro domain(s) IPR012677 Nucleotide-binding%2C alpha-beta plait	AT4G20030	RNA-binding (RRM/RBD/RNP motifs) family protein [Source:TAIR_LOCUS;Acc:AT4G20030]
Solyc05g010320.2	1.85	0.00114	0.011	Chalcone--flavonone isomerase (AHRD V1 ***- D7LV11_ARALY)%3B contains Interpro domain(s) IPR003466 Chalcone isomerase%2C subgroup	AT3G55120	Chalcone-flavanone isomerase family protein [Source:TAIR_LOCUS;Acc:AT3G55120]
Solyc05g050010.2	1.85	0.002	0.0166	1-aminocyclopropane-1-carboxylate synthase (AHRD V1 **** Q659H5_SOLLC)%3B contains Interpro domain(s) IPR004839 Aminotransferase%2C class I and II IPR004838 Aminotransferases%2C class-I%2C pyridoxal-phosphate-binding site	AT1G01480	1-amino-cyclopropane-1-carboxylate synthase 2 [Source:TAIR_LOCUS;Acc:AT1G01480]
Solyc05g054940.2	1.85	1.26e-07	7.55e-06	Nitrilase 1 like protein (AHRD V1 **** Q9LE50_ARATH)%3B contains Interpro domain(s) IPR003010 Nitrilase/cyanide hydratase and apolipoprotein N-acyltransferase	AT4G08790	Nitrilase/cyanide hydratase and apolipoprotein N-acyltransferase family protein [Source:TAIR_LOCUS;Acc:AT4G08790]
Solyc06g009050.2	1.85	4.35e-05	0.000903	Universal stress protein (AHRD V1 ***- B4UW73_ARAHY)%3B contains Interpro domain(s) IPR006016 UspA	AT2G47710	Adenine nucleotide alpha hydrolases-like superfamily protein [Source:TAIR_LOCUS;Acc:AT2G47710]
Solyc06g051410.2	1.85	2.52e-05	0.000592	N-(5%26apos-phosphoribosyl)anthranilate isomerase (AHRD V1 **** B9SQM9_RICCO)%3B contains Interpro domain(s) IPR011060 Ribulose-phosphate binding barrel	AT1G07780	phosphoribosylanthranilate isomerase 1 [Source:TAIR_LOCUS;Acc:AT1G07780]
Solyc06g074490.1	1.85	3.28e-06	0.000111	Unknown Protein (AHRD V1)
Solyc06g076630.2	1.85	0.00329	0.0236	Peroxidase (AHRD V1 **** C0KKH9_9CARY)%3B contains Interpro domain(s) IPR002016 Haem peroxidase%2C plant/fungal/bacterial	AT4G33420	Peroxidase superfamily protein [Source:TAIR_LOCUS;Acc:AT4G33420]
Solyc01g068060.2	1.84	2.46e-06	8.79e-05	Autophagy-related protein 8 (AHRD V1 ***- A6P6J6_FAGES)%3B contains Interpro domain(s) IPR004241 Light chain 3 (LC3)	AT3G06420	Ubiquitin-like superfamily protein [Source:TAIR_LOCUS;Acc:AT3G06420]
Solyc05g041430.2	1.84	0.000452	0.00557	Unknown Protein (AHRD V1)	AT2G04790	unknown protein; Has 45 Blast hits to 45 proteins in 15 species: Archae - 0; Bacteria - 0; Metazoa - 0; Fungi - 0; Plants - 43; Viruses - 0; Other Eukaryotes - 2 (source: NCBI BLink). [Source:TAIR_LOCUS;Acc:AT2G04790]
Solyc05g050980.2	1.84	4.55e-05	0.000929	3-phosphoshikimate 1-carboxyvinyltransferase (AHRD V1 **** Q30CZ8_FAGSY)%3B contains Interpro domain(s) IPR001986 3-phosphoshikimate 1-carboxyvinyltransferase%2C core	AT1G48860	RNA 3'-terminal phosphate cyclase/enolpyruvate transferase, alpha/beta [Source:TAIR_LOCUS;Acc:AT1G48860]
Solyc06g074110.2	1.84	0.0052	0.0329	Uncharacterized basic helix-loop-helix protein At1g64625 (AHRD V1 *--- Y1462_ARATH)%3B contains Interpro domain(s) IPR001092 Basic helix-loop-helix dimerisation region bHLH	AT2G27230	transcription factor-related [Source:TAIR_LOCUS;Acc:AT2G27230]
Solyc08g076840.2	1.84	1.17e-07	7.09e-06	Polyadenylate-binding protein 2 (AHRD V1 **-- PABP2_ARATH)%3B contains Interpro domain(s) IPR012677 Nucleotide-binding%2C alpha-beta plait	AT2G35410	RNA-binding (RRM/RBD/RNP motifs) family protein [Source:TAIR_LOCUS;Acc:AT2G35410]
Solyc12g008580.1	1.84	0.00146	0.0132	Glucan endo-1 3-beta-glucosidase 4 (AHRD V1 ***- B6TCY1_MAIZE)%3B contains Interpro domain(s) IPR000490 Glycoside hydrolase%2C family 17	AT5G56590	O-Glycosyl hydrolases family 17 protein [Source:TAIR_LOCUS;Acc:AT5G56590]
Solyc01g097020.2	1.83	3.22e-05	0.000713	Unknown Protein (AHRD V1)
Solyc04g056390.2	1.83	9.89e-06	0.000277	Isopentenyl-diphosphate delta-isomerase (AHRD V1 **** Q84RZ8_9GENT)%3B contains Interpro domain(s) IPR011876 Isopentenyl-diphosphate delta-isomerase%2C type 1	AT3G02780	isopentenyl pyrophosphate:dimethylallyl pyrophosphate isomerase 2 [Source:TAIR_LOCUS;Acc:AT3G02780]
Solyc05g046390.2	1.83	1.06e-05	0.000293	Unknown Protein (AHRD V1)	AT2G31490	unknown protein; Has 55 Blast hits to 55 proteins in 15 species: Archae - 0; Bacteria - 0; Metazoa - 0; Fungi - 0; Plants - 55; Viruses - 0; Other Eukaryotes - 0 (source: NCBI BLink). [Source:TAIR_LOCUS;Acc:AT2G31490]
Solyc01g007510.1	1.82	0.00724	0.0416	PsbN (AHRD V1 ***- Q7HIW7_ARATH)%3B contains Interpro domain(s) IPR003398 Photosystem II protein PsbN
Solyc01g066740.2	1.82	0.00692	0.0402	Transducin family protein (Fragment) (AHRD V1 *--- D7L607_ARALY)%3B contains Interpro domain(s) IPR017986 WD40 repeat%2C region	AT3G06880	Transducin/WD40 repeat-like superfamily protein [Source:TAIR_LOCUS;Acc:AT3G06880]
Solyc01g111350.2	1.82	0.00032	0.00428	Nodulin family protein (AHRD V1 ***- D7MDH3_ARALY)%3B contains Interpro domain(s) IPR010658 Nodulin-like	AT2G16660	Major facilitator superfamily protein [Source:TAIR_LOCUS;Acc:AT2G16660]
Solyc03g114730.2	1.82	0.00481	0.0311		AT3G02250	O-fucosyltransferase family protein [Source:TAIR_LOCUS;Acc:AT3G02250]
Solyc04g016330.2	1.82	0.00364	0.0252	Glycerol-3-phosphate dehydrogenase (AHRD V1 **** O22216_ARATH)%3B contains Interpro domain(s) IPR006168 NAD-dependent glycerol-3-phosphate dehydrogenase	AT2G41540	6-phosphogluconate dehydrogenase family protein [Source:TAIR_LOCUS;Acc:AT2G41540]
Solyc05g005560.2	1.82	0.0011	0.0107	BURP domain-containing protein (Fragment) (AHRD V1 *--- C1PI44_ARATH)%3B contains Interpro domain(s) IPR004873 BURP	AT1G23760	BURP domain-containing protein [Source:TAIR_LOCUS;Acc:AT1G23760]
Solyc05g026550.2	1.82	0.000474	0.00576	NAD(P)H-quinone oxidoreductase subunit L (AHRD V1 *-*- Q05RD4_9SYNE)%3B contains Interpro domain(s) IPR019654 NADH dehydrogenase%2C transmembrane subunit NdhL	AT1G70760	inorganic carbon transport protein-related [Source:TAIR_LOCUS;Acc:AT1G70760]
Solyc06g068500.2	1.82	0.00171	0.0147	Chaperone protein DnaJ 1 (AHRD V1 *-*- D8USE3_9MICC)%3B contains Interpro domain(s) IPR001623 Heat shock protein DnaJ%2C N-terminal	AT1G80920	Chaperone DnaJ-domain superfamily protein [Source:TAIR_LOCUS;Acc:AT1G80920]
Solyc08g006070.2	1.82	4.96e-05	0.000989	AIG2-like protein (AHRD V1 ***- B4FVZ7_MAIZE)%3B contains Interpro domain(s) IPR013024 Butirosin biosynthesis%2C BtrG-like	AT2G24390	AIG2-like (avirulence induced gene) family protein [Source:TAIR_LOCUS;Acc:AT2G24390]
Solyc08g082940.2	1.82	0.000144	0.00234	Uncharacterized basic helix-loop-helix protein At1g64625 (AHRD V1 *-*- Y1462_ARATH)	AT1G64625	Serine/threonine-protein kinase WNK (With No Lysine)-related [Source:TAIR_LOCUS;Acc:AT1G64625]
Solyc02g068320.2	1.81	7.92e-07	3.49e-05	2-oxoglutarate-dependent dioxygenase (AHRD V1 **-- B9GJL0_POPTR)%3B contains Interpro domain(s) IPR005123 Oxoglutarate and iron-dependent oxygenase	AT1G14120	2-oxoglutarate (2OG) and Fe(II)-dependent oxygenase superfamily protein [Source:TAIR_LOCUS;Acc:AT1G14120]
Solyc06g048950.2	1.81	0.00498	0.0318	Receptor like kinase%2C RLK	AT3G56370	Leucine-rich repeat protein kinase family protein [Source:TAIR_LOCUS;Acc:AT3G56370]
Solyc09g091830.2	1.81	1.35e-05	0.000356	Peptidoglycan binding domain containing protein (AHRD V1 *-*- B6SSP4_MAIZE)%3B contains Interpro domain(s) IPR002477 Peptidoglycan binding-like	AT4G13670	plastid transcriptionally active 5 [Source:TAIR_LOCUS;Acc:AT4G13670]
Solyc04g078150.2	1.8	3.28e-07	1.69e-05	Unknown Protein (AHRD V1)
Solyc06g073920.2	1.8	7.03e-05	0.00132	YABBY-like transcription factor CRABS CLAW-like protein (AHRD V1 **-* Q6SRZ7_ANTMA)%3B contains Interpro domain(s) IPR006780 YABBY protein	AT1G08465	Plant-specific transcription factor YABBY family protein [Source:TAIR_LOCUS;Acc:AT1G08465]
Solyc07g045250.1	1.8	1.07e-07	6.6e-06	Unknown Protein (AHRD V1)
Solyc07g061790.2	1.8	0.00069	0.00758	Heme-binding protein 2 (AHRD V1 **** B6T0C0_MAIZE)%3B contains Interpro domain(s) IPR006917 SOUL haem-binding protein	AT1G17100	SOUL heme-binding family protein [Source:TAIR_LOCUS;Acc:AT1G17100]
Solyc08g080630.2	1.8	0.00378	0.026	Chymotrypsin inhibitor-2 (AHRD V1 *-*- A8V413_HORSP)%3B contains Interpro domain(s) IPR000864 Proteinase inhibitor I13%2C potato inhibitor I
Solyc11g006580.1	1.8	4.52e-06	0.000145	RNA pyrophosphohydrolase (AHRD V1 ***- C9CZW5_9RHOB)%3B contains Interpro domain(s) IPR000086 NUDIX hydrolase domain	AT3G10620	nudix hydrolase homolog 26 [Source:TAIR_LOCUS;Acc:AT3G10620]
Solyc01g005530.2	1.79	0.00392	0.0267	Genomic DNA chromosome 3 P1 clone MRP15 (AHRD V1 ***- Q9LJE3_ARATH)	AT1G55475	unknown protein; FUNCTIONS IN: molecular_function unknown; INVOLVED IN: biological_process unknown; LOCATED IN: endomembrane system; BEST Arabidopsis thaliana protein match is: unknown protein (TAIR:AT3G13480.1); Has 35333 Blast hits to 34131 protei /.../2444 species: Archae - 798; Bacteria - 22429; Metazoa - 974; Fungi - 991; Plants - 531; Viruses - 0; Other Eukaryotes - 9610 (source: NCBI BLink…
Solyc04g015040.2	1.79	4.72e-05	0.000955	Peptidyl-prolyl cis-trans isomerase (AHRD V1 ***- C1FEU4_9CHLO)%3B contains Interpro domain(s) IPR001179 Peptidyl-prolyl cis-trans isomerase%2C FKBP-type	AT2G43560	FKBP-like peptidyl-prolyl cis-trans isomerase family protein [Source:TAIR_LOCUS;Acc:AT2G43560]
Solyc04g079690.2	1.79	0.00465	0.0303	Receptor-like protein kinase 2 (AHRD V1 *-*- RCH2_ARATH)%3B contains Interpro domain(s) IPR002290 Serine/threonine protein kinase	AT1G55200	Protein kinase protein with adenine nucleotide alpha hydrolases-like domain [Source:TAIR_LOCUS;Acc:AT1G55200]
Solyc05g005740.2	1.79	0.00401	0.0271	Potassium transporter (AHRD V1 **** D2JYH2_GOSHI)%3B contains Interpro domain(s) IPR018519 Potassium uptake protein%2C kup IPR003855 K+ potassium transporter	AT1G70300	K+ uptake permease 6 [Source:TAIR_LOCUS;Acc:AT1G70300]
Solyc06g068600.2	1.79	4.86e-05	0.000976	Phosphate import ATP-binding protein pstB 1 (AHRD V1 **** B6UHM7_MAIZE)%3B contains Interpro domain(s) IPR005670 Phosphate transport system permease protein 1	AT1G67940	non-intrinsic ABC protein 3 [Source:TAIR_LOCUS;Acc:AT1G67940]
Solyc06g069030.2	1.79	1.03e-05	0.000286	PAP fibrillin domain containing protein expressed (AHRD V1 **-- D8L9T8_WHEAT)	AT1G18060	unknown protein; INVOLVED IN: biological_process unknown; LOCATED IN: chloroplast; EXPRESSED IN: 22 plant structures; EXPRESSED DURING: 13 growth stages; Has 74 Blast hits to 74 proteins in 29 species: Archae - 0; Bacteria - 19; Metazoa - 0; Fungi - /.../ants - 49; Viruses - 0; Other Eukaryotes - 6 (source: NCBI BLink). [Source:TAIR_LOCUS;Acc:AT1G18060]
Solyc06g072830.2	1.79	0.00836	0.0462	WD repeat-containing protein 5 homolog (AHRD V1 *--- WDR5_DICDI)%3B contains Interpro domain(s) IPR017986 WD40 repeat%2C region	AT4G33260	Transducin family protein / WD-40 repeat family protein [Source:TAIR_LOCUS;Acc:AT4G33260]
Solyc02g014870.2	1.78	2.29e-05	0.000545	Mitosis protein dim1 (AHRD V1 **-- B6T4C6_MAIZE)%3B contains Interpro domain(s) IPR004123 mRNA splicing factor%2C thioredoxin-like U5 snRNP	AT5G08290	mRNA splicing factor, thioredoxin-like U5 snRNP [Source:TAIR_LOCUS;Acc:AT5G08290]
Solyc03g117100.2	1.78	0.00459	0.0301	PPPDE peptidase domain-containing protein 1 (AHRD V1 *--- PPDE1_DANRE)%3B contains Interpro domain(s) IPR008580 Protein of unknown function DUF862%2C eukaryotic	AT1G80690	PPPDE putative thiol peptidase family protein [Source:TAIR_LOCUS;Acc:AT1G80690]
Solyc04g077160.1	1.78	0.00106	0.0104	Unknown Protein (AHRD V1)
Solyc05g006920.2	1.78	0.000683	0.00753	Peptide transporter (AHRD V1 **-* A6YJX4_9MAGN)%3B contains Interpro domain(s) IPR000109 TGF-beta receptor%2C type I/II extracellular region	AT1G27080	nitrate transporter 1.6 [Source:TAIR_LOCUS;Acc:AT1G27080]
Solyc05g007240.1	1.78	0.000164	0.00259	TO109-12 (Fragment) (AHRD V1 *-*- Q3LVG1_TAROF)	AT1G26920	unknown protein; BEST Arabidopsis thaliana protein match is: unknown protein (TAIR:AT1G69760.1); Has 47 Blast hits to 47 proteins in 13 species: Archae - 0; Bacteria - 0; Metazoa - 0; Fungi - 7; Plants - 34; Viruses - 0; Other Eukaryotes - 6 (source /.../ BLink). [Source:TAIR_LOCUS;Acc:AT1G26920]
Solyc09g059970.2	1.78	2.71e-05	0.000627	Small ubiquitin-related modifier 2 (AHRD V1 ***- C3KI25_ANOFI)%3B contains Interpro domain(s) IPR000626 Ubiquitin	AT5G48700	Ubiquitin-like superfamily protein [Source:TAIR_LOCUS;Acc:AT5G48700]
Solyc10g046770.1	1.78	0.00909	0.0491	Trehalose-6-phosphate synthase (AHRD V1 ***- Q5D6D9_GINBI)%3B contains Interpro domain(s) IPR003337 Trehalose-phosphatase
Solyc01g105710.2	1.77	1.34e-05	0.000355	Peptidyl-prolyl cis-trans isomerase (AHRD V1 **-- A6RSK7_BOTFB)%3B contains Interpro domain(s) IPR001179 Peptidyl-prolyl cis-trans isomerase%2C FKBP-type	AT5G64350	FK506-binding protein 12 [Source:TAIR_LOCUS;Acc:AT5G64350]
Solyc02g087890.2	1.77	0.00369	0.0255	Unknown Protein (AHRD V1)
Solyc05g006650.2	1.77	0.00343	0.0243	Transcription factor (AHRD V1 **** D6MKM4_9ASPA)%3B contains Interpro domain(s) IPR011598 Helix-loop-helix DNA-binding	AT1G59640	BIG PETAL P [Source:TAIR_LOCUS;Acc:AT1G59640]
Solyc08g008330.2	1.77	0.00022	0.00321	Unknown Protein (AHRD V1)	AT4G23885	unknown protein; BEST Arabidopsis thaliana protein match is: unknown protein (TAIR:AT5G24165.1); Has 30201 Blast hits to 17322 proteins in 780 species: Archae - 12; Bacteria - 1396; Metazoa - 17338; Fungi - 3422; Plants - 5037; Viruses - 0; Other Eu /.../es - 2996 (source: NCBI BLink). [Source:TAIR_LOCUS;Acc:AT4G23885]
Solyc09g092490.2	1.77	8.69e-05	0.00158	UDP-glucosyltransferase family 1 protein (AHRD V1 **** C6KI44_CITSI)%3B contains Interpro domain(s) IPR002213 UDP-glucuronosyl/UDP-glucosyltransferase	AT1G05530	UDP-glucosyl transferase 75B2 [Source:TAIR_LOCUS;Acc:AT1G05530]
Solyc11g007200.1	1.77	0.00113	0.0109	Copper chaperone (AHRD V1 *-*- D3GC04_9ROSI)%3B contains Interpro domain(s) IPR006121 Heavy metal transport/detoxification protein	AT3G56240	copper chaperone [Source:TAIR_LOCUS;Acc:AT3G56240]
Solyc12g006450.1	1.77	0.000147	0.00237	Aminotransferase-like protein (AHRD V1 ***- Q9LIE2_ARATH)%3B contains Interpro domain(s) IPR005814 Aminotransferase class-III
Solyc12g055990.1	1.77	1.91e-08	1.53e-06	Abscisic acid receptor PYL9 (AHRD V1 **-- PYL9_ARATH)%3B contains Interpro domain(s) IPR019587 Polyketide cyclase/dehydrase
Solyc01g099040.2	1.76	0.00635	0.0378	GDSL esterase/lipase At5g03980 (AHRD V1 **** GDL74_ARATH)%3B contains Interpro domain(s) IPR001087 Lipase%2C GDSL
Solyc01g108880.2	1.76	0.00249	0.0195	1-aminocyclopropane-1-carboxylate oxidase (AHRD V1 **-* ACCO_MUSAC)%3B contains Interpro domain(s) IPR005123 Oxoglutarate and iron-dependent oxygenase
Solyc02g090100.1	1.76	7.44e-07	3.31e-05	Unknown Protein (AHRD V1)	AT2G23670	homolog of Synechocystis YCF37 [Source:TAIR_LOCUS;Acc:AT2G23670]
Solyc03g083450.1	1.76	1.64e-06	6.39e-05	UPF0369 protein C6orf57 (AHRD V1 -*-- CF057_HUMAN)%3B contains Interpro domain(s) IPR012875 Protein of unknown function DUF1674	AT5G67490	unknown protein; CONTAINS InterPro DOMAIN/s: Protein of unknown function DUF1674 (InterPro:IPR012875); Has 30201 Blast hits to 17322 proteins in 780 species: Archae - 12; Bacteria - 1396; Metazoa - 17338; Fungi - 3422; Plants - 5037; Viruses - 0; Ot /.../karyotes - 2996 (source: NCBI BLink). [Source:TAIR_LOCUS;Acc:AT5G67490]
Solyc04g015750.2	1.76	0.00135	0.0125	Magnesium chelatase H subunit (AHRD V1 ***- D5KXY0_VITVI)%3B contains Interpro domain(s) IPR011771 Magnesium-chelatase%2C subunit H	AT5G13630	magnesium-chelatase subunit chlH, chloroplast, putative / Mg-protoporphyrin IX chelatase, putative (CHLH) [Source:TAIR_LOCUS;Acc:AT5G13630]
Solyc04g080630.2	1.76	6.51e-05	0.00124	50S ribosomal protein L31 (AHRD V1 ***- A5AHS8_VITVI)%3B contains Interpro domain(s) IPR002150 Ribosomal protein L31	AT1G75350	Ribosomal protein L31 [Source:TAIR_LOCUS;Acc:AT1G75350]
Solyc06g048410.2	1.76	0.000113	0.00195	Superoxide dismutase (AHRD V1 **** Q7YK44_SOLLC)%3B contains Interpro domain(s) IPR019833 Manganese/iron superoxide dismutase%2C binding site IPR001189 Manganese/iron superoxide dismutase	AT4G25100	Fe superoxide dismutase 1 [Source:TAIR_LOCUS;Acc:AT4G25100]
Solyc06g050760.1	1.76	1.28e-05	0.000343	Wound-induced protein 1 (AHRD V1 ***- WUN1_SOLTU)%3B contains Interpro domain(s) IPR016533 Wound-induced protein%2C Wun1%2C subgroup	AT3G10985	senescence associated gene 20 [Source:TAIR_LOCUS;Acc:AT3G10985]
Solyc07g052100.2	1.76	0.00223	0.018	Chromodomain-helicase-DNA-binding protein 1-like (AHRD V1 *--* CHD1L_DANRE)%3B contains Interpro domain(s) IPR014001 DEAD-like helicase%2C N-terminal	AT1G02670	P-loop containing nucleoside triphosphate hydrolases superfamily protein [Source:TAIR_LOCUS;Acc:AT1G02670]
Solyc09g010840.1	1.76	2.26e-05	0.000542	Myb family transcription factor (AHRD V1 **-* D1LXI9_9ROSI)%3B contains Interpro domain(s) IPR015495 Myb transcription factor
Solyc09g064420.2	1.76	2.98e-05	0.000671	LOC100158433 protein (Fragment) (AHRD V1 *-*- B1WBD4_XENLA)	AT2G20310	RPM1 interacting protein 13 [Source:TAIR_LOCUS;Acc:AT2G20310]
Solyc10g012370.2	1.76	3.71e-06	0.000123	Cysteine synthase (AHRD V1 **** Q76MX2_SOLTU)%3B contains Interpro domain(s) IPR005859 Cysteine synthase A	AT3G61440	cysteine synthase C1 [Source:TAIR_LOCUS;Acc:AT3G61440]
Solyc11g066410.1	1.76	2.88e-06	9.97e-05	50S ribosomal protein L9 (AHRD V1 ***- B4FU53_MAIZE)%3B contains Interpro domain(s) IPR000244 Ribosomal protein L9	AT3G44890	ribosomal protein L9 [Source:TAIR_LOCUS;Acc:AT3G44890]
Solyc01g095900.2	1.75	0.000378	0.0049	Protein TIF31 homolog (AHRD V1 *--- TIF31_ASPCL)%3B contains Interpro domain(s) IPR011990 Tetratricopeptide-like helical	AT1G01320	Tetratricopeptide repeat (TPR)-like superfamily protein [Source:TAIR_LOCUS;Acc:AT1G01320]
Solyc02g064730.2	1.75	0.000475	0.00576	Expressed protein having alternate splicing products (AHRD V1 *--- Q75KB8_ORYSJ)%3B contains Interpro domain(s) IPR015023 Protein of unknown function DUF1909	AT2G23090	Uncharacterised protein family SERF [Source:TAIR_LOCUS;Acc:AT2G23090]
Solyc02g068700.2	1.75	0.000169	0.00264	Histidine triad (HIT) protein (AHRD V1 **-- Q2MGQ9_MEDTR)%3B contains Interpro domain(s) IPR001310 Histidine triad (HIT) protein	AT1G31160	HISTIDINE TRIAD NUCLEOTIDE-BINDING 2 [Source:TAIR_LOCUS;Acc:AT1G31160]
Solyc07g049690.2	1.75	1.27e-05	0.000343	Cytochrome P450	AT4G15440	hydroperoxide lyase 1 [Source:TAIR_LOCUS;Acc:AT4G15440]
Solyc07g056500.2	1.75	5.14e-06	0.000161	Glutathione transferase (AHRD V1 **** O49821_CARPA)%3B contains Interpro domain(s) IPR004046 Glutathione S-transferase%2C C-terminal
Solyc08g043180.2	1.75	2.62e-05	0.00061	Unknown Protein (AHRD V1)%3B contains Interpro domain(s) IPR016124 Mog1/PsbP/DUF1795%2C alpha/beta/alpha sandwich	AT5G27390	Mog1/PsbP/DUF1795-like photosystem II reaction center PsbP family protein [Source:TAIR_LOCUS;Acc:AT5G27390]
Solyc11g013330.1	1.75	0.000528	0.00622	F2E2.8 (AHRD V1 ***- Q9LM58_ARATH)	AT1G22030	CONTAINS InterPro DOMAIN/s: Protein BYPASS related (InterPro:IPR008511); BEST Arabidopsis thaliana protein match is: unknown protein (TAIR:AT1G77855.1); Has 99 Blast hits to 99 proteins in 17 species: Archae - 0; Bacteria - 0; Metazoa - 3; Fungi - 0 /.../ts - 96; Viruses - 0; Other Eukaryotes - 0 (source: NCBI BLink). [Source:TAIR_LOCUS;Acc:AT1G22030]
Solyc02g087000.2	1.74	0.000665	0.00738	Potassium transporter (AHRD V1 **** D2JYH2_GOSHI)%3B contains Interpro domain(s) IPR018519 Potassium uptake protein%2C kup IPR003855 K+ potassium transporter	AT1G70300	K+ uptake permease 6 [Source:TAIR_LOCUS;Acc:AT1G70300]
Solyc03g007660.2	1.74	2.75e-05	0.000631	NADH dehydrogenase (AHRD V1 ***- D3BQF3_POLPA)%3B contains Interpro domain(s) IPR006806 ETC complex I subunit	AT4G28005	BEST Arabidopsis thaliana protein match is: NADH-ubiquinone oxidoreductase-related (TAIR:AT5G52840.1); Has 37 Blast hits to 37 proteins in 15 species: Archae - 0; Bacteria - 0; Metazoa - 2; Fungi - 0; Plants - 33; Viruses - 0; Other Eukaryotes - 2 ( /.../: NCBI BLink). [Source:TAIR_LOCUS;Acc:AT4G28005]
Solyc03g078150.2	1.74	0.00886	0.0483	Amino acid transporter family protein (AHRD V1 **** D7LGK0_ARALY)%3B contains Interpro domain(s) IPR013057 Amino acid transporter%2C transmembrane	AT2G41190	Transmembrane amino acid transporter family protein [Source:TAIR_LOCUS;Acc:AT2G41190]
Solyc04g014500.2	1.74	6.8e-05	0.00128	Diphosphoinositol polyphosphate phosphohydrolase (AHRD V1 *--* B0WVR6_CULQU)%3B contains Interpro domain(s) IPR000086 NUDIX hydrolase domain	AT1G12880	nudix hydrolase homolog 12 [Source:TAIR_LOCUS;Acc:AT1G12880]
Solyc08g006760.2	1.74	2.02e-05	0.000497	Unknown Protein (AHRD V1)
Solyc09g097910.2	1.74	0.000191	0.00289	Polyribonucleotide nucleotidyltransferase (AHRD V1 *--- PNP_ALHEH)%3B contains Interpro domain(s) IPR003029 Ribosomal protein S1%2C RNA binding domain	AT3G23700	Nucleic acid-binding proteins superfamily [Source:TAIR_LOCUS;Acc:AT3G23700]
Solyc10g007690.2	1.74	0.00397	0.027	Chlorophyll a-b binding protein 8%2C chloroplastic (AHRD V1 ***- CB13_SOLLC)%3B contains Interpro domain(s) IPR001344 Chlorophyll A-B binding protein	AT1G61520	photosystem I light harvesting complex gene 3 [Source:TAIR_LOCUS;Acc:AT1G61520]
Solyc12g044380.1	1.74	3.33e-05	0.000733	Cytochrome c oxidase assembly protein COX19 (AHRD V1 ***- B6TLQ2_MAIZE)%3B contains Interpro domain(s) IPR010625 CHCH	AT1G66590	cytochrome c oxidase 19-1 [Source:TAIR_LOCUS;Acc:AT1G66590]
Solyc03g031440.2	1.73	0.000381	0.00493	Flavoprotein wrbA (AHRD V1 ***- B6U724_MAIZE)
Solyc03g097470.2	1.73	0.000586	0.00673	3-oxoacyl- (AHRD V1 ***- D5A3B9_SPIPL)%3B contains Interpro domain(s) IPR004655 Beta-ketoacyl-acyl carrier protein synthase III (FabH)	AT1G62640	3-ketoacyl-acyl carrier protein synthase III [Source:TAIR_LOCUS;Acc:AT1G62640]
Solyc05g056480.2	1.73	0.000962	0.00972	Pyruvate dehydrogenase E1 component alpha subunit (AHRD V1 **** D6YUM5_WADCW)%3B contains Interpro domain(s) IPR001017 Dehydrogenase%2C E1 component	AT5G09300	Thiamin diphosphate-binding fold (THDP-binding) superfamily protein [Source:TAIR_LOCUS;Acc:AT5G09300]
Solyc07g047850.2	1.73	0.00835	0.0461	Chlorophyll a-b binding protein 4%2C chloroplastic (AHRD V1 **** CB24_SOLLC)%3B contains Interpro domain(s) IPR001344 Chlorophyll A-B binding protein	AT2G05070	photosystem II light harvesting complex gene 2.2 [Source:TAIR_LOCUS;Acc:AT2G05070]
Solyc08g079690.2	1.73	0.00642	0.0382	Unknown Protein (AHRD V1)	AT2G45450	protein binding [Source:TAIR_LOCUS;Acc:AT2G45450]
Solyc09g009590.1	1.73	0.000848	0.00885	Zinc finger A20 and AN1 domain-containing stress-associated protein 4 (AHRD V1 ***- SAP4_ARATH)%3B contains Interpro domain(s) IPR002653 Zinc finger%2C A20-type IPR000058 Zinc finger%2C AN1-type	AT2G27580	A20/AN1-like zinc finger family protein [Source:TAIR_LOCUS;Acc:AT2G27580]
Solyc10g054420.1	1.73	0.00541	0.0339	Photosystem II oxygen evolving complex protein PsbP (AHRD V1 ***- A0YXJ6_LYNSP)%3B contains Interpro domain(s) IPR002683 Photosystem II oxygen evolving complex protein PsbP	AT2G39470	PsbP-like protein 2 [Source:TAIR_LOCUS;Acc:AT2G39470]
Solyc01g087260.2	1.72	1.36e-05	0.000359	Carotenoid cleavage dioxygenase 1B	AT3G63520	carotenoid cleavage dioxygenase 1 [Source:TAIR_LOCUS;Acc:AT3G63520]
Solyc01g109340.2	1.72	0.00235	0.0186	RING finger protein 5 (AHRD V1 **-- B6UBI0_MAIZE)%3B contains Interpro domain(s) IPR001841 Zinc finger%2C RING-type	AT1G19310	RING/U-box superfamily protein [Source:TAIR_LOCUS;Acc:AT1G19310]
Solyc04g077970.2	1.72	5.83e-05	0.00113	Adenine phosphoribosyltransferase-like (AHRD V1 **** Q2V997_SOLTU)%3B contains Interpro domain(s) IPR005764 Adenine phosphoribosyl transferase	AT1G27450	adenine phosphoribosyl transferase 1 [Source:TAIR_LOCUS;Acc:AT1G27450]
Solyc07g005710.2	1.72	1.63e-05	0.000422	Unknown Protein (AHRD V1)
Solyc07g056440.2	1.72	0.000249	0.00351	Glutathione S-transferase-like protein (AHRD V1 **** Q8GVD1_SOLLC)%3B contains Interpro domain(s) IPR004046 Glutathione S-transferase%2C C-terminal	AT1G17170	glutathione S-transferase TAU 24 [Source:TAIR_LOCUS;Acc:AT1G17170]
Solyc08g023340.2	1.72	0.00651	0.0386	Unknown Protein (AHRD V1)
Solyc08g065880.2	1.72	4.61e-05	0.000938	3%26apos-5%26apos exonuclease domain-containing protein-like (AHRD V1 **-- Q2V9B5_SOLTU)%3B contains Interpro domain(s) IPR002562 3'-5' exonuclease	AT2G25910	3'-5' exonuclease domain-containing protein / K homology domain-containing protein / KH domain-containing protein [Source:TAIR_LOCUS;Acc:AT2G25910]
Solyc08g082480.2	1.72	0.000175	0.00271	Phosphatidylinositol 3-and 4-kinase family (Fragment) (AHRD V1 *--* A6N0X2_ORYSI)%3B contains Interpro domain(s) IPR000403 Phosphatidylinositol 3- and 4-kinase%2C catalytic	AT1G64460	Protein kinase superfamily protein [Source:TAIR_LOCUS;Acc:AT1G64460]
Solyc02g061820.2	1.71	4.55e-07	2.2e-05	Ankyrin repeat domain 1 (AHRD V1 *--- B5AZT4_CRIGR)%3B contains Interpro domain(s) IPR002110 Ankyrin	AT5G66055	ankyrin repeat protein [Source:TAIR_LOCUS;Acc:AT5G66055]
Solyc02g081190.2	1.71	0.00607	0.0367	1-aminocyclopropane-1-carboxylate oxidase (AHRD V1 ***- Q9ZWP2_SOLLC)%3B contains Interpro domain(s) IPR005123 Oxoglutarate and iron-dependent oxygenase	AT1G05010	ethylene-forming enzyme [Source:TAIR_LOCUS;Acc:AT1G05010]
Solyc05g055250.2	1.71	8.48e-06	0.000246	Unknown Protein (AHRD V1)	AT5G04750	F1F0-ATPase inhibitor protein, putative [Source:TAIR_LOCUS;Acc:AT5G04750]
Solyc09g089750.1	1.71	0.00346	0.0244	1-aminocyclopropane-1-carboxylate oxidase homolog (AHRD V1 ***- ACCH3_SOLLC)
Solyc10g012240.2	1.71	6.25e-05	0.00119	Ubiquitin-conjugating enzyme (AHRD V1 ***- D2VN46_NAEGR)%3B contains Interpro domain(s) IPR015581 Ubiquitin-conjugating enzyme	AT2G46030	ubiquitin-conjugating enzyme 6 [Source:TAIR_LOCUS;Acc:AT2G46030]
Solyc10g054660.1	1.71	1.09e-06	4.61e-05	Unknown Protein (AHRD V1)
Solyc02g062710.1	1.7	0.00249	0.0195	Hydroxycinnamoyl transferase (AHRD V1 **-* Q05HB0_COFAR)%3B contains Interpro domain(s) IPR003480 Transferase	AT3G50270	HXXXD-type acyl-transferase family protein [Source:TAIR_LOCUS;Acc:AT3G50270]
Solyc03g114960.2	1.7	0.000138	0.00226	Kelch-like protein 20 (AHRD V1 *-*- KLH20_HUMAN)%3B contains Interpro domain(s) IPR015915 Kelch-type beta propeller	AT1G18610	Galactose oxidase/kelch repeat superfamily protein [Source:TAIR_LOCUS;Acc:AT1G18610]
Solyc05g014310.2	1.7	3.67e-05	0.000789	Metalloendopeptidase family-saccharolysin %26amp thimet oligopeptidase (ISS) (AHRD V1 *-*- Q01G48_OSTTA)	AT1G67700	unknown protein; FUNCTIONS IN: molecular_function unknown; INVOLVED IN: biological_process unknown; LOCATED IN: chloroplast, chloroplast envelope; EXPRESSED IN: 22 plant structures; EXPRESSED DURING: 13 growth stages; Has 49 Blast hits to 49 protein /.../0 species: Archae - 0; Bacteria - 0; Metazoa - 0; Fungi - 0; Plants - 44; Viruses - 0; Other Eukaryotes - 5 (source: NCBI BLink). [Source:TAIR_L…
Solyc08g065260.2	1.7	1.69e-05	0.000433	Ycf36 protein (AHRD V1 *-*- Q55866_SYNY3)%3B contains Interpro domain(s) IPR009631 Protein of unknown function DUF1230	AT5G11840	Protein of unknown function (DUF1230) [Source:TAIR_LOCUS;Acc:AT5G11840]
Solyc08g065330.2	1.7	0.0002	0.00299	Calcineurin B-like protein 06 (AHRD V1 ***- C4P7Z3_VITVI)%3B contains Interpro domain(s) IPR015757 Calcineurin B protein	AT4G33000	calcineurin B-like protein 10 [Source:TAIR_LOCUS;Acc:AT4G33000]
Solyc08g081200.2	1.7	1.14e-06	4.74e-05	Short-chain dehydrogenase/reductase family protein (AHRD V1 ***- D7LZK0_ARALY)%3B contains Interpro domain(s) IPR002347 Glucose/ribitol dehydrogenase	AT4G11410	NAD(P)-binding Rossmann-fold superfamily protein [Source:TAIR_LOCUS;Acc:AT4G11410]
Solyc09g064720.2	1.7	0.000122	0.00207	Dienelactone hydrolase family protein (AHRD V1 **-- D7L3C7_ARALY)%3B contains Interpro domain(s) IPR002925 Dienelactone hydrolase
Solyc12g011020.1	1.7	0.000194	0.00293	Had superfamily (Subfamily iiia) phosphatase (AHRD V1 *-*- B5YDI1_DICT6)%3B contains Interpro domain(s) IPR010021 HAD-superfamily phosphatase%2C subfamily IIIA	AT3G58830	haloacid dehalogenase (HAD) superfamily protein [Source:TAIR_LOCUS;Acc:AT3G58830]
Solyc01g006450.2	1.69	0.000139	0.00227	Enoyl reductase (AHRD V1 ***- P93062_BRANA)%3B contains Interpro domain(s) IPR014358 Enoyl-[acyl-carrier-protein] reductase (NADH)	AT2G05990	NAD(P)-binding Rossmann-fold superfamily protein [Source:TAIR_LOCUS;Acc:AT2G05990]
Solyc01g010160.2	1.69	0.00612	0.0369	Beta-glucosidase (AHRD V1 ***- D3YJ59_VITVI)%3B contains Interpro domain(s) IPR001360 Glycoside hydrolase%2C family 1
Solyc03g031430.1	1.69	0.00108	0.0106	Urease accessory protein UreF (AHRD V1 ***- Q8H1P4_SOYBN)%3B contains Interpro domain(s) IPR002639 Urease accessory protein UreF	AT1G21840	urease accessory protein F [Source:TAIR_LOCUS;Acc:AT1G21840]
Solyc03g117500.1	1.69	0.00547	0.0342	VQ motif-containing protein (AHRD V1 ***- D7KX58_ARALY)%3B contains Interpro domain(s) IPR008889 VQ	AT1G80450	VQ motif-containing protein [Source:TAIR_LOCUS;Acc:AT1G80450]
Solyc03g120570.2	1.69	0.00866	0.0474	Proton-dependent oligopeptide transport family protein (AHRD V1 **-- D7L5L3_ARALY)%3B contains Interpro domain(s) IPR000109 TGF-beta receptor%2C type I/II extracellular region	AT1G69860	Major facilitator superfamily protein [Source:TAIR_LOCUS;Acc:AT1G69860]
Solyc04g009550.2	1.69	2.25e-06	8.2e-05	FGFR1 oncogene partner (AHRD V1 *--- C1C1K3_9MAXI)%3B contains Interpro domain(s) IPR006594 LisH dimerisation motif	AT3G55000	tonneau family protein [Source:TAIR_LOCUS;Acc:AT3G55000]
Solyc06g068230.2	1.69	0.000313	0.00421	Protein TIF31 homolog (AHRD V1 *--- TIF31_NEUCR)%3B contains Interpro domain(s) IPR011990 Tetratricopeptide-like helical	AT1G15290	Tetratricopeptide repeat (TPR)-like superfamily protein [Source:TAIR_LOCUS;Acc:AT1G15290]
Solyc10g076300.1	1.69	0.00228	0.0183	UPF0497 membrane protein At2g38480 (AHRD V1 ***- U497C_ARATH)%3B contains Interpro domain(s) IPR006702 Uncharacterised protein family UPF0497%2C trans-membrane plant	AT2G38480	Uncharacterised protein family (UPF0497) [Source:TAIR_LOCUS;Acc:AT2G38480]
Solyc11g010430.1	1.69	2.63e-06	9.29e-05	Ovarian cancer-associated gene 2 protein homolog (AHRD V1 **-- C1BZZ2_9MAXI)%3B contains Interpro domain(s) IPR005645 Protein of unknown function DUF341	AT5G65400	alpha/beta-Hydrolases superfamily protein [Source:TAIR_LOCUS;Acc:AT5G65400]
Solyc01g009010.2	1.68	5.01e-06	0.000158	4-diphosphocytidyl-2-C-methyl-D-erythritol kinase (AHRD V1 ***- A4USB3_NICBE)%3B contains Interpro domain(s) IPR004424 4-diphosphocytidyl-2C-methyl-D-erythritol kinase	AT2G26930	4-(cytidine 5'-phospho)-2-C-methyl-D-erithritol kinase [Source:TAIR_LOCUS;Acc:AT2G26930]
Solyc02g065000.1	1.68	0.00481	0.0311	Calmodulin-like protein (AHRD V1 ***- Q67TZ4_ORYSJ)%3B contains Interpro domain(s) IPR011992 EF-Hand type
Solyc02g071800.2	1.68	0.00255	0.0198	Receptor like kinase%2C RLK	AT1G53420	Leucine-rich repeat transmembrane protein kinase [Source:TAIR_LOCUS;Acc:AT1G53420]
Solyc03g118830.2	1.68	0.000583	0.00671	Conserved transmembrane protein (AHRD V1 **-- A0PNM5_MYCUA)%3B contains Interpro domain(s) IPR010721 Protein of unknown function DUF1295	AT1G18180	Protein of unknown function (DUF1295) [Source:TAIR_LOCUS;Acc:AT1G18180]
Solyc04g014610.2	1.68	0.00146	0.0132	Armadillo repeat-containing protein 7 (AHRD V1 **-- ARMC7_MOUSE)%3B contains Interpro domain(s) IPR011989 Armadillo-like helical	AT5G37290	ARM repeat superfamily protein [Source:TAIR_LOCUS;Acc:AT5G37290]
Solyc10g085880.1	1.68	0.00879	0.048	UDP-glucosyltransferase family 1 protein (AHRD V1 ***- C6KI43_CITSI)%3B contains Interpro domain(s) IPR002213 UDP-glucuronosyl/UDP-glucosyltransferase	AT2G36750	UDP-glucosyl transferase 73C1 [Source:TAIR_LOCUS;Acc:AT2G36750]
Solyc11g068790.1	1.68	9.37e-07	4.04e-05	Chromosome 20 open reading frame 108 ortholog (AHRD V1 *--- A1A4K7_BOVIN)%3B contains Interpro domain(s) IPR009688 Protein of unknown function DUF1279	AT2G27290	Protein of unknown function (DUF1279) [Source:TAIR_LOCUS;Acc:AT2G27290]
Solyc01g108730.1	1.67	0.00394	0.0268	Hydrolase alpha/beta fold family protein (AHRD V1 **-* D7LP51_ARALY)	AT4G16690	methyl esterase 16 [Source:TAIR_LOCUS;Acc:AT4G16690]
Solyc02g064690.2	1.67	9.63e-07	4.15e-05	Acetyltransferase-like protein (AHRD V1 ***- Q7EYF5_ORYSJ)%3B contains Interpro domain(s) IPR000182 GCN5-related N-acetyltransferase	AT2G23060	Acyl-CoA N-acyltransferases (NAT) superfamily protein [Source:TAIR_LOCUS;Acc:AT2G23060]
Solyc02g071080.1	1.67	0.00894	0.0485	Purine permease family protein (AHRD V1 **-* D7MCV2_ARALY)%3B contains Interpro domain(s) IPR004853 Protein of unknown function DUF250	AT4G18190	purine permease 6 [Source:TAIR_LOCUS;Acc:AT4G18190]
Solyc03g119740.2	1.67	3.23e-05	0.000714	MYB transcription factor (AHRD V1 **** Q9FNN6_ARATH)%3B contains Interpro domain(s) IPR006447 Myb-like DNA-binding region%2C SHAQKYF class	AT1G49010	Duplicated homeodomain-like superfamily protein [Source:TAIR_LOCUS;Acc:AT1G49010]
Solyc06g005970.2	1.67	0.000241	0.00343	Beta-D-glucosidase (AHRD V1 ***- Q7XAS3_GOSHI)%3B contains Interpro domain(s) IPR001764 Glycoside hydrolase%2C family 3%2C N-terminal	AT3G47000	Glycosyl hydrolase family protein [Source:TAIR_LOCUS;Acc:AT3G47000]
Solyc06g009370.2	1.67	0.000683	0.00753	F7.9 (AHRD V1 ***- Q9XI11_ARATH)
Solyc06g065270.2	1.67	2.14e-05	0.000518	Adenylate kinase (AHRD V1 **** B6STL7_MAIZE)%3B contains Interpro domain(s) IPR006259 Adenylate kinase%2C subfamily	AT5G47840	adenosine monophosphate kinase [Source:TAIR_LOCUS;Acc:AT5G47840]
Solyc09g092260.2	1.67	0.00684	0.0399	Chaperone protein dnaJ 20 (AHRD V1 ***- B6U349_MAIZE)%3B contains Interpro domain(s) IPR001623 Heat shock protein DnaJ%2C N-terminal	AT4G13830	DNAJ-like 20 [Source:TAIR_LOCUS;Acc:AT4G13830]
Solyc11g007900.1	1.67	0.00249	0.0195
Solyc07g063430.2	1.66	6.08e-05	0.00117	Mpv17 protein (AHRD V1 *--- B0WWR6_CULQU)%3B contains Interpro domain(s) IPR007248 Mpv17/PMP22	AT1G52870	Peroxisomal membrane 22 kDa (Mpv17/PMP22) family protein [Source:TAIR_LOCUS;Acc:AT1G52870]
Solyc09g065240.2	1.66	0.000898	0.00926	Patatin-like protein 3 (AHRD V1 ***- B6TPQ5_MAIZE)%3B contains Interpro domain(s) IPR002641 Patatin	AT3G63200	PATATIN-like protein 9 [Source:TAIR_LOCUS;Acc:AT3G63200]
Solyc09g075970.2	1.66	0.00199	0.0165	CRAL/TRIO domain containing protein expressed (AHRD V1 **-- Q10PW5_ORYSJ)%3B contains Interpro domain(s) IPR001251 Cellular retinaldehyde-binding/triple function%2C C-terminal	AT1G05370	Sec14p-like phosphatidylinositol transfer family protein [Source:TAIR_LOCUS;Acc:AT1G05370]
Solyc09g082450.1	1.66	0.00124	0.0118	Pentatricopeptide repeat-containing protein (AHRD V1 ***- D7KMD0_ARALY)%3B contains Interpro domain(s) IPR002885 Pentatricopeptide repeat	AT3G22690	CONTAINS InterPro DOMAIN/s: Protein of unknown function DUF1685 (InterPro:IPR012881), Pentatricopeptide repeat (InterPro:IPR002885); BEST Arabidopsis thaliana protein match is: Tetratricopeptide repeat (TPR)-like superfamily protein (TAIR:AT2G29760. /.../s 49784 Blast hits to 14716 proteins in 280 species: Archae - 2; Bacteria - 10; Metazoa - 107; Fungi - 167; Plants - 48594; Viruses - 0; Other E…
Solyc10g078530.1	1.66	0.000774	0.00824	Patatin-like protein 3 (AHRD V1 ***- B6TPQ5_MAIZE)%3B contains Interpro domain(s) IPR002641 Patatin
Solyc12g043160.1	1.66	0.000624	0.00702	Unknown Protein (AHRD V1)%3B contains Interpro domain(s) IPR015157 Translation machinery associated TMA7	AT1G15270	Translation machinery associated TMA7 [Source:TAIR_LOCUS;Acc:AT1G15270]
Solyc01g099580.1	1.65	0.000403	0.0051	Desiccation-related protein PCC13-62 (AHRD V1 *-*- B6TNA6_MAIZE)%3B contains Interpro domain(s) IPR011424 C1-like	AT3G62730	unknown protein; FUNCTIONS IN: molecular_function unknown; INVOLVED IN: biological_process unknown; LOCATED IN: endomembrane system; EXPRESSED IN: 13 plant structures; EXPRESSED DURING: LP.04 four leaves visible, 4 anthesis, LP.02 two leaves visible /.../l differentiation and expansion stage; BEST Arabidopsis thaliana protein match is: unknown protein (TAIR:AT1G47980.1); Has 172 Blast hits to 172…
Solyc02g081210.2	1.65	0.00918	0.0495	Expansin (AHRD V1 ***- Q9ZP33_SOLLC)%3B contains Interpro domain(s) IPR002963 Expansin	AT3G03220	expansin A13 [Source:TAIR_LOCUS;Acc:AT3G03220]
Solyc03g043940.2	1.65	3.02e-05	0.000677	Unknown Protein (AHRD V1)
Solyc03g112290.2	1.65	6.07e-05	0.00117	Unknown Protein (AHRD V1)	AT5G63135	unknown protein; Has 30201 Blast hits to 17322 proteins in 780 species: Archae - 12; Bacteria - 1396; Metazoa - 17338; Fungi - 3422; Plants - 5037; Viruses - 0; Other Eukaryotes - 2996 (source: NCBI BLink). [Source:TAIR_LOCUS;Acc:AT5G63135]
Solyc09g074860.2	1.65	3.42e-05	0.000748	Cytochrome b-c1 complex subunit 6 (AHRD V1 **-- QCR6_SOLTU)%3B contains Interpro domain(s) IPR003422 Ubiquinol-cytochrome C reductase hinge	AT1G15120	Ubiquinol-cytochrome C reductase hinge protein [Source:TAIR_LOCUS;Acc:AT1G15120]
Solyc11g008680.1	1.65	0.000255	0.00359	Acyl- (AHRD V1 ***- Q4JIJ4_9ROSI)%3B contains Interpro domain(s) IPR005067 Fatty acid desaturase%2C type 2	AT3G02630	Plant stearoyl-acyl-carrier-protein desaturase family protein [Source:TAIR_LOCUS;Acc:AT3G02630]
Solyc00g006810.2	1.64	1.27e-06	5.13e-05	Peptidyl-prolyl cis-trans isomerase (AHRD V1 *-*- Q8DJW8_THEEB)%3B contains Interpro domain(s) IPR001179 Peptidyl-prolyl cis-trans isomerase%2C FKBP-type	AT5G13410	FKBP-like peptidyl-prolyl cis-trans isomerase family protein [Source:TAIR_LOCUS;Acc:AT5G13410]
Solyc02g089960.2	1.64	0.00235	0.0186	Unknown Protein (AHRD V1)	AT2G23755	unknown protein; FUNCTIONS IN: molecular_function unknown; INVOLVED IN: biological_process unknown; LOCATED IN: endomembrane system; Has 35333 Blast hits to 34131 proteins in 2444 species: Archae - 798; Bacteria - 22429; Metazoa - 974; Fungi - 991; /.../ - 531; Viruses - 0; Other Eukaryotes - 9610 (source: NCBI BLink). [Source:TAIR_LOCUS;Acc:AT2G23755]
Solyc03g116630.2	1.64	0.000113	0.00195	Unknown Protein (AHRD V1)	AT1G52565	unknown protein; FUNCTIONS IN: molecular_function unknown; INVOLVED IN: biological_process unknown; LOCATED IN: endomembrane system; BEST Arabidopsis thaliana protein match is: unknown protein (TAIR:AT3G15760.1); Has 35333 Blast hits to 34131 protei /.../2444 species: Archae - 798; Bacteria - 22429; Metazoa - 974; Fungi - 991; Plants - 531; Viruses - 0; Other Eukaryotes - 9610 (source: NCBI BLink…
Solyc07g066460.2	1.64	0.000196	0.00294	Iojap like protein (AHRD V1 *-*- B0C3C4_ACAM1)%3B contains Interpro domain(s) IPR004394 Iojap-related protein	AT3G12930	Lojap-related protein [Source:TAIR_LOCUS;Acc:AT3G12930]
Solyc12g015740.1	1.64	0.00107	0.0105	Transmembrane emp24 domain-containing protein 3 (AHRD V1 ***- B6TE63_MAIZE)%3B contains Interpro domain(s) IPR000348 emp24/gp25L/p24
Solyc12g099960.1	1.64	0.000462	0.00566	Unknown Protein (AHRD V1)	AT1G16790	ribosomal protein-related [Source:TAIR_LOCUS;Acc:AT1G16790]
Solyc01g007070.2	1.63	8.35e-07	3.63e-05	BEL1-like homeodomain protein 1 (AHRD V1 **-- BLH1_ARATH)%3B contains Interpro domain(s) IPR006563 POX	AT2G35940	BEL1-like homeodomain 1 [Source:TAIR_LOCUS;Acc:AT2G35940]
Solyc01g009430.2	1.63	0.000135	0.00222		AT2G27830	unknown protein; BEST Arabidopsis thaliana protein match is: unknown protein (TAIR:AT4G22758.1); Has 131 Blast hits to 131 proteins in 17 species: Archae - 0; Bacteria - 0; Metazoa - 0; Fungi - 0; Plants - 131; Viruses - 0; Other Eukaryotes - 0 (sou /.../CBI BLink). [Source:TAIR_LOCUS;Acc:AT2G27830]
Solyc02g077720.2	1.63	3.65e-05	0.000786	Unknown Protein (AHRD V1)
Solyc03g113630.2	1.63	0.000705	0.00768	Pentatricopeptide repeat-containing protein (AHRD V1 ***- D7LDK6_ARALY)%3B contains Interpro domain(s) IPR002885 Pentatricopeptide repeat	AT1G74850	plastid transcriptionally active 2 [Source:TAIR_LOCUS;Acc:AT1G74850]
Solyc04g008730.2	1.63	0.00117	0.0112	Alpha-galactosidase 1 (AHRD V1 **** Q5ZP79_PEA)%3B contains Interpro domain(s) IPR013785 Aldolase-type TIM barrel	AT5G08380	alpha-galactosidase 1 [Source:TAIR_LOCUS;Acc:AT5G08380]
Solyc05g009420.1	1.63	0.000684	0.00753	Unknown Protein (AHRD V1)	AT1G25400	unknown protein; BEST Arabidopsis thaliana protein match is: unknown protein (TAIR:AT1G68440.1); Has 21 Blast hits to 21 proteins in 6 species: Archae - 0; Bacteria - 0; Metazoa - 0; Fungi - 0; Plants - 21; Viruses - 0; Other Eukaryotes - 0 (source: /.../BLink). [Source:TAIR_LOCUS;Acc:AT1G25400]
Solyc07g017770.2	1.63	4.2e-05	0.000882	Homogentisate phytyltransferase (AHRD V1 **-* B2M1Y0_MANES)%3B contains Interpro domain(s) IPR000537 UbiA prenyltransferase	AT2G18950	homogentisate phytyltransferase 1 [Source:TAIR_LOCUS;Acc:AT2G18950]
Solyc08g041710.2	1.63	0.00145	0.0132	Unknown Protein (AHRD V1)	AT2G25270	unknown protein; LOCATED IN: plasma membrane; EXPRESSED IN: 18 plant structures; EXPRESSED DURING: 13 growth stages; BEST Arabidopsis thaliana protein match is: unknown protein (TAIR:AT2G12400.1); Has 35333 Blast hits to 34131 proteins in 2444 speci /.../chae - 798; Bacteria - 22429; Metazoa - 974; Fungi - 991; Plants - 531; Viruses - 0; Other Eukaryotes - 9610 (source: NCBI BLink). [Source:TAIR_…
Solyc10g086730.1	1.63	0.00173	0.0149	Fructose-1 6-bisphosphatase class 1 (AHRD V1 ***- D0MHZ8_RHOM4)%3B contains Interpro domain(s) IPR000146 Fructose-1%2C6-bisphosphatase
Solyc01g021670.2	1.62	2.11e-05	0.000513	POT family domain containing protein expressed (AHRD V1 ***- D8L9H8_WHEAT)%3B contains Interpro domain(s) IPR007493 Protein of unknown function DUF538	AT5G19860	Protein of unknown function, DUF538 [Source:TAIR_LOCUS;Acc:AT5G19860]
Solyc01g066440.2	1.62	0.00146	0.0132	Unknown Protein (AHRD V1)	AT3G06840	unknown protein; BEST Arabidopsis thaliana protein match is: unknown protein (TAIR:AT5G49170.1); Has 33 Blast hits to 33 proteins in 9 species: Archae - 0; Bacteria - 0; Metazoa - 0; Fungi - 0; Plants - 33; Viruses - 0; Other Eukaryotes - 0 (source: /.../BLink). [Source:TAIR_LOCUS;Acc:AT3G06840]
Solyc01g108190.2	1.62	0.00162	0.0142	Calmodulin-like protein (AHRD V1 ***- Q67TZ4_ORYSJ)%3B contains Interpro domain(s) IPR011992 EF-Hand type	AT2G15680	Calcium-binding EF-hand family protein [Source:TAIR_LOCUS;Acc:AT2G15680]
Solyc03g114830.2	1.62	5.07e-06	0.000159	MADS box transcription factor (AHRD V1 ***- Q9SBQ1_PETHY)%3B contains Interpro domain(s) IPR002487 Transcription factor%2C K-box	AT5G60910	AGAMOUS-like 8 [Source:TAIR_LOCUS;Acc:AT5G60910]
Solyc06g062600.2	1.62	0.00234	0.0186	Choline dehydrogenase (AHRD V1 ***- A0QXW0_MYCS2)%3B contains Interpro domain(s) IPR012132 Glucose-methanol-choline oxidoreductase	AT1G72970	Glucose-methanol-choline (GMC) oxidoreductase family protein [Source:TAIR_LOCUS;Acc:AT1G72970]
Solyc06g071500.2	1.62	0.00243	0.0192	Boron transporter (AHRD V1 **-* A5JUZ5_9ROSI)%3B contains Interpro domain(s) IPR003020 Bicarbonate transporter%2C eukaryotic
Solyc07g055050.2	1.62	0.000825	0.00867	ATP synthase I-like protein (AHRD V1 **-- A8HNA8_CHLRE)%3B contains Interpro domain(s) IPR008413 ATPase%2C F0 complex%2C subunit I%2C bacillus-type	AT2G31040	ATP synthase protein I -related [Source:TAIR_LOCUS;Acc:AT2G31040]
Solyc07g066010.2	1.62	1.42e-06	5.67e-05	Amino acid permease (AHRD V1 **** B9N5L8_POPTR)%3B contains Interpro domain(s) IPR013057 Amino acid transporter%2C transmembrane
Solyc08g076880.2	1.62	0.00551	0.0343	Unknown Protein (AHRD V1)
Solyc09g059650.2	1.62	0.000182	0.00279	Unknown Protein (AHRD V1)
Solyc10g047350.1	1.62	0.00178	0.0152	Lysine-specific histone demethylase 1 (AHRD V1 *--- B0W582_CULQU)%3B contains Interpro domain(s) IPR007526 SWIRM	AT1G62830	LSD1-like 1 [Source:TAIR_LOCUS;Acc:AT1G62830]
Solyc12g035170.1	1.62	0.00322	0.0233	Pentatricopeptide repeat-containing protein (AHRD V1 ***- D7KS33_ARALY)%3B contains Interpro domain(s) IPR002885 Pentatricopeptide repeat	AT1G74580	Pentatricopeptide repeat (PPR) superfamily protein [Source:TAIR_LOCUS;Acc:AT1G74580]
Solyc12g089210.1	1.62	0.00122	0.0116	Ornithine carbamoyltransferase (AHRD V1 ***- Q9SEX4_CANLI)%3B contains Interpro domain(s) IPR002292 Ornithine carbamoyltransferase	AT1G75330	ornithine carbamoyltransferase [Source:TAIR_LOCUS;Acc:AT1G75330]
Solyc01g011510.2	1.61	0.000504	0.00602	Aldehyde dehydrogenase (AHRD V1 ***- Q71LY7_ORYSI)%3B contains Interpro domain(s) IPR012394 Aldehyde dehydrogenase NAD(P)-dependent IPR015590 Aldehyde dehydrogenase
Solyc01g095930.2	1.61	0.000248	0.00351	O-acyltransferase WSD1 (AHRD V1 **-- WSD1_ARATH)%3B contains Interpro domain(s) IPR004255 Uncharacterised protein family UPF0089
Solyc03g111970.2	1.61	0.000139	0.00228	Cytochrome P450	AT1G11610	cytochrome P450, family 71, subfamily A, polypeptide 18 [Source:TAIR_LOCUS;Acc:AT1G11610]
Solyc04g011550.2	1.61	2.01e-05	0.000496	Unknown Protein (AHRD V1)
Solyc04g080740.1	1.61	0.000344	0.00453	BZIP transcription factor family protein (AHRD V1 **-- D7KSN7_ARALY)%3B contains Interpro domain(s) IPR011700 Basic leucine zipper	AT1G75390	basic leucine-zipper 44 [Source:TAIR_LOCUS;Acc:AT1G75390]
Solyc06g084090.2	1.61	0.00672	0.0395	Histone H2A (AHRD V1 *-*- C5XX54_SORBI)%3B contains Interpro domain(s) IPR002119 Histone H2A	AT2G38810	histone H2A 8 [Source:TAIR_LOCUS;Acc:AT2G38810]
Solyc08g083350.2	1.61	9.85e-06	0.000276	50S ribosomal protein L11 (AHRD V1 ***- B6U1J2_MAIZE)%3B contains Interpro domain(s) IPR006519 Ribosomal protein L11%2C bacterial-type	AT1G32990	plastid ribosomal protein l11 [Source:TAIR_LOCUS;Acc:AT1G32990]
Solyc09g061440.2	1.61	4.38e-05	0.000905		AT4G13200	unknown protein; FUNCTIONS IN: molecular_function unknown; INVOLVED IN: biological_process unknown; LOCATED IN: thylakoid, chloroplast thylakoid membrane, chloroplast, plastoglobule; EXPRESSED IN: 22 plant structures; EXPRESSED DURING: 13 growth sta /.../as 97 Blast hits to 97 proteins in 46 species: Archae - 0; Bacteria - 65; Metazoa - 2; Fungi - 0; Plants - 28; Viruses - 0; Other Eukaryotes - 2…
Solyc10g009230.1	1.61	1.91e-05	0.000475	Unknown Protein (AHRD V1)
Solyc11g072890.1	1.61	0.000137	0.00224	Unknown Protein (AHRD V1)	AT5G02640	unknown protein; BEST Arabidopsis thaliana protein match is: unknown protein (TAIR:AT3G46300.1); Has 37 Blast hits to 37 proteins in 10 species: Archae - 0; Bacteria - 0; Metazoa - 0; Fungi - 0; Plants - 37; Viruses - 0; Other Eukaryotes - 0 (source /.../ BLink). [Source:TAIR_LOCUS;Acc:AT5G02640]
Solyc12g007120.1	1.61	5.11e-05	0.00101	Signal peptidase I (AHRD V1 *-*- B1WP51_CYAA5)%3B contains Interpro domain(s) IPR000223 Peptidase S26A%2C signal peptidase I	AT3G24590	plastidic type i signal peptidase 1 [Source:TAIR_LOCUS;Acc:AT3G24590]
Solyc12g094380.1	1.61	9.5e-05	0.00169	DSBA oxidoreductase (AHRD V1 ***- A4T4K6_MYCGI)%3B contains Interpro domain(s) IPR012336 Thioredoxin-like fold	AT1G20225	Thioredoxin superfamily protein [Source:TAIR_LOCUS;Acc:AT1G20225]
Solyc01g007410.2	1.6	0.00046	0.00566	Cytochrome b559 subunit alpha (AHRD V1 *-*- D4PBC8_PHODC)%3B contains Interpro domain(s) IPR006217 Photosystem II protein cytochrome b559%2C alpha subunit	ATCG00570	photosystem II reaction center protein F [Source:TAIR_LOCUS;Acc:ATCG00570]
Solyc02g087870.2	1.6	0.00242	0.0191	Uncharacterized ABC transporter ATP-binding protein/permease C9B6.09c (AHRD V1 *--* YNT9_SCHPO)%3B contains Interpro domain(s) IPR001140 ABC transporter%2C transmembrane region	AT3G28860	ATP binding cassette subfamily B19 [Source:TAIR_LOCUS;Acc:AT3G28860]
Solyc03g059260.2	1.6	0.000969	0.00977	Carboxyl-terminal-processing protease (AHRD V1 ***- B6T6L2_MAIZE)%3B contains Interpro domain(s) IPR004447 Peptidase S41A%2C C-terminal protease	AT3G57680	Peptidase S41 family protein [Source:TAIR_LOCUS;Acc:AT3G57680]
Solyc05g008000.2	1.6	0.00334	0.0238	RNA pyrophosphohydrolase (AHRD V1 ***- C9CZW5_9RHOB)%3B contains Interpro domain(s) IPR000086 NUDIX hydrolase domain	AT1G30110	nudix hydrolase homolog 25 [Source:TAIR_LOCUS;Acc:AT1G30110]
Solyc06g054010.2	1.6	0.00214	0.0175	Inositol 1 4 5-trisphosphate 5-phosphatase (AHRD V1 **** Q712G2_ARATH)%3B contains Interpro domain(s) IPR000300 Inositol polyphosphate related phosphatase	AT1G05470	DNAse I-like superfamily protein [Source:TAIR_LOCUS;Acc:AT1G05470]
Solyc07g005570.2	1.6	0.000846	0.00884	APO protein 2%2C chloroplastic (AHRD V1 ***- APO2_ARATH)%3B contains Interpro domain(s) IPR008512 Protein of unknown function DUF794%2C plant	AT5G57930	Arabidopsis thaliana protein of unknown function (DUF794) [Source:TAIR_LOCUS;Acc:AT5G57930]
Solyc09g010420.2	1.6	1.56e-06	6.1e-05	Arginine biosynthesis bifunctional protein ArgJ (AHRD V1 ***- B4VHU0_9CYAN)%3B contains Interpro domain(s) IPR002813 Arginine biosynthesis protein ArgJ	AT2G37500	arginine biosynthesis protein ArgJ family [Source:TAIR_LOCUS;Acc:AT2G37500]
Solyc09g014620.2	1.6	0.000207	0.00306	Unknown Protein (AHRD V1)
Solyc11g071790.1	1.6	0.000394	0.00503	Unknown Protein (AHRD V1)	AT1G08480	unknown protein; FUNCTIONS IN: molecular_function unknown; INVOLVED IN: biological_process unknown; LOCATED IN: mitochondrion, plasma membrane, plastid, vacuole; EXPRESSED IN: 27 plant structures; EXPRESSED DURING: 15 growth stages; Has 39 Blast hit /.../9 proteins in 13 species: Archae - 0; Bacteria - 0; Metazoa - 0; Fungi - 0; Plants - 39; Viruses - 0; Other Eukaryotes - 0 (source: NCBI BLink).…
Solyc03g062890.2	1.59	5.89e-05	0.00114	Superoxide dismutase (AHRD V1 **** B6ZBR0_POPTN)%3B contains Interpro domain(s) IPR001424 Superoxide dismutase%2C copper/zinc binding	AT5G18100	copper/zinc superoxide dismutase 3 [Source:TAIR_LOCUS;Acc:AT5G18100]
Solyc07g039380.2	1.59	0.00292	0.0218	Unknown Protein (AHRD V1)	AT4G26130	unknown protein; FUNCTIONS IN: molecular_function unknown; INVOLVED IN: biological_process unknown; LOCATED IN: endomembrane system; EXPRESSED IN: 23 plant structures; EXPRESSED DURING: 13 growth stages; BEST Arabidopsis thaliana protein match is: u /.../ protein (TAIR:AT5G56980.1); Has 121 Blast hits to 116 proteins in 19 species: Archae - 0; Bacteria - 0; Metazoa - 4; Fungi - 0; Plants - 113; V…
Solyc08g007890.2	1.59	0.000129	0.00216	Mitochondrial aldehyde dehydrogenase (AHRD V1 ***- Q8LST6_SECCE)%3B contains Interpro domain(s) IPR015590 Aldehyde dehydrogenase
Solyc08g008520.2	1.59	6.77e-06	0.000203	Yippee zinc-binding protein (AHRD V1 **** B2VX42_PYRTR)%3B contains Interpro domain(s) IPR004910 Yippee-like protein
Solyc09g056200.2	1.59	2.33e-05	0.000552	Unknown Protein (AHRD V1)
Solyc02g083280.2	1.58	0.000341	0.0045	Thiosulfate sulfurtransferase/rhodanese-like domain-containing protein 1 (AHRD V1 *--* TSTD1_HUMAN)%3B contains Interpro domain(s) IPR001763 Rhodanese-like	AT4G35770	Rhodanese/Cell cycle control phosphatase superfamily protein [Source:TAIR_LOCUS;Acc:AT4G35770]
Solyc03g019660.2	1.58	1.13e-05	0.000309	Thylakoid lumenal 17.9 kDa protein%2C chloroplastic (AHRD V1 ***- TL1Y_ARATH)	AT4G24930	thylakoid lumenal 17.9 kDa protein, chloroplast [Source:TAIR_LOCUS;Acc:AT4G24930]
Solyc04g056430.2	1.58	1.98e-06	7.42e-05	Unknown Protein (AHRD V1)	AT1G06010	unknown protein; Has 25 Blast hits to 25 proteins in 9 species: Archae - 0; Bacteria - 0; Metazoa - 0; Fungi - 0; Plants - 25; Viruses - 0; Other Eukaryotes - 0 (source: NCBI BLink). [Source:TAIR_LOCUS;Acc:AT1G06010]
Solyc06g072470.2	1.58	1.06e-05	0.000293	50S ribosomal protein L29 (AHRD V1 ***- B6TS58_MAIZE)%3B contains Interpro domain(s) IPR001854 Ribosomal protein L29	AT5G65220	Ribosomal L29 family protein [Source:TAIR_LOCUS;Acc:AT5G65220]
Solyc06g073990.1	1.58	0.00511	0.0324	Unknown Protein (AHRD V1)	AT3G11600	unknown protein; FUNCTIONS IN: molecular_function unknown; INVOLVED IN: response to karrikin; EXPRESSED IN: 21 plant structures; EXPRESSED DURING: 12 growth stages; BEST Arabidopsis thaliana protein match is: unknown protein (TAIR:AT5G06270.1); Has /.../ast hits to 171 proteins in 15 species: Archae - 0; Bacteria - 0; Metazoa - 0; Fungi - 0; Plants - 171; Viruses - 0; Other Eukaryotes - 0 (source…
Solyc08g042140.2	1.58	7.23e-05	0.00136	Stress regulated protein isoform 3 (AHRD V1 **-- Q2KP22_9SOLN)	AT1G54680	unknown protein; FUNCTIONS IN: molecular_function unknown; INVOLVED IN: biological_process unknown; LOCATED IN: endomembrane system; EXPRESSED IN: 22 plant structures; EXPRESSED DURING: 13 growth stages; BEST Arabidopsis thaliana protein match is: u /.../ protein (TAIR:AT5G27290.1); Has 200 Blast hits to 200 proteins in 57 species: Archae - 0; Bacteria - 59; Metazoa - 0; Fungi - 0; Plants - 127; …
Solyc08g069060.2	1.58	0.000178	0.00274	Beta-1 3-galactosyltransferase 6 (AHRD V1 **** B6UBH3_MAIZE)%3B contains Interpro domain(s) IPR002659 Glycosyl transferase%2C family 31	AT1G22015	Galactosyltransferase family protein [Source:TAIR_LOCUS;Acc:AT1G22015]
Solyc10g006290.2	1.58	3.23e-05	0.000714	Endoribonuclease L-PSP family protein (AHRD V1 **-* D7LAZ0_ARALY)%3B contains Interpro domain(s) IPR019897 YjgF-like protein%2C conserved site
Solyc11g020040.1	1.58	0.00561	0.0348	Chaperone DnaK (AHRD V1 ***- Q1SKX2_MEDTR)%3B contains Interpro domain(s) IPR012725 Chaperone DnaK	AT4G37910	mitochondrial heat shock protein 70-1 [Source:TAIR_LOCUS;Acc:AT4G37910]
Solyc02g080110.2	1.57	0.0032	0.0231	Unknown Protein (AHRD V1)	AT4G21215	unknown protein; Has 35333 Blast hits to 34131 proteins in 2444 species: Archae - 798; Bacteria - 22429; Metazoa - 974; Fungi - 991; Plants - 531; Viruses - 0; Other Eukaryotes - 9610 (source: NCBI BLink). [Source:TAIR_LOCUS;Acc:AT4G21215]
Solyc03g114840.2	1.57	2.98e-05	0.000671	MADS box transcription factor 11 (AHRD V1 **** D9IFM5_ONCHC)%3B contains Interpro domain(s) IPR002100 Transcription factor%2C MADS-box IPR002487 Transcription factor%2C K-box	AT3G02310	K-box region and MADS-box transcription factor family protein [Source:TAIR_LOCUS;Acc:AT3G02310]
Solyc04g076010.2	1.57	0.00023	0.00332	Zinc ion binding protein (AHRD V1 *-*- D7LRR6_ARALY)
Solyc05g023760.2	1.57	0.00364	0.0252	Receptor-like protein kinase 5 (AHRD V1 ***- B6U5J8_MAIZE)%3B contains Interpro domain(s) IPR002290 Serine/threonine protein kinase	AT5G13290	Protein kinase superfamily protein [Source:TAIR_LOCUS;Acc:AT5G13290]
Solyc08g079830.2	1.57	6.16e-06	0.000187	Cu/Zn-superoxide dismutase copper chaperone (AHRD V1 **** Q9BBU5_SOYBN)%3B contains Interpro domain(s) IPR001424 Superoxide dismutase%2C copper/zinc binding	AT1G12520	copper chaperone for SOD1 [Source:TAIR_LOCUS;Acc:AT1G12520]
Solyc10g006970.2	1.57	0.000355	0.00464	Thioredoxin m (AHRD V1 ***- B9HZV8_POPTR)%3B contains Interpro domain(s) IPR005746 Thioredoxin	AT3G15360	thioredoxin M-type 4 [Source:TAIR_LOCUS;Acc:AT3G15360]
Solyc01g006870.2	1.56	7.36e-06	0.000218	cDNA clone J023119C16 full insert sequence (AHRD V1 *-*- B7F733_ORYSJ)	AT3G11720	Polyketide cyclase/dehydrase and lipid transport superfamily protein [Source:TAIR_LOCUS;Acc:AT3G11720]
Solyc01g068560.2	1.56	0.00153	0.0137	Unknown Protein (AHRD V1)
Solyc02g077920.2	1.56	0.00362	0.0252	Squamosa promoter binding-like protein (AHRD V1 ***- Q0PY35_SOLLC)%3B contains Interpro domain(s) IPR004333 Transcription factor%2C SBP-box	AT1G53160	squamosa promoter binding protein-like 4 [Source:TAIR_LOCUS;Acc:AT1G53160]
Solyc04g009940.2	1.56	5.01e-05	0.000996	Heat shock protein binding protein (AHRD V1 **-- D7KIU0_ARALY)	AT1G08640	Chloroplast J-like domain 1 [Source:TAIR_LOCUS;Acc:AT1G08640]
Solyc05g006040.2	1.56	0.00883	0.0481	Unknown Protein (AHRD V1)
Solyc05g056040.2	1.56	0.000443	0.00548	Auxin response factor 14 (AHRD V1 *-*- D9HNU1_MAIZE)%3B contains Interpro domain(s) IPR003340 Transcriptional factor B3	AT1G35540	auxin response factor 14 [Source:TAIR_LOCUS;Acc:AT1G35540]
Solyc06g048470.2	1.56	0.0048	0.0311	COP1-Interacting ProteinI 7 (CIP7) (Fragment) (AHRD V1 *--- Q7GDB1_ARATH)
Solyc07g042250.2	1.56	6.57e-05	0.00125	chaperonin (AHRD V1 *-*- B4WMS9_9SYNE)%3B contains Interpro domain(s) IPR017416 Chaperonin 21%2C chloroplast IPR018369 Chaperonin Cpn10%2C conserved site	AT5G20720	chaperonin 20 [Source:TAIR_LOCUS;Acc:AT5G20720]
Solyc07g063960.2	1.56	0.000101	0.00178	50S ribosomal protein L24 (AHRD V1 ***- B4FTJ3_MAIZE)%3B contains Interpro domain(s) IPR003256 Ribosomal protein L24	AT5G54600	Translation protein SH3-like family protein [Source:TAIR_LOCUS;Acc:AT5G54600]
Solyc08g006330.2	1.56	0.00137	0.0126	UDP-glucose salicylic acid glucosyltransferase (AHRD V1 **** Q9M6E7_TOBAC)%3B contains Interpro domain(s) IPR002213 UDP-glucuronosyl/UDP-glucosyltransferase	AT2G23210	UDP-Glycosyltransferase superfamily protein [Source:TAIR_LOCUS;Acc:AT2G23210]
Solyc01g007400.1	1.55	0.00531	0.0335	Unknown Protein (AHRD V1)%3B contains Interpro domain(s) IPR002682 Photosystem II protein PsbJ	ATCG00550	photosystem II reaction center protein J [Source:TAIR_LOCUS;Acc:ATCG00550]
Solyc02g077310.2	1.55	0.0011	0.0107	D-tyrosyl-tRNA(Tyr) deacylase (AHRD V1 **** B9N9M7_POPTR)%3B contains Interpro domain(s) IPR003732 D-tyrosyl-tRNA(Tyr) deacylase	AT4G18460	D-Tyr-tRNA(Tyr) deacylase family protein [Source:TAIR_LOCUS;Acc:AT4G18460]
Solyc02g088500.1	1.55	0.00196	0.0164	C-glucosyltransferase (AHRD V1 **** C3W7B0_ORYSJ)%3B contains Interpro domain(s) IPR002213 UDP-glucuronosyl/UDP-glucosyltransferase
Solyc02g093140.2	1.55	8.67e-06	0.00025	CBS domain-containing protein-like (AHRD V1 ***- B8AP73_ORYSI)%3B contains Interpro domain(s) IPR000644 Cystathionine beta-synthase%2C core	AT4G36910	Cystathionine beta-synthase (CBS) family protein [Source:TAIR_LOCUS;Acc:AT4G36910]
Solyc04g011540.2	1.55	0.00161	0.0141	Elicitor-responsive protein 1 (AHRD V1 **-- B6T411_MAIZE)%3B contains Interpro domain(s) IPR018029 C2 membrane targeting protein	AT3G55470	Calcium-dependent lipid-binding (CaLB domain) family protein [Source:TAIR_LOCUS;Acc:AT3G55470]
Solyc06g051200.2	1.55	3.02e-05	0.000677	50S ribosomal protein L3 (AHRD V1 ***- D7LJX0_ARALY)%3B contains Interpro domain(s) IPR019927 Ribosomal protein L3%2C bacterial/organelle-type	AT2G43030	Ribosomal protein L3 family protein [Source:TAIR_LOCUS;Acc:AT2G43030]
Solyc06g084310.2	1.55	0.000454	0.00559	Small nuclear ribonucleoprotein Sm D1 (AHRD V1 ***- B6TXH2_MAIZE)%3B contains Interpro domain(s) IPR006649 Like-Sm ribonucleoprotein%2C eukaryotic and archaea-type%2C core	AT3G07590	Small nuclear ribonucleoprotein family protein [Source:TAIR_LOCUS;Acc:AT3G07590]
Solyc07g041900.2	1.55	0.00169	0.0146	Cathepsin L-like cysteine proteinase (AHRD V1 **** A7LJ78_DERVA)%3B contains Interpro domain(s) IPR013128 Peptidase C1A%2C papain IPR000169 Peptidase%2C cysteine peptidase active site	AT3G45310	Cysteine proteinases superfamily protein [Source:TAIR_LOCUS;Acc:AT3G45310]
Solyc07g045140.2	1.55	0.00302	0.0223	Uncharacterized membrane protein At3g27390 (AHRD V1 ***- Y3739_ARATH)	AT4G12680	unknown protein; INVOLVED IN: vegetative to reproductive phase transition of meristem; LOCATED IN: endomembrane system; BEST Arabidopsis thaliana protein match is: unknown protein (TAIR:AT5G40640.1); Has 103 Blast hits to 103 proteins in 14 species: /.../e - 0; Bacteria - 0; Metazoa - 0; Fungi - 0; Plants - 103; Viruses - 0; Other Eukaryotes - 0 (source: NCBI BLink). [Source:TAIR_LOCUS;Acc:AT4G12…
Solyc10g005230.2	1.55	6e-05	0.00116	Unknown Protein (AHRD V1)	AT4G20150	unknown protein; FUNCTIONS IN: molecular_function unknown; INVOLVED IN: biological_process unknown; LOCATED IN: mitochondrion, plasma membrane, mitochondrial respiratory chain complex I, respiratory chain complex I; EXPRESSED IN: 24 plant structures /.../ESSED DURING: 15 growth stages; Has 30201 Blast hits to 17322 proteins in 780 species: Archae - 12; Bacteria - 1396; Metazoa - 17338; Fungi - 34…
Solyc02g068310.2	1.54	8.93e-05	0.00161	2-oxoglutarate-dependent dioxygenase (AHRD V1 **-* B9GJL0_POPTR)%3B contains Interpro domain(s) IPR005123 Oxoglutarate and iron-dependent oxygenase	AT1G14120	2-oxoglutarate (2OG) and Fe(II)-dependent oxygenase superfamily protein [Source:TAIR_LOCUS;Acc:AT1G14120]
Solyc02g088610.2	1.54	0.00327	0.0235	ATP-dependent chaperone ClpB (AHRD V1 **** B5W0X8_SPIMA)%3B contains Interpro domain(s) IPR017730 Chaperonin ClpB	AT5G15450	casein lytic proteinase B3 [Source:TAIR_LOCUS;Acc:AT5G15450]
Solyc05g006030.2	1.54	0.00653	0.0387	Genomic DNA chromosome 5 P1 clone MQB2 (AHRD V1 **-- Q9FM06_ARATH)	AT1G10530	unknown protein; FUNCTIONS IN: molecular_function unknown; INVOLVED IN: N-terminal protein myristoylation; BEST Arabidopsis thaliana protein match is: unknown protein (TAIR:AT1G60010.1); Has 143 Blast hits to 143 proteins in 14 species: Archae - 0; /.../ia - 0; Metazoa - 0; Fungi - 0; Plants - 143; Viruses - 0; Other Eukaryotes - 0 (source: NCBI BLink). [Source:TAIR_LOCUS;Acc:AT1G10530]
Solyc06g005390.1	1.54	0.00496	0.0317	Histone H2B (AHRD V1 ***- D7LK79_ARALY)%3B contains Interpro domain(s) IPR000558 Histone H2B	AT1G07790	Histone superfamily protein [Source:TAIR_LOCUS;Acc:AT1G07790]
Solyc06g068900.2	1.54	0.000232	0.00334	Nudix hydrolase 4 (AHRD V1 *-*- B6T5N7_MAIZE)%3B contains Interpro domain(s) IPR000086 NUDIX hydrolase domain	AT1G18300	nudix hydrolase homolog 4 [Source:TAIR_LOCUS;Acc:AT1G18300]
Solyc08g006160.2	1.54	0.000197	0.00295	Plastid fibrillin 3 (Fragment) (AHRD V1 **-- A6XBK9_COFCA)%3B contains Interpro domain(s) IPR006843 PAP fibrillin	AT5G19940	Plastid-lipid associated protein PAP / fibrillin family protein [Source:TAIR_LOCUS;Acc:AT5G19940]
Solyc09g091240.2	1.54	0.000208	0.00308	Predicted membrane protein (Fragment) (AHRD V1 **-- B9GMI0_POPTR)%3B contains Interpro domain(s) IPR001727 Uncharacterised protein family UPF0016	AT4G13590	Uncharacterized protein family (UPF0016) [Source:TAIR_LOCUS;Acc:AT4G13590]
Solyc09g098540.2	1.54	0.00146	0.0132	Chitinase-like protein (AHRD V1 ***- Q6JX03_GOSHI)%3B contains Interpro domain(s) IPR000726 Glycoside hydrolase%2C family 19%2C catalytic	AT3G16920	chitinase-like protein 2 [Source:TAIR_LOCUS;Acc:AT3G16920]
Solyc11g065040.1	1.54	0.00031	0.00419	Methyltransferase type 12 (AHRD V1 *--- A1BDZ1_CHLPD)%3B contains Interpro domain(s) IPR019410 Methyltransferase-16%2C putative	AT2G26810	Putative methyltransferase family protein [Source:TAIR_LOCUS;Acc:AT2G26810]
Solyc12g094430.1	1.54	2.57e-05	0.000601	Glutathione S-transferase (AHRD V1 ***- C7F8A3_ARAHY)%3B contains Interpro domain(s) IPR004046 Glutathione S-transferase%2C C-terminal	AT2G30860	glutathione S-transferase PHI 9 [Source:TAIR_LOCUS;Acc:AT2G30860]
Solyc02g069620.2	1.53	0.00303	0.0223	Ribose 5-phosphate isomerase-like (AHRD V1 ***- Q2LC22_9ASTR)%3B contains Interpro domain(s) IPR004788 Ribose 5-phosphate isomerase	AT5G44520	NagB/RpiA/CoA transferase-like superfamily protein [Source:TAIR_LOCUS;Acc:AT5G44520]
Solyc03g007600.2	1.53	3.53e-05	0.000766	Pentatricopeptide repeat-containing protein At4g21190 (AHRD V1 ***- PP332_ARATH)%3B contains Interpro domain(s) IPR002885 Pentatricopeptide repeat	AT4G21190	Pentatricopeptide repeat (PPR) superfamily protein [Source:TAIR_LOCUS;Acc:AT4G21190]
Solyc03g063110.2	1.53	2.06e-05	0.000504	Stearoyl-acyl carrier protein desaturase (AHRD V1 **** B7TZ44_SPIOL)%3B contains Interpro domain(s) IPR005067 Fatty acid desaturase%2C type 2	AT3G02630	Plant stearoyl-acyl-carrier-protein desaturase family protein [Source:TAIR_LOCUS;Acc:AT3G02630]
Solyc03g080160.2	1.53	0.00359	0.025	Nascent polypeptide-associated complex alpha subunit-like protein (AHRD V1 ***- B6SU89_MAIZE)%3B contains Interpro domain(s) IPR016641 Nascent polypeptide-associated complex%2C alpha subunit	AT3G49470	nascent polypeptide-associated complex subunit alpha-like protein 2 [Source:TAIR_LOCUS;Acc:AT3G49470]
Solyc04g011620.2	1.53	0.000132	0.00218	FK506-binding protein 5(PEPTIDYL-PROLYL CIS-TRANS ISOMERASE) (AHRD V1 **-* Q98S76_GUITH)%3B contains Interpro domain(s) IPR001179 Peptidyl-prolyl cis-trans isomerase%2C FKBP-type	AT3G55520	FKBP-like peptidyl-prolyl cis-trans isomerase family protein [Source:TAIR_LOCUS;Acc:AT3G55520]
Solyc05g054230.2	1.53	0.00106	0.0104	Nudix hydrolase 2 (AHRD V1 **-- B6U183_MAIZE)%3B contains Interpro domain(s) IPR000086 NUDIX hydrolase domain	AT5G47650	nudix hydrolase homolog 2 [Source:TAIR_LOCUS;Acc:AT5G47650]
Solyc06g074780.1	1.53	0.000289	0.00395	Histone H2B (AHRD V1 ***- Q2XTD8_SOLTU)%3B contains Interpro domain(s) IPR000558 Histone H2B	AT1G07790	Histone superfamily protein [Source:TAIR_LOCUS;Acc:AT1G07790]
Solyc09g065730.2	1.53	2.29e-05	0.000545	Methyltransferase (AHRD V1 *-** A0QNM6_MYCS2)%3B contains Interpro domain(s) IPR013216 Methyltransferase type 11	AT3G63410	S-adenosyl-L-methionine-dependent methyltransferases superfamily protein [Source:TAIR_LOCUS;Acc:AT3G63410]
Solyc10g079120.1	1.53	0.00021	0.0031	Zinc finger CCCH domain-containing protein 30 (AHRD V1 **-- C3H30_ARATH)%3B contains Interpro domain(s) IPR002110 Ankyrin	AT5G12850	CCCH-type zinc finger protein with ARM repeat domain [Source:TAIR_LOCUS;Acc:AT5G12850]
Solyc11g010420.1	1.53	5.09e-05	0.00101	Ovarian cancer-associated gene 2 protein homolog (AHRD V1 **-- B5X7T4_SALSA)%3B contains Interpro domain(s) IPR005645 Protein of unknown function DUF341	AT5G65400	alpha/beta-Hydrolases superfamily protein [Source:TAIR_LOCUS;Acc:AT5G65400]
Solyc12g098710.1	1.53	0.00218	0.0177	15-cis-zeta-carotene isomerase	AT1G10830	15-cis-zeta-carotene isomerase [Source:TAIR_LOCUS;Acc:AT1G10830]
Solyc01g008700.2	1.52	0.000166	0.00261	cDNA clone 001-102-C05 full insert sequence (AHRD V1 **-- B7E7M9_ORYSJ)	AT2G26840	unknown protein; FUNCTIONS IN: molecular_function unknown; INVOLVED IN: biological_process unknown; LOCATED IN: chloroplast; BEST Arabidopsis thaliana protein match is: unknown protein (TAIR:AT3G43910.1); Has 835 Blast hits to 835 proteins in 26 spe /.../Archae - 0; Bacteria - 25; Metazoa - 0; Fungi - 0; Plants - 40; Viruses - 2; Other Eukaryotes - 768 (source: NCBI BLink). [Source:TAIR_LOCUS;Acc…
Solyc02g087230.2	1.52	2.85e-05	0.00065	Ferredoxin-thioredoxin reductase catalytic chain (AHRD V1 ***- B6TNR7_MAIZE)%3B contains Interpro domain(s) IPR004209 Ferredoxin thioredoxin reductase%2C beta subunit	AT2G04700	ferredoxin thioredoxin reductase catalytic beta chain family protein [Source:TAIR_LOCUS;Acc:AT2G04700]
Solyc04g045620.2	1.52	5.64e-05	0.0011	Unknown Protein (AHRD V1)
Solyc06g061020.2	1.52	0.00274	0.021	Baculoviral IAP repeat-containing protein 3 (AHRD V1 *--- BIRC3_HUMAN)%3B contains Interpro domain(s) IPR017066 S-ribonuclease binding protein%2C SBP1%2C pollen	AT1G32740	SBP (S-ribonuclease binding protein) family protein [Source:TAIR_LOCUS;Acc:AT1G32740]
Solyc06g084300.1	1.52	0.000805	0.00851	Unknown Protein (AHRD V1)	AT3G52420	outer envelope membrane protein 7 [Source:TAIR_LOCUS;Acc:AT3G52420]
Solyc07g006340.2	1.52	2.79e-05	0.000639	GCN5-related N-acetyltransferase-like (AHRD V1 ***- Q84S80_ORYSJ)%3B contains Interpro domain(s) IPR000182 GCN5-related N-acetyltransferase	AT4G28030	Acyl-CoA N-acyltransferases (NAT) superfamily protein [Source:TAIR_LOCUS;Acc:AT4G28030]
Solyc07g041490.1	1.52	0.000157	0.00251	Stress responsive alpha-beta barrel domain protein (AHRD V1 *-*- C7QRA6_CYAP0)%3B contains Interpro domain(s) IPR013097 Stress responsive alpha-beta barrel	AT1G51360	dimeric A/B barrel domainS-protein 1 [Source:TAIR_LOCUS;Acc:AT1G51360]
Solyc07g055260.2	1.52	0.00131	0.0122	Chaperone protein dnaJ 10 (AHRD V1 *-*- B6TAW2_MAIZE)%3B contains Interpro domain(s) IPR003095 Heat shock protein DnaJ	AT2G42750	DNAJ heat shock N-terminal domain-containing protein [Source:TAIR_LOCUS;Acc:AT2G42750]
Solyc08g065840.2	1.52	0.000164	0.00259	Unknown Protein (AHRD V1)%3B contains Interpro domain(s) IPR012438 Protein of unknown function DUF1639	AT3G03880	Protein of unknown function (DUF1639) [Source:TAIR_LOCUS;Acc:AT3G03880]
Solyc08g067840.2	1.52	0.000723	0.00783	PsbP domain-containing protein 5%2C chloroplastic (AHRD V1 **-- PPD5_ARATH)%3B contains Interpro domain(s) IPR016123 Mog1/PsbP%2C alpha/beta/alpha sandwich	AT5G11450	Mog1/PsbP/DUF1795-like photosystem II reaction center PsbP family protein [Source:TAIR_LOCUS;Acc:AT5G11450]
Solyc10g054670.1	1.52	0.00328	0.0235	Unknown Protein (AHRD V1)
Solyc00g011880.2	1.51	9.79e-06	0.000275	AIG2-like protein (AHRD V1 ***- B4FVZ7_MAIZE)%3B contains Interpro domain(s) IPR009288 AIG2-like	AT2G24390	AIG2-like (avirulence induced gene) family protein [Source:TAIR_LOCUS;Acc:AT2G24390]
Solyc01g007060.2	1.51	4.89e-05	0.000978	At5g63850 (Fragment) (AHRD V1 *-*- Q3YIL4_ARATH)	AT3G05675	BTB/POZ domain-containing protein [Source:TAIR_LOCUS;Acc:AT3G05675]
Solyc01g007670.2	1.51	0.000195	0.00293	30S ribosomal protein S7 chloroplastic (AHRD V1 ***- D3WBE1_9BORA)%3B contains Interpro domain(s) IPR005717 Ribosomal protein S7%2C bacterial-type	ATCG00900	Ribosomal protein S7p/S5e family protein [Source:TAIR_LOCUS;Acc:ATCG00900]
Solyc02g062350.2	1.51	2.25e-06	8.2e-05	Heat shock protein DnaJ domain protein (AHRD V1 **-- D7DZS3_NOSA0)	AT3G51140	Protein of unknown function (DUF3353) [Source:TAIR_LOCUS;Acc:AT3G51140]
Solyc02g069110.2	1.51	0.00582	0.0357	Cathepsin B (AHRD V1 ***- Q1HER6_NICBE)%3B contains Interpro domain(s) IPR015643 Peptidase C1A%2C cathepsin B	AT1G02300	Cysteine proteinases superfamily protein [Source:TAIR_LOCUS;Acc:AT1G02300]
Solyc03g044050.1	1.51	0.00623	0.0374	Unknown Protein (AHRD V1)%3B contains Interpro domain(s) IPR016027 Nucleic acid-binding%2C OB-fold-like
Solyc03g113990.2	1.51	0.000886	0.00918	Uncharacterized conserved protein (AHRD V1 **-- Q0IAV1_SYNS3)%3B contains Interpro domain(s) IPR007263 Putative thiol-disulphide oxidoreductase DCC	AT5G50100	Putative thiol-disulphide oxidoreductase DCC [Source:TAIR_LOCUS;Acc:AT5G50100]
Solyc04g005020.2	1.51	0.00573	0.0353	WD-40 repeat family protein (AHRD V1 **-- Q1EPE0_MUSAC)%3B contains Interpro domain(s) IPR020472 G-protein beta WD-40 repeat%2C region	AT1G24130	Transducin/WD40 repeat-like superfamily protein [Source:TAIR_LOCUS;Acc:AT1G24130]
Solyc04g015340.2	1.51	0.000483	0.00584	Serine carboxypeptidase K10B2.2 (AHRD V1 **** B6TM29_MAIZE)%3B contains Interpro domain(s) IPR001563 Peptidase S10%2C serine carboxypeptidase	AT2G35780	serine carboxypeptidase-like 26 [Source:TAIR_LOCUS;Acc:AT2G35780]
Solyc05g006110.2	1.51	0.00665	0.0391	Unknown Protein (AHRD V1)	AT1G10522	unknown protein; FUNCTIONS IN: molecular_function unknown; INVOLVED IN: biological_process unknown; LOCATED IN: chloroplast; EXPRESSED IN: 23 plant structures; EXPRESSED DURING: 13 growth stages; Has 24 Blast hits to 24 proteins in 8 species: Archae /.../Bacteria - 0; Metazoa - 0; Fungi - 0; Plants - 24; Viruses - 0; Other Eukaryotes - 0 (source: NCBI BLink). [Source:TAIR_LOCUS;Acc:AT1G10522]
Solyc06g053480.2	1.51	2.67e-05	0.00062	Stearoyl-acyl carrier protein desaturase (AHRD V1 **** B7TZ44_SPIOL)%3B contains Interpro domain(s) IPR005067 Fatty acid desaturase%2C type 2	AT2G43710	Plant stearoyl-acyl-carrier-protein desaturase family protein [Source:TAIR_LOCUS;Acc:AT2G43710]
Solyc08g080720.2	1.51	7.51e-05	0.00139	Selenoprotein H (AHRD V1 *-*- A8JGP7_CHLRE)%3B contains Interpro domain(s) IPR011893 SelT/selW/selH selenoprotein	AT2G24440	selenium binding [Source:TAIR_LOCUS;Acc:AT2G24440]
Solyc09g066150.1	1.51	0.00172	0.0148	Cytochrome P450
Solyc11g011990.1	1.51	2.7e-06	9.45e-05	Plastid terminal oxydase	AT4G22260	Alternative oxidase family protein [Source:TAIR_LOCUS;Acc:AT4G22260]
Solyc02g062460.2	1.5	0.00824	0.0457	2-oxoglutarate-dependent dioxygenase (AHRD V1 **** B9GL08_POPTR)%3B contains Interpro domain(s) IPR005123 Oxoglutarate and iron-dependent oxygenase	AT5G51310	2-oxoglutarate (2OG) and Fe(II)-dependent oxygenase superfamily protein [Source:TAIR_LOCUS;Acc:AT5G51310]
Solyc02g067040.2	1.5	0.00207	0.0171	cDNA clone J075153F01 full insert sequence (AHRD V1 *--- B7F9A7_ORYSJ)%3B contains Interpro domain(s) IPR009769 Protein of unknown function DUF1336	AT3G29180	Protein of unknown function (DUF1336) [Source:TAIR_LOCUS;Acc:AT3G29180]
Solyc02g079320.2	1.5	0.00146	0.0132	Unknown Protein (AHRD V1)
Solyc03g025480.2	1.5	1.85e-05	0.000465	Unknown Protein (AHRD V1)
Solyc03g123560.2	1.5	0.00108	0.0105	Chaperone protein dnaJ (AHRD V1 *-*- B4FBY1_MAIZE)%3B contains Interpro domain(s) IPR015609 Molecular chaperone%2C heat shock protein%2C Hsp40%2C DnaJ	AT1G72416	Chaperone DnaJ-domain superfamily protein [Source:TAIR_LOCUS;Acc:AT1G72416]
Solyc04g072820.1	1.5	0.00461	0.0302	Unknown Protein (AHRD V1)
Solyc06g064840.2	1.5	0.0059	0.036	Agamous MADS-box transcription factor (AHRD V1 ***- B2CDE2_9ASPA)%3B contains Interpro domain(s) IPR002487 Transcription factor%2C K-box	AT4G18960	K-box region and MADS-box transcription factor family protein [Source:TAIR_LOCUS;Acc:AT4G18960]
Solyc06g083690.2	1.5	3.89e-06	0.000128	Glutaredoxin (AHRD V1 *-*- B5A8A6_WHEAT)%3B contains Interpro domain(s) IPR011899 Glutaredoxin%2C eukaryotic and viruses	AT2G20270	Thioredoxin superfamily protein [Source:TAIR_LOCUS;Acc:AT2G20270]
Solyc08g041870.2	1.5	2.28e-05	0.000543	Aspartate aminotransferase (AHRD V1 **** Q2XTE6_SOLTU)%3B contains Interpro domain(s) IPR000796 Aspartate/other aminotransferase	AT4G31990	aspartate aminotransferase 5 [Source:TAIR_LOCUS;Acc:AT4G31990]
Solyc09g059950.2	1.5	0.00816	0.0454	Unknown Protein (AHRD V1)	AT3G07150	unknown protein; Has 19 Blast hits to 19 proteins in 8 species: Archae - 0; Bacteria - 0; Metazoa - 0; Fungi - 0; Plants - 19; Viruses - 0; Other Eukaryotes - 0 (source: NCBI BLink). [Source:TAIR_LOCUS;Acc:AT3G07150]
Solyc09g065300.2	1.5	1.48e-06	5.87e-05	Uncharacterized membrane protein (AHRD V1 *-*- Q0I8H8_SYNS3)	AT4G02725	unknown protein; FUNCTIONS IN: molecular_function unknown; INVOLVED IN: biological_process unknown; LOCATED IN: chloroplast, membrane; Has 35333 Blast hits to 34131 proteins in 2444 species: Archae - 798; Bacteria - 22429; Metazoa - 974; Fungi - 991 /.../ts - 531; Viruses - 0; Other Eukaryotes - 9610 (source: NCBI BLink). [Source:TAIR_LOCUS;Acc:AT4G02725]
Solyc11g071220.1	1.5	4.79e-06	0.000152		AT5G11600	unknown protein; FUNCTIONS IN: molecular_function unknown; INVOLVED IN: biological_process unknown; LOCATED IN: chloroplast; EXPRESSED IN: 20 plant structures; EXPRESSED DURING: 11 growth stages; BEST Arabidopsis thaliana protein match is: unknown p /.../ (TAIR:AT1G19990.1); Has 1807 Blast hits to 1807 proteins in 277 species: Archae - 0; Bacteria - 0; Metazoa - 736; Fungi - 347; Plants - 385; Vi…
Solyc12g005060.1	1.5	7.81e-06	0.00023	ATP synthase gamma chain (AHRD V1 ***- C6TES6_SOYBN)%3B contains Interpro domain(s) IPR000131 ATPase%2C F1 complex%2C gamma subunit	AT1G15700	ATPase, F1 complex, gamma subunit protein [Source:TAIR_LOCUS;Acc:AT1G15700]
Solyc01g007490.2	1.49	0.0027	0.0207	ATP-dependent Clp protease proteolytic subunit (AHRD V1 ***- D3WCC1_NEROL)%3B contains Interpro domain(s) IPR001907 Peptidase S14%2C ClpP	ATCG00670	plastid-encoded CLP P [Source:TAIR_LOCUS;Acc:ATCG00670]
Solyc02g061790.2	1.49	0.00065	0.00725	Activated RNA polymerase II transcriptional coactivator p15 (AHRD V1 **** C1BJV8_OSMMO)%3B contains Interpro domain(s) IPR003173 Transcriptional coactivator p15	AT5G09240	ssDNA-binding transcriptional regulator [Source:TAIR_LOCUS;Acc:AT5G09240]
Solyc02g070340.2	1.49	1.98e-05	0.00049	40S ribosomal protein S4-like protein (AHRD V1 ***- Q2XPX5_SOLTU)%3B contains Interpro domain(s) IPR000876 Ribosomal protein S4e	AT2G17360	Ribosomal protein S4 (RPS4A) family protein [Source:TAIR_LOCUS;Acc:AT2G17360]
Solyc05g043430.2	1.49	0.000155	0.00248	Carboxymethylenebutenolidase-like protein (AHRD V1 ***- Q8LQS5_ORYSJ)%3B contains Interpro domain(s) IPR002925 Dienelactone hydrolase	AT2G32520	alpha/beta-Hydrolases superfamily protein [Source:TAIR_LOCUS;Acc:AT2G32520]
Solyc06g073460.2	1.49	0.000564	0.00656	Glutathione peroxidase (AHRD V1 ***- Q7XZS6_SOLLC)%3B contains Interpro domain(s) IPR000889 Glutathione peroxidase	AT2G31570	glutathione peroxidase 2 [Source:TAIR_LOCUS;Acc:AT2G31570]
Solyc10g006490.2	1.49	0.000127	0.00214	Trafficking protein particle complex subunit 3 (AHRD V1 ***- B6T6G9_MAIZE)%3B contains Interpro domain(s) IPR016721 TRAPP I complex%2C Bet3	AT5G54750	Transport protein particle (TRAPP) component [Source:TAIR_LOCUS;Acc:AT5G54750]
Solyc12g100160.1	1.49	9.16e-06	0.000261	50S ribosomal protein L6 (AHRD V1 ***- B6SL57_MAIZE)%3B contains Interpro domain(s) IPR019906 Ribosomal protein L6%2C subgroup	AT1G05190	Ribosomal protein L6 family [Source:TAIR_LOCUS;Acc:AT1G05190]
Solyc01g097030.2	1.48	0.00101	0.0101	Mutator-like transposase (AHRD V1 ***- Q9SR14_ARATH)%3B contains Interpro domain(s) IPR004332 Transposase%2C MuDR%2C plant
Solyc01g112160.2	1.48	7.43e-05	0.00138	Phosphoglycerate mutase family protein (AHRD V1 ***- B6UI41_MAIZE)%3B contains Interpro domain(s) IPR013078 Phosphoglycerate mutase	AT4G38370	Phosphoglycerate mutase family protein [Source:TAIR_LOCUS;Acc:AT4G38370]
Solyc03g006560.2	1.48	0.000583	0.0067	Lipase-like protein (AHRD V1 **-- Q9M3D1_ARATH)	AT1G11090	alpha/beta-Hydrolases superfamily protein [Source:TAIR_LOCUS;Acc:AT1G11090]
Solyc03g082720.2	1.48	0.000118	0.00202	Yippee zinc-binding-like protein (AHRD V1 **** C1FDK9_9CHLO)%3B contains Interpro domain(s) IPR004910 Yippee-like protein	AT4G27740	Yippee family putative zinc-binding protein [Source:TAIR_LOCUS;Acc:AT4G27740]
Solyc06g008810.2	1.48	0.00677	0.0396	Auxin F-box protein 5 (AHRD V1 **-- D7MPH1_ARALY)%3B contains Interpro domain(s) IPR006553 Leucine-rich repeat%2C cysteine-containing subtype	AT3G62980	F-box/RNI-like superfamily protein [Source:TAIR_LOCUS;Acc:AT3G62980]
Solyc09g010800.2	1.48	0.00123	0.0117	Type 2 metallothionein (AHRD V1 ***- B3VKV4_SOLNI)%3B contains Interpro domain(s) IPR000347 Plant metallothionein%2C family 15
Solyc10g005040.2	1.48	0.00167	0.0145	Harpin-induced protein-like (Fragment) (AHRD V1 **-- D2CFH8_COFAR)%3B contains Interpro domain(s) IPR010847 Harpin-induced 1	AT4G01410	Late embryogenesis abundant (LEA) hydroxyproline-rich glycoprotein family [Source:TAIR_LOCUS;Acc:AT4G01410]
Solyc01g110540.2	1.47	0.000367	0.00477	Unknown Protein (AHRD V1)	AT3G01130	unknown protein; FUNCTIONS IN: molecular_function unknown; INVOLVED IN: biological_process unknown; LOCATED IN: endomembrane system; EXPRESSED IN: male gametophyte, pollen tube; EXPRESSED DURING: M germinated pollen stage; BEST Arabidopsis thaliana /.../n match is: unknown protein (TAIR:AT5G15320.1); Has 64 Blast hits to 64 proteins in 11 species: Archae - 0; Bacteria - 0; Metazoa - 0; Fungi - 0;…
Solyc02g005210.2	1.47	8.92e-05	0.00161	CPLD51 protein required for cyt b6 assembly (AHRD V1 **-- D8LHH2_ECTSI)	AT3G26710	cofactor assembly of complex C [Source:TAIR_LOCUS;Acc:AT3G26710]
Solyc02g087960.2	1.47	6.73e-05	0.00127	MYB transcription factor (AHRD V1 **** Q9SN78_ARATH)%3B contains Interpro domain(s) IPR015495 Myb transcription factor	AT1G74650	myb domain protein 31 [Source:TAIR_LOCUS;Acc:AT1G74650]
Solyc03g121310.2	1.47	0.000152	0.00245	RWD domain-containing protein (AHRD V1 ***- Q38HU0_SOLTU)%3B contains Interpro domain(s) IPR006575 RWD	AT1G51730	Ubiquitin-conjugating enzyme family protein [Source:TAIR_LOCUS;Acc:AT1G51730]
Solyc04g045570.2	1.47	0.00259	0.02	Unknown Protein (AHRD V1)
Solyc06g083340.2	1.47	0.000591	0.00676	Wound-induced basic protein (AHRD V1 ***- PR4_PHAVU)%3B contains Interpro domain(s) IPR012643 Wound-inducible basic	AT3G07230	wound-responsive protein-related [Source:TAIR_LOCUS;Acc:AT3G07230]
Solyc07g049160.2	1.47	0.000117	0.002	Ribonuclease 3-like protein 3 (AHRD V1 **** RTL3_ORYSJ)%3B contains Interpro domain(s) IPR000999 Ribonuclease III	AT4G15417	RNAse II-like 1 [Source:TAIR_LOCUS;Acc:AT4G15417]
Solyc07g056560.2	1.47	0.000569	0.00659	Unknown Protein (AHRD V1)
Solyc08g014000.2	1.47	0.00596	0.0362	Lipoxygenase (AHRD V1 **** Q43190_SOLTU)%3B contains Interpro domain(s) IPR001246 Lipoxygenase%2C plant	AT1G55020	lipoxygenase 1 [Source:TAIR_LOCUS;Acc:AT1G55020]
Solyc08g080680.2	1.47	0.000269	0.00374	Elicitor-responsive protein 3 (AHRD V1 **-- B6U4Y1_MAIZE)%3B contains Interpro domain(s) IPR018029 C2 membrane targeting protein	AT1G63220	Calcium-dependent lipid-binding (CaLB domain) family protein [Source:TAIR_LOCUS;Acc:AT1G63220]
Solyc09g011410.2	1.47	7.12e-06	0.000211	Plastid RNA-binding protein 1 (AHRD V1 ***- D9J062_NICBE)	AT2G37920	copper ion transmembrane transporters [Source:TAIR_LOCUS;Acc:AT2G37920]
Solyc09g091010.2	1.47	0.000973	0.0098	Unknown Protein (AHRD V1)	AT2G33250	unknown protein; FUNCTIONS IN: molecular_function unknown; INVOLVED IN: biological_process unknown; LOCATED IN: chloroplast; EXPRESSED IN: 21 plant structures; EXPRESSED DURING: 13 growth stages; BEST Arabidopsis thaliana protein match is: unknown p /.../ (TAIR:AT3G04310.1); Has 41 Blast hits to 41 proteins in 12 species: Archae - 0; Bacteria - 0; Metazoa - 0; Fungi - 0; Plants - 41; Viruses - 0;…
Solyc12g099160.1	1.47	0.00515	0.0327	Serine carboxypeptidase K10B2.2 (AHRD V1 ***- B6TSK4_MAIZE)%3B contains Interpro domain(s) IPR001563 Peptidase S10%2C serine carboxypeptidase	AT3G17180	serine carboxypeptidase-like 33 [Source:TAIR_LOCUS;Acc:AT3G17180]
Solyc03g118860.2	1.46	0.00107	0.0105	UDP-N-acetylglucosamine--N-acetylmuramyl-(pentapeptide) pyrophosphoryl-undecaprenol N-acetylglucosamine transferase (AHRD V1 **** D5BLI8_ZUNPS)%3B contains Interpro domain(s) IPR006009 N-acetylglucosaminyltransferase%2C MurG	AT1G73740	UDP-Glycosyltransferase superfamily protein [Source:TAIR_LOCUS;Acc:AT1G73740]
Solyc04g005420.2	1.46	0.000175	0.00271	Glucan endo-1 3-beta-glucosidase 3 (AHRD V1 *-*- B6UAN6_MAIZE)%3B contains Interpro domain(s) IPR012946 X8	AT1G13830	Carbohydrate-binding X8 domain superfamily protein [Source:TAIR_LOCUS;Acc:AT1G13830]
Solyc09g008920.2	1.46	2.26e-05	0.000542	Geranylgeranyl pyrophosphate synthase (AHRD V1 ***- Q0WUL9_ARATH)%3B contains Interpro domain(s) IPR000092 Polyprenyl synthetase	AT4G38460	geranylgeranyl reductase [Source:TAIR_LOCUS;Acc:AT4G38460]
Solyc10g011770.2	1.46	0.000112	0.00193	Threonine endopeptidase (AHRD V1 **-- B6TCN7_MAIZE)	AT4G01150	unknown protein; FUNCTIONS IN: molecular_function unknown; INVOLVED IN: biological_process unknown; LOCATED IN: thylakoid, chloroplast thylakoid membrane, chloroplast, plastoglobule, chloroplast envelope; EXPRESSED IN: 23 plant structures; EXPRESSED /.../G: 14 growth stages; BEST Arabidopsis thaliana protein match is: unknown protein (TAIR:AT4G38100.1); Has 323 Blast hits to 323 proteins in 59 sp…
Solyc10g076350.1	1.46	0.000213	0.00313	Macrophage migration inhibitory factor family protein (AHRD V1 ***- D7M6G9_ARALY)%3B contains Interpro domain(s) IPR001398 Macrophage migration inhibitory factor	AT5G01650	Tautomerase/MIF superfamily protein [Source:TAIR_LOCUS;Acc:AT5G01650]
Solyc10g084320.1	1.46	0.00488	0.0314	Subtilisin-like protease (AHRD V1 **-- O82777_SOLLC)%3B contains Interpro domain(s) IPR015500 Peptidase S8%2C subtilisin-related
Solyc02g082200.2	1.45	0.0005	0.00599	Glutaredoxin (AHRD V1 ***- A9LC71_PTEVI)%3B contains Interpro domain(s) IPR004480 Glutaredoxin-related protein	AT3G54900	CAX interacting protein 1 [Source:TAIR_LOCUS;Acc:AT3G54900]
Solyc02g086080.2	1.45	0.000198	0.00297	Alpha/beta hydrolase fold (AHRD V1 ***- A1T9R4_MYCVP)%3B contains Interpro domain(s) IPR000073 Alpha/beta hydrolase fold-1	AT5G38360	alpha/beta-Hydrolases superfamily protein [Source:TAIR_LOCUS;Acc:AT5G38360]
Solyc04g072400.2	1.45	4.19e-05	0.000881	Endoribonuclease E-like protein (AHRD V1 **-- Q656E2_ORYSJ)	AT1G36320	unknown protein; BEST Arabidopsis thaliana protein match is: unknown protein (TAIR:AT4G37920.1); Has 93 Blast hits to 90 proteins in 22 species: Archae - 0; Bacteria - 0; Metazoa - 0; Fungi - 0; Plants - 85; Viruses - 0; Other Eukaryotes - 8 (source /.../ BLink). [Source:TAIR_LOCUS;Acc:AT1G36320]
Solyc04g077810.1	1.45	0.00641	0.0381	Unknown Protein (AHRD V1)	AT1G10220	BEST Arabidopsis thaliana protein match is: ZCF37 (TAIR:AT1G59590.1); Has 43 Blast hits to 43 proteins in 15 species: Archae - 0; Bacteria - 2; Metazoa - 7; Fungi - 0; Plants - 27; Viruses - 0; Other Eukaryotes - 7 (source: NCBI BLink). [Source:TAIR_LOCUS;Acc:AT1G10220]
Solyc06g072600.2	1.45	0.000168	0.00263	Mitochondrial import inner membrane translocase subunit Tim8 (AHRD V1 ***- B6SQH6_MAIZE)%3B contains Interpro domain(s) IPR004217 Mitochondrial inner membrane translocase complex%2C Tim8/9/10/13-zinc finger-like	AT5G50810	translocase inner membrane subunit 8 [Source:TAIR_LOCUS;Acc:AT5G50810]
Solyc08g075280.2	1.45	0.000183	0.00279	Uncharacterized membrane protein (AHRD V1 *-*- A5GLU3_SYNPW)%3B contains Interpro domain(s) IPR005134 Uncharacterised protein family UPF0114	AT4G19390	Uncharacterised protein family (UPF0114) [Source:TAIR_LOCUS;Acc:AT4G19390]
Solyc08g083010.2	1.45	6.65e-05	0.00126	Homology to unknown gene (Fragment) (AHRD V1 *-*- Q00TF3_OSTTA)	AT4G24090	unknown protein; FUNCTIONS IN: molecular_function unknown; INVOLVED IN: biological_process unknown; LOCATED IN: chloroplast; EXPRESSED IN: 23 plant structures; EXPRESSED DURING: 13 growth stages; Has 144 Blast hits to 142 proteins in 73 species: Arc /.../3; Bacteria - 62; Metazoa - 7; Fungi - 13; Plants - 44; Viruses - 0; Other Eukaryotes - 15 (source: NCBI BLink). [Source:TAIR_LOCUS;Acc:AT4G2409…
Solyc09g090540.2	1.45	0.000608	0.00691	Unknown Protein (AHRD V1)	AT2G33390	unknown protein; Has 34 Blast hits to 34 proteins in 10 species: Archae - 0; Bacteria - 0; Metazoa - 0; Fungi - 0; Plants - 34; Viruses - 0; Other Eukaryotes - 0 (source: NCBI BLink). [Source:TAIR_LOCUS;Acc:AT2G33390]
Solyc10g081370.1	1.45	0.000264	0.00368	Small nuclear ribonucleoprotein F (AHRD V1 **-- B6TPP2_MAIZE)%3B contains Interpro domain(s) IPR016487 Small nuclear ribonucleoprotein SmF	AT2G14285	Small nuclear ribonucleoprotein family protein [Source:TAIR_LOCUS;Acc:AT2G14285]
Solyc01g090500.2	1.44	0.000499	0.00598	Unknown Protein (AHRD V1)	AT3G60480	unknown protein; Has 17 Blast hits to 17 proteins in 8 species: Archae - 0; Bacteria - 0; Metazoa - 0; Fungi - 0; Plants - 17; Viruses - 0; Other Eukaryotes - 0 (source: NCBI BLink). [Source:TAIR_LOCUS;Acc:AT3G60480]
Solyc01g112320.2	1.44	8.55e-05	0.00156	Protein FAR1-RELATED SEQUENCE 5 (AHRD V1 ***- FRS5_ARATH)%3B contains Interpro domain(s) IPR004330 Transcription factor%2C FAR1-related	AT4G38180	FAR1-related sequence 5 [Source:TAIR_LOCUS;Acc:AT4G38180]
Solyc03g007540.2	1.44	2.62e-05	0.000611	Unknown Protein (AHRD V1)	AT5G52960	unknown protein; FUNCTIONS IN: molecular_function unknown; INVOLVED IN: biological_process unknown; LOCATED IN: chloroplast; EXPRESSED IN: 23 plant structures; EXPRESSED DURING: 13 growth stages; CONTAINS InterPro DOMAIN/s: Protein of unknown functi /.../3143 (InterPro:IPR021489); Has 1807 Blast hits to 1807 proteins in 277 species: Archae - 0; Bacteria - 0; Metazoa - 736; Fungi - 347; Plants - 3…
Solyc04g016590.2	1.44	5.49e-05	0.00108	Unknown Protein (AHRD V1)
Solyc07g005810.2	1.44	0.00323	0.0233	Eukaryotic translation initiation factor 4 (AHRD V1 *-*- D8TN78_VOLCA)%3B contains Interpro domain(s) IPR016021 MIF4-like%2C type 1/2/3	AT1G62410	MIF4G domain-containing protein [Source:TAIR_LOCUS;Acc:AT1G62410]
Solyc07g044860.2	1.44	0.00419	0.0281	Oxygen-evolving enhancer protein 2%2C chloroplastic (AHRD V1 ***- PSBP_SOLLC)%3B contains Interpro domain(s) IPR002683 Photosystem II oxygen evolving complex protein PsbP	AT1G06680	photosystem II subunit P-1 [Source:TAIR_LOCUS;Acc:AT1G06680]
Solyc10g078630.1	1.44	0.000973	0.0098	40S ribosomal protein S28 (AHRD V1 ***- B6T1V2_MAIZE)%3B contains Interpro domain(s) IPR000289 Ribosomal protein S28e	AT3G10090	Nucleic acid-binding, OB-fold-like protein [Source:TAIR_LOCUS;Acc:AT3G10090]
Solyc10g081650.1	1.44	9.53e-05	0.00169	Carotenoid isomerase%2C chloroplastic	AT1G06820	carotenoid isomerase [Source:TAIR_LOCUS;Acc:AT1G06820]
Solyc03g032090.1	1.43	0.00659	0.0389	Amino acid transporter family protein (AHRD V1 **** D7LI10_ARALY)%3B contains Interpro domain(s) IPR013057 Amino acid transporter%2C transmembrane	AT5G65990	Transmembrane amino acid transporter family protein [Source:TAIR_LOCUS;Acc:AT5G65990]
Solyc05g005080.2	1.43	0.00923	0.0496	Endo-1 4-beta-glucanase (AHRD V1 ***- O04890_SOLLC)%3B contains Interpro domain(s) IPR001701 Glycoside hydrolase%2C family 9	AT4G24260	glycosyl hydrolase 9A3 [Source:TAIR_LOCUS;Acc:AT4G24260]
Solyc05g056300.2	1.43	7.52e-05	0.00139	Thioredoxin-like protein (AHRD V1 *-*- D8UJJ9_VOLCA)%3B contains Interpro domain(s) IPR015467 Thioredoxin%2C core	AT3G02730	thioredoxin F-type 1 [Source:TAIR_LOCUS;Acc:AT3G02730]
Solyc08g045850.2	1.43	9.3e-06	0.000264	Pentatricopeptide repeat-containing protein (AHRD V1 ***- D7MTG0_ARALY)%3B contains Interpro domain(s) IPR002885 Pentatricopeptide repeat	AT5G42310	Pentatricopeptide repeat (PPR-like) superfamily protein [Source:TAIR_LOCUS;Acc:AT5G42310]
Solyc10g079440.1	1.43	0.00252	0.0197	FAD-dependent oxidoreductase family protein (AHRD V1 ***- D7LVK2_ARALY)%3B contains Interpro domain(s) IPR006076 FAD dependent oxidoreductase	AT3G56840	FAD-dependent oxidoreductase family protein [Source:TAIR_LOCUS;Acc:AT3G56840]
Solyc12g010350.1	1.43	0.000744	0.008	60S ribosomal protein L39 (AHRD V1 ***- D3GC11_9ROSI)%3B contains Interpro domain(s) IPR000077 Ribosomal protein L39e
Solyc12g042500.1	1.43	0.00138	0.0127	Gibberellin-regulated family protein (AHRD V1 **-- D7MT35_ARALY)%3B contains Interpro domain(s) IPR003854 Gibberellin regulated protein	AT2G14900	Gibberellin-regulated family protein [Source:TAIR_LOCUS;Acc:AT2G14900]
Solyc01g006250.1	1.42	0.00579	0.0356	Unknown Protein (AHRD V1)%3B contains Interpro domain(s) IPR001810 Cyclin-like F-box
Solyc01g058530.2	1.42	0.00397	0.0269	30S ribosomal protein S18 family (AHRD V1 *-*- D7KH00_ARALY)%3B contains Interpro domain(s) IPR001648 Ribosomal protein S18	AT1G07210	Ribosomal protein S18 [Source:TAIR_LOCUS;Acc:AT1G07210]
Solyc01g096660.2	1.42	0.000685	0.00754	Genomic DNA chromosome 5 P1 clone MOJ9 (AHRD V1 ***- Q9FL44_ARATH)	AT5G07020	proline-rich family protein [Source:TAIR_LOCUS;Acc:AT5G07020]
Solyc02g072160.2	1.42	0.00101	0.0101	NADH ubiquinone oxidoreductase complex I intermediate-associated protein 30 (AHRD V1 **-- B2IZH1_NOSP7)%3B contains Interpro domain(s) IPR013857 NADH:ubiquinone oxidoreductase intermediate-associated protein 30	AT4G18810	NAD(P)-binding Rossmann-fold superfamily protein [Source:TAIR_LOCUS;Acc:AT4G18810]
Solyc03g112640.2	1.42	1.69e-05	0.000433	CRAL/TRIO domain containing protein (AHRD V1 **-- B6UD95_MAIZE)%3B contains Interpro domain(s) IPR001251 Cellular retinaldehyde-binding/triple function%2C C-terminal	AT5G63060	Sec14p-like phosphatidylinositol transfer family protein [Source:TAIR_LOCUS;Acc:AT5G63060]
Solyc06g036170.1	1.42	0.000187	0.00284	Scarecrow-like 1 transcription factor (Fragment) (AHRD V1 *--* B1PPU0_PINPS)%3B contains Interpro domain(s) IPR005202 GRAS transcription factor	AT5G52510	SCARECROW-like 8 [Source:TAIR_LOCUS;Acc:AT5G52510]
Solyc08g013720.2	1.42	0.00244	0.0192	Genomic DNA chromosome 5 TAC clone K15C23 (AHRD V1 **-- Q9LU06_ARATH)	AT5G44590	S-adenosyl-L-methionine-dependent methyltransferases superfamily protein [Source:TAIR_LOCUS;Acc:AT5G44590]
Solyc08g077300.2	1.42	3.75e-05	0.000803	Adenylate kinase (AHRD V1 **** B6TE58_MAIZE)%3B contains Interpro domain(s) IPR006266 UMP-CMP kinase	AT3G60180	P-loop containing nucleoside triphosphate hydrolases superfamily protein [Source:TAIR_LOCUS;Acc:AT3G60180]
Solyc08g079020.2	1.42	0.000681	0.00751	Adenine phosphoribosyltransferase-like protein (AHRD V1 **** Q8LG17_ARATH)%3B contains Interpro domain(s) IPR005764 Adenine phosphoribosyl transferase	AT4G12440	adenine phosphoribosyl transferase 4 [Source:TAIR_LOCUS;Acc:AT4G12440]
Solyc08g081190.2	1.42	0.000269	0.00373	Aquaporin 1 (AHRD V1 ***- O24662_TOBAC)%3B contains Interpro domain(s) IPR012269 Aquaporin
Solyc09g011650.2	1.42	0.00101	0.0101	Glutathione S-transferase (AHRD V1 **** D8UY87_GLYSO)%3B contains Interpro domain(s) IPR017933 Glutathione S-transferase/chloride channel%2C C-terminal	AT3G09270	glutathione S-transferase TAU 8 [Source:TAIR_LOCUS;Acc:AT3G09270]
Solyc11g065740.1	1.42	0.000694	0.00761	RbcX protein (AHRD V1 *-*- Q5W3L8_9NOST)%3B contains Interpro domain(s) IPR003435 Chaperonin-like RbcX	AT5G19855	Chaperonin-like RbcX protein [Source:TAIR_LOCUS;Acc:AT5G19855]
Solyc12g017510.1	1.42	0.000584	0.00671		AT2G31890	RAP [Source:TAIR_LOCUS;Acc:AT2G31890]
Solyc02g068300.2	1.41	0.00554	0.0345	Receptor-like kinase (AHRD V1 ***- A7VM32_MARPO)%3B contains Interpro domain(s) IPR002290 Serine/threonine protein kinase
Solyc02g079650.2	1.41	0.00573	0.0353	Receptor protein kinase (AHRD V1 ***- Q40096_IPOTF)%3B contains Interpro domain(s) IPR002290 Serine/threonine protein kinase
Solyc02g083970.1	1.41	0.000198	0.00296	Chromosome 18 contig 1 DNA sequence (AHRD V1 *-*- Q00SS6_OSTTA)	AT2G17972	unknown protein; FUNCTIONS IN: molecular_function unknown; INVOLVED IN: biological_process unknown; LOCATED IN: chloroplast thylakoid membrane, chloroplast; EXPRESSED IN: 22 plant structures; EXPRESSED DURING: 14 growth stages; Has 34 Blast hits to /.../teins in 17 species: Archae - 0; Bacteria - 0; Metazoa - 0; Fungi - 0; Plants - 34; Viruses - 0; Other Eukaryotes - 0 (source: NCBI BLink). [Sour…
Solyc04g005500.2	1.41	7.27e-05	0.00136		AT1G13940	Plant protein of unknown function (DUF863) [Source:TAIR_LOCUS;Acc:AT1G13940]
Solyc04g012160.2	1.41	7.5e-05	0.00139	Serine-threonine protein kinase (AHRD V1 ***- Q09VQ1_WHEAT)%3B contains Interpro domain(s) IPR002290 Serine/threonine protein kinase	AT4G40010	SNF1-related protein kinase 2.7 [Source:TAIR_LOCUS;Acc:AT4G40010]
Solyc05g044630.2	1.41	0.0036	0.0251	Fe/S biogenesis protein nfuA (AHRD V1 *--- NFUA_ACIAD)%3B contains Interpro domain(s) IPR001075 NIF system FeS cluster assembly%2C NifU%2C C-terminal	AT4G25910	NFU domain protein 3 [Source:TAIR_LOCUS;Acc:AT4G25910]
Solyc06g069700.2	1.41	0.00629	0.0376	Pentatricopeptide repeat-containing protein (AHRD V1 ***- D7MUK4_ARALY)%3B contains Interpro domain(s) IPR002885 Pentatricopeptide repeat	AT5G61400	Pentatricopeptide repeat (PPR) superfamily protein [Source:TAIR_LOCUS;Acc:AT5G61400]
Solyc07g054450.2	1.41	0.00128	0.012	Transcription factor (Fragment) (AHRD V1 ***- D6MKF6_9ASPA)%3B contains Interpro domain(s) IPR000770 SAND	AT2G20825	Developmental regulator, ULTRAPETALA [Source:TAIR_LOCUS;Acc:AT2G20825]
Solyc09g008450.2	1.41	2.97e-05	0.000671	Ankyrin repeat domain protein (AHRD V1 **-- C0FAG4_9RICK)%3B contains Interpro domain(s) IPR002110 Ankyrin	AT3G09890	Ankyrin repeat family protein [Source:TAIR_LOCUS;Acc:AT3G09890]
Solyc10g006370.2	1.41	0.000195	0.00293	Homology to unknown gene (AHRD V1 ***- Q00V79_OSTTA)%3B contains Interpro domain(s) IPR002110 Ankyrin	AT1G50900	Ankyrin repeat family protein [Source:TAIR_LOCUS;Acc:AT1G50900]
Solyc12g087890.1	1.41	0.00197	0.0165	Transcription factor/ transcription regulator (AHRD V1 **** D7M240_ARALY)	AT5G50010	sequence-specific DNA binding transcription factors;transcription regulators [Source:TAIR_LOCUS;Acc:AT5G50010]
Solyc01g011010.2	1.4	0.00127	0.0119	Unknown Protein (AHRD V1)
Solyc01g058190.2	1.4	2.09e-05	0.00051	30S ribosomal protein S6 (AHRD V1 *-*- B4WXW0_9GAMM)%3B contains Interpro domain(s) IPR000529 Ribosomal protein S6	AT3G17170	Translation elongation factor EF1B/ribosomal protein S6 family protein [Source:TAIR_LOCUS;Acc:AT3G17170]
Solyc01g095340.2	1.4	0.000832	0.00872	Unknown Protein (AHRD V1)
Solyc02g090840.2	1.4	0.00529	0.0333		AT3G50350	Protein of unknown function (DUF1685) [Source:TAIR_LOCUS;Acc:AT3G50350]
Solyc03g006090.2	1.4	0.00226	0.0182	Unknown Protein (AHRD V1)
Solyc04g054760.2	1.4	0.00132	0.0123		AT5G65040	Protein of unknown function (DUF581) [Source:TAIR_LOCUS;Acc:AT5G65040]
Solyc04g064520.2	1.4	0.000141	0.0023	Unknown Protein (AHRD V1)
Solyc05g056020.2	1.4	0.000178	0.00274	V-type proton ATPase subunit G 2 (AHRD V1 **** VATG2_TOBAC)%3B contains Interpro domain(s) IPR005124 Vacuolar (H+)-ATPase G subunit	AT3G01390	vacuolar membrane ATPase 10 [Source:TAIR_LOCUS;Acc:AT3G01390]
Solyc09g007240.2	1.4	0.000425	0.00532	Unknown Protein (AHRD V1)	AT3G53470	unknown protein; FUNCTIONS IN: molecular_function unknown; INVOLVED IN: biological_process unknown; LOCATED IN: chloroplast thylakoid membrane, chloroplast; EXPRESSED IN: 22 plant structures; EXPRESSED DURING: 13 growth stages; Has 35 Blast hits to /.../teins in 13 species: Archae - 0; Bacteria - 0; Metazoa - 0; Fungi - 0; Plants - 35; Viruses - 0; Other Eukaryotes - 0 (source: NCBI BLink). [Sour…
Solyc09g072590.2	1.4	0.000375	0.00486	Actin-depolymerizing factor 6 (AHRD V1 **** D6BR51_9ROSI)%3B contains Interpro domain(s) IPR002108 Actin-binding%2C cofilin/tropomyosin type	AT2G31200	actin depolymerizing factor 6 [Source:TAIR_LOCUS;Acc:AT2G31200]
Solyc09g091580.2	1.4	0.000179	0.00275	Uncharacterized aarF domain-containing protein kinase 1 (AHRD V1 *--- ADCK1_CHICK)%3B contains Interpro domain(s) IPR004147 ABC-1	AT3G24190	Protein kinase superfamily protein [Source:TAIR_LOCUS;Acc:AT3G24190]
Solyc10g007650.2	1.4	0.000231	0.00333	DNA-directed RNA polymerases I II and III subunit RPABC4 (AHRD V1 **** C1BTA1_9MAXI)%3B contains Interpro domain(s) IPR006591 RNA polymerase Rbp10	AT1G53690	DNA directed RNA polymerase, 7 kDa subunit [Source:TAIR_LOCUS;Acc:AT1G53690]
Solyc10g083580.1	1.4	0.00356	0.0249	Phytosulfokines 5 (AHRD V1 *-*- PSK5_ORYSJ)%3B contains Interpro domain(s) IPR009438 Phytosulfokine
Solyc10g083740.1	1.4	0.000991	0.00993	60S ribosomal protein L24 (AHRD V1 ***- B3TM46_ELAGV)%3B contains Interpro domain(s) IPR000988 Ribosomal protein L24e	AT2G36620	ribosomal protein L24 [Source:TAIR_LOCUS;Acc:AT2G36620]
Solyc11g007860.1	1.4	0.000196	0.00294	Self-pruning interacting protein 1 (AHRD V1 ***- Q9FR57_SOLLC)
Solyc11g008250.1	1.4	0.00335	0.0239	Single-stranded nucleic acid binding R3H domain protein (AHRD V1 **-- B4B323_9CHRO)%3B contains Interpro domain(s) IPR003959 ATPase%2C AAA-type%2C core	AT3G10420	P-loop containing nucleoside triphosphate hydrolases superfamily protein [Source:TAIR_LOCUS;Acc:AT3G10420]
Solyc11g011450.1	1.4	0.000131	0.00218	Glutathione-dependent formaldehyde-activating GFA (AHRD V1 ***- B7K8C4_CYAP7)%3B contains Interpro domain(s) IPR006913 Glutathione-dependent formaldehyde-activating%2C GFA	AT5G16940	carbon-sulfur lyases [Source:TAIR_LOCUS;Acc:AT5G16940]
Solyc12g010150.1	1.4	0.00027	0.00375	Unknown Protein (AHRD V1)	AT5G58005	Cytochrome c oxidase, subunit Vib family protein [Source:TAIR_LOCUS;Acc:AT5G58005]
Solyc01g006130.2	1.39	0.0013	0.0122	Homology to unknown gene (AHRD V1 *-*- Q010T6_OSTTA)%3B contains Interpro domain(s) IPR001305 Heat shock protein DnaJ%2C cysteine-rich region	AT2G34860	DnaJ/Hsp40 cysteine-rich domain superfamily protein [Source:TAIR_LOCUS;Acc:AT2G34860]
Solyc01g008330.2	1.39	0.00108	0.0105	Acetyl-CoA carboxylase biotin carboxylase (AHRD V1 ***- B4VQU4_9CYAN)%3B contains Interpro domain(s) IPR004549 Acetyl-CoA carboxylase%2C biotin carboxylase	AT5G35360	acetyl Co-enzyme a carboxylase biotin carboxylase subunit [Source:TAIR_LOCUS;Acc:AT5G35360]
Solyc01g088610.2	1.39	0.000472	0.00574	chaperonin (AHRD V1 ***- B5IMI3_9CHRO)%3B contains Interpro domain(s) IPR001476 Chaperonin Cpn10	AT2G44650	chloroplast chaperonin 10 [Source:TAIR_LOCUS;Acc:AT2G44650]
Solyc01g096240.2	1.39	0.00025	0.00352	Homology to unknown gene (AHRD V1 ***- Q01FV7_OSTTA)	AT3G61870	unknown protein; FUNCTIONS IN: molecular_function unknown; INVOLVED IN: biological_process unknown; LOCATED IN: chloroplast, chloroplast inner membrane; EXPRESSED IN: 23 plant structures; EXPRESSED DURING: 14 growth stages; Has 35333 Blast hits to 3 /.../roteins in 2444 species: Archae - 798; Bacteria - 22429; Metazoa - 974; Fungi - 991; Plants - 531; Viruses - 0; Other Eukaryotes - 9610 (source:…
Solyc01g097810.2	1.39	0.000111	0.00191	Zeta-carotene desaturase	AT3G04870	zeta-carotene desaturase [Source:TAIR_LOCUS;Acc:AT3G04870]
Solyc01g099740.2	1.39	9.03e-05	0.00162	Small nuclear ribonucleoprotein sm (AHRD V1 *--- Q17AC0_AEDAE)%3B contains Interpro domain(s) IPR006649 Like-Sm ribonucleoprotein%2C eukaryotic and archaea-type%2C core	AT5G27720	Small nuclear ribonucleoprotein family protein [Source:TAIR_LOCUS;Acc:AT5G27720]
Solyc01g105970.2	1.39	0.0006	0.00684	Magnesium-dependent phosphatase-1 family protein expressed (AHRD V1 **** Q84R45_ORYSJ)%3B contains Interpro domain(s) IPR010036 Magnesium-dependent phosphatase-1	AT2G14110	Haloacid dehalogenase-like hydrolase (HAD) superfamily protein [Source:TAIR_LOCUS;Acc:AT2G14110]
Solyc02g070820.1	1.39	0.00812	0.0453	Avr9/Cf-9 rapidly elicited protein 180 (AHRD V1 ***- Q9FQZ1_TOBAC)
Solyc02g091520.2	1.39	5.79e-05	0.00113	C2 domain-containing protein (AHRD V1 **-- D7KRJ5_ARALY)%3B contains Interpro domain(s) IPR018029 C2 membrane targeting protein	AT1G66360	Calcium-dependent lipid-binding (CaLB domain) family protein [Source:TAIR_LOCUS;Acc:AT1G66360]
Solyc02g091530.2	1.39	1.83e-05	0.000459	5%26apos%3B-AMP-activated protein kinase subunit beta-1 (Fragment) (AHRD V1 *-*- AAKB1_PIG)	AT5G39790	5'-AMP-activated protein kinase-related [Source:TAIR_LOCUS;Acc:AT5G39790]
[truncated: 570 more rows]

## Sheet: Down-regulated
Additional File 6: B) List of the down-regulated genes between E115 and E1 fruit at the Mature Red stage
[truncated: 1,296 more rows]
