# Supplementary material for: New insights in the control of antioxidants accumulation in tomato by transcriptomic analyses of genotypes exhibiting contrasting levels of fruit metabolites
Source: BMC Genomics. 2019 Jan 15;20:43. doi: 10.1186/s12864-019-5428-4 (PMC6332538; doi:10.1186/s12864-019-5428-4)
Supplement: Supplementary file 8 — Table showing the list of the transcription factors differentially expressed in E115 compared to E1. (XLSX 65 kb) [file 12864_2019_5428_MOESM8_ESM.xlsx]

## Sheet: TF_in_DEG_genes.txt
Additional File 8: List of the transcription factors differentialy expressed in E115 compared to E1
Gene	TF_family	Source
Solyc02g093150	AP2	ITAG
Solyc03g044300	AP2	ITAG
Solyc03g123430	AP2	ITAG
Solyc04g009450	AP2	ITAG
Solyc06g068570	AP2	ITAG
Solyc11g010710	AP2	ITAG
Solyc11g072600	AP2	ITAG
Solyc01g103050	ARF	ITAG
Solyc02g037530	ARF	ITAG
Solyc02g077560	ARF	ITAG
Solyc03g031970	ARF	ITAG
Solyc03g118290	ARF	ITAG
Solyc04g081240	ARF	ITAG
Solyc05g056040	ARF	ITAG
Solyc07g016180	ARF	ITAG
Solyc08g008380	ARF	ITAG
Solyc11g013480	ARF	ITAG
Solyc11g069190	ARF	ITAG
Solyc05g014260	ARR-B	ITAG
Solyc06g061030	ARR-B	ITAG
Solyc07g005140	ARR-B	ITAG
Solyc08g077230	ARR-B	ITAG
Solyc12g010330	ARR-B	ITAG
Solyc01g096790	B3	ITAG
Solyc01g106230	B3	ITAG
Solyc01g108130	B3	ITAG
Solyc01g108140	B3	ITAG
Solyc01g108930	B3	ITAG
Solyc01g108940	B3	ITAG
Solyc02g021260	B3	ITAG
Solyc02g065350	B3	ITAG
Solyc08g006230	B3	ITAG
Solyc08g029090	B3	ITAG
Solyc08g083400	B3	ITAG
Solyc12g007300	B3	ITAG
Solyc02g084230	BBR-BPC	ITAG
Solyc04g081170	BBR-BPC	ITAG
Solyc02g063010	BES1	ITAG
Solyc03g005990	BES1	ITAG
Solyc01g090790	bHLH	ITAG
Solyc01g096370	bHLH	ITAG
Solyc01g102300	bHLH	ITAG
Solyc02g063430	bHLH	ITAG
Solyc02g067380	bHLH	ITAG
Solyc02g076920	bHLH	ITAG
Solyc03g034000	bHLH	ITAG
Solyc03g044460	bHLH	ITAG
Solyc03g095980	bHLH	ITAG
Solyc03g113560	bHLH	ITAG
Solyc03g114720	bHLH	ITAG
Solyc03g120530	bHLH	ITAG
Solyc04g005280	bHLH	ITAG
Solyc04g006990	bHLH	ITAG
Solyc04g078690	bHLH	ITAG
Solyc04g078790	bHLH	ITAG
Solyc05g006650	bHLH	ITAG
Solyc05g010610	bHLH	ITAG
Solyc05g014590	bHLH	ITAG
Solyc06g050840	bHLH	ITAG
Solyc06g051260	bHLH	ITAG
Solyc06g065040	bHLH	ITAG
Solyc06g068870	bHLH	ITAG
Solyc06g083170	bHLH	ITAG
Solyc07g005400	bHLH	ITAG
Solyc07g018010	bHLH	ITAG
Solyc07g043580	bHLH	ITAG
Solyc07g052670	bHLH	ITAG
Solyc08g081140	bHLH	ITAG
Solyc09g063010	bHLH	ITAG
Solyc09g083360	bHLH	ITAG
Solyc10g008250	bHLH	ITAG
Solyc10g009290	bHLH	ITAG
Solyc10g049720	bHLH	ITAG
Solyc10g079050	bHLH	ITAG
Solyc11g056650	bHLH	ITAG
Solyc12g036470	bHLH	ITAG
Solyc12g042010	bHLH	ITAG
Solyc12g098620	bHLH	ITAG
Solyc12g100140	bHLH	ITAG
Solyc01g008980	bZIP	ITAG
Solyc01g100460	bZIP	ITAG
Solyc01g104650	bZIP	ITAG
Solyc01g109880	bZIP	ITAG
Solyc04g054320	bZIP	ITAG
Solyc04g080740	bZIP	ITAG
Solyc06g049040	bZIP	ITAG
Solyc08g006110	bZIP	ITAG
Solyc08g061130	bZIP	ITAG
Solyc09g009760	bZIP	ITAG
Solyc10g054010	bZIP	ITAG
Solyc11g044560	bZIP	ITAG
Solyc12g010800	bZIP	ITAG
Solyc01g005060	C2H2	ITAG
Solyc01g005190	C2H2	ITAG
Solyc01g099340	C2H2	ITAG
Solyc01g101250	C2H2	ITAG
Solyc03g098070	C2H2	ITAG
Solyc03g115120	C2H2	ITAG
Solyc04g056320	C2H2	ITAG
Solyc05g009170	C2H2	ITAG
Solyc05g054650	C2H2	ITAG
Solyc06g062670	C2H2	ITAG
Solyc06g065440	C2H2	ITAG
Solyc06g068390	C2H2	ITAG
Solyc06g075780	C2H2	ITAG
Solyc06g076820	C2H2	ITAG
Solyc08g063040	C2H2	ITAG
Solyc09g007550	C2H2	ITAG
Solyc09g008440	C2H2	ITAG
Solyc09g065670	C2H2	ITAG
Solyc10g084180	C2H2	ITAG
Solyc11g011890	C2H2	ITAG
Solyc11g073060	C2H2	ITAG
Solyc01g087030	C3H	ITAG
Solyc01g087170	C3H	ITAG
Solyc02g084200	C3H	ITAG
Solyc04g057990	C3H	ITAG
Solyc06g082010	C3H	ITAG
Solyc09g074640	C3H	ITAG
Solyc10g079120	C3H	ITAG
Solyc10g080260	C3H	ITAG
Solyc11g070070	C3H	ITAG
Solyc12g008660	C3H	ITAG
Solyc12g009390	C3H	ITAG
Solyc01g060170	CAMTA	ITAG
Solyc02g089540	CO-like	ITAG
Solyc04g007210	CO-like	ITAG
Solyc05g009310	CO-like	ITAG
Solyc07g006630	CO-like	ITAG
Solyc09g074560	CO-like	ITAG
Solyc12g096500	CO-like	ITAG
Solyc09g082500	CPP	ITAG
Solyc12g007180	CPP	ITAG
Solyc02g084420	DBB	ITAG
Solyc04g081020	DBB	ITAG
Solyc06g073180	DBB	ITAG
Solyc12g089240	DBB	ITAG
Solyc02g067230	Dof	ITAG
Solyc02g078620	Dof	ITAG
Solyc02g090310	Dof	ITAG
Solyc05g007880	Dof	ITAG
Solyc06g062520	Dof	ITAG
Solyc06g075370	Dof	ITAG
Solyc09g010680	Dof	ITAG
Solyc11g072500	Dof	ITAG
Solyc01g009170	EIL	ITAG
Solyc01g065980	ERF	ITAG
Solyc01g090310	ERF	ITAG
Solyc01g090340	ERF	ITAG
Solyc01g090560	ERF	ITAG
Solyc01g095500	ERF	ITAG
Solyc01g108240	ERF	ITAG
Solyc02g077370	ERF	ITAG
Solyc02g077840	ERF	ITAG
Solyc03g093610	ERF	ITAG
Solyc04g007180	ERF	ITAG
Solyc04g014530	ERF	ITAG
Solyc04g050750	ERF	ITAG
Solyc04g072900	ERF	ITAG
Solyc05g051180	ERF	ITAG
Solyc06g035700	ERF	ITAG
Solyc06g050520	ERF	ITAG
Solyc06g053240	ERF	ITAG
Solyc06g054630	ERF	ITAG
Solyc06g063070	ERF	ITAG
Solyc06g082590	ERF	ITAG
Solyc07g042230	ERF	ITAG
Solyc07g054220	ERF	ITAG
Solyc07g064890	ERF	ITAG
Solyc08g007830	ERF	ITAG
Solyc08g078180	ERF	ITAG
Solyc10g050970	ERF	ITAG
Solyc10g076370	ERF	ITAG
Solyc11g012980	ERF	ITAG
Solyc12g008350	ERF	ITAG
Solyc12g009240	ERF	ITAG
Solyc12g009490	ERF	ITAG
Solyc12g038450	ERF	ITAG
Solyc12g056590	ERF	ITAG
Solyc01g112320	FAR1	ITAG
Solyc06g068210	FAR1	ITAG
Solyc08g060840	FAR1	ITAG
Solyc09g075640	FAR1	ITAG
Solyc01g108300	G2-like	ITAG
Solyc05g055940	G2-like	ITAG
Solyc06g005680	G2-like	ITAG
Solyc06g066180	G2-like	ITAG
Solyc08g076400	G2-like	ITAG
Solyc10g008160	G2-like	ITAG
Solyc01g060490	GATA	ITAG
Solyc01g090760	GATA	ITAG
Solyc03g120890	GATA	ITAG
Solyc04g015360	GATA	ITAG
Solyc01g097890	GeBP	ITAG
Solyc01g090950	GRAS	ITAG
Solyc02g085340	GRAS	ITAG
Solyc02g085600	GRAS	ITAG
Solyc03g123400	GRAS	ITAG
Solyc04g014830	GRAS	ITAG
Solyc04g064550	GRAS	ITAG
Solyc06g035620	GRAS	ITAG
Solyc06g036170	GRAS	ITAG
Solyc06g076290	GRAS	ITAG
Solyc07g047950	GRAS	ITAG
Solyc07g052960	GRAS	ITAG
Solyc08g078800	GRAS	ITAG
Solyc08g080400	GRAS	ITAG
Solyc09g018460	GRAS	ITAG
Solyc10g086380	GRAS	ITAG
Solyc11g012510	GRAS	ITAG
Solyc04g077510	GRF	ITAG
Solyc07g041640	GRF	ITAG
Solyc08g005430	GRF	ITAG
Solyc08g075950	GRF	ITAG
Solyc10g083510	GRF	ITAG
Solyc07g053610	HB-other	ITAG
Solyc08g061140	HB-other	ITAG
Solyc12g010410	HB-other	ITAG
Solyc12g099760	HB-other	ITAG
Solyc05g007180	HD-ZIP	ITAG
Solyc02g087840	HD-ZIP	ITAG
Solyc11g010270	HD-ZIP	ITAG
Solyc08g078300	HD-ZIP	ITAG
Solyc03g113270	HD-ZIP	ITAG
Solyc10g080540	HD-ZIP	ITAG
Solyc05g051460	HD-ZIP	ITAG
Solyc01g073910	HD-ZIP	ITAG
Solyc04g074700	HD-ZIP	ITAG
Solyc02g091930	HD-ZIP	ITAG
Solyc06g053220	HD-ZIP	ITAG
Solyc02g085630	HD-ZIP	ITAG
Solyc02g063520	HD-ZIP	ITAG
Solyc02g077590	HD-ZIP	ITAG
Solyc08g083130	HD-ZIP	ITAG
Solyc03g120620	HD-ZIP	ITAG
Solyc12g044410	HD-ZIP	ITAG
Solyc03g120910	HD-ZIP	ITAG
Solyc02g069830	HD-ZIP	ITAG
Solyc02g024070	HD-ZIP	ITAG
Solyc06g035940	HD-ZIP	ITAG
Solyc11g069470	HD-ZIP	ITAG
Solyc03g026070	HD-ZIP	ITAG
Solyc06g050160	HD-ZIP	ITAG
Solyc11g011940	HD-ZIP	ITAG
Solyc05g015030	HD-ZIP	ITAG
Solyc07g021550	HRT-like	ITAG
Solyc02g072000	HSF	ITAG
Solyc02g078340	HSF	ITAG
Solyc02g090820	HSF	ITAG
Solyc03g097120	HSF	ITAG
Solyc06g053960	HSF	ITAG
Solyc08g076590	HSF	ITAG
Solyc09g009100	HSF	ITAG
Solyc09g065660	HSF	ITAG
Solyc01g107190	LBD	ITAG
Solyc02g092550	LBD	ITAG
Solyc03g095940	LBD	ITAG
Solyc04g077990	LBD	ITAG
Solyc11g045530	LBD	ITAG
Solyc11g072470	LBD	ITAG
Solyc08g077060	LSD	ITAG
Solyc01g066730	M-type	ITAG
Solyc01g098070	M-type	ITAG
Solyc01g102260	M-type	ITAG
Solyc01g103870	M-type	ITAG
Solyc01g106700	M-type	ITAG
Solyc03g115910	M-type	ITAG
Solyc05g013370	M-type	ITAG
Solyc07g052700	M-type	ITAG
Solyc11g020320	M-type	ITAG
Solyc01g087990	MIKC	ITAG
Solyc01g093960	MIKC	ITAG
Solyc01g105800	MIKC	ITAG
Solyc02g071730	MIKC	ITAG
Solyc02g084630	MIKC	ITAG
Solyc02g089210	MIKC	ITAG
Solyc03g019710	MIKC	ITAG
Solyc03g114830	MIKC	ITAG
Solyc03g114840	MIKC	ITAG
Solyc04g081000	MIKC	ITAG
Solyc05g012020	MIKC	ITAG
Solyc06g069430	MIKC	ITAG
Solyc07g055920	MIKC	ITAG
Solyc11g028020	MIKC	ITAG
Solyc11g032100	MIKC	ITAG
Solyc01g009070	MYB	ITAG
Solyc01g057910	MYB	ITAG
Solyc01g079620	MYB	ITAG
Solyc01g094360	MYB	ITAG
Solyc01g102340	MYB	ITAG
Solyc02g079280	MYB	ITAG
Solyc02g087960	MYB	ITAG
Solyc02g088190	MYB	ITAG
Solyc03g005570	MYB	ITAG
Solyc03g025870	MYB	ITAG
Solyc03g093890	MYB	ITAG
Solyc03g112390	MYB	ITAG
Solyc03g119050	MYB	ITAG
Solyc03g119370	MYB	ITAG
Solyc03g119740	MYB	ITAG
Solyc04g049120	MYB	ITAG
Solyc04g079360	MYB	ITAG
Solyc05g007160	MYB	ITAG
Solyc05g053330	MYB	ITAG
Solyc05g055030	MYB	ITAG
Solyc06g053610	MYB	ITAG
Solyc06g065100	MYB	ITAG
Solyc06g071690	MYB	ITAG
Solyc06g073640	MYB	ITAG
Solyc06g083900	MYB	ITAG
Solyc07g053230	MYB	ITAG
Solyc07g053240	MYB	ITAG
Solyc08g068320	MYB	ITAG
Solyc09g008250	MYB	ITAG
Solyc09g010840	MYB	ITAG
Solyc09g090130	MYB	ITAG
Solyc10g005550	MYB	ITAG
Solyc10g044680	MYB	ITAG
Solyc10g055410	MYB	ITAG
Solyc10g081320	MYB	ITAG
Solyc11g071500	MYB	ITAG
Solyc12g099120	MYB	ITAG
Solyc12g099130	MYB	ITAG
Solyc01g067560	MYB_related	ITAG
Solyc01g073950	MYB_related	ITAG
Solyc01g095030	MYB_related	ITAG
Solyc01g096700	MYB_related	ITAG
Solyc03g113620	MYB_related	ITAG
Solyc03g121840	MYB_related	ITAG
Solyc04g011650	MYB_related	ITAG
Solyc05g052610	MYB_related	ITAG
Solyc06g071230	MYB_related	ITAG
Solyc07g026680	MYB_related	ITAG
Solyc08g078340	MYB_related	ITAG
Solyc09g007990	MYB_related	ITAG
Solyc10g080920	MYB_related	ITAG
Solyc11g044320	MYB_related	ITAG
Solyc12g044610	MYB_related	ITAG
Solyc01g104900	NAC	ITAG
Solyc02g061870	NAC	ITAG
Solyc02g077610	NAC	ITAG
Solyc02g093420	NAC	ITAG
Solyc03g097650	NAC	ITAG
Solyc04g005610	NAC	ITAG
Solyc04g009440	NAC	ITAG
Solyc04g015960	NAC	ITAG
Solyc05g055470	NAC	ITAG
Solyc06g061080	NAC	ITAG
Solyc07g063420	NAC	ITAG
Solyc07g066330	NAC	ITAG
Solyc08g077110	NAC	ITAG
Solyc10g006880	NAC	ITAG
Solyc11g017470	NAC	ITAG
Solyc12g013620	NAC	ITAG
Solyc03g118420	NF-X1	ITAG
Solyc06g051570	NF-X1	ITAG
Solyc07g065500	NF-YB	ITAG
Solyc01g079870	NF-YC	ITAG
Solyc03g110850	NF-YC	ITAG
Solyc05g015330	NF-YC	ITAG
Solyc06g072040	NF-YC	ITAG
Solyc01g112190	Nin-like	ITAG
Solyc04g082480	Nin-like	ITAG
Solyc08g008410	Nin-like	ITAG
Solyc08g013900	Nin-like	ITAG
Solyc01g080670	SBP	ITAG
Solyc01g090730	SBP	ITAG
Solyc02g077920	SBP	ITAG
Solyc05g015840	SBP	ITAG
Solyc10g009080	SBP	ITAG
Solyc10g018780	SBP	ITAG
Solyc10g078700	SBP	ITAG
Solyc12g038520	SBP	ITAG
Solyc02g084680	SRS	ITAG
Solyc04g080790	TALE	ITAG
Solyc02g089940	TALE	ITAG
Solyc06g074120	TALE	ITAG
Solyc08g081400	TALE	ITAG
Solyc01g007070	TALE	ITAG
Solyc09g011380	TALE	ITAG
Solyc11g069890	TALE	ITAG
Solyc10g086640	TALE	ITAG
Solyc02g081120	TALE	ITAG
Solyc01g100510	TALE	ITAG
Solyc07g007120	TALE	ITAG
Solyc08g080120	TALE	ITAG
Solyc03g006800	TCP	ITAG
Solyc03g116320	TCP	ITAG
Solyc06g065190	TCP	ITAG
Solyc07g062680	TCP	ITAG
Solyc08g048390	TCP	ITAG
Solyc11g020670	TCP	ITAG
Solyc01g088820	Trihelix	ITAG
Solyc01g096470	Trihelix	ITAG
Solyc02g069390	Trihelix	ITAG
Solyc07g055100	Trihelix	ITAG
Solyc08g005900	Trihelix	ITAG
Solyc11g005380	Trihelix	ITAG
Solyc02g077450	VOZ	ITAG
Solyc03g118770	WOX	ITAG
Solyc02g021680	WRKY	ITAG
Solyc02g032950	WRKY	ITAG
Solyc02g071130	WRKY	ITAG
Solyc02g072190	WRKY	ITAG
Solyc02g080890	WRKY	ITAG
Solyc02g088340	WRKY	ITAG
Solyc02g093050	WRKY	ITAG
Solyc03g095770	WRKY	ITAG
Solyc03g104810	WRKY	ITAG
Solyc03g116890	WRKY	ITAG
Solyc04g051690	WRKY	ITAG
Solyc04g072070	WRKY	ITAG
Solyc05g012770	WRKY	ITAG
Solyc05g053380	WRKY	ITAG
Solyc07g047960	WRKY	ITAG
Solyc07g051840	WRKY	ITAG
Solyc07g066220	WRKY	ITAG
Solyc08g062490	WRKY	ITAG
Solyc08g067340	WRKY	ITAG
Solyc08g067360	WRKY	ITAG
Solyc09g014990	WRKY	ITAG
Solyc09g066010	WRKY	ITAG
Solyc10g007970	WRKY	ITAG
Solyc10g009550	WRKY	ITAG
Solyc12g014610	WRKY	ITAG
Solyc12g042590	WRKY	ITAG
Solyc05g005240	YABBY	ITAG
Solyc06g073920	YABBY	ITAG
Solyc08g079100	YABBY	ITAG
Solyc11g071810	YABBY	ITAG
Solyc02g067320	ZF-HD	ITAG
Solyc02g085160	ZF-HD	ITAG
Solyc02g087970	ZF-HD	ITAG

## Sheet: Sheet1
AP2	7
ARF	11
ARR-B	5
B3	12
BBR-BPC	2
BES1	2
bHLH	40
bZIP	13
C2H2	21
C3H	11
CAMTA	1
CO-like	6
CPP	2
DBB	4
Dof	8
EIL	1
ERF	33
FAR1	4
G2-like	6
GATA	4
GeBP	1
GRAS	16
GRF	5
HB-other	4
HD-ZIP	26
HRT-like	1
HSF	8
LBD	6
LSD	1
M-type	9
MIKC	15
MYB/MYB-related	53
NAC	16
NF	7
Nin-like	4
SBP	8
SRS	1
TALE	12
TCP	6
Trihelix	6
VOZ	1
WOX	1
WRKY	26
YABBY	4
ZF-HD	3
	433
