# Supplementary material for: New insights in the control of antioxidants accumulation in tomato by transcriptomic analyses of genotypes exhibiting contrasting levels of fruit metabolites
Source: BMC Genomics. 2019 Jan 15;20:43. doi: 10.1186/s12864-019-5428-4 (PMC6332538; doi:10.1186/s12864-019-5428-4)
Supplement: Supplementary file 10 — Table showing the list of S. lycopersicum genes assigned to the modules. The table shows the modules identified by WGNA analysis and their measure of module membership (MM). (ZIP 12845 kb) [file 12864_2019_5428_MOESM10_ESM.zip]

Archive with 3 entries (2 files):
- additionalfile10R1.csv
- __MACOSX/
- __MACOSX/._additionalfile10R1.csv
