# Supplementary material for: New insights in the control of antioxidants accumulation in tomato by transcriptomic analyses of genotypes exhibiting contrasting levels of fruit metabolites
Source: BMC Genomics. 2019 Jan 15;20:43. doi: 10.1186/s12864-019-5428-4 (PMC6332538; doi:10.1186/s12864-019-5428-4)
Supplement: Supplementary file 13 — Table showing the average rpkm values of the transcription factors identified by Weighted gene co-expression network analysis. (XLSX 59 kb) [file 12864_2019_5428_MOESM13_ESM.xlsx]

## Sheet: Sheet1
Additional File 13. Table showing the average rpkm values of the transcription factors identified by Weighted gene co-expression network analysis.
Locus	mean 1MG	mean 1BR	mean 1MR	mean 115MG	mean 115BR	mean 115MR
Solyc01g108140	4.12356	1.4545	1.31096	1.53702	0.665824	0.512409
Solyc01g112320	3.09521	5.09656	5.34062	7.27765	17.3728	14.5145
Solyc10g080260	3.52146	7.33461	7.00072	5.32211	16.3245	15.917
Solyc01g087170	17.9188	59.0071	73.0973	44.5635	211.094	244.325
Solyc06g076290	2.47307	3.11193	2.11599	2.6019	11.005	10.3309
Solyc10g079120	6.51922	15.193	12.8545	14.3607	35.1563	39.6174
Solyc04g056320	18.5448	8.31692	14.0026	18.7309	5.33902	5.33389
Solyc04g074700	5.07038	0.85228	1.46159	3.68936	0.380748	1.10445
Solyc08g061140	12.8223	26.722	13.2628	14.5907	24.8907	27.0255
Solyc07g052700	98.5452	313.56	116.747	129.17	279.644	253.036
Solyc12g100140	3.74574	0.857417	1.39478	2.92495	0.387902	0.342653
Solyc12g096500	60.9042	5.23874	12.9154	74.7468	4.5107	2.98693
Solyc07g052960	0.829148	371.821	96.7566	2.8549	206.087	265.99
Solyc12g008350	13.4046	2.53178	5.38651	16.7272	0.720666	1.60637
Solyc10g006880	12.0399	401.034	101.787	12.7228	252.358	227.289
Solyc02g063520	14.4755	3.53032	5.92874	11.3322	2.30565	1.45693
Solyc06g069430	61.2217	712.448	483.064	105.465	559.767	982.061
Solyc08g061130	5.29438	33.614	14.1773	5.86907	38.2313	51.9982
Solyc10g079050	0.411548	5.97483	6.29719	0.78874	4.91429	22.6315
Solyc09g065660	1.06565	5.33765	3.29719	0.823044	8.78839	12.8476
Solyc03g121840	11.6762	48.226	37.9808	15.0639	37.7956	47.6556
Solyc07g043580	8.64554	1.19996	1.40053	8.81384	0.840322	0.485465
Solyc10g084180	13.2581	2.87232	5.02516	20.4328	2.04216	1.1187
Solyc06g049040	2.20047	0.327929	0.856483	2.34148	0.385273	0.21432
Solyc08g077230	2.3176	26.886	7.80667	2.80236	15.3037	14.0853
Solyc02g092550	10.0787	2.29829	4.0408	3.67898	0.795027	0.471575
Solyc02g077840	5.9605	0.307217	1.23593	7.91147	0.354273	0.318223
Solyc06g036170	19.6466	86.3712	47.4048	42.9732	73.2322	118.125
Solyc06g053960	40.6578	265.197	70.8252	33.773	160.403	236.207
Solyc01g104650	14.3273	216.84	79.0401	11.1811	128.345	124.956
Solyc02g090820	17.8141	92.4375	46.3997	23.3508	79.0121	68.5857
Solyc11g017470	126.652	673.214	360.583	116.72	313.144	408.029
Solyc04g080740	28.5038	140.608	50.9343	25.8524	75.5218	135.301
Solyc09g007990	5.76199	12.4643	8.89403	5.39504	10.2019	10.8799
Solyc01g102260	2.07117	0.500592	0.934873	3.71916	0.546909	0.255563
Solyc06g061030	6.75428	1.31038	1.42443	4.75041	1.32208	0.511543
Solyc06g074120	16.4189	42.7669	30.23	16.6289	35.8299	47.9816
Solyc08g008380	4.59378	2.17017	2.27874	3.71967	2.58879	1.30831
Solyc03g044300	14.6784	222.942	103.107	13.0667	89.0857	143.62
Solyc01g079870	132.812	233.601	206.507	188.916	228.876	241.605
Solyc12g007300	19.9345	60.112	37.1381	11.059	33.6876	79.6837
